# Supplementary material for: Experimental annotation of the human pathogen Histoplasma capsulatum transcribed regions using high-resolution tiling arrays
Source: BMC Microbiol. 2011 Sep 29;11:216. doi: 10.1186/1471-2180-11-216 (PMC3207942; doi:10.1186/1471-2180-11-216)
Supplement: Additional file 1 — Table S1. CSV formatted table of gene validation results, corresponding to the classification n Figure 7. Columns: gene - GSC predicted gene name, NAm1ortholog - BROAD gene name for the INPARANOID identified ortholog in H. capsulatum WU24, repeat, wgtaValid, exprValid, and orthoValid - 1 if a gene was classified as repeat or validations by tiling, expression, or homology respectively; 0 otherwise. Sequences (G217B_predicted.fasta) and gene structures (G217B_predicted.gff3) of the GSC predictions are mirrored at http://histo.ucsf.edu/downloads/. [file 1471-2180-11-216-S1.CSV]

gene	NAm1ortholog	repeat	wgtaValid	exprValid	orthoValid
HISTO_ZL.Contig1161c.genewise.80.final_new	HCAG_04327	0	1	1	1
HISTO_GI.Contig382-snap.28.final_new	HCAG_02825	0	1	1	1
HISTO_GP.Contig38.Fgenesh_Neurospora.1.final_new		1	0	0	0
HISTO_ZL.Contig1131.Fgenesh_histo.181.final_new	HCAG_06757	0	0	0	0
HISTO_ZY.Contig518.Fgenesh_histo.49.final_new	HCAG_03244	0	1	1	1
HISTO_GL.Contig296.Fgenesh_histo.92.final_new	HCAG_05685	0	1	1	0
HISTO_JG.Contig207.Fgenesh_histo.64.final_new		0	0	1	0
HISTO_KF.Contig601.eannot.1280.final_new	HCAG_07759	0	1	1	1
HISTO_FE.Contig19.Fgenesh_histo.282.final_new	HCAG_04783	0	0	1	1
HISTO_FO.Contig19.Fgenesh_Neurospora.10.final_new		1	0	0	0
HISTO_ZZ.Contig127a.Fgenesh_Aspergillus.39.final_new		0	0	0	1
HISTO_DA.Contig93-snap.196.final_new	HCAG_03865	0	1	1	1
HISTO_HS.Contig68-snap.141.final_new	HCAG_07310	0	0	1	1
HISTO_ZU.Contig171-snap.7.final_new	HCAG_02934	0	1	1	1
HISTO_EA.Contig33.Fgenesh_Neurospora.154.final_new		0	0	0	0
HISTO_GY.Contig460.Fgenesh_Aspergillus.173.final_new	HCAG_01954	0	1	1	1
HISTO_FE.Contig19.eannot.1807.final_new	HCAG_03602	0	1	1	1
HISTO_DA.Contig93.genewise.60.final_new	HCAG_03896	0	1	1	1
HISTO_GX.Contig297.Fgenesh_histo.100.final_new	HCAG_06903	0	1	1	1
HISTO_BX.Contig20.Fgenesh_Aspergillus.5.final_new		1	0	0	0
HISTO_IH.Contig64.fgenesh_plus.2.final_new		1	0	0	0
HISTO_ZL.Contig1131.Fgenesh_histo.125.final_new	HCAG_06784	0	1	1	1
HISTO_GY.Contig460.Fgenesh_histo.167.final_new		0	1	1	0
HISTO_ZT.Contig1128f.fgenesh_plus.13.final_new	HCAG_00155	0	1	1	1
HISTO_ZL.Contig1161d.eannot.1449.final_new		0	1	1	1
HISTO_ZL.Contig1158.Fgenesh_histo.47.final_new		0	0	0	0
HISTO_ZE.Contig158.eannot.1438.final_new	HCAG_07533	0	1	1	1
HISTO_ZL.Contig1161c.Fgenesh_histo.12.final_new		0	0	1	1
HISTO_BP.Contig459.Fgenesh_histo.126.final_new	HCAG_01050	0	1	1	1
HISTO_ZL.Contig1161b.Fgenesh_histo.72.final_new	HCAG_04408	0	0	1	1
HISTO_KK.Contig134.eannot.1130.final_new		1	0	0	0
HISTO_AS.Contig189.Fgenesh_Aspergillus.23.final_new		1	0	0	0
HISTO_BX.Contig20.eannot.1078.final_new	HCAG_03171	0	1	1	1
HISTO_ZL.Contig1131.Fgenesh_histo.316.final_new	HCAG_08203	0	1	1	1
HISTO_FE.Contig19.eannot.1784.final_new	HCAG_04580	0	1	1	1
HISTO_BP.Contig459.Fgenesh_histo.22.final_new		0	0	1	1
HISTO_GY.Contig460.Fgenesh_Aspergillus.94.final_new	HCAG_08511	0	1	1	1
HISTO_HS.Contig68.Fgenesh_histo.261.final_new		0	0	1	0
HISTO_GI.Contig363-snap.47.final_new	HCAG_02779	0	1	1	1
HISTO_DF.Contig537.fgenesh_plus.33.final_new	HCAG_08368	0	0	1	1
HISTO_LG.Contig392.Fgenesh_Aspergillus.17.final_new	HCAG_00608	0	1	1	1
HISTO_ER.Contig17.eannot.1258.final_new		0	0	1	0
HISTO_HS.Contig68.Fgenesh_histo.143.final_new	HCAG_07168	0	1	1	1
HISTO_ZE.Contig158.Fgenesh_histo.81.final_new	HCAG_07494	0	0	1	1
HISTO_LL.Contig1.Fgenesh_Aspergillus.5.final_new		1	0	0	0
HISTO_DF.Contig537.Fgenesh_histo.90.final_new	HCAG_00343	0	0	1	1
HISTO_BP.Contig459.Fgenesh_histo.85.final_new	HCAG_01121	0	0	1	1
HISTO_DF.Contig537.eannot.1369.final_new	HCAG_00293	0	0	1	1
HISTO_ZZ.Contig127a-snap.1.final_new		0	1	0	0
HISTO_ZU.Contig65-snap.137.final_new	HCAG_08829	0	1	1	1
HISTO_KF.Contig597.Fgenesh_histo.110.final_new		0	0	1	0
HISTO_AL.Contig320.Fgenesh_Aspergillus.30.final_new		1	0	0	0
HISTO_DA.Contig93-snap.311.final_new	HCAG_04014	0	1	1	1
HISTO_DA.Contig93.eannot.2011.final_new	HCAG_03764	0	1	1	1
HISTO_ZL.Contig1161a.eannot.1170.final_new	HCAG_04518	0	1	1	1
HISTO_GL.Contig296.eannot.1341.final_new	HCAG_05782	0	1	1	1
HISTO_ZT.Contig174.fgenesh_plus.47.final_new	HCAG_06296	0	1	1	1
HISTO_ZL.Contig1161b.Fgenesh_histo.5.final_new	HCAG_08417	0	1	1	1
HISTO_FX.Contig167.Fgenesh_Aspergillus.63.final_new		1	0	0	0
HISTO_FE.Contig19.Fgenesh_Aspergillus.133.final_new	HCAG_08712	0	0	0	1
HISTO_BP.Contig459-snap.122.final_new	HCAG_01133	0	0	1	1
HISTO_BQ.Contig243.eannot.1095.final_new		1	0	0	0
HISTO_GX.Contig290.Fgenesh_Aspergillus.6.final_new		1	0	0	0
HISTO_FX.Contig167.Fgenesh_histo.46.final_new		0	0	1	0
HISTO_FX.Contig167.Fgenesh_Aspergillus.37.final_new		1	0	0	0
HISTO_ER.Contig17.eannot.1296.final_new	HCAG_03162	0	0	1	1
HISTO_KF.Contig597.Fgenesh_histo.18.final_new	HCAG_08706	0	1	1	1
HISTO_AZ.Contig47.Fgenesh_histo.24.final_new	HCAG_02178	0	0	1	1
HISTO_EA.Contig33.eannot.1668.final_new	HCAG_01197	0	1	1	1
HISTO_ZY.Contig571f.Fgenesh_Aspergillus.48.final_new	HCAG_03223	0	1	1	1
HISTO_ZL.Contig1161c.eannot.1522.final_new	HCAG_04336	0	0	1	1
HISTO_ZZ.Contig127a-snap.15.final_new	HCAG_01978	0	1	1	1
HISTO_ZL.Contig1161e.eannot.1229.final_new	HCAG_06034	0	1	1	1
HISTO_AL.Contig317.Fgenesh_histo.65.final_new	HCAG_06463	0	1	1	1
HISTO_JG.Contig207.eannot.1373.final_new	HCAG_00055	0	1	1	1
HISTO_ZZ.Contig127b.Fgenesh_histo.58.final_new		0	1	1	0
HISTO_BP.Contig459.Fgenesh_Neurospora.135.final_new		0	0	0	0
HISTO_ZT.Contig1129.eannot.1088.final_new		0	0	1	0
HISTO_ER.Contig17.Fgenesh_Aspergillus.96.final_new		1	0	0	0
HISTO_AAN.Contig10.Fgenesh_Aspergillus.5.final_new		1	0	0	0
HISTO_GX.Contig297.Fgenesh_Aspergillus.101.final_new		1	0	0	0
HISTO_ER.Contig17.fgenesh_plus.4.final_new	HCAG_04148	0	1	1	1
HISTO_ZU.Contig65.fgenesh_plus.51.final_new	HCAG_03030	0	1	1	1
HISTO_LAJ.Contig1.fgenesh_plus.1.final_new		0	0	1	0
HISTO_ZT.Contig174-snap.119.final_new	HCAG_00208	0	1	1	1
HISTO_DM.Contig93.Fgenesh_histo.185.final_new		0	0	0	0
HISTO_AZ.Contig47-snap.22.final_new	HCAG_02156	0	1	1	1
HISTO_GX.Contig297.Fgenesh_histo.27.final_new		0	0	0	0
HISTO_ZZ.Contig2f.Fgenesh_Aspergillus.9.final_new		1	0	0	0
HISTO_ZY.Contig518.Fgenesh_Aspergillus.23.final_new		1	0	0	0
HISTO_CY.Contig28.Fgenesh_Aspergillus.1.final_new		1	0	0	0
HISTO_ZU.Contig65.eannot.2090.final_new	HCAG_02995	0	1	1	1
HISTO_GY.Contig471.Fgenesh_Aspergillus.44.final_new		1	0	0	0
HISTO_ZZ.Contig127c.Fgenesh_histo.90.final_new	HCAG_01737	0	1	1	1
HISTO_JG.Contig206.Fgenesh_histo.164.final_new		0	0	0	0
HISTO_ZZ.Contig2f.Fgenesh_histo.14.final_new	HCAG_03491	0	1	1	1
HISTO_EA.Contig33.Fgenesh_histo.122.final_new	HCAG_01316	0	1	1	1
HISTO_AL.Contig317.Fgenesh_histo.115.final_new		0	0	0	0
HISTO_ZL.Contig1161b.eannot.1320.final_new	HCAG_04499	0	1	1	1
HISTO_AZ.Contig47.Fgenesh_histo.69.final_new	HCAG_02201	0	1	1	1
HISTO_DM.Contig940.Fgenesh_Neurospora.54.final_new	HCAG_04911	0	1	1	1
HISTO_AL.Contig317.Fgenesh_Neurospora.32.final_new	HCAG_06378	0	1	1	1
HISTO_DA.Contig93-snap.272.final_new		0	0	0	1
HISTO_GL.Contig285.Fgenesh_histo.27.final_new	HCAG_05971	0	1	1	1
HISTO_ZT.Contig1141.Fgenesh_Aspergillus.20.final_new	HCAG_05625	0	1	1	1
HISTO_AZ.Contig47.Fgenesh_Aspergillus.191.final_new		1	0	0	0
HISTO_GB.Contig114.eannot.1124.final_new	HCAG_04052	0	1	1	1
HISTO_JG.Contig207.fgenesh_plus.67.final_new	HCAG_00126	0	1	1	1
HISTO_ZL.Contig1131.fgenesh_plus.24.final_new	HCAG_08048	0	1	1	1
HISTO_DM.Contig940.Fgenesh_histo.33.final_new		0	0	1	1
HISTO_FE.Contig19.eannot.1822.final_new	HCAG_04757	0	1	1	1
HISTO_GX.Contig297.Fgenesh_Neurospora.84.final_new		1	0	0	0
HISTO_ZE.Contig158.Fgenesh_Neurospora.12.final_new		0	0	0	0
HISTO_AAN.Contig8.genewise.1.final_new		1	0	0	0
HISTO_AL.Contig317-snap.135.final_new	HCAG_06381	0	0	1	1
HISTO_GI.Contig363.eannot.1232.final_new	HCAG_02763	0	1	1	1
HISTO_ZL.Contig658.eannot.1290.final_new		0	0	1	0
HISTO_DF.Contig537.Fgenesh_Neurospora.20.final_new		1	0	0	0
HISTO_DU.Contig190-snap.70.final_new	HCAG_01905	0	1	1	1
HISTO_GP.Contig38.Fgenesh_Aspergillus.3.final_new		0	0	0	0
HISTO_ZL.Contig1161a.eannot.1153.final_new	HCAG_04534	0	0	1	1
HISTO_KF.Contig601.Fgenesh_histo.96.final_new		0	0	0	1
HISTO_ZT.Contig1128f.Fgenesh_histo.14.final_new		0	0	1	0
HISTO_ER.Contig17.Fgenesh_histo.77.final_new		0	0	1	0
HISTO_DM.Contig933.eannot.1686.final_new	HCAG_05014	0	1	1	1
HISTO_ER.Contig17.Fgenesh_Aspergillus.79.final_new		0	0	0	1
HISTO_EA.Contig33.Fgenesh_histo.144.final_new		0	0	1	0
HISTO_DM.Contig93-snap.160.final_new	HCAG_07145	0	1	1	1
HISTO_KF.Contig597.Fgenesh_Aspergillus.135.final_new		1	0	0	0
HISTO_ZL.Contig1161b.Fgenesh_histo.67.final_new	HCAG_04434	0	1	1	1
HISTO_DM.Contig933.Fgenesh_Neurospora.8.final_new		0	0	1	0
HISTO_ZL.Contig1161d.Fgenesh_histo.25.final_new	HCAG_04224	0	1	1	1
HISTO_ZT.Contig181.eannot.1641.final_new	HCAG_05491	0	1	1	1
HISTO_FX.Contig167.Fgenesh_histo.71.final_new	HCAG_07964	0	0	1	1
HISTO_BP.Contig459.Fgenesh_Neurospora.176.final_new		0	0	0	1
HISTO_LG.Contig392.eannot.1769.final_new	HCAG_00742	0	1	1	1
HISTO_BP.Contig459.eannot.1549.final_new	HCAG_01146	0	0	1	1
HISTO_FE.Contig19.Fgenesh_histo.76.final_new		0	0	1	0
HISTO_HS.Contig3-snap.1.final_new		0	0	0	1
HISTO_ZL.Contig1161d.eannot.1472.final_new	HCAG_08941	0	1	1	1
HISTO_BP.Contig457-snap.88.final_new		0	1	1	1
HISTO_GL.Contig296.Fgenesh_Aspergillus.21.final_new	HCAG_05777	0	1	1	1
HISTO_LF.Contig359.Fgenesh_Aspergillus.125.final_new	HCAG_02602	0	0	1	1
HISTO_KF.Contig597.Fgenesh_histo.42.final_new	HCAG_08700	0	1	1	1
HISTO_GX.Contig297-snap.93.final_new	HCAG_06902	0	1	1	1
HISTO_GP.Contig38.Fgenesh_Aspergillus.13.final_new		1	0	0	0
HISTO_GY.Contig460.Fgenesh_Aspergillus.57.final_new	HCAG_09043	0	1	1	1
HISTO_GY.Contig471.Fgenesh_Neurospora.27.final_new	HCAG_08418	0	1	1	1
HISTO_ZL.Contig658.Fgenesh_histo.82.final_new		0	0	0	0
HISTO_ZL.Contig1161d.Fgenesh_histo.26.final_new	HCAG_04223	0	1	1	1
HISTO_ZW.Contig284.Fgenesh_Aspergillus.12.final_new		1	0	0	0
HISTO_ZL.Contig1158.Fgenesh_histo.41.final_new	HCAG_06747	0	1	1	1
HISTO_HS.Contig68.Fgenesh_Aspergillus.92.final_new		1	0	0	0
HISTO_LF.Contig359.eannot.2049.final_new	HCAG_02639	0	1	1	1
HISTO_ZZ.Contig127a.Fgenesh_Aspergillus.116.final_new	HCAG_03441	0	1	1	1
HISTO_LF.Contig359.eannot.1975.final_new	HCAG_02460	0	1	1	1
HISTO_BP.Contig457.eannot.1678.final_new	HCAG_00859	0	0	1	1
HISTO_BQ.Contig243.eannot.1087.final_new		0	0	1	0
HISTO_GX.Contig297.Fgenesh_Neurospora.115.final_new	HCAG_08486	0	1	1	0
HISTO_ZL.Contig1131.Fgenesh_histo.105.final_new		0	0	1	0
HISTO_DM.Contig93.fgenesh_plus.76.final_new	HCAG_07109	0	1	1	1
HISTO_ZY.Contig571f.Fgenesh_histo.7.final_new	HCAG_03181	0	1	1	1
HISTO_GX.Contig297.Fgenesh_Aspergillus.27.final_new		1	0	0	0
HISTO_LG.Contig392.eannot.1650.final_new	HCAG_00543	0	0	1	1
HISTO_LY.Contig10.Fgenesh_Aspergillus.18.final_new		1	0	0	0
HISTO_AL.Contig317.Fgenesh_histo.47.final_new	HCAG_06470	0	0	1	1
HISTO_KF.Contig597.Fgenesh_histo.31.final_new		0	0	0	0
HISTO_LS.Contig1.Fgenesh_Aspergillus.1.final_new		1	0	0	0
HISTO_LF.Contig359.eannot.2099.final_new	HCAG_02553	0	1	1	1
HISTO_KF.Contig601.Fgenesh_histo.77.final_new	HCAG_07805	0	1	1	1
HISTO_DA.Contig93.Fgenesh_histo.235.final_new	HCAG_03914	0	1	1	1
HISTO_ZT.Contig1141.Fgenesh_histo.3.final_new	HCAG_05628	0	0	1	1
HISTO_ZL.Contig1161b.Fgenesh_histo.126.final_new	HCAG_04472	0	1	1	1
HISTO_ZL.Contig25.Fgenesh_histo.4.final_new		1	0	0	0
HISTO_FE.Contig19.Fgenesh_histo.216.final_new	HCAG_04846	0	1	1	1
HISTO_ZU.Contig65.eannot.2106.final_new	HCAG_08825	0	1	1	1
HISTO_GY.Contig460.genewise.5.final_new	HCAG_02029	0	1	1	1
HISTO_ZE.Contig158-snap.56.final_new	HCAG_07574	0	1	1	1
HISTO_JG.Contig206.fgenesh_plus.77.final_new		0	0	0	1
HISTO_JG.Contig206.eannot.1570.final_new		0	0	0	0
HISTO_FE.Contig19.Fgenesh_Aspergillus.187.final_new		0	0	1	0
HISTO_ZT.Contig1089.Fgenesh_histo.200.final_new		1	0	0	0
HISTO_DA.Contig93.Fgenesh_histo.262.final_new		1	0	0	0
HISTO_ZZ.Contig127a.genewise.9.final_new	HCAG_04002	0	0	0	1
HISTO_ZU.Contig65.Fgenesh_histo.122.final_new		0	1	1	0
HISTO_ZT.Contig181.Fgenesh_histo.136.final_new		0	1	1	0
HISTO_LF.Contig359.eannot.2111.final_new	HCAG_02555	0	0	1	1
HISTO_DU.Contig204.genewise.5.final_new		1	0	0	0
HISTO_FE.Contig19-snap.1.final_new		0	0	1	0
HISTO_ZL.Contig1161a.genewise.3.final_new		1	0	0	0
HISTO_BP.Contig457.Fgenesh_histo.149.final_new		0	0	0	0
HISTO_ZZ.Contig127c.Fgenesh_Aspergillus.64.final_new	HCAG_01704	0	1	1	1
HISTO_ZQ.Contig188.Fgenesh_Neurospora.11.final_new		1	0	0	0
HISTO_HS.Contig68.Fgenesh_Aspergillus.251.final_new		0	0	1	0
HISTO_LF.Contig359.eannot.1938.final_new		0	1	1	0
HISTO_AS.Contig189.fgenesh_plus.2.final_new		1	0	0	0
HISTO_EA.Contig33.Fgenesh_histo.150.final_new	HCAG_05641	0	0	0	1
HISTO_ZZ.Contig127b-snap.83.final_new	HCAG_01558	0	1	1	1
HISTO_EA.Contig33.Fgenesh_Neurospora.21.final_new		1	0	0	0
HISTO_ZL.Contig1161a.Fgenesh_Aspergillus.77.final_new		1	0	0	0
HISTO_ZL.Contig1161c.Fgenesh_Aspergillus.81.final_new	HCAG_04299	0	0	1	1
HISTO_GB.Contig114.Fgenesh_Aspergillus.28.final_new		1	0	0	0
HISTO_ZW.Contig245.fgenesh_plus.19.final_new		1	0	0	0
HISTO_ZZ.Contig127c.Fgenesh_histo.150.final_new	HCAG_01656	0	1	1	1
HISTO_DM.Contig93.Fgenesh_Neurospora.16.final_new		0	1	1	0
HISTO_LG.Contig392.Fgenesh_histo.72.final_new		0	1	1	1
HISTO_AAD.Contig1.Fgenesh_Aspergillus.5.final_new		1	0	0	0
HISTO_GB.Contig114-snap.24.final_new		0	0	0	0
HISTO_DA.Contig94.Fgenesh_Neurospora.7.final_new		1	0	0	0
HISTO_ZT.Contig1141.genewise.31.final_new		0	1	1	0
HISTO_DU.Contig190.Fgenesh_histo.60.final_new		0	1	1	1
HISTO_BP.Contig457.Fgenesh_histo.128.final_new		0	0	0	0
HISTO_GX.Contig297.Fgenesh_Aspergillus.18.final_new		1	0	0	0
HISTO_GI.Contig363.Fgenesh_histo.73.final_new		1	0	0	0
HISTO_LZ.Contig14.eannot.1016.final_new		1	0	0	0
HISTO_ZT.Contig1128f-snap.21.final_new	HCAG_00175	0	1	1	1
HISTO_ZL.Contig1161e.eannot.1264.final_new	HCAG_08957	0	1	1	1
HISTO_BQ.Contig243.Fgenesh_Aspergillus.8.final_new		1	0	0	0
HISTO_DF.Contig537.Fgenesh_histo.23.final_new	HCAG_08359	0	0	1	1
HISTO_ZL.Contig1131.Fgenesh_Aspergillus.94.final_new	HCAG_08111	0	1	1	1
HISTO_ZE.Contig158.Fgenesh_histo.82.final_new	HCAG_07579	0	1	1	1
HISTO_LF.Contig359.Fgenesh_histo.9.final_new	HCAG_02509	0	1	1	1
HISTO_DA.Contig93-snap.89.final_new	HCAG_03735	0	1	1	1
HISTO_GX.Contig297.eannot.1494.final_new	HCAG_06942	0	1	1	1
HISTO_ZT.Contig1141.eannot.1165.final_new	HCAG_05622	0	1	1	1
HISTO_ZU.Contig65.Fgenesh_histo.161.final_new	HCAG_02984	0	1	1	1
HISTO_KW.Contig49.eannot.1031.final_new		1	0	0	0
HISTO_ZU.Contig65.eannot.1987.final_new	HCAG_03523	0	1	1	1
HISTO_ZL.Contig1131.eannot.2171.final_new		0	1	1	1
HISTO_ZY.Contig562f.Fgenesh_histo.11.final_new	HCAG_01618	0	0	1	1
HISTO_LF.Contig359.eannot.2080.final_new	HCAG_02511	0	1	1	1
HISTO_BP.Contig457.Fgenesh_Neurospora.32.final_new		0	0	0	0
HISTO_AZ.Contig47.fgenesh_plus.63.final_new	HCAG_02271	0	1	1	1
HISTO_LF.Contig359.eannot.2176.final_new	HCAG_02430	0	1	1	1
HISTO_BQ.Contig243.Fgenesh_histo.3.final_new		0	0	0	0
HISTO_FX.Contig167.Fgenesh_histo.39.final_new	HCAG_07921	0	1	1	1
HISTO_DM.Contig933.Fgenesh_Neurospora.126.final_new		0	0	0	0
HISTO_DU.Contig190.Fgenesh_histo.53.final_new		0	0	0	1
HISTO_LG.Contig392.eannot.1748.final_new	HCAG_00572	0	1	1	1
HISTO_DM.Contig93.eannot.1655.final_new	HCAG_06091	0	1	1	1
HISTO_ZL.Contig1131.Fgenesh_Aspergillus.181.final_new		0	0	1	0
HISTO_ZL.Contig1161b.Fgenesh_histo.16.final_new		0	1	1	1
HISTO_ZZ.Contig127a.genewise.28.final_new		1	0	0	0
HISTO_KF.Contig601.eannot.1314.final_new	HCAG_07777	0	1	1	1
HISTO_GL.Contig233-snap.4.final_new	HCAG_05909	0	1	1	1
HISTO_DA.Contig93.Fgenesh_histo.113.final_new	HCAG_03964	0	0	0	1
HISTO_LG.Contig392.Fgenesh_Neurospora.109.final_new		0	0	0	0
HISTO_GL.Contig285.Fgenesh_Neurospora.10.final_new		0	0	0	0
HISTO_KF.Contig600.Fgenesh_Aspergillus.2.final_new		1	0	0	0
HISTO_FX.Contig167.Fgenesh_Neurospora.50.final_new		0	0	1	0
HISTO_LAJ.Contig1.eannot.1011.final_new		0	0	0	0
HISTO_JG.Contig206.eannot.1609.final_new	HCAG_08805	0	1	1	1
HISTO_LN.Contig75.Fgenesh_Aspergillus.1.final_new	HCAG_03129	0	1	1	1
HISTO_BP.Contig459.fgenesh_plus.61.final_new	HCAG_01134	0	0	1	1
HISTO_AL.Contig317.eannot.1487.final_new	HCAG_06412	0	1	1	1
HISTO_KF.Contig597-snap.68.final_new	HCAG_08664	0	1	1	1
HISTO_ZZ.Contig127b.eannot.1427.final_new	HCAG_01548	0	1	1	1
HISTO_LG.Contig392.eannot.1829.final_new	HCAG_00718	0	1	1	1
HISTO_BP.Contig457.Fgenesh_histo.71.final_new	HCAG_00816	0	1	1	1
HISTO_GI.Contig382.eannot.1306.final_new		0	1	1	0
HISTO_JF.Contig157.Fgenesh_histo.23.final_new		0	1	1	1
HISTO_BP.Contig457.Fgenesh_histo.126.final_new	HCAG_00860	0	0	1	1
HISTO_BP.Contig457.Fgenesh_histo.1.final_new	HCAG_00799	0	1	1	1
HISTO_AZ.Contig47.Fgenesh_histo.9.final_new		1	0	0	0
HISTO_GL.Contig296-snap.13.final_new	HCAG_05687	0	1	1	0
HISTO_LF.Contig359.eannot.2045.final_new	HCAG_02498	0	1	1	1
HISTO_FJ.Contig636.genewise.5.final_new		1	0	0	0
HISTO_KF.Contig597.Fgenesh_histo.52.final_new	HCAG_08694	0	1	1	1
HISTO_ZL.Contig658.Fgenesh_histo.11.final_new	HCAG_06581	0	0	1	1
HISTO_GX.Contig297.eannot.1473.final_new	HCAG_08482	0	1	1	1
HISTO_ZL.Contig1131.Fgenesh_histo.339.final_new	HCAG_08185	0	1	1	1
HISTO_DM.Contig933.Fgenesh_histo.174.final_new	HCAG_05011	0	1	1	1
HISTO_ZL.Contig1161c.Fgenesh_histo.131.final_new	HCAG_04357	0	0	1	1
HISTO_GX.Contig297.eannot.1544.final_new	HCAG_06976	0	1	1	1
HISTO_DA.Contig93.Fgenesh_Aspergillus.103.final_new	HCAG_03898	0	0	1	1
HISTO_DF.Contig537.Fgenesh_Aspergillus.60.final_new		0	0	1	1
HISTO_GL.Contig296.Fgenesh_Neurospora.51.final_new		0	0	1	0
HISTO_CU.Contig66f.eannot.1036.final_new		1	0	0	0
HISTO_ZT.Contig1128f.Fgenesh_histo.2.final_new	HCAG_00168	0	0	1	1
HISTO_BP.Contig457.Fgenesh_Aspergillus.5.final_new	HCAG_00982	0	1	1	1
HISTO_GL.Contig296.Fgenesh_histo.34.final_new	HCAG_05718	0	1	1	1
HISTO_ZZ.Contig2f.eannot.1086.final_new	HCAG_03473	0	1	1	1
HISTO_AZ.Contig47-snap.111.final_new	HCAG_02289	0	0	1	1
HISTO_ZT.Contig181.eannot.1588.final_new	HCAG_05535	0	1	1	1
HISTO_KK.Contig134.eannot.1129.final_new		0	1	1	1
HISTO_KF.Contig597.eannot.1470.final_new	HCAG_08616	0	1	1	1
HISTO_FX.Contig167-snap.32.final_new	HCAG_07971	0	1	1	1
HISTO_DY.Contig31.Fgenesh_histo.81.final_new		0	0	1	1
HISTO_GL.Contig306.eannot.1084.final_new	HCAG_05885	0	1	1	1
HISTO_LF.Contig359.eannot.1973.final_new		0	0	1	0
HISTO_HS.Contig68.Fgenesh_Aspergillus.185.final_new		0	0	0	1
HISTO_AL.Contig317.Fgenesh_histo.138.final_new		0	0	0	0
HISTO_KF.Contig597-snap.55.final_new		0	0	1	0
HISTO_LG.Contig392.Fgenesh_histo.220.final_new	HCAG_00570	0	1	1	1
HISTO_FE.Contig19.Fgenesh_histo.296.final_new	HCAG_04672	0	1	1	1
HISTO_LF.Contig359.Fgenesh_histo.187.final_new		0	0	1	0
HISTO_ZL.Contig1161b.eannot.1277.final_new	HCAG_04416	0	1	1	1
HISTO_DM.Contig933.Fgenesh_histo.150.final_new		0	0	0	0
HISTO_ZL.Contig1161c.Fgenesh_histo.69.final_new		0	0	0	0
HISTO_AZ.Contig47.Fgenesh_Neurospora.157.final_new		0	0	1	0
HISTO_ZL.Contig1131-snap.170.final_new		0	0	0	0
HISTO_ZL.Contig1158.eannot.1361.final_new	HCAG_06739	0	1	1	1
HISTO_ZL.Contig1161c.Fgenesh_histo.134.final_new		0	0	1	0
HISTO_BQ.Contig243.Fgenesh_Aspergillus.7.final_new		1	0	0	0
HISTO_HS.Contig68.Fgenesh_histo.257.final_new	HCAG_07208	0	1	1	1
HISTO_BP.Contig457.fgenesh_plus.98.final_new	HCAG_00977	0	0	1	1
HISTO_GL.Contig286.Fgenesh_histo.14.final_new		0	1	1	1
HISTO_ZY.Contig571f.Fgenesh_histo.27.final_new	HCAG_03199	0	1	1	1
HISTO_HS.Contig68.Fgenesh_Neurospora.271.final_new		0	0	0	0
HISTO_GL.Contig233.Fgenesh_Neurospora.36.final_new	HCAG_05918	0	1	1	1
HISTO_GI.Contig382.Fgenesh_histo.42.final_new	HCAG_02803	0	1	1	1
HISTO_ZZ.Contig127b-snap.37.final_new	HCAG_01486	0	1	1	1
HISTO_ZL.Contig1161b.eannot.1304.final_new	HCAG_04397	0	0	1	1
HISTO_ZT.Contig1089.eannot.1677.final_new	HCAG_05304	0	1	1	1
HISTO_GB.Contig114.Fgenesh_histo.20.final_new	HCAG_07520	0	1	1	1
HISTO_GY.Contig460.eannot.1696.final_new	HCAG_08561	0	1	1	1
HISTO_BP.Contig457.Fgenesh_histo.123.final_new	HCAG_00838	0	0	1	1
HISTO_HS.Contig68.eannot.2173.final_new	HCAG_07176	0	0	1	1
HISTO_AZ.Contig47.eannot.1585.final_new		1	0	0	0
HISTO_GI.Contig363.Fgenesh_histo.63.final_new	HCAG_02775	0	1	1	1
HISTO_ER.Contig17.Fgenesh_histo.30.final_new		0	0	1	1
HISTO_ZY.Contig562f.Fgenesh_Aspergillus.16.final_new		1	0	0	0
HISTO_DA.Contig93.Fgenesh_Aspergillus.4.final_new	HCAG_03859	0	0	1	1
HISTO_GI.Contig382.Fgenesh_histo.7.final_new	HCAG_02875	0	1	1	1
HISTO_HS.Contig68.Fgenesh_Aspergillus.287.final_new	HCAG_07242	0	0	1	1
HISTO_ZU.Contig65.Fgenesh_Aspergillus.195.final_new		0	0	0	0
HISTO_FE.Contig19.eannot.1797.final_new	HCAG_04808	0	0	1	1
HISTO_IH.Contig49.Fgenesh_Aspergillus.3.final_new		1	0	0	0
HISTO_DM.Contig933.fgenesh_plus.106.final_new	HCAG_05056	0	1	1	1
HISTO_DM.Contig93.eannot.1734.final_new	HCAG_07076	0	1	1	1
HISTO_ZL.Contig1158.fgenesh_plus.1.final_new	HCAG_06714	0	1	1	1
HISTO_ZT.Contig174.eannot.1401.final_new	HCAG_05097	0	1	1	1
HISTO_ZZ.Contig127b.Fgenesh_histo.39.final_new	HCAG_01522	0	1	1	1
HISTO_DM.Contig940.Fgenesh_Aspergillus.31.final_new	HCAG_04906	0	0	1	1
HISTO_GI.Contig382.eannot.1253.final_new		0	1	1	0
HISTO_HS.Contig68.Fgenesh_Aspergillus.275.final_new	HCAG_07229	0	1	1	1
HISTO_ZZ.Contig127b.Fgenesh_histo.55.final_new	HCAG_01538	0	1	1	1
HISTO_HS.Contig68-snap.38.final_new		0	0	1	1
HISTO_DU.Contig190.Fgenesh_histo.73.final_new		0	0	1	0
HISTO_ZZ.Contig127b.Fgenesh_Neurospora.109.final_new		0	0	0	0
HISTO_ZT.Contig181-snap.160.final_new	HCAG_05411	0	1	1	1
HISTO_KF.Contig470.Fgenesh_Aspergillus.5.final_new		1	0	0	0
HISTO_GY.Contig471.Fgenesh_Aspergillus.4.final_new	HCAG_08456	0	1	1	1
HISTO_LF.Contig359.Fgenesh_histo.297.final_new	HCAG_02490	0	1	1	1
HISTO_JF.Contig157.Fgenesh_Aspergillus.18.final_new	HCAG_04177	1	0	0	0
HISTO_AZ.Contig47.Fgenesh_Neurospora.163.final_new		0	0	0	0
HISTO_EA.Contig33.genewise.82.final_new		0	0	0	0
HISTO_KF.Contig597-snap.62.final_new	HCAG_08669	0	1	1	1
HISTO_GY.Contig460.Fgenesh_histo.76.final_new		0	1	1	0
HISTO_ZU.Contig65.eannot.2032.final_new	HCAG_03105	0	1	1	1
HISTO_ZT.Contig1089.Fgenesh_histo.31.final_new	HCAG_05363	0	1	1	1
HISTO_GL.Contig233.Fgenesh_histo.25.final_new		0	1	1	1
HISTO_AZ.Contig47.eannot.1657.final_new	HCAG_02113	0	0	1	1
HISTO_LF.Contig359.Fgenesh_Aspergillus.71.final_new		0	0	1	1
HISTO_ZE.Contig158.Fgenesh_histo.31.final_new	HCAG_07611	0	0	0	1
HISTO_DU.Contig204.Fgenesh_Aspergillus.19.final_new		1	0	0	0
HISTO_DA.Contig93-snap.317.final_new		0	0	1	0
HISTO_LG.Contig392-snap.148.final_new	HCAG_00575	0	1	1	1
HISTO_AL.Contig317.eannot.1462.final_new	HCAG_06443	0	1	1	1
HISTO_ZW.Contig245.fgenesh_plus.41.final_new	HCAG_01395	0	1	1	1
HISTO_ZY.Contig518.genewise.22.final_new		1	0	0	0
HISTO_LG.Contig392.eannot.1804.final_new	HCAG_00579	0	1	1	1
HISTO_GL.Contig296.Fgenesh_histo.90.final_new		0	0	1	0
HISTO_ZY.Contig518-snap.34.final_new	HCAG_03274	0	0	0	1
HISTO_BQ.Contig243.genewise.14.final_new		1	0	0	0
HISTO_BP.Contig459.Fgenesh_histo.31.final_new		0	0	1	0
HISTO_ZZ.Contig127b.Fgenesh_histo.76.final_new	HCAG_01573	0	1	1	1
HISTO_ZZ.Contig127c.Fgenesh_Neurospora.41.final_new		0	0	0	0
HISTO_GY.Contig471.Fgenesh_histo.60.final_new	HCAG_08432	0	1	1	1
HISTO_JG.Contig207.genewise.65.final_new		0	0	1	1
HISTO_HS.Contig68.genewise.5.final_new	HCAG_07211	0	1	1	1
HISTO_EA.Contig33.Fgenesh_histo.109.final_new	HCAG_01310	0	0	1	1
HISTO_AZ.Contig47.Fgenesh_histo.122.final_new	HCAG_02216	0	1	1	1
HISTO_ZQ.Contig188.Fgenesh_Aspergillus.17.final_new		1	0	0	0
HISTO_DM.Contig933.fgenesh_plus.110.final_new		1	0	0	0
HISTO_ZL.Contig1161e.eannot.1269.final_new	HCAG_08975	0	1	1	1
HISTO_ZE.Contig158.Fgenesh_histo.96.final_new		0	1	1	0
HISTO_DM.Contig940-snap.16.final_new	HCAG_04922	0	1	1	1
HISTO_LF.Contig359.Fgenesh_histo.5.final_new	HCAG_02507	0	1	1	1
HISTO_DA.Contig94.Fgenesh_Aspergillus.1.final_new		1	0	0	0
HISTO_GI.Contig363.fgenesh_plus.29.final_new	HCAG_09312	0	1	1	1
HISTO_DA.Contig93.Fgenesh_Aspergillus.223.final_new		1	0	0	0
HISTO_DM.Contig93.Fgenesh_histo.213.final_new	HCAG_06083	0	1	1	1
HISTO_ER.Contig17.Fgenesh_histo.13.final_new	HCAG_00362	0	0	0	1
HISTO_ZZ.Contig127a.Fgenesh_histo.12.final_new		0	0	1	0
HISTO_KF.Contig601.Fgenesh_Aspergillus.49.final_new		1	0	0	0
HISTO_AZ.Contig47.eannot.1628.final_new	HCAG_02340	0	1	1	1
HISTO_JG.Contig207-snap.15.final_new	HCAG_00759	0	0	1	1
HISTO_ZL.Contig174.eannot.1003.final_new		0	0	1	0
HISTO_DA.Contig93.Fgenesh_histo.303.final_new		0	1	1	1
HISTO_LG.Contig392.Fgenesh_Neurospora.59.final_new		0	0	0	0
HISTO_ZL.Contig1131.Fgenesh_Aspergillus.303.final_new		0	0	0	1
HISTO_FX.Contig167.Fgenesh_Aspergillus.10.final_new		0	0	0	0
HISTO_FE.Contig19.Fgenesh_Aspergillus.157.final_new		1	0	0	0
HISTO_DA.Contig93.Fgenesh_Aspergillus.354.final_new	HCAG_03773	0	1	1	1
HISTO_ZL.Contig1161e-snap.12.final_new		0	1	1	1
HISTO_ZT.Contig1089.fgenesh_plus.39.final_new	HCAG_05252	0	1	1	1
HISTO_GI.Contig363.fgenesh_plus.9.final_new	HCAG_02759	0	1	1	1
HISTO_ZL.Contig1161a.Fgenesh_Neurospora.69.final_new		0	0	1	0
HISTO_GX.Contig297-snap.18.final_new	HCAG_02081	0	1	1	1
HISTO_GL.Contig296.fgenesh_plus.12.final_new	HCAG_05747	0	1	1	1
HISTO_LF.Contig359.eannot.2012.final_new	HCAG_02365	0	1	1	1
HISTO_GL.Contig59.Fgenesh_Aspergillus.74.final_new		0	0	0	0
HISTO_HS.Contig68.Fgenesh_histo.140.final_new	HCAG_07460	0	1	1	1
HISTO_GB.Contig114.Fgenesh_histo.12.final_new		0	1	1	1
HISTO_ZU.Contig65-snap.35.final_new	HCAG_03003	0	1	1	1
HISTO_FE.Contig19.Fgenesh_histo.299.final_new	HCAG_04775	0	1	1	1
HISTO_DM.Contig93.Fgenesh_Aspergillus.117.final_new	HCAG_07030	0	1	0	1
HISTO_FE.Contig19.Fgenesh_Neurospora.57.final_new		0	0	0	0
HISTO_ZT.Contig1128f.eannot.1131.final_new	HCAG_00205	0	1	1	1
HISTO_ZT.Contig181.eannot.1692.final_new	HCAG_05452	0	1	1	1
HISTO_ZH.Contig107.Fgenesh_Aspergillus.19.final_new		1	0	0	0
HISTO_HS.Contig68.eannot.2141.final_new	HCAG_07432	0	0	1	1
HISTO_KF.Contig597.eannot.1451.final_new		0	1	1	1
HISTO_ZF.Contig37.fgenesh_plus.1.final_new		1	0	0	0
HISTO_DF.Contig537.Fgenesh_Aspergillus.93.final_new		1	0	0	0
HISTO_ZW.Contig245.Fgenesh_Neurospora.49.final_new		0	0	0	0
HISTO_ZU.Contig65.Fgenesh_Aspergillus.267.final_new		0	1	1	1
HISTO_GB.Contig114.Fgenesh_histo.28.final_new	HCAG_04045	0	1	1	1
HISTO_ZT.Contig1089.Fgenesh_histo.1.final_new		0	0	0	0
HISTO_ZW.Contig245.Fgenesh_Aspergillus.22.final_new		1	0	0	0
HISTO_ZY.Contig518-snap.2.final_new		0	1	1	0
HISTO_CC.Contig38.genewise.4.final_new		1	0	0	0
HISTO_DM.Contig940.Fgenesh_Aspergillus.63.final_new	HCAG_04981	0	0	1	1
HISTO_ZL.Contig1117-snap.4.final_new	HCAG_04888	0	1	1	1
HISTO_ZL.Contig1131.Fgenesh_Aspergillus.32.final_new		1	0	0	0
HISTO_GL.Contig296.eannot.1399.final_new	HCAG_05686	0	1	1	0
HISTO_ZZ.Contig127a.Fgenesh_histo.36.final_new		0	0	1	1
HISTO_FJ.Contig636.Fgenesh_Aspergillus.28.final_new		1	0	0	0
HISTO_FJ.Contig643.fgenesh_plus.6.final_new		1	0	0	0
HISTO_KF.Contig597.Fgenesh_Aspergillus.127.final_new		0	0	1	0
HISTO_ZZ.Contig127c-snap.136.final_new		1	0	0	0
HISTO_ZE.Contig149.genewise.21.final_new		0	0	0	0
HISTO_ZL.Contig1161a.Fgenesh_Neurospora.27.final_new		1	0	0	0
HISTO_IH.Contig240.fgenesh_plus.1.final_new		1	0	0	0
HISTO_GY.Contig460.Fgenesh_Aspergillus.169.final_new	HCAG_08559	0	1	1	1
HISTO_JG.Contig206.fgenesh_plus.27.final_new	HCAG_00257	0	1	1	1
HISTO_FX.Contig167.Fgenesh_histo.27.final_new	HCAG_08011	0	1	1	0
HISTO_ZL.Contig658-snap.54.final_new	HCAG_06554	0	1	1	1
HISTO_GI.Contig382.Fgenesh_histo.35.final_new		0	0	1	0
HISTO_DM.Contig933.fgenesh_plus.24.final_new	HCAG_04985	0	1	1	1
HISTO_LF.Contig359.genewise.204.final_new		0	1	1	1
HISTO_EA.Contig33.Fgenesh_histo.106.final_new		0	0	0	0
HISTO_ZU.Contig65.Fgenesh_histo.141.final_new		0	0	0	0
HISTO_ZZ.Contig127a.Fgenesh_Neurospora.35.final_new	HCAG_03086	0	1	1	1
HISTO_ZL.Contig1158.Fgenesh_histo.36.final_new	HCAG_06752	0	1	1	1
HISTO_DM.Contig933.fgenesh_plus.88.final_new		0	0	0	0
HISTO_ZU.Contig65.Fgenesh_histo.39.final_new	HCAG_08867	0	1	1	1
HISTO_ZZ.Contig127c-snap.39.final_new	HCAG_01671	0	1	1	1
HISTO_AZ.Contig47.Fgenesh_histo.80.final_new		0	0	0	0
HISTO_ZL.Contig1161b.eannot.1319.final_new		0	0	0	1
HISTO_GX.Contig297.eannot.1448.final_new	HCAG_02071	0	0	1	1
HISTO_EA.Contig33.Fgenesh_Aspergillus.78.final_new		1	0	0	0
HISTO_GL.Contig296.eannot.1344.final_new	HCAG_05733	0	1	1	1
HISTO_ZE.Contig158.Fgenesh_histo.63.final_new	HCAG_07649	0	1	1	1
HISTO_GI.Contig363.Fgenesh_histo.27.final_new		0	0	1	0
HISTO_ZT.Contig181-snap.101.final_new		0	0	0	1
HISTO_ZL.Contig658.Fgenesh_Neurospora.5.final_new		0	0	1	0
HISTO_AZ.Contig47.Fgenesh_Aspergillus.91.final_new	HCAG_02316	0	0	1	1
HISTO_DA.Contig93.Fgenesh_Aspergillus.251.final_new	HCAG_03667	0	1	1	1
HISTO_IH.Contig64.Fgenesh_Aspergillus.16.final_new		1	0	0	0
HISTO_ZT.Contig1089.eannot.1543.final_new	HCAG_05235	0	0	1	0
HISTO_ZL.Contig1161d.Fgenesh_histo.51.final_new	HCAG_08950	0	0	1	1
HISTO_ZZ.Contig127c-snap.54.final_new	HCAG_01685	0	1	1	1
HISTO_LF.Contig359.Fgenesh_Aspergillus.217.final_new		0	0	0	0
HISTO_DA.Contig93-snap.111.final_new	HCAG_03766	0	1	1	1
HISTO_ZT.Contig1129.Fgenesh_histo.23.final_new	HCAG_05369	0	1	1	1
HISTO_FE.Contig19-snap.172.final_new	HCAG_04633	0	1	1	1
HISTO_ZW.Contig245.eannot.1209.final_new	HCAG_01388	0	1	1	1
HISTO_GY.Contig460.Fgenesh_Neurospora.44.final_new		0	0	0	0
HISTO_DA.Contig93.Fgenesh_Aspergillus.350.final_new	HCAG_03771	0	0	1	1
HISTO_JG.Contig206.Fgenesh_histo.20.final_new	HCAG_08810	0	1	1	1
HISTO_EA.Contig33.Fgenesh_histo.132.final_new		0	0	0	0
HISTO_ZZ.Contig127a-snap.19.final_new	HCAG_03445	0	1	1	1
HISTO_LY.Contig16.fgenesh_plus.7.final_new		0	0	1	0
HISTO_ZZ.Contig127b.Fgenesh_histo.30.final_new	HCAG_01501	0	1	1	1
HISTO_ZF.Contig37.Fgenesh_Aspergillus.3.final_new		1	0	0	0
HISTO_ZU.Contig65.fgenesh_plus.60.final_new	HCAG_02972	0	1	1	1
HISTO_LN.Contig75.eannot.1160.final_new	HCAG_09016	0	1	1	1
HISTO_JF.Contig157-snap.16.final_new	HCAG_02913	0	1	1	1
HISTO_DM.Contig93.eannot.1687.final_new	HCAG_07031	0	1	1	1
HISTO_LG.Contig392.Fgenesh_Aspergillus.26.final_new	HCAG_00712	0	1	1	1
HISTO_GL.Contig303.eannot.1093.final_new	HCAG_05947	0	1	1	1
HISTO_EA.Contig33.Fgenesh_histo.113.final_new	HCAG_01312	0	1	1	1
HISTO_ZL.Contig1117-snap.3.final_new	HCAG_04885	0	1	1	0
HISTO_ZL.Contig1161d.Fgenesh_histo.85.final_new	HCAG_08926	0	1	1	1
HISTO_LS.Contig114.Fgenesh_Aspergillus.3.final_new		1	0	0	0
HISTO_GI.Contig363.eannot.1210.final_new	HCAG_02724	0	1	1	1
HISTO_JG.Contig207.eannot.1389.final_new		1	0	0	0
HISTO_ER.Contig17.genewise.47.final_new		1	0	0	0
HISTO_ZL.Contig1158-snap.6.final_new	HCAG_06749	0	1	1	1
HISTO_ZL.Contig1131.eannot.1974.final_new	HCAG_08217	0	1	1	1
HISTO_AS.Contig189.Fgenesh_Neurospora.26.final_new		1	0	0	0
HISTO_ZL.Contig1161b-snap.96.final_new	HCAG_04393	0	1	1	1
HISTO_GL.Contig59.Fgenesh_histo.75.final_new	HCAG_05818	0	0	1	1
HISTO_ZL.Contig1161c.fgenesh_plus.49.final_new	HCAG_04347	0	1	1	1
HISTO_ZU.Contig65.Fgenesh_histo.228.final_new		0	1	1	0
HISTO_ZT.Contig1089.eannot.1657.final_new		0	0	1	0
HISTO_DU.Contig204.Fgenesh_histo.1.final_new		1	0	0	0
HISTO_DA.Contig93.Fgenesh_histo.60.final_new	HCAG_03863	0	1	1	1
HISTO_ZW.Contig245.Fgenesh_histo.28.final_new	HCAG_01382	0	1	1	0
HISTO_LL.Contig1.Fgenesh_Aspergillus.2.final_new		1	0	0	0
HISTO_BP.Contig457-snap.49.final_new	HCAG_00819	0	0	1	1
HISTO_HS.Contig68.eannot.2132.final_new	HCAG_07420	0	1	1	1
HISTO_KAA.Contig199.fgenesh_plus.1.final_new		1	0	0	0
HISTO_ZL.Contig658.Fgenesh_Aspergillus.52.final_new	HCAG_06556	0	1	1	1
HISTO_BQ.Contig243.eannot.1097.final_new		1	0	0	0
HISTO_DU.Contig190.Fgenesh_histo.49.final_new		0	1	1	1
HISTO_ZU.Contig65.Fgenesh_Neurospora.75.final_new	HCAG_08871	0	1	1	1
HISTO_LG.Contig392.Fgenesh_histo.153.final_new		0	0	1	0
HISTO_AP.Contig11.Fgenesh_Aspergillus.1.final_new		1	0	0	0
HISTO_ZZ.Contig127a.Fgenesh_Aspergillus.74.final_new		0	0	0	0
HISTO_ZT.Contig1128f.Fgenesh_Aspergillus.19.final_new	HCAG_00161	0	1	1	1
HISTO_KF.Contig597.Fgenesh_histo.134.final_new		0	0	1	0
HISTO_ZE.Contig149.eannot.1266.final_new	HCAG_07659	0	1	1	1
HISTO_ZT.Contig1089.Fgenesh_Aspergillus.146.final_new	HCAG_05254	0	0	1	0
HISTO_DF.Contig537.fgenesh_plus.10.final_new		0	0	0	0
HISTO_BP.Contig457.Fgenesh_histo.119.final_new	HCAG_00836	0	0	1	1
HISTO_JG.Contig207.Fgenesh_Neurospora.86.final_new		0	0	0	0
HISTO_DF.Contig537-snap.67.final_new	HCAG_00323	0	0	1	1
HISTO_BI.Contig285.fgenesh_plus.15.final_new	HCAG_06798	0	1	1	1
HISTO_ZU.Contig65.Fgenesh_histo.120.final_new	HCAG_08904	0	1	1	1
HISTO_ZZ.Contig127c.Fgenesh_histo.99.final_new		0	0	1	0
HISTO_BI.Contig285.eannot.1116.final_new		0	0	0	0
HISTO_DM.Contig933.eannot.1605.final_new		0	1	1	1
HISTO_ZL.Contig658-snap.2.final_new	HCAG_06627	0	0	0	1
HISTO_ZL.Contig1160.Fgenesh_Aspergillus.2.final_new	HCAG_06637	0	1	1	1
HISTO_ZT.Contig1089.Fgenesh_Aspergillus.24.final_new	HCAG_05197	0	0	0	0
HISTO_ZE.Contig149.Fgenesh_Aspergillus.46.final_new		1	0	0	0
HISTO_AZ.Contig47.eannot.1608.final_new	HCAG_02228	0	1	1	1
HISTO_ZL.Contig1131.eannot.1982.final_new		0	1	1	0
HISTO_BI.Contig285-snap.13.final_new		0	0	1	1
HISTO_ZH.Contig107.Fgenesh_Aspergillus.17.final_new		1	0	0	0
HISTO_KF.Contig601.Fgenesh_histo.85.final_new		0	0	1	0
HISTO_AL.Contig317.Fgenesh_Aspergillus.60.final_new		1	0	0	0
HISTO_AL.Contig317.eannot.1495.final_new	HCAG_06523	0	1	1	1
HISTO_EA.Contig33.Fgenesh_histo.215.final_new	HCAG_01280	0	0	1	1
HISTO_EA.Contig33-snap.162.final_new		0	0	1	1
HISTO_LF.Contig359-snap.176.final_new	HCAG_09341	0	0	1	1
HISTO_ZL.Contig1161b.Fgenesh_histo.61.final_new		0	0	1	0
REPEAT_NAA.Contig17f.eannot.1042.final_new		0	1	1	1
HISTO_AL.Contig317.Fgenesh_histo.50.final_new	HCAG_06468	0	1	1	1
HISTO_BP.Contig457.Fgenesh_Aspergillus.111.final_new	HCAG_00868	0	0	1	1
HISTO_ZZ.Contig127a.Fgenesh_histo.61.final_new	HCAG_03355	0	1	1	1
HISTO_GL.Contig296-snap.22.final_new	HCAG_05701	0	1	1	1
HISTO_GL.Contig59-snap.45.final_new		0	0	0	0
HISTO_DM.Contig93-snap.6.final_new	HCAG_06102	0	1	1	1
HISTO_ZL.Contig1161b.Fgenesh_Aspergillus.6.final_new		0	0	0	0
HISTO_EA.Contig33.Fgenesh_Aspergillus.74.final_new	HCAG_01374	0	1	1	1
HISTO_LF.Contig359-snap.222.final_new		0	0	0	0
HISTO_DM.Contig936.Fgenesh_histo.34.final_new	HCAG_06135	0	1	1	1
HISTO_HS.Contig68.eannot.2028.final_new	HCAG_07265	0	1	1	1
HISTO_BP.Contig457.eannot.1653.final_new	HCAG_00768	0	1	1	1
HISTO_JG.Contig207.fgenesh_plus.43.final_new		0	1	1	1
HISTO_DF.Contig537.Fgenesh_Aspergillus.18.final_new		1	0	0	0
HISTO_BP.Contig459.Fgenesh_Aspergillus.8.final_new	HCAG_01130	0	0	1	1
HISTO_DU.Contig190.Fgenesh_histo.103.final_new	HCAG_01874	0	0	1	1
HISTO_BP.Contig457.Fgenesh_histo.191.final_new	HCAG_00853	0	0	1	1
HISTO_ZW.Contig245.fgenesh_plus.11.final_new		0	1	1	1
HISTO_KF.Contig597.eannot.1408.final_new		0	1	1	0
HISTO_LG.Contig392.Fgenesh_Aspergillus.7.final_new	HCAG_00532	0	1	1	1
HISTO_DY.Contig31.Fgenesh_Neurospora.86.final_new		0	0	0	0
HISTO_LF.Contig359.genewise.164.final_new	HCAG_02561	0	1	1	1
HISTO_LF.Contig359-snap.207.final_new	HCAG_02637	0	1	1	1
HISTO_ZT.Contig174.eannot.1466.final_new	HCAG_06280	0	1	1	1
HISTO_ZL.Contig1131-snap.235.final_new		0	1	1	1
HISTO_AZ.Contig47-snap.98.final_new		0	0	1	0
HISTO_DM.Contig93.Fgenesh_histo.166.final_new	HCAG_07062	0	1	1	1
HISTO_ZQ.Contig188.genewise.9.final_new		1	0	0	0
HISTO_ZL.Contig1161e.Fgenesh_Aspergillus.24.final_new	HCAG_06036	0	1	1	1
HISTO_HS.Contig68.Fgenesh_histo.114.final_new	HCAG_07369	0	1	1	1
HISTO_BP.Contig457.Fgenesh_histo.223.final_new		0	0	0	0
HISTO_DF.Contig537.eannot.1327.final_new	HCAG_00388	0	1	1	1
HISTO_DF.Contig537.eannot.1340.final_new	HCAG_08345	0	1	1	1
HISTO_BP.Contig459-snap.148.final_new		0	0	0	0
HISTO_LF.Contig359.eannot.2168.final_new	HCAG_02409	0	1	1	1
HISTO_CH.Contig45.eannot.1019.final_new		1	0	0	0
HISTO_DY.Contig31.genewise.62.final_new	HCAG_00472	0	0	0	1
HISTO_ZU.Contig65.Fgenesh_histo.117.final_new		0	0	0	0
HISTO_ZU.Contig65.Fgenesh_Neurospora.5.final_new		1	0	0	0
HISTO_EV.Contig106.eannot.1016.final_new		1	0	0	0
HISTO_GI.Contig363.Fgenesh_Neurospora.32.final_new	HCAG_02767	0	1	1	1
HISTO_FO.Contig19.Fgenesh_Aspergillus.20.final_new		1	0	0	0
HISTO_GX.Contig297.Fgenesh_Aspergillus.88.final_new	HCAG_02116	0	1	1	1
HISTO_EA.Contig33.Fgenesh_histo.61.final_new	HCAG_01174	0	1	1	1
HISTO_HS.Contig68.eannot.2062.final_new	HCAG_07165	0	0	1	1
HISTO_GL.Contig59.Fgenesh_Aspergillus.21.final_new	HCAG_05836	0	1	1	1
HISTO_FX.Contig167.eannot.1292.final_new		1	0	0	0
HISTO_LN.Contig75.eannot.1144.final_new	HCAG_09017	0	0	1	1
HISTO_ZE.Contig149-snap.51.final_new	HCAG_07660	0	1	1	1
HISTO_ZT.Contig174.eannot.1403.final_new	HCAG_00402	0	1	1	1
HISTO_GX.Contig290.genewise.2.final_new		1	0	0	0
HISTO_ZU.Contig65.Fgenesh_Aspergillus.225.final_new	HCAG_04058	0	1	1	0
HISTO_ZT.Contig181.eannot.1702.final_new	HCAG_05591	0	1	1	1
HISTO_ZL.Contig1161a.Fgenesh_histo.42.final_new	HCAG_04532	0	0	0	1
HISTO_AL.Contig313.eannot.1014.final_new		1	0	0	0
HISTO_GI.Contig382-snap.62.final_new	HCAG_02878	0	1	1	1
HISTO_LF.Contig359.Fgenesh_histo.206.final_new		0	0	0	0
HISTO_ZE.Contig149.Fgenesh_Aspergillus.49.final_new	HCAG_07691	0	1	1	1
HISTO_AZ.Contig47.Fgenesh_histo.180.final_new	HCAG_02151	0	1	1	1
HISTO_GY.Contig471-snap.19.final_new	HCAG_08438	0	1	1	1
HISTO_GX.Contig297.Fgenesh_histo.109.final_new	HCAG_02079	0	1	1	1
HISTO_EA.Contig33.eannot.1648.final_new	HCAG_01315	0	0	1	1
HISTO_GL.Contig59.Fgenesh_histo.49.final_new	HCAG_05809	0	1	1	1
HISTO_LY.Contig16.Fgenesh_histo.14.final_new		0	0	1	1
HISTO_DM.Contig936.eannot.1247.final_new	HCAG_06129	0	1	1	1
HISTO_KF.Contig597.eannot.1386.final_new		0	1	1	1
HISTO_ZY.Contig571f.Fgenesh_histo.40.final_new	HCAG_03213	0	0	1	1
HISTO_ZZ.Contig127b.fgenesh_plus.35.final_new		0	0	0	0
HISTO_ZE.Contig149.Fgenesh_Aspergillus.29.final_new		1	0	0	0
HISTO_BS.Contig36.fgenesh_plus.2.final_new		1	0	0	0
HISTO_ZZ.Contig127a.Fgenesh_histo.78.final_new	HCAG_03347	0	0	1	1
HISTO_LF.Contig359.eannot.2047.final_new	HCAG_02501	0	1	1	1
HISTO_ZL.Contig1117.eannot.1113.final_new	HCAG_04903	0	1	1	1
HISTO_FX.Contig167.eannot.1309.final_new	HCAG_07961	0	1	1	1
HISTO_KF.Contig597.Fgenesh_histo.50.final_new	HCAG_08696	0	1	1	1
HISTO_DM.Contig933.Fgenesh_histo.67.final_new		0	1	1	0
HISTO_BP.Contig457.Fgenesh_histo.140.final_new		0	0	1	0
HISTO_GF.Contig87.fgenesh_plus.2.final_new		1	0	0	0
HISTO_ZT.Contig181.Fgenesh_Neurospora.93.final_new		0	1	1	1
HISTO_DM.Contig93.eannot.1664.final_new		0	1	1	1
HISTO_JG.Contig207.fgenesh_plus.5.final_new	HCAG_00054	0	0	1	1
HISTO_ZT.Contig181.Fgenesh_histo.110.final_new	HCAG_05528	0	1	1	1
HISTO_BI.Contig285.Fgenesh_Aspergillus.41.final_new		0	0	0	0
HISTO_DU.Contig190.Fgenesh_histo.69.final_new	HCAG_01863	0	0	1	1
HISTO_FE.Contig19.fgenesh_plus.16.final_new	HCAG_04807	0	1	1	1
HISTO_ZT.Contig174.Fgenesh_histo.14.final_new	HCAG_05104	0	0	1	0
HISTO_ZL.Contig1131.Fgenesh_Neurospora.103.final_new		0	0	0	0
HISTO_ZT.Contig181.Fgenesh_histo.164.final_new	HCAG_05600	0	1	1	1
HISTO_CH.Contig45.fgenesh_plus.1.final_new		1	0	0	0
HISTO_DM.Contig93.Fgenesh_histo.156.final_new	HCAG_07140	0	1	1	1
HISTO_FJ.Contig643.Fgenesh_Aspergillus.25.final_new		1	0	0	0
HISTO_ZT.Contig1129.Fgenesh_histo.10.final_new		0	0	0	1
HISTO_FO.Contig19.Fgenesh_Aspergillus.10.final_new		1	0	0	0
HISTO_JG.Contig206.Fgenesh_histo.139.final_new	HCAG_00022	0	1	1	1
HISTO_AZ.Contig47.eannot.1555.final_new	HCAG_02218	0	1	1	1
HISTO_EA.Contig33.genewise.118.final_new	HCAG_01188	0	1	1	1
HISTO_ZL.Contig1131.Fgenesh_Aspergillus.179.final_new		1	0	0	0
HISTO_GI.Contig382.Fgenesh_Aspergillus.15.final_new		1	0	0	0
HISTO_JG.Contig206-snap.53.final_new	HCAG_08785	0	0	1	1
HISTO_DM.Contig933.Fgenesh_Aspergillus.186.final_new		1	0	0	0
HISTO_IAB.Contig16f.eannot.1008.final_new		0	0	0	0
HISTO_GX.Contig290.eannot.1018.final_new		1	0	0	0
HISTO_ZT.Contig181.eannot.1592.final_new	HCAG_05546	0	1	1	1
HISTO_ZT.Contig174.Fgenesh_Aspergillus.82.final_new		0	0	1	1
HISTO_DU.Contig190.Fgenesh_histo.37.final_new	HCAG_06329	0	1	1	1
HISTO_ZZ.Contig127a.Fgenesh_Aspergillus.87.final_new	HCAG_03448	0	1	1	1
HISTO_ZL.Contig1131.Fgenesh_histo.247.final_new		0	0	0	0
HISTO_ZZ.Contig127b.Fgenesh_Neurospora.111.final_new		0	0	0	0
HISTO_ZE.Contig158-snap.67.final_new	HCAG_07562	0	1	1	1
HISTO_ZT.Contig174.Fgenesh_histo.56.final_new		0	0	0	0
HISTO_ZU.Contig65.Fgenesh_Neurospora.26.final_new		0	0	0	0
HISTO_BP.Contig457.fgenesh_plus.128.final_new	HCAG_00811	0	1	1	1
HISTO_ZT.Contig181.Fgenesh_histo.81.final_new	HCAG_05561	0	1	1	1
HISTO_GY.Contig460.eannot.1743.final_new	HCAG_02039	0	1	1	1
HISTO_AL.Contig320.Fgenesh_Aspergillus.59.final_new	HCAG_06352	0	1	1	1
HISTO_GI.Contig363.Fgenesh_histo.60.final_new		1	0	0	0
HISTO_LG.Contig392.eannot.1680.final_new	HCAG_00650	0	1	1	1
HISTO_AZ.Contig47.Fgenesh_Aspergillus.176.final_new	HCAG_02212	0	1	1	1
HISTO_FO.Contig19.Fgenesh_Aspergillus.12.final_new		1	0	0	0
HISTO_ZU.Contig65.eannot.2018.final_new	HCAG_03544	0	1	1	0
HISTO_DY.Contig31.Fgenesh_Aspergillus.60.final_new		0	0	0	0
HISTO_EA.Contig33.eannot.1524.final_new	HCAG_01216	0	1	1	1
HISTO_ZH.Contig107.Fgenesh_Neurospora.52.final_new		0	0	0	0
HISTO_CH.Contig27.Fgenesh_Aspergillus.10.final_new		1	0	0	0
HISTO_GY.Contig460.Fgenesh_Aspergillus.204.final_new	HCAG_02041	0	1	1	1
HISTO_GB.Contig114.Fgenesh_Aspergillus.9.final_new		1	0	0	0
HISTO_EA.Contig33.eannot.1661.final_new	HCAG_01327	0	0	1	1
HISTO_ZL.Contig658.eannot.1292.final_new	HCAG_06584	0	1	1	1
HISTO_ZU.Contig65.Fgenesh_histo.258.final_new	HCAG_04486	0	0	1	0
HISTO_DU.Contig190.Fgenesh_histo.66.final_new		0	0	0	1
HISTO_BP.Contig459.Fgenesh_histo.167.final_new		0	0	0	0
HISTO_ZL.Contig658.fgenesh_plus.27.final_new	HCAG_06537	0	1	1	1
HISTO_ZE.Contig158.eannot.1443.final_new		0	0	1	1
HISTO_GY.Contig460.fgenesh_plus.119.final_new	HCAG_02005	0	1	1	1
HISTO_ZH.Contig107.Fgenesh_histo.16.final_new	HCAG_03290	0	1	1	1
HISTO_CQ.Contig57.genewise.2.final_new	HCAG_02386	1	0	0	0
HISTO_LJ.Contig29.Fgenesh_histo.2.final_new		0	0	1	1
HISTO_ZU.Contig65.Fgenesh_Aspergillus.66.final_new	HCAG_08841	0	1	1	1
HISTO_LF.Contig359.eannot.2006.final_new	HCAG_02627	0	1	1	1
HISTO_FJ.Contig636.Fgenesh_Aspergillus.4.final_new		1	0	0	0
HISTO_BP.Contig459-snap.80.final_new	HCAG_01083	0	1	1	1
HISTO_KF.Contig597.Fgenesh_Aspergillus.92.final_new		1	0	0	0
HISTO_BP.Contig459.Fgenesh_histo.220.final_new		0	0	0	0
HISTO_DY.Contig31.fgenesh_plus.65.final_new	HCAG_00459	0	1	1	1
HISTO_FE.Contig19.Fgenesh_histo.192.final_new		0	0	0	0
HISTO_LG.Contig392.Fgenesh_histo.210.final_new		0	0	1	0
HISTO_ZT.Contig181.Fgenesh_histo.124.final_new	HCAG_05445	0	1	1	1
HISTO_FE.Contig19.Fgenesh_histo.117.final_new		0	0	0	1
HISTO_ZY.Contig571f.Fgenesh_histo.44.final_new	HCAG_03216	0	1	1	1
HISTO_AZ.Contig47.Fgenesh_Aspergillus.10.final_new	HCAG_02273	0	0	1	1
HISTO_AL.Contig317.Fgenesh_histo.116.final_new		0	0	1	0
HISTO_AS.Contig189.Fgenesh_Aspergillus.29.final_new		1	0	0	0
HISTO_ZL.Contig1161e.Fgenesh_Neurospora.38.final_new	HCAG_08956	0	1	1	1
HISTO_ZU.Contig65.Fgenesh_Aspergillus.222.final_new		0	1	1	0
HISTO_GB.Contig114.eannot.1114.final_new	HCAG_04071	0	1	1	1
HISTO_AZ.Contig47.Fgenesh_histo.159.final_new		0	1	1	0
HISTO_ZT.Contig174-snap.44.final_new		0	1	1	1
HISTO_ZU.Contig65.Fgenesh_Aspergillus.119.final_new		0	0	0	0
HISTO_HS.Contig68.Fgenesh_histo.188.final_new		0	0	1	0
HISTO_FE.Contig19.Fgenesh_Neurospora.162.final_new	HCAG_04840	0	1	1	1
HISTO_JG.Contig206.Fgenesh_histo.142.final_new		0	0	1	0
HISTO_ZL.Contig1161a.eannot.1162.final_new	HCAG_04504	0	0	1	1
HISTO_LF.Contig359.eannot.2164.final_new		0	0	1	1
HISTO_JG.Contig206.Fgenesh_histo.195.final_new		0	0	1	0
HISTO_ZZ.Contig127b-snap.45.final_new	HCAG_01495	0	1	1	1
HISTO_ZL.Contig1131.Fgenesh_histo.47.final_new		0	1	1	1
HISTO_AZ.Contig47.Fgenesh_Aspergillus.78.final_new	HCAG_02313	0	1	1	1
HISTO_DM.Contig93.Fgenesh_histo.194.final_new	HCAG_07072	0	1	1	1
HISTO_DY.Contig31.Fgenesh_histo.105.final_new	HCAG_00441	0	1	1	1
HISTO_HS.Contig68.Fgenesh_histo.159.final_new		0	0	0	0
HISTO_DM.Contig933.eannot.1591.final_new	HCAG_06245	0	1	1	1
HISTO_FE.Contig19.Fgenesh_histo.105.final_new		1	0	0	0
HISTO_ER.Contig17.Fgenesh_histo.35.final_new	HCAG_08493	0	0	1	1
HISTO_LF.Contig359.Fgenesh_Aspergillus.93.final_new	HCAG_02658	0	0	1	1
HISTO_EA.Contig33.Fgenesh_Aspergillus.54.final_new		1	0	0	0
HISTO_ZL.Contig1131.Fgenesh_Aspergillus.175.final_new		1	0	0	0
HISTO_ZL.Contig1131-snap.98.final_new	HCAG_08184	0	1	1	1
HISTO_AZ.Contig47.eannot.1570.final_new	HCAG_02193	0	1	1	1
HISTO_ZT.Contig1089-snap.78.final_new	HCAG_05256	0	1	1	1
HISTO_ZZ.Contig127c.eannot.1499.final_new	HCAG_01665	0	1	1	1
HISTO_ZZ.Contig127c.Fgenesh_histo.141.final_new	HCAG_01783	0	1	1	1
HISTO_GY.Contig460.fgenesh_plus.107.final_new	HCAG_01991	0	1	1	1
HISTO_LF.Contig359.eannot.1923.final_new		0	0	1	0
HISTO_ZT.Contig1128f.Fgenesh_Aspergillus.30.final_new	HCAG_00158	0	1	1	1
HISTO_LG.Contig392.Fgenesh_histo.48.final_new	HCAG_00746	0	1	1	1
HISTO_LF.Contig359.fgenesh_plus.105.final_new	HCAG_02710	0	1	1	1
HISTO_FE.Contig19.Fgenesh_histo.200.final_new	HCAG_04836	0	1	1	1
HISTO_ZL.Contig658.Fgenesh_Aspergillus.37.final_new	HCAG_06620	0	1	1	1
HISTO_ZT.Contig1128f.Fgenesh_histo.6.final_new	HCAG_00180	0	1	1	0
HISTO_ZU.Contig65.fgenesh_plus.16.final_new	HCAG_08879	0	1	1	1
HISTO_BP.Contig457.Fgenesh_histo.38.final_new	HCAG_00905	0	0	1	1
HISTO_LF.Contig359.Fgenesh_Aspergillus.16.final_new	HCAG_02620	0	0	1	1
HISTO_DY.Contig31.eannot.1411.final_new	HCAG_00521	0	1	1	1
HISTO_ZT.Contig174.eannot.1391.final_new	HCAG_00216	0	1	1	1
HISTO_HS.Contig68.Fgenesh_histo.216.final_new	HCAG_07191	0	0	1	1
HISTO_JG.Contig207.Fgenesh_histo.4.final_new		0	0	1	0
HISTO_HS.Contig68.Fgenesh_histo.84.final_new	HCAG_07349	0	1	1	1
HISTO_GL.Contig233.eannot.1158.final_new	HCAG_05915	0	1	1	1
HISTO_JG.Contig206.eannot.1560.final_new	HCAG_00018	0	1	1	1
HISTO_JG.Contig207.eannot.1395.final_new	HCAG_00127	0	1	1	1
HISTO_FX.Contig167.eannot.1334.final_new	HCAG_01987	0	1	1	0
HISTO_DA.Contig93.Fgenesh_histo.164.final_new		0	1	1	1
HISTO_JG.Contig206.Fgenesh_Aspergillus.196.final_new	HCAG_08311	0	1	1	1
HISTO_BQ.Contig243.genewise.20.final_new		1	0	0	0
HISTO_DM.Contig93.eannot.1699.final_new	HCAG_07120	0	1	0	1
HISTO_FE.Contig19.Fgenesh_histo.289.final_new		0	0	0	0
HISTO_LAF.Contig3.Fgenesh_Aspergillus.4.final_new		1	0	0	0
HISTO_FX.Contig167.Fgenesh_Aspergillus.15.final_new	HCAG_06235	0	0	0	0
HISTO_ZL.Contig1161d.Fgenesh_histo.36.final_new	HCAG_04182	0	1	1	1
HISTO_LF.Contig359.Fgenesh_histo.236.final_new	HCAG_02432	0	1	1	1
HISTO_JG.Contig207.fgenesh_plus.51.final_new	HCAG_00077	0	1	1	1
HISTO_BP.Contig459.genewise.69.final_new	HCAG_01117	0	1	1	1
HISTO_ZT.Contig1141.eannot.1169.final_new	HCAG_09275	0	1	1	1
HISTO_ZL.Contig1131.Fgenesh_Neurospora.184.final_new		0	1	1	0
HISTO_DA.Contig93.eannot.2033.final_new	HCAG_03779	0	1	1	1
HISTO_ZZ.Contig127c.Fgenesh_Neurospora.11.final_new		0	0	0	0
HISTO_LF.Contig359.eannot.2125.final_new	HCAG_02562	0	0	1	1
HISTO_GL.Contig296.Fgenesh_histo.56.final_new		0	0	0	0
HISTO_ZT.Contig174.eannot.1458.final_new	HCAG_05126	0	1	1	1
HISTO_GL.Contig296.eannot.1402.final_new	HCAG_05684	0	1	1	1
HISTO_KF.Contig601.Fgenesh_histo.23.final_new	HCAG_07863	0	0	1	0
HISTO_ZL.Contig1158.Fgenesh_Neurospora.65.final_new		0	0	1	0
HISTO_ZT.Contig181-snap.149.final_new	HCAG_05432	0	1	1	1
HISTO_CC.Contig38.eannot.1064.final_new	HCAG_02120	0	0	1	1
HISTO_LF.Contig359.eannot.2009.final_new	HCAG_02629	0	1	1	1
HISTO_LF.Contig359.eannot.1926.final_new	HCAG_02591	0	1	1	1
HISTO_ZL.Contig1161b.Fgenesh_histo.82.final_new	HCAG_04399	0	0	1	1
HISTO_BP.Contig457.Fgenesh_Aspergillus.152.final_new		0	1	1	1
HISTO_ZL.Contig658.eannot.1283.final_new		0	1	1	0
HISTO_ZT.Contig181.Fgenesh_histo.2.final_new	HCAG_05579	0	1	1	1
HISTO_LY.Contig16.Fgenesh_Aspergillus.56.final_new		1	0	0	0
HISTO_KF.Contig597.eannot.1471.final_new	HCAG_08675	0	1	1	1
HISTO_AZ.Contig47.Fgenesh_Aspergillus.154.final_new		1	0	0	0
HISTO_AAK.Contig20.eannot.1010.final_new		0	0	0	0
HISTO_LF.Contig359.genewise.39.final_new		0	0	1	0
HISTO_EA.Contig33.Fgenesh_Aspergillus.40.final_new		1	0	0	0
HISTO_ZL.Contig658-snap.57.final_new	HCAG_06550	0	1	1	1
HISTO_ZT.Contig174.Fgenesh_Aspergillus.5.final_new	HCAG_05113	0	0	1	1
HISTO_DA.Contig93.Fgenesh_histo.372.final_new	HCAG_03757	0	1	1	1
HISTO_BP.Contig459.eannot.1517.final_new	HCAG_01109	0	0	1	1
HISTO_LF.Contig359.Fgenesh_Neurospora.31.final_new		0	0	0	0
HISTO_ZT.Contig181.Fgenesh_Aspergillus.136.final_new	HCAG_08140	0	1	1	1
HISTO_ZT.Contig1089.eannot.1556.final_new	HCAG_05274	0	1	1	1
HISTO_ZY.Contig571f-snap.16.final_new	HCAG_03196	0	0	1	0
HISTO_DM.Contig940.eannot.1255.final_new	HCAG_04917	0	0	1	1
HISTO_GP.Contig25.Fgenesh_Aspergillus.1.final_new		1	0	0	0
HISTO_DA.Contig93.eannot.2101.final_new		0	0	1	0
HISTO_LF.Contig359.Fgenesh_histo.33.final_new	HCAG_02596	0	0	1	1
HISTO_ZU.Contig65.Fgenesh_Neurospora.257.final_new	HCAG_03027	0	0	1	1
HISTO_GF.Contig87.Fgenesh_Aspergillus.7.final_new		1	0	0	0
HISTO_EA.Contig33.eannot.1692.final_new	HCAG_01203	0	1	1	1
HISTO_HS.Contig68.Fgenesh_histo.205.final_new		0	0	1	0
HISTO_GY.Contig460.Fgenesh_Aspergillus.46.final_new		1	0	0	0
HISTO_DA.Contig93-snap.254.final_new	HCAG_03939	0	1	1	1
HISTO_IAC.Contig3.genewise.1.final_new		1	0	0	0
HISTO_ZL.Contig1131.eannot.2120.final_new	HCAG_08072	0	1	1	1
HISTO_DY.Contig31.eannot.1373.final_new		0	1	1	0
HISTO_AZ.Contig47-snap.6.final_new	HCAG_02136	0	1	1	1
HISTO_AL.Contig317.Fgenesh_histo.123.final_new	HCAG_06420	0	0	1	1
HISTO_LG.Contig392.Fgenesh_histo.231.final_new	HCAG_00636	0	1	1	1
HISTO_JG.Contig206.eannot.1543.final_new		0	0	1	0
HISTO_EA.Contig33.Fgenesh_histo.134.final_new		0	0	0	0
HISTO_ZL.Contig1161b.Fgenesh_histo.55.final_new		0	0	0	0
HISTO_HS.Contig68.eannot.1969.final_new	HCAG_07237	0	1	1	1
HISTO_ZW.Contig245.Fgenesh_Aspergillus.29.final_new	HCAG_02054	0	1	1	1
HISTO_HS.Contig68.Fgenesh_histo.212.final_new		0	1	1	1
HISTO_AL.Contig317.eannot.1502.final_new	HCAG_06410	0	0	1	1
HISTO_AZ.Contig47.eannot.1601.final_new	HCAG_02311	0	1	1	1
HISTO_LN.Contig75.Fgenesh_histo.22.final_new		0	0	1	1
HISTO_JG.Contig206.fgenesh_plus.92.final_new	HCAG_07740	0	0	0	1
HISTO_ZT.Contig1089.Fgenesh_Aspergillus.75.final_new	HCAG_05170	0	1	1	1
HISTO_ZY.Contig518.Fgenesh_Neurospora.17.final_new		0	0	1	0
HISTO_DF.Contig537.Fgenesh_histo.74.final_new		0	0	0	0
HISTO_ZL.Contig1158.Fgenesh_histo.84.final_new	HCAG_06683	0	1	1	1
HISTO_DA.Contig93.eannot.2178.final_new	HCAG_03657	0	1	1	1
HISTO_FE.Contig19.Fgenesh_histo.6.final_new		0	0	1	1
HISTO_DA.Contig93.Fgenesh_Aspergillus.230.final_new		0	0	1	0
HISTO_DY.Contig31-snap.18.final_new	HCAG_00490	0	1	1	1
HISTO_DF.Contig242.Fgenesh_Aspergillus.4.final_new		1	0	0	0
HISTO_GI.Contig382.eannot.1282.final_new	HCAG_02894	0	1	1	1
HISTO_HS.Contig68-snap.118.final_new		0	0	1	1
HISTO_ZL.Contig1161d-snap.23.final_new	HCAG_04228	0	1	1	1
HISTO_DM.Contig93.Fgenesh_histo.198.final_new	HCAG_07074	0	1	1	1
HISTO_KF.Contig601.Fgenesh_histo.51.final_new		0	0	1	0
HISTO_DF.Contig537.Fgenesh_histo.58.final_new		0	0	1	0
HISTO_LF.Contig359.Fgenesh_Aspergillus.210.final_new	HCAG_02455	0	1	1	1
HISTO_ZL.Contig1158.Fgenesh_histo.31.final_new	HCAG_06649	0	1	1	1
HISTO_AZ.Contig47.eannot.1690.final_new	HCAG_02358	0	1	1	1
HISTO_GI.Contig382.fgenesh_plus.25.final_new		1	0	0	0
HISTO_ZT.Contig1089-snap.125.final_new		0	1	1	1
HISTO_LAB.Contig78.eannot.1028.final_new		1	0	0	0
HISTO_ZL.Contig1131.Fgenesh_histo.99.final_new		0	0	1	0
HISTO_FJ.Contig636.Fgenesh_Aspergillus.1.final_new		1	0	0	0
HISTO_BP.Contig457.Fgenesh_Neurospora.49.final_new		0	0	0	0
HISTO_AZ.Contig47-snap.121.final_new	HCAG_02299	0	1	1	1
HISTO_DM.Contig93.Fgenesh_histo.141.final_new	HCAG_06097	0	1	1	1
HISTO_HS.Contig68.Fgenesh_Aspergillus.186.final_new		0	0	0	0
HISTO_DA.Contig93.Fgenesh_histo.150.final_new		0	0	1	0
HISTO_LF.Contig359.Fgenesh_histo.293.final_new	HCAG_02487	0	1	1	1
HISTO_ZT.Contig1089.Fgenesh_Neurospora.9.final_new	HCAG_05192	0	1	1	1
HISTO_DA.Contig93.eannot.2002.final_new	HCAG_03712	0	1	1	1
HISTO_LG.Contig392-snap.83.final_new		0	0	0	0
HISTO_BQ.Contig243.fgenesh_plus.11.final_new		1	0	0	0
HISTO_GL.Contig296.Fgenesh_Neurospora.83.final_new		1	0	0	0
HISTO_KF.Contig597.Fgenesh_histo.34.final_new		0	0	1	1
HISTO_AZ.Contig47-snap.165.final_new	HCAG_02352	0	0	1	1
HISTO_FX.Contig167.Fgenesh_histo.45.final_new		0	0	1	1
HISTO_BX.Contig20.eannot.1082.final_new	HCAG_03173	0	1	1	1
HISTO_ZT.Contig174.Fgenesh_histo.72.final_new		0	1	1	1
HISTO_GL.Contig306.genewise.10.final_new	HCAG_05891	0	0	1	1
HISTO_ZL.Contig1161b.Fgenesh_Neurospora.115.final_new		0	0	0	0
HISTO_DK.Contig309.Fgenesh_Aspergillus.12.final_new		1	0	0	0
HISTO_BQ.Contig243.Fgenesh_Aspergillus.37.final_new		1	0	0	0
HISTO_GB.Contig114.Fgenesh_Aspergillus.35.final_new	HCAG_04077	0	1	1	1
HISTO_JG.Contig207.Fgenesh_Aspergillus.28.final_new		0	0	0	0
HISTO_ZL.Contig1131.eannot.1973.final_new	HCAG_08236	0	1	1	1
HISTO_GY.Contig460.eannot.1766.final_new		0	1	1	1
HISTO_LY.Contig16.Fgenesh_histo.11.final_new		0	1	1	1
HISTO_ZW.Contig245.eannot.1232.final_new	HCAG_01390	0	1	1	1
HISTO_FE.Contig19.Fgenesh_histo.63.final_new		0	0	0	0
HISTO_HS.Contig68.Fgenesh_histo.231.final_new		0	0	1	0
HISTO_LAE.Contig1.Fgenesh_Aspergillus.1.final_new		0	0	0	1
HISTO_GX.Contig297.Fgenesh_Neurospora.124.final_new		1	0	0	0
HISTO_KK.Contig134.eannot.1142.final_new		0	0	1	0
HISTO_FO.Contig19.Fgenesh_Neurospora.2.final_new		1	0	0	0
HISTO_ZE.Contig149.Fgenesh_histo.35.final_new		0	1	1	0
HISTO_ZU.Contig65.eannot.1928.final_new	HCAG_08840	0	1	1	1
HISTO_GY.Contig460.Fgenesh_Aspergillus.144.final_new		1	0	0	0
HISTO_ZL.Contig1161c.Fgenesh_Aspergillus.21.final_new	HCAG_04283	0	0	1	1
HISTO_DM.Contig936.Fgenesh_histo.23.final_new		0	1	1	1
HISTO_LF.Contig359.Fgenesh_histo.87.final_new		0	0	1	1
HISTO_DF.Contig537-snap.73.final_new		0	1	1	0
HISTO_LF.Contig359.Fgenesh_histo.10.final_new		0	0	1	0
HISTO_FE.Contig19.Fgenesh_Neurospora.219.final_new		0	0	0	0
HISTO_LF.Contig359.Fgenesh_histo.22.final_new		0	0	0	0
HISTO_GY.Contig460.Fgenesh_histo.93.final_new		0	0	0	0
HISTO_GX.Contig297.Fgenesh_histo.123.final_new	HCAG_02075	0	1	1	1
HISTO_AZ.Contig47.Fgenesh_Aspergillus.160.final_new	HCAG_02339	0	1	1	1
HISTO_ZW.Contig245.eannot.1221.final_new		0	1	1	0
HISTO_GY.Contig471.Fgenesh_Aspergillus.6.final_new	HCAG_08461	0	0	1	1
HISTO_ER.Contig17.eannot.1311.final_new	HCAG_04167	0	1	1	1
HISTO_JG.Contig206.Fgenesh_histo.10.final_new	HCAG_08305	0	1	1	1
HISTO_LG.Contig392.eannot.1728.final_new	HCAG_00595	0	1	1	1
HISTO_GI.Contig363.Fgenesh_histo.9.final_new		0	0	0	0
HISTO_DA.Contig93.Fgenesh_histo.324.final_new	HCAG_03710	0	1	1	1
HISTO_DM.Contig93.Fgenesh_histo.151.final_new		0	1	1	0
HISTO_BP.Contig459.Fgenesh_histo.56.final_new	HCAG_01024	0	0	1	1
HISTO_ZU.Contig65.Fgenesh_histo.170.final_new		0	1	0	0
HISTO_ZH.Contig107.Fgenesh_Aspergillus.21.final_new		1	0	0	0
HISTO_BI.Contig285.Fgenesh_histo.35.final_new	HCAG_01916	0	1	1	1
HISTO_ZT.Contig1089.eannot.1681.final_new	HCAG_05300	0	1	1	1
HISTO_ZE.Contig158.Fgenesh_histo.77.final_new	HCAG_07583	0	0	1	1
HISTO_BP.Contig457-snap.17.final_new		0	1	1	1
HISTO_HS.Contig68.Fgenesh_histo.34.final_new		0	1	1	0
HISTO_KF.Contig601.Fgenesh_histo.24.final_new		0	0	0	0
HISTO_DM.Contig940.Fgenesh_Aspergillus.20.final_new		1	0	0	0
HISTO_ABC.Contig3.Fgenesh_Aspergillus.1.final_new		0	0	0	1
HISTO_ZL.Contig1161b.eannot.1271.final_new	HCAG_04398	0	0	1	1
HISTO_ER.Contig17.Fgenesh_histo.85.final_new	HCAG_04113	0	1	1	1
HISTO_FE.Contig19.Fgenesh_histo.118.final_new	HCAG_04696	0	0	0	1
HISTO_ZL.Contig1161e.Fgenesh_Neurospora.37.final_new		0	0	0	0
HISTO_ZL.Contig658.Fgenesh_histo.25.final_new		0	0	0	0
HISTO_DA.Contig93.eannot.2135.final_new	HCAG_03905	0	1	1	1
HISTO_DM.Contig933-snap.26.final_new	HCAG_05024	0	0	1	1
HISTO_HS.Contig68.eannot.2075.final_new	HCAG_07326	0	1	1	1
HISTO_AL.Contig320.Fgenesh_Aspergillus.48.final_new		1	0	0	0
HISTO_BP.Contig459.Fgenesh_histo.104.final_new		0	0	0	0
HISTO_AL.Contig317.Fgenesh_histo.133.final_new	HCAG_06507	0	1	1	1
HISTO_DM.Contig940.Fgenesh_Neurospora.59.final_new		0	0	1	0
HISTO_KF.Contig597.Fgenesh_histo.2.final_new	HCAG_08711	0	1	1	1
HISTO_ZT.Contig174.eannot.1453.final_new		0	1	1	0
HISTO_EA.Contig33.Fgenesh_histo.254.final_new	HCAG_01194	0	0	0	1
HISTO_ZY.Contig562f-snap.6.final_new	HCAG_01619	0	1	1	1
HISTO_ZT.Contig1089.Fgenesh_Aspergillus.22.final_new	HCAG_05301	0	1	1	1
HISTO_GX.Contig6.Fgenesh_Aspergillus.11.final_new		1	0	0	0
HISTO_BP.Contig459-snap.6.final_new	HCAG_00996	0	0	1	1
HISTO_ZL.Contig1158.Fgenesh_Neurospora.85.final_new		1	0	0	0
HISTO_GL.Contig59.Fgenesh_histo.93.final_new		0	0	0	0
HISTO_EA.Contig33.Fgenesh_Aspergillus.206.final_new		0	0	0	0
HISTO_JG.Contig206.fgenesh_plus.5.final_new	HCAG_00224	0	0	1	0
HISTO_FX.Contig167.Fgenesh_histo.5.final_new	HCAG_07975	0	0	0	0
HISTO_LF.Contig359.Fgenesh_Aspergillus.116.final_new	HCAG_02374	0	0	1	1
HISTO_AAG.Contig6.genewise.11.final_new		0	0	0	0
HISTO_DM.Contig933.fgenesh_plus.70.final_new	HCAG_06194	0	1	1	1
HISTO_ER.Contig17.Fgenesh_histo.7.final_new		0	1	1	1
HISTO_DF.Contig537-snap.10.final_new		0	0	1	0
HISTO_DU.Contig190.Fgenesh_histo.25.final_new	HCAG_01853	0	1	1	0
HISTO_ZU.Contig65.Fgenesh_histo.14.final_new		0	0	1	0
HISTO_HS.Contig68.Fgenesh_Aspergillus.163.final_new	HCAG_07335	0	1	1	1
HISTO_ZE.Contig158.Fgenesh_histo.56.final_new	HCAG_07654	0	0	1	0
HISTO_BP.Contig457.Fgenesh_histo.42.final_new	HCAG_00976	0	1	1	1
HISTO_ZL.Contig1117.eannot.1110.final_new	HCAG_04896	0	1	1	1
HISTO_GL.Contig285.eannot.1070.final_new	HCAG_05973	0	1	1	1
HISTO_GY.Contig460.eannot.1748.final_new		0	1	1	1
HISTO_DM.Contig933.eannot.1625.final_new	HCAG_06205	0	1	1	1
HISTO_ZU.Contig65.Fgenesh_histo.207.final_new	HCAG_03026	0	1	1	1
HISTO_ZZ.Contig127c.eannot.1506.final_new	HCAG_01781	0	1	1	1
HISTO_DM.Contig93.Fgenesh_Neurospora.149.final_new		0	0	0	0
HISTO_BP.Contig459.eannot.1530.final_new	HCAG_01129	0	0	1	1
HISTO_ZT.Contig1089.Fgenesh_Aspergillus.107.final_new	HCAG_05272	0	0	1	1
HISTO_GL.Contig296.Fgenesh_Aspergillus.17.final_new	HCAG_05772	0	1	1	1
HISTO_ZL.Contig1131.Fgenesh_Neurospora.282.final_new	HCAG_08177	0	1	1	1
HISTO_ZL.Contig1161c-snap.43.final_new	HCAG_04338	0	1	1	1
HISTO_DM.Contig933.Fgenesh_histo.89.final_new		0	1	1	0
HISTO_HS.Contig68.Fgenesh_histo.221.final_new		0	0	1	0
HISTO_EA.Contig33.Fgenesh_histo.174.final_new		0	1	1	0
HISTO_GY.Contig460.Fgenesh_histo.67.final_new		0	1	0	0
HISTO_ZL.Contig1131.Fgenesh_histo.18.final_new		0	0	1	1
HISTO_HS.Contig68.eannot.2023.final_new	HCAG_07260	0	1	1	1
HISTO_AZ.Contig47.Fgenesh_Aspergillus.159.final_new		1	0	0	0
HISTO_DA.Contig93.Fgenesh_histo.187.final_new	HCAG_03991	0	1	1	0
HISTO_FE.Contig19-snap.103.final_new	HCAG_04771	0	1	1	1
HISTO_LF.Contig359.Fgenesh_Aspergillus.175.final_new	HCAG_02422	0	1	1	1
HISTO_BP.Contig457.Fgenesh_histo.20.final_new		0	0	0	0
HISTO_DM.Contig940.Fgenesh_Aspergillus.17.final_new		1	0	0	0
HISTO_HS.Contig68.Fgenesh_Aspergillus.46.final_new		0	0	1	0
HISTO_LF.Contig359.eannot.1943.final_new	HCAG_02628	0	1	1	1
HISTO_LG.Contig392.Fgenesh_histo.225.final_new		0	0	1	0
HISTO_ZL.Contig1131.Fgenesh_histo.9.final_new		0	0	0	0
HISTO_GY.Contig460.Fgenesh_histo.182.final_new	HCAG_09302	0	1	1	1
HISTO_GL.Contig296.Fgenesh_histo.89.final_new		0	0	1	0
HISTO_BQ.Contig243.Fgenesh_histo.7.final_new	HCAG_04090	0	1	1	1
HISTO_EA.Contig33.genewise.69.final_new		1	0	0	0
HISTO_EA.Contig33.Fgenesh_histo.42.final_new		0	0	0	0
HISTO_HS.Contig68.Fgenesh_histo.296.final_new		0	1	1	1
HISTO_FE.Contig19.Fgenesh_histo.38.final_new	HCAG_03605	0	1	1	1
REPEAT_IBZ.Contig138.1.eannot.1003.final_new		0	0	1	1
HISTO_DA.Contig93.Fgenesh_histo.247.final_new	HCAG_03658	0	1	1	1
HISTO_GY.Contig460.Fgenesh_histo.151.final_new	HCAG_08395	0	1	1	1
HISTO_AS.Contig189.genewise.7.final_new		1	0	0	0
HISTO_DM.Contig933.fgenesh_plus.92.final_new		1	0	0	0
HISTO_ZL.Contig1161e.Fgenesh_histo.62.final_new	HCAG_08972	0	1	1	1
HISTO_DA.Contig93-snap.18.final_new	HCAG_03643	0	1	1	1
HISTO_EA.Contig33.genewise.28.final_new	HCAG_01265	0	1	1	1
HISTO_DM.Contig940.Fgenesh_histo.39.final_new		0	0	1	0
HISTO_DM.Contig940.Fgenesh_histo.41.final_new	HCAG_04972	0	1	1	1
HISTO_ZT.Contig174.Fgenesh_histo.75.final_new	HCAG_06301	0	0	1	1
HISTO_LS.Contig117.Fgenesh_Aspergillus.7.final_new		1	0	0	0
HISTO_GI.Contig382.Fgenesh_Aspergillus.72.final_new		0	0	0	0
HISTO_HS.Contig68.Fgenesh_Aspergillus.134.final_new	HCAG_07324	0	1	1	1
HISTO_DF.Contig537.Fgenesh_Aspergillus.130.final_new		0	0	1	1
HISTO_ZA.Contig209.Fgenesh_histo.3.final_new		0	0	1	1
HISTO_ZW.Contig245-snap.21.final_new	HCAG_02579	0	1	1	0
HISTO_GL.Contig59-snap.75.final_new		0	1	1	1
HISTO_BP.Contig459.Fgenesh_Aspergillus.30.final_new	HCAG_01139	0	1	1	1
HISTO_BI.Contig285.eannot.1114.final_new		1	0	0	0
HISTO_JG.Contig206.Fgenesh_histo.174.final_new	HCAG_00016	0	1	1	1
HISTO_FE.Contig19.Fgenesh_Aspergillus.237.final_new		0	0	1	0
HISTO_ZL.Contig1131-snap.206.final_new	HCAG_08036	0	1	1	1
HISTO_AL.Contig317.eannot.1568.final_new		0	1	1	0
HISTO_BQ.Contig243.Fgenesh_Aspergillus.26.final_new		1	0	0	0
HISTO_LF.Contig359-snap.73.final_new	HCAG_02470	0	1	1	1
HISTO_ZL.Contig1131.Fgenesh_histo.55.final_new	HCAG_06807	0	1	1	1
HISTO_FE.Contig19.Fgenesh_Aspergillus.228.final_new	HCAG_04803	0	1	1	1
HISTO_ZT.Contig181.Fgenesh_Neurospora.50.final_new		0	0	1	0
HISTO_DA.Contig93.Fgenesh_Neurospora.11.final_new	HCAG_03800	0	1	1	1
HISTO_KF.Contig597.eannot.1447.final_new	HCAG_08681	0	1	1	1
HISTO_ZE.Contig158-snap.65.final_new	HCAG_07564	0	1	1	1
HISTO_ZL.Contig1161b.Fgenesh_histo.92.final_new	HCAG_04487	0	1	1	1
HISTO_ZU.Contig65.Fgenesh_histo.84.final_new	HCAG_08820	0	1	1	1
HISTO_GF.Contig87.Fgenesh_Aspergillus.14.final_new		1	0	0	0
HISTO_GL.Contig296-snap.96.final_new	HCAG_05785	0	0	1	1
HISTO_LF.Contig359.Fgenesh_histo.304.final_new	HCAG_02496	0	1	1	1
HISTO_LF.Contig359-snap.217.final_new	HCAG_02647	0	0	1	1
HISTO_EA.Contig33.Fgenesh_Neurospora.9.final_new		0	1	1	1
HISTO_GY.Contig460.eannot.1665.final_new	HCAG_01955	0	1	1	1
HISTO_GL.Contig59.genewise.39.final_new	HCAG_05831	0	1	1	1
HISTO_ZL.Contig1158.eannot.1418.final_new	HCAG_06730	0	1	1	1
HISTO_GY.Contig471.eannot.1322.final_new		0	1	1	1
HISTO_HS.Contig68.Fgenesh_histo.49.final_new		0	0	0	0
HISTO_ZT.Contig174.eannot.1417.final_new		0	1	1	0
HISTO_DM.Contig93.genewise.118.final_new		0	0	1	1
HISTO_ZZ.Contig2f-snap.16.final_new	HCAG_03477	0	1	1	1
HISTO_ZL.Contig25.eannot.1079.final_new	HCAG_00752	0	0	1	1
HISTO_JG.Contig206-snap.59.final_new		0	0	1	0
HISTO_ZT.Contig174.eannot.1447.final_new	HCAG_05150	0	1	1	1
HISTO_BP.Contig459.fgenesh_plus.91.final_new		1	0	0	0
HISTO_ZZ.Contig127b-snap.92.final_new		0	1	1	1
HISTO_LY.Contig10.Fgenesh_Aspergillus.10.final_new	HCAG_03505	0	1	1	1
HISTO_ZZ.Contig127c.eannot.1611.final_new	HCAG_01708	0	1	1	1
HISTO_GI.Contig382.Fgenesh_Aspergillus.87.final_new		1	0	0	0
HISTO_ZZ.Contig127a.fgenesh_plus.14.final_new	HCAG_03371	0	1	1	1
HISTO_AL.Contig317.Fgenesh_Aspergillus.42.final_new	HCAG_06379	0	1	1	1
HISTO_DM.Contig93.genewise.87.final_new	HCAG_07119	0	0	1	1
HISTO_ZU.Contig65.eannot.1990.final_new	HCAG_03525	0	1	1	1
HISTO_ZH.Contig107.Fgenesh_histo.3.final_new		0	1	1	0
HISTO_FE.Contig19-snap.147.final_new	HCAG_04682	0	1	1	1
HISTO_AL.Contig320.Fgenesh_Aspergillus.21.final_new		1	0	0	0
HISTO_DF.Contig242.genewise.12.final_new		1	0	0	0
HISTO_KF.Contig597.Fgenesh_histo.96.final_new		0	0	1	0
HISTO_GY.Contig471.Fgenesh_histo.5.final_new		0	0	0	0
HISTO_LF.Contig359.Fgenesh_histo.36.final_new	HCAG_02595	0	1	1	1
HISTO_ZT.Contig174.Fgenesh_histo.104.final_new	HCAG_06291	0	1	1	1
HISTO_ZU.Contig65.eannot.2066.final_new	HCAG_02975	0	1	1	1
HISTO_DU.Contig190.Fgenesh_histo.10.final_new	HCAG_01880	0	1	1	1
HISTO_FE.Contig19.fgenesh_plus.25.final_new	HCAG_04851	0	1	1	1
HISTO_ZT.Contig1141.eannot.1160.final_new		0	1	1	1
HISTO_BP.Contig457-snap.10.final_new	HCAG_00775	0	0	1	1
HISTO_BP.Contig457.Fgenesh_histo.54.final_new	HCAG_00771	0	1	1	1
HISTO_DA.Contig93.Fgenesh_histo.176.final_new	HCAG_03827	0	0	1	1
HISTO_BP.Contig457.eannot.1761.final_new	HCAG_00956	0	1	1	1
HISTO_BI.Contig285.eannot.1112.final_new	HCAG_01918	0	1	1	1
HISTO_DM.Contig933.Fgenesh_Aspergillus.120.final_new	HCAG_06247	0	1	1	1
HISTO_ZW.Contig245-snap.27.final_new		0	1	1	1
HISTO_ZL.Contig1161b.eannot.1297.final_new	HCAG_04496	0	1	1	1
HISTO_AZ.Contig47.Fgenesh_Neurospora.110.final_new		0	1	1	0
HISTO_GI.Contig363.Fgenesh_Aspergillus.64.final_new	HCAG_09313	0	0	1	1
HISTO_AL.Contig317.Fgenesh_histo.54.final_new	HCAG_06925	0	0	1	1
HISTO_ZA.Contig209.fgenesh_plus.5.final_new		1	0	0	0
HISTO_AL.Contig317-snap.27.final_new	HCAG_06499	0	1	1	1
HISTO_HS.Contig68.Fgenesh_histo.133.final_new	HCAG_07376	0	0	1	1
HISTO_FE.Contig19.eannot.1744.final_new	HCAG_04841	0	1	1	1
HISTO_KF.Contig597.Fgenesh_Aspergillus.131.final_new	HCAG_08613	0	0	1	1
HISTO_DY.Contig31.eannot.1417.final_new	HCAG_00496	0	1	1	1
HISTO_AZ.Contig47.eannot.1677.final_new	HCAG_02160	0	1	1	1
HISTO_GL.Contig59.Fgenesh_Aspergillus.4.final_new	HCAG_05864	0	1	1	1
HISTO_ZL.Contig1161c-snap.82.final_new	HCAG_04290	0	0	1	1
HISTO_ZZ.Contig127b.eannot.1465.final_new	HCAG_01493	0	1	1	1
HISTO_ZE.Contig149-snap.30.final_new	HCAG_07688	0	1	1	1
HISTO_GL.Contig118.eannot.1004.final_new	HCAG_05954	0	1	1	1
HISTO_DF.Contig537.eannot.1385.final_new	HCAG_08361	0	1	1	1
HISTO_FX.Contig167.Fgenesh_histo.82.final_new	HCAG_07997	0	0	1	1
HISTO_KF.Contig470.genewise.4.final_new		1	0	0	0
HISTO_ZZ.Contig127c.fgenesh_plus.3.final_new	HCAG_01742	0	1	1	1
HISTO_ZL.Contig1158.eannot.1390.final_new	HCAG_06727	0	1	1	1
HISTO_GL.Contig296.Fgenesh_histo.51.final_new	HCAG_05754	0	1	1	1
HISTO_DY.Contig31.Fgenesh_Aspergillus.74.final_new	HCAG_00443	0	1	1	1
HISTO_GL.Contig285.fgenesh_plus.18.final_new	HCAG_05979	0	0	1	1
HISTO_AZ.Contig47.Fgenesh_histo.172.final_new		0	0	1	0
HISTO_ZZ.Contig2f-snap.19.final_new	HCAG_03474	0	0	1	1
HISTO_ZL.Contig658.eannot.1248.final_new	HCAG_06555	0	1	1	1
HISTO_DA.Contig93.Fgenesh_histo.349.final_new	HCAG_03748	0	1	1	1
HISTO_DM.Contig933.eannot.1687.final_new	HCAG_05059	0	1	1	1
HISTO_DM.Contig936.fgenesh_plus.2.final_new		1	0	0	0
HISTO_GL.Contig59.Fgenesh_Aspergillus.87.final_new	HCAG_05861	0	1	1	1
HISTO_DA.Contig93-snap.59.final_new	HCAG_03697	0	1	1	1
HISTO_DF.Contig537.Fgenesh_Aspergillus.119.final_new	HCAG_00337	0	0	1	1
HISTO_ZZ.Contig127c.Fgenesh_Aspergillus.12.final_new		1	0	0	0
HISTO_ZL.Contig1161a.Fgenesh_histo.55.final_new	HCAG_04544	0	1	1	1
HISTO_DA.Contig93-snap.217.final_new	HCAG_03895	0	1	1	1
HISTO_GY.Contig460.eannot.1676.final_new	HCAG_01969	0	1	1	1
HISTO_AL.Contig320.eannot.1084.final_new	HCAG_06367	0	1	1	1
HISTO_AL.Contig317.Fgenesh_histo.177.final_new	HCAG_06491	0	1	1	1
HISTO_LF.Contig359.eannot.2157.final_new	HCAG_02597	0	0	1	1
HISTO_ZU.Contig65.Fgenesh_histo.129.final_new	HCAG_08907	0	1	1	1
HISTO_DY.Contig31.Fgenesh_histo.17.final_new	HCAG_00412	0	0	1	0
HISTO_DY.Contig31.eannot.1401.final_new		1	0	0	0
HISTO_ZL.Contig1131-snap.123.final_new		0	0	1	0
HISTO_GX.Contig6.eannot.1025.final_new	HCAG_01433	0	0	1	1
HISTO_LAF.Contig3.Fgenesh_Neurospora.3.final_new		0	0	1	1
HISTO_GL.Contig296.genewise.18.final_new	HCAG_05726	0	1	1	1
HISTO_EA.Contig33.Fgenesh_histo.117.final_new		0	0	0	0
HISTO_ZT.Contig1129.eannot.1090.final_new	HCAG_05388	0	1	1	1
HISTO_AZ.Contig47.eannot.1652.final_new	HCAG_02303	0	0	1	1
HISTO_ER.Contig17.Fgenesh_Aspergillus.95.final_new		0	0	1	1
HISTO_GY.Contig460.Fgenesh_Aspergillus.56.final_new	HCAG_09042	0	1	1	0
HISTO_ZL.Contig1161b.Fgenesh_histo.109.final_new		0	0	1	0
HISTO_AL.Contig317.genewise.28.final_new	HCAG_06416	0	1	1	1
HISTO_DA.Contig93.Fgenesh_histo.4.final_new	HCAG_03842	0	0	1	1
HISTO_HP.Contig39.Fgenesh_Aspergillus.2.final_new		1	0	0	0
HISTO_ZL.Contig1131.Fgenesh_histo.5.final_new		0	0	0	0
HISTO_HS.Contig68.genewise.209.final_new		1	0	0	0
HISTO_DA.Contig93.Fgenesh_histo.319.final_new		0	1	1	0
HISTO_ZL.Contig1131.Fgenesh_histo.36.final_new	HCAG_08081	0	1	1	1
HISTO_EA.Contig33.Fgenesh_Aspergillus.22.final_new	HCAG_01303	0	1	1	0
HISTO_ZT.Contig1089.Fgenesh_Aspergillus.51.final_new		1	0	0	0
HISTO_GL.Contig296.eannot.1353.final_new	HCAG_05715	0	1	1	1
HISTO_ZL.Contig1161d-snap.90.final_new		0	0	0	0
HISTO_DM.Contig933.Fgenesh_histo.112.final_new		0	0	0	0
HISTO_LF.Contig359-snap.99.final_new	HCAG_07955	0	0	1	1
HISTO_GL.Contig296.Fgenesh_histo.69.final_new	HCAG_05741	0	1	1	1
HISTO_ZA.Contig205.Fgenesh_Neurospora.7.final_new		1	0	0	0
HISTO_DY.Contig31.Fgenesh_Neurospora.42.final_new	HCAG_00514	0	1	1	1
HISTO_LG.Contig392.eannot.1695.final_new	HCAG_00663	0	0	1	1
HISTO_FX.Contig167.eannot.1297.final_new		0	0	1	0
HISTO_BP.Contig459.eannot.1472.final_new	HCAG_01061	0	1	1	1
HISTO_ZZ.Contig127a.eannot.1395.final_new		0	1	1	1
HISTO_ZU.Contig65.Fgenesh_histo.55.final_new	HCAG_08874	0	1	1	1
HISTO_JG.Contig207.Fgenesh_histo.109.final_new	HCAG_00081	0	0	1	1
HISTO_BP.Contig457.eannot.1777.final_new	HCAG_00812	0	1	1	1
HISTO_JG.Contig206.eannot.1559.final_new		0	0	1	1
HISTO_FE.Contig19.eannot.1904.final_new	HCAG_04824	0	1	1	1
HISTO_ZT.Contig181.Fgenesh_histo.31.final_new	HCAG_05572	0	1	1	0
HISTO_IAL.Contig16-snap.3.final_new		0	0	0	1
HISTO_FX.Contig167.eannot.1331.final_new		0	1	1	1
HISTO_DU.Contig190.Fgenesh_histo.83.final_new	HCAG_01903	0	1	1	1
HISTO_ZL.Contig658.eannot.1285.final_new		0	1	1	1
HISTO_DM.Contig940.Fgenesh_histo.40.final_new	HCAG_04971	0	0	1	0
HISTO_LF.Contig359.eannot.2090.final_new	HCAG_02703	0	1	1	1
HISTO_GY.Contig460.Fgenesh_Aspergillus.14.final_new	HCAG_01974	0	1	1	1
HISTO_DM.Contig93.Fgenesh_histo.133.final_new	HCAG_07057	0	0	1	1
HISTO_LF.Contig359.Fgenesh_histo.119.final_new	HCAG_02621	0	1	1	1
HISTO_ZU.Contig65.eannot.1988.final_new	HCAG_03032	0	1	1	1
HISTO_BP.Contig457.Fgenesh_Aspergillus.169.final_new	HCAG_00879	0	0	1	1
HISTO_ZL.Contig1131.Fgenesh_histo.150.final_new	HCAG_06764	0	0	0	1
HISTO_DA.Contig93.Fgenesh_Aspergillus.11.final_new		0	1	1	1
HISTO_ZT.Contig181.Fgenesh_histo.132.final_new		0	0	0	0
HISTO_KK.Contig134.Fgenesh_Aspergillus.1.final_new		1	0	0	0
HISTO_DF.Contig537.Fgenesh_histo.93.final_new		0	0	0	0
HISTO_DF.Contig537.Fgenesh_histo.132.final_new	HCAG_00389	0	0	1	1
HISTO_BS.Contig36.Fgenesh_Aspergillus.10.final_new	HCAG_03521	0	0	1	1
HISTO_GX.Contig297.Fgenesh_histo.63.final_new	HCAG_08485	0	1	1	1
HISTO_ZY.Contig518.fgenesh_plus.39.final_new	HCAG_03285	0	1	1	1
HISTO_LY.Contig10.genewise.4.final_new	HCAG_03508	0	1	1	1
HISTO_AL.Contig320.eannot.1109.final_new		1	0	0	0
HISTO_LF.Contig359.eannot.2019.final_new	HCAG_02638	0	0	1	1
HISTO_BP.Contig457.Fgenesh_Neurospora.65.final_new	HCAG_00827	0	1	1	0
HISTO_BP.Contig459.Fgenesh_histo.149.final_new		0	0	1	1
HISTO_ZT.Contig181.Fgenesh_Aspergillus.94.final_new	HCAG_05513	0	1	1	1
HISTO_AZ.Contig47.Fgenesh_histo.205.final_new	HCAG_02274	0	1	1	1
HISTO_LG.Contig392.Fgenesh_histo.37.final_new	HCAG_00550	0	1	1	1
HISTO_ZT.Contig1129.eannot.1087.final_new	HCAG_05391	0	1	1	1
HISTO_GY.Contig471.eannot.1332.final_new		1	0	0	0
HISTO_GL.Contig233.Fgenesh_Aspergillus.4.final_new	HCAG_05920	0	1	1	1
HISTO_ZL.Contig1131.Fgenesh_Aspergillus.90.final_new	HCAG_08042	0	1	1	1
HISTO_LG.Contig392.Fgenesh_histo.156.final_new		0	0	1	0
HISTO_BP.Contig457.Fgenesh_histo.190.final_new		0	0	1	0
HISTO_GL.Contig296.Fgenesh_histo.98.final_new		0	1	1	0
HISTO_GL.Contig296.Fgenesh_histo.16.final_new		0	0	1	0
HISTO_FE.Contig19.eannot.1842.final_new	HCAG_04779	0	1	1	1
HISTO_LF.Contig359-snap.235.final_new		0	1	1	1
HISTO_BP.Contig457-snap.84.final_new	HCAG_00856	0	0	1	1
HISTO_BI.Contig285.Fgenesh_histo.37.final_new		0	0	0	0
HISTO_ZL.Contig1158.Fgenesh_histo.38.final_new		0	1	1	0
HISTO_KF.Contig601.Fgenesh_histo.74.final_new	HCAG_07774	0	1	1	1
HISTO_ZT.Contig181.eannot.1695.final_new	HCAG_05419	0	1	1	1
HISTO_KF.Contig597.Fgenesh_histo.59.final_new	HCAG_08688	0	1	1	1
HISTO_AZ.Contig47.Fgenesh_histo.161.final_new		0	0	0	0
HISTO_LF.Contig359-snap.197.final_new	HCAG_02626	0	0	1	1
HISTO_ZT.Contig1129.eannot.1094.final_new	HCAG_05385	0	1	1	1
HISTO_AL.Contig317.Fgenesh_Neurospora.102.final_new	HCAG_06446	0	1	1	1
HISTO_ZL.Contig1131.fgenesh_plus.45.final_new		1	0	0	0
HISTO_AZ.Contig47.Fgenesh_histo.22.final_new	HCAG_02176	0	1	1	1
HISTO_BP.Contig457.eannot.1646.final_new	HCAG_00839	0	0	1	1
HISTO_ZT.Contig181.Fgenesh_Neurospora.98.final_new		0	0	1	0
HISTO_EA.Contig33.Fgenesh_histo.103.final_new	HCAG_01367	0	0	0	1
HISTO_BP.Contig459.Fgenesh_histo.207.final_new	HCAG_01099	0	1	1	1
HISTO_LT.Contig1.eannot.1020.final_new	HCAG_09297	0	0	1	0
HISTO_ZL.Contig1161c.Fgenesh_histo.41.final_new	HCAG_04331	0	1	1	1
HISTO_KF.Contig597.Fgenesh_histo.121.final_new	HCAG_08663	0	1	1	1
HISTO_ZL.Contig658.eannot.1244.final_new	HCAG_06612	0	1	1	1
HISTO_LG.Contig392.Fgenesh_histo.82.final_new	HCAG_00538	0	0	1	1
HISTO_ZU.Contig65.Fgenesh_Neurospora.71.final_new		0	0	0	0
HISTO_ZA.Contig205.Fgenesh_Aspergillus.16.final_new		1	0	0	0
HISTO_GY.Contig460.eannot.1805.final_new	HCAG_08552	0	1	1	1
HISTO_GL.Contig59.eannot.1230.final_new	HCAG_05880	0	1	1	1
HISTO_ZU.Contig171.Fgenesh_histo.9.final_new	HCAG_02933	0	1	1	1
HISTO_GL.Contig59.Fgenesh_histo.91.final_new	HCAG_05820	0	1	1	1
HISTO_AL.Contig317.eannot.1537.final_new		0	0	1	0
HISTO_GL.Contig59.Fgenesh_Aspergillus.55.final_new		0	0	1	1
HISTO_ZH.Contig107.Fgenesh_Aspergillus.37.final_new		1	0	0	0
HISTO_LG.Contig392.eannot.1828.final_new	HCAG_00720	0	1	1	1
HISTO_HS.Contig68.Fgenesh_Aspergillus.83.final_new		1	0	0	0
HISTO_GL.Contig59.Fgenesh_Neurospora.62.final_new		0	0	0	0
HISTO_AAM.Contig2.genewise.5.final_new		1	0	0	0
HISTO_DM.Contig93.eannot.1616.final_new		0	1	1	1
HISTO_LJ.Contig29.Fgenesh_Aspergillus.6.final_new		1	0	0	0
HISTO_GY.Contig460.Fgenesh_Neurospora.121.final_new		0	0	1	0
HISTO_FE.Contig19.eannot.1827.final_new	HCAG_04796	0	1	1	1
HISTO_GL.Contig306.Fgenesh_Neurospora.8.final_new		0	0	1	0
HISTO_ZT.Contig181.Fgenesh_Aspergillus.28.final_new		0	0	0	0
HISTO_DU.Contig190.Fgenesh_histo.78.final_new		0	1	1	1
HISTO_DM.Contig93.Fgenesh_Neurospora.30.final_new		0	0	1	0
HISTO_BP.Contig457-snap.78.final_new	HCAG_00849	0	0	1	1
HISTO_ZL.Contig1158.Fgenesh_histo.48.final_new	HCAG_06740	0	1	1	1
HISTO_DM.Contig93.Fgenesh_histo.76.final_new	HCAG_07018	0	1	0	1
HISTO_FX.Contig167.eannot.1336.final_new	HCAG_07965	0	1	1	1
HISTO_ZT.Contig1129.Fgenesh_histo.3.final_new		0	0	0	0
HISTO_GY.Contig471.eannot.1328.final_new	HCAG_08420	0	1	1	1
HISTO_BP.Contig457.eannot.1691.final_new	HCAG_00939	0	1	1	1
HISTO_JG.Contig207.Fgenesh_Neurospora.93.final_new	HCAG_00084	0	0	0	0
HISTO_DY.Contig31-snap.4.final_new	HCAG_00518	0	0	1	1
HISTO_ZL.Contig1160-snap.3.final_new		0	1	1	1
HISTO_DU.Contig190.eannot.1255.final_new		0	1	1	0
HISTO_BP.Contig459.eannot.1492.final_new	HCAG_01088	0	1	1	1
HISTO_LG.Contig392.eannot.1664.final_new	HCAG_00676	0	1	1	1
HISTO_ZU.Contig171.eannot.1077.final_new		0	1	1	1
HISTO_LY.Contig16.Fgenesh_Aspergillus.37.final_new		1	0	0	0
HISTO_ZL.Contig1131.Fgenesh_Aspergillus.84.final_new		0	0	0	0
HISTO_JG.Contig207.eannot.1426.final_new		0	0	1	0
HISTO_EA.Contig33.Fgenesh_Neurospora.179.final_new		0	0	1	1
HISTO_AZ.Contig47.Fgenesh_histo.188.final_new	HCAG_02345	0	1	1	1
HISTO_ZE.Contig149.eannot.1295.final_new	HCAG_07708	0	1	1	1
HISTO_ZW.Contig245.Fgenesh_Aspergillus.8.final_new	HCAG_01393	0	1	1	1
HISTO_AZ.Contig47-snap.71.final_new		0	1	1	1
HISTO_LF.Contig359.eannot.2038.final_new	HCAG_02494	0	0	1	1
HISTO_EA.Contig33.Fgenesh_histo.28.final_new	HCAG_01204	0	0	1	1
HISTO_KF.Contig597.Fgenesh_histo.49.final_new		0	0	1	0
HISTO_CH.Contig27.Fgenesh_Aspergillus.9.final_new		1	0	0	0
HISTO_KF.Contig597-snap.82.final_new		0	0	0	0
HISTO_FE.Contig19.eannot.1845.final_new	HCAG_03948	0	1	1	1
HISTO_ZH.Contig107.Fgenesh_histo.15.final_new		0	0	1	1
HISTO_ZL.Contig1131.eannot.2107.final_new	HCAG_08089	0	1	1	1
HISTO_AL.Contig317.Fgenesh_histo.165.final_new	HCAG_06492	0	1	1	1
HISTO_JG.Contig207-snap.39.final_new	HCAG_00099	0	0	1	1
HISTO_ZT.Contig1089.Fgenesh_histo.177.final_new	HCAG_05320	0	1	1	1
HISTO_AZ.Contig47.Fgenesh_histo.155.final_new		0	0	0	0
HISTO_DA.Contig94.Fgenesh_histo.2.final_new	HCAG_08543	0	0	1	1
HISTO_HS.Contig68.Fgenesh_Neurospora.27.final_new		0	1	1	1
HISTO_DM.Contig940.Fgenesh_Neurospora.25.final_new		1	0	0	0
HISTO_FJ.Contig636.Fgenesh_Aspergillus.25.final_new		1	0	0	0
HISTO_EA.Contig33.Fgenesh_histo.185.final_new	HCAG_01325	0	0	1	1
HISTO_DA.Contig93.fgenesh_plus.49.final_new	HCAG_03626	0	1	1	1
HISTO_EA.Contig33.Fgenesh_histo.194.final_new		0	0	1	0
HISTO_DM.Contig93-snap.90.final_new	HCAG_07058	0	1	1	1
HISTO_GY.Contig460.eannot.1692.final_new	HCAG_08376	0	1	1	1
HISTO_ZL.Contig1161b.Fgenesh_Neurospora.3.final_new	HCAG_04464	0	0	0	0
HISTO_ZE.Contig158.Fgenesh_histo.25.final_new	HCAG_07615	0	1	1	1
HISTO_DA.Contig93.Fgenesh_histo.160.final_new	HCAG_03822	0	1	1	1
HISTO_DM.Contig933.Fgenesh_histo.21.final_new		0	0	0	1
HISTO_GL.Contig233.eannot.1159.final_new	HCAG_05917	0	1	1	1
HISTO_GX.Contig297.Fgenesh_Aspergillus.92.final_new	HCAG_06932	0	0	1	1
HISTO_ZU.Contig65.Fgenesh_Aspergillus.70.final_new		1	0	0	0
HISTO_AZ.Contig47.Fgenesh_Aspergillus.156.final_new	HCAG_02337	0	1	1	1
HISTO_ZL.Contig658.Fgenesh_histo.50.final_new	HCAG_06548	0	0	0	1
HISTO_DM.Contig93-snap.96.final_new	HCAG_07064	0	1	1	1
HISTO_ZZ.Contig127c.eannot.1502.final_new	HCAG_01779	0	0	1	1
HISTO_ZZ.Contig127a.Fgenesh_Neurospora.103.final_new		0	0	0	0
HISTO_ZT.Contig1089.eannot.1613.final_new	HCAG_05223	0	1	1	1
HISTO_JG.Contig206.Fgenesh_histo.76.final_new	HCAG_08282	0	0	1	1
HISTO_ZU.Contig65.Fgenesh_Aspergillus.172.final_new		1	0	0	0
HISTO_FE.Contig19.eannot.1871.final_new		0	0	1	0
HISTO_FX.Contig167.Fgenesh_histo.74.final_new	HCAG_07991	0	1	1	1
HISTO_AQ.Contig96.eannot.1014.final_new		1	0	0	0
HISTO_LF.Contig359.Fgenesh_histo.263.final_new		0	1	1	0
HISTO_ZL.Contig1131.Fgenesh_Aspergillus.141.final_new	HCAG_08093	0	1	1	1
HISTO_ZT.Contig1128f.Fgenesh_histo.24.final_new		0	0	0	0
HISTO_KK.Contig134.Fgenesh_Aspergillus.10.final_new		1	0	0	0
HISTO_GL.Contig296.Fgenesh_Neurospora.73.final_new	HCAG_05714	0	1	0	1
HISTO_ZU.Contig65.Fgenesh_histo.124.final_new	HCAG_02974	0	0	0	1
HISTO_ZU.Contig65.eannot.2033.final_new	HCAG_03106	0	1	1	1
HISTO_BQ.Contig243.Fgenesh_Neurospora.8.final_new		1	0	0	0
HISTO_BP.Contig457.Fgenesh_histo.83.final_new		0	0	0	0
HISTO_GI.Contig382.Fgenesh_Aspergillus.31.final_new		1	0	0	0
HISTO_ZL.Contig1131.eannot.1938.final_new		0	1	1	1
HISTO_GI.Contig363.fgenesh_plus.33.final_new	HCAG_02743	0	1	1	1
HISTO_DM.Contig93.Fgenesh_Aspergillus.65.final_new	HCAG_06056	0	1	1	1
HISTO_DU.Contig204.genewise.6.final_new		1	0	0	0
HISTO_ZE.Contig149.eannot.1286.final_new		0	1	0	0
HISTO_ZL.Contig1158.Fgenesh_histo.19.final_new		0	0	1	0
REPEAT_NAA.Contig17f-snap.2.final_new		0	1	1	1
HISTO_FE.Contig19.eannot.1756.final_new	HCAG_04793	0	1	1	1
HISTO_GY.Contig460.eannot.1779.final_new		0	1	1	1
HISTO_JG.Contig207.Fgenesh_histo.92.final_new		0	0	0	0
HISTO_DA.Contig93.Fgenesh_histo.25.final_new	HCAG_03772	0	1	1	1
HISTO_BP.Contig457-snap.111.final_new	HCAG_00887	0	0	1	1
HISTO_DU.Contig190.Fgenesh_histo.80.final_new		0	0	0	0
HISTO_ZT.Contig1089.Fgenesh_Aspergillus.30.final_new	HCAG_05194	0	1	1	1
HISTO_KF.Contig601-snap.49.final_new	HCAG_07821	0	1	0	1
HISTO_DF.Contig242.Fgenesh_Aspergillus.6.final_new		1	0	0	0
HISTO_AS.Contig189.eannot.1025.final_new		0	0	1	1
HISTO_DY.Contig31.eannot.1374.final_new	HCAG_00416	0	1	1	1
HISTO_LF.Contig359.Fgenesh_histo.161.final_new	HCAG_02636	0	1	1	1
HISTO_GI.Contig363.Fgenesh_histo.72.final_new	HCAG_02745	0	0	1	1
HISTO_GX.Contig298.Fgenesh_Neurospora.1.final_new		1	0	0	0
HISTO_GL.Contig296.Fgenesh_histo.50.final_new	HCAG_05732	0	1	1	1
HISTO_BP.Contig457.Fgenesh_histo.75.final_new	HCAG_00984	0	1	1	1
HISTO_GY.Contig460.eannot.1682.final_new	HCAG_08548	0	1	1	1
HISTO_BP.Contig459.Fgenesh_histo.147.final_new		0	0	1	0
HISTO_HS.Contig68.Fgenesh_Aspergillus.28.final_new		1	0	0	0
HISTO_AZ.Contig47.Fgenesh_histo.59.final_new		0	1	1	0
HISTO_ZL.Contig1161b.fgenesh_plus.32.final_new	HCAG_04389	0	0	1	1
HISTO_BP.Contig457.eannot.1770.final_new	HCAG_00806	0	1	1	1
HISTO_ZL.Contig1161b.eannot.1335.final_new	HCAG_04461	0	1	1	1
HISTO_ZU.Contig65-snap.156.final_new	HCAG_08850	0	1	1	1
HISTO_ZZ.Contig2f.Fgenesh_Neurospora.7.final_new		1	0	0	0
HISTO_EA.Contig33.Fgenesh_histo.208.final_new	HCAG_01254	0	1	1	1
HISTO_ZZ.Contig127a.Fgenesh_histo.91.final_new		0	0	1	0
HISTO_DM.Contig93.Fgenesh_Aspergillus.68.final_new	HCAG_06054	0	1	1	1
HISTO_DM.Contig93.eannot.1666.final_new	HCAG_07017	0	1	0	1
HISTO_ZL.Contig1131.Fgenesh_histo.305.final_new	HCAG_08234	0	1	1	0
HISTO_KF.Contig419.fgenesh_plus.1.final_new		1	0	0	0
HISTO_ZZ.Contig127a.Fgenesh_histo.75.final_new	HCAG_03372	0	1	1	1
HISTO_ZT.Contig1089.Fgenesh_histo.63.final_new	HCAG_05234	0	0	1	0
HISTO_ZL.Contig1161e.Fgenesh_Aspergillus.23.final_new		1	0	0	0
HISTO_ZZ.Contig4..eannot.1040.final_new	HCAG_03458	0	1	1	1
HISTO_ZU.Contig65.genewise.78.final_new	HCAG_03542	0	1	1	1
HISTO_DU.Contig190.Fgenesh_histo.57.final_new		0	1	1	1
HISTO_ZL.Contig1131.Fgenesh_histo.243.final_new		0	0	0	0
HISTO_ZT.Contig174.Fgenesh_histo.123.final_new	HCAG_05123	0	0	1	1
HISTO_GY.Contig460.Fgenesh_Aspergillus.137.final_new	HCAG_01946	0	1	1	1
HISTO_ZT.Contig1089.eannot.1634.final_new		0	1	1	1
HISTO_ZT.Contig181.Fgenesh_histo.54.final_new	HCAG_05478	0	1	1	1
HISTO_FE.Contig19.Fgenesh_histo.103.final_new		0	0	0	1
HISTO_DA.Contig94.Fgenesh_Aspergillus.11.final_new		1	0	0	0
HISTO_ZZ.Contig127b-snap.114.final_new	HCAG_01586	0	1	1	1
HISTO_FE.Contig19.Fgenesh_Aspergillus.205.final_new	HCAG_03572	0	1	1	1
HISTO_ZU.Contig65-snap.184.final_new	HCAG_08884	0	1	1	1
HISTO_DK.Contig309.Fgenesh_Aspergillus.8.final_new		1	0	0	0
HISTO_EA.Contig33.fgenesh_plus.82.final_new	HCAG_01182	0	1	1	1
HISTO_ZU.Contig65.Fgenesh_histo.203.final_new		0	0	1	1
REPEAT_NAC.Contig5.eannot.1011.final_new		0	0	1	1
HISTO_GL.Contig306.eannot.1085.final_new		1	0	0	0
HISTO_ZZ.Contig127b.Fgenesh_histo.75.final_new	HCAG_01551	0	1	1	1
HISTO_GY.Contig471.Fgenesh_histo.15.final_new		0	1	0	1
HISTO_ZL.Contig658.Fgenesh_Neurospora.20.final_new	HCAG_06579	0	1	1	1
HISTO_DU.Contig190-snap.23.final_new	HCAG_01849	0	0	1	1
HISTO_ZE.Contig158.eannot.1439.final_new		0	1	1	0
HISTO_JG.Contig207.Fgenesh_histo.11.final_new		0	0	0	0
HISTO_JG.Contig207.Fgenesh_histo.102.final_new	HCAG_00120	0	1	1	1
HISTO_ER.Contig17.Fgenesh_Aspergillus.85.final_new	HCAG_04131	0	1	1	1
HISTO_ZL.Contig1131.fgenesh_plus.132.final_new		0	0	0	0
HISTO_DF.Contig537.Fgenesh_Aspergillus.31.final_new		1	0	0	0
HISTO_KF.Contig597.Fgenesh_histo.152.final_new	HCAG_08723	0	1	1	1
HISTO_DM.Contig93.Fgenesh_histo.35.final_new	HCAG_06106	0	1	1	1
HISTO_EA.Contig33.Fgenesh_histo.207.final_new	HCAG_01275	0	1	1	1
HISTO_KF.Contig597.eannot.1421.final_new	HCAG_07893	0	1	1	1
HISTO_DA.Contig94-snap.7.final_new	HCAG_03612	0	0	0	1
HISTO_HS.Contig68.Fgenesh_Aspergillus.68.final_new		1	0	0	0
HISTO_AL.Contig317.Fgenesh_histo.32.final_new	HCAG_09203	0	0	1	0
HISTO_ZL.Contig1161e.eannot.1224.final_new	HCAG_06030	0	1	1	1
HISTO_ZL.Contig658-snap.23.final_new	HCAG_06600	0	1	1	1
HISTO_GI.Contig382.Fgenesh_Neurospora.72.final_new		1	0	0	0
HISTO_EA.Contig33.Fgenesh_histo.227.final_new	HCAG_01187	0	1	1	1
HISTO_JG.Contig206.Fgenesh_histo.78.final_new		0	0	1	0
HISTO_ZZ.Contig127a.eannot.1344.final_new	HCAG_03407	0	1	1	1
HISTO_FE.Contig19.Fgenesh_Neurospora.61.final_new		0	0	0	0
HISTO_ZL.Contig1161d-snap.51.final_new	HCAG_04195	0	1	1	0
HISTO_AAD.Contig1.eannot.1030.final_new	HCAG_08993	0	0	1	0
HISTO_DM.Contig933.fgenesh_plus.63.final_new	HCAG_06199	0	1	1	1
HISTO_GL.Contig59.Fgenesh_Aspergillus.13.final_new	HCAG_05872	0	0	1	1
HISTO_DF.Contig537.Fgenesh_Aspergillus.140.final_new		0	0	1	0
HISTO_ZL.Contig1131.eannot.2180.final_new	HCAG_06861	0	1	1	1
HISTO_BP.Contig459-snap.128.final_new	HCAG_01138	0	0	1	1
HISTO_ZY.Contig571f.Fgenesh_Aspergillus.17.final_new	HCAG_03189	0	1	1	1
HISTO_ZZ.Contig127b.Fgenesh_Neurospora.50.final_new		0	0	0	0
HISTO_DM.Contig93.Fgenesh_histo.191.final_new		0	0	0	0
HISTO_ZY.Contig562f.Fgenesh_Aspergillus.19.final_new		1	0	0	0
HISTO_AL.Contig317.Fgenesh_Aspergillus.154.final_new		0	0	0	0
HISTO_EA.Contig33.Fgenesh_histo.126.final_new	HCAG_01227	0	0	1	1
HISTO_DM.Contig933.eannot.1583.final_new		1	0	0	0
HISTO_GL.Contig71.eannot.1008.final_new		1	0	0	0
HISTO_GB.Contig114.Fgenesh_Aspergillus.4.final_new		0	0	0	1
HISTO_ZL.Contig1161c.Fgenesh_histo.60.final_new	HCAG_04292	0	0	1	1
HISTO_ZU.Contig65.Fgenesh_Aspergillus.47.final_new		1	0	0	0
HISTO_ZU.Contig65-snap.195.final_new	HCAG_08899	0	1	1	1
HISTO_GL.Contig296.Fgenesh_Neurospora.5.final_new	HCAG_05702	0	0	0	0
HISTO_JG.Contig206.Fgenesh_histo.58.final_new		0	0	1	0
HISTO_ZL.Contig1161e.eannot.1290.final_new	HCAG_06018	0	1	1	1
HISTO_EA.Contig33-snap.100.final_new	HCAG_01286	0	0	1	1
HISTO_DM.Contig933-snap.95.final_new		0	0	1	1
HISTO_FX.Contig167.eannot.1303.final_new	HCAG_07927	0	1	1	1
HISTO_DA.Contig93.Fgenesh_histo.153.final_new		0	0	0	0
HISTO_EA.Contig33.fgenesh_plus.20.final_new	HCAG_01230	0	1	1	1
HISTO_ZU.Contig65-snap.206.final_new	HCAG_08911	0	1	1	1
HISTO_GY.Contig471-snap.56.final_new	HCAG_08421	0	1	1	1
HISTO_GB.Contig114.fgenesh_plus.1.final_new		1	0	0	0
HISTO_BP.Contig459.Fgenesh_Aspergillus.75.final_new	HCAG_01155	0	0	1	1
HISTO_AL.Contig317.eannot.1542.final_new		0	1	1	1
HISTO_LG.Contig392.Fgenesh_histo.93.final_new		0	0	0	1
HISTO_GI.Contig382.Fgenesh_Aspergillus.36.final_new		1	0	0	0
HISTO_ZL.Contig1131-snap.245.final_new	HCAG_06766	0	0	1	1
HISTO_GI.Contig382.fgenesh_plus.57.final_new		0	0	0	0
HISTO_ER.Contig17.eannot.1327.final_new	HCAG_04140	0	1	1	1
HISTO_GI.Contig382.Fgenesh_histo.57.final_new	HCAG_02855	0	1	1	1
HISTO_ZT.Contig174.Fgenesh_Aspergillus.40.final_new	HCAG_06297	0	0	1	1
HISTO_ZZ.Contig127a.eannot.1324.final_new	HCAG_03348	0	1	1	1
HISTO_EA.Contig33-snap.187.final_new	HCAG_07736	0	0	1	1
HISTO_BP.Contig457.Fgenesh_histo.192.final_new		1	0	0	0
HISTO_BQ.Contig243.Fgenesh_Aspergillus.22.final_new	HCAG_05633	1	0	0	0
HISTO_BP.Contig457.eannot.1664.final_new	HCAG_00893	0	1	1	1
HISTO_ZL.Contig1161c.fgenesh_plus.71.final_new	HCAG_04365	0	0	1	1
HISTO_BQ.Contig243.Fgenesh_Neurospora.21.final_new		1	0	0	0
HISTO_ZU.Contig65-snap.109.final_new	HCAG_03545	0	1	1	1
HISTO_AL.Contig317.eannot.1525.final_new	HCAG_06371	0	0	1	1
HISTO_ZL.Contig1131.Fgenesh_histo.198.final_new	HCAG_06868	0	1	1	1
HISTO_KF.Contig597.Fgenesh_histo.104.final_new		0	0	1	0
HISTO_ZL.Contig1131.fgenesh_plus.167.final_new	HCAG_08032	0	1	1	1
HISTO_ZU.Contig65.Fgenesh_histo.59.final_new	HCAG_08876	0	1	1	1
HISTO_DM.Contig93.eannot.1635.final_new	HCAG_07043	0	1	1	1
HISTO_DA.Contig93.Fgenesh_histo.124.final_new	HCAG_03811	0	0	1	1
HISTO_LN.Contig75.Fgenesh_Neurospora.7.final_new		1	0	0	0
HISTO_DM.Contig933.Fgenesh_histo.196.final_new	HCAG_06232	0	1	1	1
HISTO_DA.Contig93.genewise.22.final_new	HCAG_07652	0	0	1	1
HISTO_ZT.Contig181.eannot.1580.final_new	HCAG_05560	0	1	1	1
HISTO_AZ.Contig47.Fgenesh_histo.152.final_new	HCAG_02147	0	1	1	1
HISTO_DM.Contig93.Fgenesh_histo.181.final_new	HCAG_00754	0	0	1	0
HISTO_AZ.Contig47.fgenesh_plus.43.final_new	HCAG_02318	0	1	1	1
HISTO_LF.Contig359.eannot.1939.final_new	HCAG_02442	0	1	1	1
HISTO_ZL.Contig1158.Fgenesh_histo.89.final_new		0	1	1	1
HISTO_LS.Contig117.Fgenesh_Aspergillus.1.final_new		1	0	0	0
HISTO_DM.Contig93-snap.72.final_new	HCAG_07037	0	1	1	1
HISTO_DU.Contig190-snap.24.final_new		0	1	1	1
HISTO_GL.Contig296.Fgenesh_histo.107.final_new		0	0	1	0
HISTO_ZL.Contig1161c.fgenesh_plus.44.final_new	HCAG_04363	0	1	1	1
HISTO_GL.Contig296.eannot.1390.final_new	HCAG_05751	0	1	1	1
HISTO_ZT.Contig181.eannot.1681.final_new	HCAG_05449	0	1	1	1
HISTO_AZ.Contig47.eannot.1577.final_new		0	1	1	0
HISTO_ZZ.Contig127a-snap.28.final_new	HCAG_03436	0	1	1	1
HISTO_ZZ.Contig127c-snap.92.final_new	HCAG_01738	0	1	1	1
HISTO_ZT.Contig181.Fgenesh_histo.53.final_new	HCAG_05610	0	1	1	1
HISTO_CC.Contig38.eannot.1055.final_new	HCAG_02132	0	1	1	1
HISTO_DA.Contig93.Fgenesh_Aspergillus.209.final_new		0	0	0	0
HISTO_AE.Contig41f.Fgenesh_Aspergillus.1.final_new		0	0	1	1
HISTO_ZL.Contig1131-snap.57.final_new	HCAG_08242	0	1	1	1
HISTO_ZT.Contig181-snap.33.final_new		0	1	1	1
HISTO_FE.Contig19-snap.24.final_new	HCAG_04818	0	1	1	1
HISTO_KK.Contig134.eannot.1133.final_new	HCAG_09248	0	1	1	1
HISTO_ZL.Contig1161d.eannot.1479.final_new		0	0	1	0
HISTO_CH.Contig45.eannot.1014.final_new		1	0	0	0
HISTO_AL.Contig317-snap.15.final_new	HCAG_06512	0	1	1	1
HISTO_ZL.Contig1161a.Fgenesh_histo.25.final_new	HCAG_04507	0	1	1	1
HISTO_ZL.Contig1161e.Fgenesh_Aspergillus.88.final_new	HCAG_06019	0	1	1	1
HISTO_DM.Contig93.eannot.1613.final_new	HCAG_06077	0	1	1	1
HISTO_BP.Contig459.fgenesh_plus.28.final_new	HCAG_01096	0	0	1	1
HISTO_KF.Contig419.Fgenesh_Aspergillus.6.final_new		1	0	0	0
HISTO_DM.Contig93.Fgenesh_Neurospora.116.final_new	HCAG_07039	0	1	1	1
HISTO_KK.Contig134.Fgenesh_Aspergillus.8.final_new		1	0	0	0
HISTO_DA.Contig93.Fgenesh_histo.240.final_new		0	0	1	1
HISTO_KK.Contig134.Fgenesh_Aspergillus.17.final_new	HCAG_05635	0	1	1	1
HISTO_FE.Contig19.Fgenesh_histo.285.final_new	HCAG_04781	0	1	1	1
HISTO_BP.Contig457.Fgenesh_histo.24.final_new	HCAG_00801	1	0	0	0
HISTO_GT.Contig108.fgenesh_plus.1.final_new		1	0	0	0
HISTO_ZL.Contig1161c.fgenesh_plus.16.final_new	HCAG_04344	0	0	1	1
HISTO_ZY.Contig518.Fgenesh_histo.26.final_new		1	0	0	0
HISTO_BP.Contig457.Fgenesh_histo.155.final_new		0	0	0	0
HISTO_KF.Contig601.eannot.1298.final_new		0	0	1	0
HISTO_GL.Contig59-snap.3.final_new	HCAG_05800	0	1	1	1
HISTO_ZY.Contig518.Fgenesh_Aspergillus.43.final_new		1	0	0	0
HISTO_ZL.Contig1161b.Fgenesh_Aspergillus.53.final_new	HCAG_04390	0	0	1	1
HISTO_DM.Contig933.Fgenesh_Aspergillus.171.final_new	HCAG_05020	0	0	0	1
HISTO_DY.Contig31.Fgenesh_histo.46.final_new	HCAG_00425	0	1	1	1
HISTO_BP.Contig457.Fgenesh_histo.33.final_new		0	1	1	1
HISTO_KF.Contig601.eannot.1326.final_new	HCAG_07865	0	0	1	1
HISTO_AAN.Contig10.eannot.1027.final_new	HCAG_06895	0	0	1	1
HISTO_ZL.Contig1131.Fgenesh_histo.271.final_new		0	0	1	0
HISTO_LG.Contig392.eannot.1655.final_new		0	0	1	1
HISTO_GY.Contig460-snap.4.final_new		0	1	1	1
HISTO_ZL.Contig1161c.fgenesh_plus.5.final_new	HCAG_04325	0	1	1	1
HISTO_GL.Contig303.eannot.1087.final_new	HCAG_05953	0	1	1	1
HISTO_ZT.Contig181.eannot.1721.final_new	HCAG_05420	0	1	1	1
HISTO_DA.Contig93.Fgenesh_Neurospora.72.final_new		0	0	0	0
HISTO_AB.Contig7.fgenesh_plus.1.final_new		1	0	0	0
HISTO_EA.Contig33.eannot.1574.final_new	HCAG_01173	0	1	1	1
REPEAT_NAA.Contig17f.Fgenesh_histo.4.final_new		0	0	1	1
HISTO_ZT.Contig1089.Fgenesh_histo.170.final_new	HCAG_05230	0	1	1	1
HISTO_GL.Contig59.Fgenesh_histo.5.final_new		0	0	0	0
HISTO_ZL.Contig1131.eannot.2100.final_new	HCAG_08118	0	1	1	1
HISTO_HS.Contig68.eannot.2119.final_new		0	1	1	1
HISTO_FE.Contig19.Fgenesh_histo.274.final_new		0	0	0	0
HISTO_ZL.Contig1161a.eannot.1141.final_new	HCAG_04536	0	1	1	1
HISTO_ZL.Contig1158.Fgenesh_histo.75.final_new		0	0	1	1
HISTO_ZE.Contig158.Fgenesh_Aspergillus.86.final_new	HCAG_07645	0	1	1	1
HISTO_DM.Contig93.eannot.1681.final_new	HCAG_07087	0	1	0	1
HISTO_DM.Contig933.Fgenesh_Neurospora.42.final_new	HCAG_06198	0	1	1	1
HISTO_ZE.Contig149.Fgenesh_Aspergillus.53.final_new		0	0	1	0
HISTO_ZU.Contig65.Fgenesh_histo.142.final_new	HCAG_02978	0	1	1	1
HISTO_GL.Contig285.eannot.1063.final_new	HCAG_05962	0	1	1	1
HISTO_GL.Contig296-snap.80.final_new	HCAG_05767	0	1	1	1
HISTO_ZL.Contig1161d.fgenesh_plus.57.final_new	HCAG_04210	0	1	1	1
HISTO_ZU.Contig65.Fgenesh_Aspergillus.240.final_new	HCAG_02992	0	1	1	1
HISTO_FE.Contig19.Fgenesh_histo.18.final_new		0	0	0	0
HISTO_ZW.Contig245.Fgenesh_histo.25.final_new	HCAG_01384	0	1	1	1
HISTO_DA.Contig93.eannot.1953.final_new	HCAG_03874	0	1	1	1
HISTO_ZT.Contig181.Fgenesh_histo.131.final_new	HCAG_05547	0	1	1	1
HISTO_ZZ.Contig127a.Fgenesh_histo.68.final_new	HCAG_03369	0	0	1	1
HISTO_BI.Contig285.fgenesh_plus.18.final_new		1	0	0	0
HISTO_ZL.Contig1131.eannot.2182.final_new		0	0	1	0
HISTO_ZZ.Contig127c.Fgenesh_histo.69.final_new		0	0	0	0
HISTO_AZ.Contig47.eannot.1562.final_new	HCAG_02188	0	1	1	1
HISTO_ZQ.Contig136.Fgenesh_Aspergillus.1.final_new		1	0	0	0
HISTO_DM.Contig93.eannot.1717.final_new	HCAG_06105	0	1	1	1
HISTO_BI.Contig285.Fgenesh_Neurospora.1.final_new		1	0	0	0
HISTO_ZL.Contig1131.Fgenesh_histo.208.final_new	HCAG_06865	0	1	1	1
HISTO_LN.Contig75.eannot.1152.final_new	HCAG_02125	0	0	1	1
HISTO_BP.Contig459.genewise.107.final_new	HCAG_01016	0	1	1	1
HISTO_ZZ.Contig127a.eannot.1425.final_new		0	1	1	1
HISTO_KK.Contig134.eannot.1141.final_new		1	0	0	0
HISTO_LG.Contig392.eannot.1704.final_new	HCAG_00736	0	1	1	1
HISTO_ZL.Contig1161b.Fgenesh_histo.43.final_new	HCAG_04444	0	1	1	1
HISTO_ZL.Contig1161e-snap.17.final_new	HCAG_08973	0	1	1	1
HISTO_ZL.Contig1161e.Fgenesh_histo.13.final_new	HCAG_06035	0	1	1	1
HISTO_ZY.Contig518.Fgenesh_histo.37.final_new		0	1	1	0
HISTO_DA.Contig94.Fgenesh_Aspergillus.2.final_new		1	0	0	0
HISTO_FX.Contig167.eannot.1305.final_new	HCAG_07934	0	1	1	1
HISTO_CH.Contig45.Fgenesh_Neurospora.5.final_new		1	0	0	0
HISTO_ZL.Contig1161a.Fgenesh_histo.43.final_new	HCAG_04533	0	0	0	1
HISTO_LF.Contig359.eannot.2148.final_new		0	0	1	0
HISTO_FE.Contig19.Fgenesh_Aspergillus.82.final_new	HCAG_04679	0	1	1	1
HISTO_AZ.Contig47.eannot.1680.final_new	HCAG_02171	0	1	1	1
HISTO_LF.Contig359.Fgenesh_histo.165.final_new		0	1	1	1
HISTO_ZL.Contig1131.eannot.2073.final_new	HCAG_06889	0	1	1	1
HISTO_ZU.Contig65.Fgenesh_histo.192.final_new	HCAG_03012	0	1	1	1
HISTO_ZQ.Contig188.genewise.6.final_new		0	0	1	0
HISTO_BP.Contig457.Fgenesh_histo.50.final_new	HCAG_00909	0	1	1	1
HISTO_GL.Contig59.Fgenesh_Neurospora.52.final_new		0	0	0	0
HISTO_LG.Contig392.Fgenesh_Aspergillus.168.final_new	HCAG_00634	0	1	1	1
HISTO_JG.Contig207.fgenesh_plus.71.final_new	HCAG_00082	0	1	1	1
HISTO_BP.Contig459.Fgenesh_Aspergillus.50.final_new		0	0	0	0
HISTO_HS.Contig68-snap.115.final_new	HCAG_07284	0	1	1	1
HISTO_ZL.Contig1131.Fgenesh_histo.206.final_new	HCAG_06866	0	1	1	1
HISTO_AL.Contig317-snap.92.final_new		0	0	0	0
HISTO_ZZ.Contig127c.Fgenesh_histo.62.final_new		0	0	0	0
HISTO_EA.Contig33.Fgenesh_Aspergillus.116.final_new	HCAG_01232	0	1	1	1
HISTO_FE.Contig19.eannot.1811.final_new	HCAG_03592	0	1	1	1
HISTO_DY.Contig31.fgenesh_plus.17.final_new	HCAG_00434	0	0	1	1
HISTO_GY.Contig471.Fgenesh_Aspergillus.40.final_new		1	0	0	0
HISTO_ZU.Contig65.Fgenesh_Neurospora.61.final_new		1	0	0	0
HISTO_ZH.Contig107.Fgenesh_Aspergillus.2.final_new		1	0	0	0
HISTO_BP.Contig457.fgenesh_plus.20.final_new	HCAG_00821	0	1	1	1
HISTO_AL.Contig317-snap.78.final_new	HCAG_02488	0	0	1	0
HISTO_ZL.Contig1131.Fgenesh_Aspergillus.295.final_new	HCAG_08181	0	1	1	1
HISTO_ZL.Contig1131.Fgenesh_histo.173.final_new	HCAG_08112	0	0	0	0
HISTO_ZL.Contig1161c.Fgenesh_Neurospora.18.final_new	HCAG_04280	0	0	1	1
HISTO_GL.Contig59.eannot.1275.final_new	HCAG_05838	0	0	1	1
HISTO_ZL.Contig1161c.eannot.1480.final_new	HCAG_04287	0	0	1	1
HISTO_ER.Contig17.Fgenesh_histo.64.final_new	HCAG_04098	0	0	0	1
HISTO_FJ.Contig643.eannot.1024.final_new		1	0	0	0
HISTO_KF.Contig597.Fgenesh_histo.90.final_new	HCAG_08652	0	1	1	1
HISTO_ZT.Contig1129.eannot.1098.final_new	HCAG_05383	0	1	1	1
HISTO_JG.Contig207.Fgenesh_Neurospora.94.final_new		0	0	1	1
HISTO_LY.Contig16.Fgenesh_histo.8.final_new		0	0	1	0
HISTO_ZZ.Contig127c.Fgenesh_Neurospora.22.final_new		0	0	1	1
HISTO_ZY.Contig518.eannot.1184.final_new	HCAG_03278	0	1	1	1
HISTO_BX.Contig20-snap.5.final_new	HCAG_03175	0	1	1	1
HISTO_JG.Contig206.Fgenesh_Neurospora.90.final_new	HCAG_00255	0	1	1	1
HISTO_GY.Contig471.genewise.49.final_new	HCAG_08441	0	1	1	1
HISTO_AL.Contig317.Fgenesh_histo.35.final_new	HCAG_06521	0	1	1	1
HISTO_GY.Contig460.Fgenesh_Aspergillus.154.final_new	HCAG_08398	0	1	1	1
HISTO_FE.Contig19.Fgenesh_histo.31.final_new	HCAG_04756	0	1	1	1
HISTO_DA.Contig93.Fgenesh_Neurospora.21.final_new	HCAG_03884	0	1	1	1
HISTO_ZT.Contig181-snap.44.final_new		0	0	1	1
HISTO_GL.Contig296.Fgenesh_histo.33.final_new	HCAG_05717	0	1	1	1
HISTO_ZU.Contig65.Fgenesh_histo.247.final_new		0	1	0	0
HISTO_GI.Contig360.Fgenesh_Aspergillus.7.final_new		1	0	0	0
HISTO_JG.Contig206-snap.119.final_new	HCAG_09152	0	1	1	1
HISTO_ZL.Contig658.Fgenesh_histo.49.final_new	HCAG_06549	0	0	1	1
HISTO_ZZ.Contig127a.eannot.1329.final_new	HCAG_01440	0	1	1	1
HISTO_ZL.Contig1161d-snap.1.final_new	HCAG_04262	0	0	1	1
HISTO_KF.Contig601.Fgenesh_Aspergillus.5.final_new	HCAG_07791	0	0	1	1
HISTO_EA.Contig33.Fgenesh_Neurospora.141.final_new	HCAG_01282	0	1	1	1
HISTO_ZT.Contig1128f-snap.11.final_new	HCAG_00184	0	1	1	1
HISTO_ZL.Contig1161d-snap.25.final_new	HCAG_01278	0	0	0	0
HISTO_LL.Contig1.Fgenesh_Aspergillus.1.final_new		1	0	0	0
HISTO_DF.Contig537.Fgenesh_histo.27.final_new		1	0	0	0
HISTO_KK.Contig134.eannot.1134.final_new		0	1	1	1
HISTO_FE.Contig19.Fgenesh_histo.241.final_new	HCAG_03568	0	0	0	1
HISTO_ZL.Contig1161b.Fgenesh_histo.76.final_new	HCAG_04404	0	1	1	1
HISTO_ZL.Contig1161a-snap.38.final_new	HCAG_04503	0	0	1	1
HISTO_FE.Contig19.Fgenesh_histo.266.final_new	HCAG_04786	0	1	1	1
HISTO_HS.Contig68.Fgenesh_Aspergillus.236.final_new	HCAG_07209	0	1	1	1
HISTO_ZU.Contig65.Fgenesh_Aspergillus.156.final_new		1	0	0	0
HISTO_HS.Contig68-snap.75.final_new	HCAG_07497	0	0	1	1
HISTO_LF.Contig359.fgenesh_plus.16.final_new	HCAG_02450	0	1	1	1
HISTO_GX.Contig297.Fgenesh_histo.61.final_new		0	0	0	0
HISTO_ZL.Contig1131.fgenesh_plus.37.final_new	HCAG_08229	0	1	1	1
HISTO_ZU.Contig65.Fgenesh_histo.248.final_new		0	1	1	0
HISTO_ZL.Contig1131.Fgenesh_histo.245.final_new		0	1	0	0
HISTO_KF.Contig601.Fgenesh_histo.35.final_new	HCAG_07800	0	1	1	1
HISTO_DF.Contig537-snap.20.final_new	HCAG_08352	0	1	1	1
HISTO_DF.Contig537.Fgenesh_Neurospora.121.final_new		0	0	0	0
HISTO_EA.Contig33.Fgenesh_histo.6.final_new		0	0	0	0
HISTO_AZ.Contig47.Fgenesh_Aspergillus.216.final_new		0	0	0	0
HISTO_ZZ.Contig127c.genewise.35.final_new	HCAG_01697	0	1	1	1
HISTO_GI.Contig382.fgenesh_plus.12.final_new	HCAG_02804	0	1	1	1
HISTO_ZU.Contig65-snap.201.final_new		0	0	1	0
HISTO_FE.Contig19.fgenesh_plus.58.final_new		1	0	0	0
HISTO_DM.Contig93.eannot.1778.final_new		0	0	0	0
HISTO_GL.Contig306.Fgenesh_Aspergillus.5.final_new	HCAG_05895	0	1	1	1
HISTO_DA.Contig93.Fgenesh_Aspergillus.87.final_new	HCAG_03987	0	1	1	1
HISTO_HS.Contig68.eannot.1940.final_new	HCAG_07204	0	1	1	1
HISTO_AL.Contig317.Fgenesh_histo.118.final_new		0	0	1	0
HISTO_ZT.Contig1089.Fgenesh_histo.71.final_new		0	0	1	0
HISTO_BP.Contig459.eannot.1520.final_new	HCAG_01114	0	0	1	1
HISTO_ZU.Contig65.eannot.2113.final_new	HCAG_03014	0	1	1	1
HISTO_GY.Contig460.genewise.121.final_new	HCAG_01996	0	1	1	1
HISTO_EA.Contig33.Fgenesh_histo.244.final_new	HCAG_01340	0	1	1	1
HISTO_GB.Contig114.fgenesh_plus.17.final_new	HCAG_04049	0	1	1	1
HISTO_GB.Contig114.Fgenesh_Aspergillus.21.final_new		1	0	0	0
HISTO_ZU.Contig171-snap.13.final_new		0	0	1	1
HISTO_DA.Contig93.Fgenesh_histo.350.final_new	HCAG_03749	0	1	1	1
HISTO_AL.Contig317.Fgenesh_histo.49.final_new		0	1	1	0
HISTO_BQ.Contig243.Fgenesh_Aspergillus.42.final_new		1	0	0	0
HISTO_LF.Contig359.Fgenesh_histo.266.final_new		0	1	1	1
HISTO_ER.Contig17.Fgenesh_histo.28.final_new		0	1	1	0
HISTO_GL.Contig285.Fgenesh_histo.14.final_new		0	0	0	0
HISTO_ZU.Contig65.Fgenesh_histo.145.final_new	HCAG_08910	0	1	1	1
HISTO_KF.Contig597.eannot.1432.final_new	HCAG_08647	0	1	1	1
HISTO_ZU.Contig65.genewise.44.final_new	HCAG_03109	0	1	1	1
HISTO_ZE.Contig158.Fgenesh_Aspergillus.110.final_new		1	0	0	0
HISTO_BP.Contig459.fgenesh_plus.73.final_new	HCAG_01153	0	0	1	1
HISTO_ZW.Contig245.genewise.2.final_new		1	0	0	0
HISTO_DY.Contig31.Fgenesh_Aspergillus.15.final_new		1	0	0	0
HISTO_ZE.Contig158.eannot.1436.final_new	HCAG_07534	0	1	1	1
HISTO_DY.Contig31.Fgenesh_histo.27.final_new	HCAG_00467	0	0	0	0
HISTO_JG.Contig206.Fgenesh_histo.165.final_new	HCAG_00273	0	0	1	1
HISTO_FX.Contig167.Fgenesh_Aspergillus.35.final_new		1	0	0	0
HISTO_DA.Contig93.Fgenesh_histo.158.final_new	HCAG_03888	0	1	1	1
HISTO_DA.Contig93.Fgenesh_histo.337.final_new		0	1	1	0
HISTO_ZT.Contig181.Fgenesh_Neurospora.153.final_new		0	0	0	0
HISTO_DM.Contig936.Fgenesh_histo.35.final_new	HCAG_06134	0	1	1	1
HISTO_LF.Contig359.Fgenesh_histo.194.final_new	HCAG_02650	0	0	1	1
HISTO_HS.Contig68.Fgenesh_Aspergillus.152.final_new		0	0	1	0
HISTO_AAG.Contig6.eannot.1030.final_new		0	0	0	0
HISTO_FX.Contig167.Fgenesh_Aspergillus.36.final_new		1	0	0	0
HISTO_DY.Contig31.eannot.1414.final_new	HCAG_00515	0	0	1	1
HISTO_AL.Contig317.eannot.1539.final_new	HCAG_06392	0	0	1	1
HISTO_JG.Contig206.Fgenesh_histo.59.final_new		1	0	0	0
HISTO_DA.Contig93.Fgenesh_histo.363.final_new	HCAG_03835	0	0	1	1
HISTO_ZU.Contig65.Fgenesh_histo.215.final_new		0	0	0	0
HISTO_ZE.Contig158.Fgenesh_Neurospora.134.final_new	HCAG_07622	0	1	1	1
HISTO_ZZ.Contig127c.eannot.1516.final_new	HCAG_01677	0	1	1	1
HISTO_DY.Contig31.Fgenesh_histo.24.final_new		0	0	1	0
HISTO_ZZ.Contig127b.Fgenesh_histo.38.final_new	HCAG_01521	0	1	1	1
HISTO_GB.Contig114.Fgenesh_Aspergillus.15.final_new		1	0	0	0
HISTO_GL.Contig296.Fgenesh_histo.128.final_new	HCAG_05786	0	1	1	1
HISTO_ZL.Contig1161d-snap.42.final_new	HCAG_04205	0	1	1	1
HISTO_ZU.Contig65.fgenesh_plus.68.final_new		0	1	1	1
HISTO_FE.Contig19.Fgenesh_histo.261.final_new		0	1	1	0
HISTO_AS.Contig189.Fgenesh_Neurospora.25.final_new		1	0	0	0
HISTO_ZT.Contig181.eannot.1664.final_new	HCAG_05471	0	1	1	1
HISTO_GY.Contig460.Fgenesh_Aspergillus.18.final_new	HCAG_01976	0	1	1	1
HISTO_HS.Contig68-snap.65.final_new	HCAG_06949	0	0	1	1
HISTO_ZU.Contig171.Fgenesh_histo.16.final_new	HCAG_02937	0	1	1	1
HISTO_FE.Contig19.Fgenesh_histo.303.final_new		0	0	0	0
HISTO_KF.Contig597.Fgenesh_Aspergillus.133.final_new	HCAG_00763	0	0	1	1
HISTO_HS.Contig68.Fgenesh_Aspergillus.110.final_new		1	0	0	0
HISTO_AL.Contig317.Fgenesh_histo.135.final_new		0	1	1	0
HISTO_FE.Contig19.eannot.1895.final_new	HCAG_04670	0	1	1	1
HISTO_JG.Contig206.eannot.1567.final_new	HCAG_08276	0	1	1	1
HISTO_LF.Contig359.Fgenesh_histo.272.final_new		0	0	0	0
HISTO_DM.Contig933.Fgenesh_histo.121.final_new		0	0	1	0
HISTO_ZH.Contig107.fgenesh_plus.23.final_new		1	0	0	0
HISTO_GI.Contig382.Fgenesh_histo.33.final_new	HCAG_06325	0	1	1	0
HISTO_DU.Contig204.Fgenesh_Neurospora.21.final_new		0	0	0	0
HISTO_GX.Contig297.eannot.1457.final_new	HCAG_06960	0	1	1	1
HISTO_ZL.Contig1161d.fgenesh_plus.17.final_new	HCAG_08938	0	1	1	1
HISTO_GL.Contig285.Fgenesh_histo.24.final_new	HCAG_05970	0	1	1	1
HISTO_GY.Contig471.Fgenesh_histo.13.final_new	HCAG_08464	0	1	1	0
HISTO_AL.Contig317.Fgenesh_Aspergillus.3.final_new	HCAG_06489	0	1	1	1
HISTO_EA.Contig33-snap.99.final_new	HCAG_01285	0	0	1	0
HISTO_KF.Contig601.Fgenesh_Neurospora.21.final_new	HCAG_01776	0	0	1	1
HISTO_ZE.Contig158.eannot.1430.final_new		0	1	1	0
HISTO_DA.Contig93.Fgenesh_histo.7.final_new	HCAG_03761	0	1	0	1
HISTO_FX.Contig167.Fgenesh_Aspergillus.12.final_new	HCAG_08005	0	1	1	1
HISTO_ZL.Contig1161c-snap.63.final_new	HCAG_04314	0	0	1	1
HISTO_HS.Contig68.fgenesh_plus.178.final_new	HCAG_07464	0	1	1	1
HISTO_GB.Contig114.Fgenesh_histo.6.final_new		0	0	1	0
HISTO_FX.Contig167.Fgenesh_Aspergillus.7.final_new		1	0	0	0
HISTO_DU.Contig190.fgenesh_plus.32.final_new		0	0	0	1
HISTO_ZL.Contig658.Fgenesh_histo.73.final_new	HCAG_06532	0	1	1	1
HISTO_LF.Contig359.eannot.1932.final_new	HCAG_02614	0	1	1	1
HISTO_ZT.Contig1089.Fgenesh_Aspergillus.3.final_new	HCAG_05310	0	1	1	1
HISTO_DM.Contig933.Fgenesh_histo.68.final_new		0	0	1	0
HISTO_ZT.Contig1089.Fgenesh_histo.182.final_new		0	0	0	0
HISTO_ZT.Contig181.Fgenesh_histo.111.final_new		0	0	1	0
HISTO_FE.Contig19.Fgenesh_histo.255.final_new	HCAG_03573	0	0	1	1
HISTO_ZT.Contig1141.eannot.1162.final_new		0	1	1	0
HISTO_ZT.Contig1128f.eannot.1133.final_new		0	1	1	0
HISTO_LF.Contig359.Fgenesh_Neurospora.142.final_new		0	0	0	0
HISTO_AL.Contig317.Fgenesh_histo.83.final_new		0	0	1	0
HISTO_ZL.Contig1158.eannot.1335.final_new	HCAG_06689	0	1	1	1
HISTO_ZE.Contig158.Fgenesh_histo.4.final_new		0	1	1	1
HISTO_LG.Contig392.Fgenesh_Aspergillus.177.final_new	HCAG_00627	0	0	1	1
HISTO_ZZ.Contig127b.eannot.1467.final_new	HCAG_01569	0	1	1	1
HISTO_DM.Contig933.Fgenesh_histo.82.final_new	HCAG_06196	0	1	1	1
HISTO_LG.Contig392.eannot.1795.final_new	HCAG_00719	0	0	1	1
HISTO_DM.Contig93.eannot.1709.final_new	HCAG_07132	0	1	0	1
HISTO_BP.Contig459.Fgenesh_histo.132.final_new	HCAG_01055	0	1	1	1
HISTO_ZL.Contig1161b.Fgenesh_histo.30.final_new	HCAG_04455	0	1	1	1
HISTO_KF.Contig601.Fgenesh_Aspergillus.27.final_new	HCAG_07795	0	1	1	1
HISTO_GX.Contig297.Fgenesh_Aspergillus.102.final_new		1	0	0	0
HISTO_ZY.Contig518.eannot.1181.final_new	HCAG_03273	0	1	1	1
HISTO_ZL.Contig1161b.Fgenesh_histo.104.final_new	HCAG_04396	0	0	1	1
HISTO_HS.Contig68.Fgenesh_histo.308.final_new	HCAG_07234	0	0	1	1
HISTO_LY.Contig16.Fgenesh_Aspergillus.5.final_new		1	0	0	0
HISTO_FE.Contig19.Fgenesh_Neurospora.93.final_new	HCAG_04581	0	0	1	1
HISTO_BP.Contig457.eannot.1740.final_new	HCAG_00943	0	1	1	1
HISTO_AL.Contig317.eannot.1570.final_new	HCAG_06484	0	1	1	1
HISTO_ZZ.Contig127b.fgenesh_plus.15.final_new	HCAG_01477	0	1	1	1
HISTO_DM.Contig933.genewise.56.final_new		0	0	1	0
HISTO_ZW.Contig245-snap.15.final_new	HCAG_09102	0	1	1	1
HISTO_DU.Contig204.Fgenesh_histo.9.final_new	HCAG_01819	0	1	1	1
HISTO_LAF.Contig3-snap.2.final_new		0	0	0	1
HISTO_BQ.Contig243.Fgenesh_Aspergillus.15.final_new		1	0	0	0
HISTO_DA.Contig93.Fgenesh_Neurospora.289.final_new	HCAG_03732	0	1	1	1
HISTO_KF.Contig597.eannot.1435.final_new	HCAG_08643	0	0	1	1
HISTO_ZL.Contig1161e.eannot.1223.final_new	HCAG_06029	0	1	1	1
HISTO_HS.Contig68.Fgenesh_histo.110.final_new	HCAG_07436	0	1	1	1
HISTO_AZ.Contig47.eannot.1632.final_new	HCAG_02272	0	1	1	1
HISTO_ZU.Contig65.Fgenesh_Neurospora.59.final_new	HCAG_02087	1	0	0	0
HISTO_FE.Contig19.Fgenesh_histo.207.final_new	HCAG_04567	0	0	0	0
HISTO_JG.Contig207.Fgenesh_histo.26.final_new		0	0	1	0
HISTO_DM.Contig93.Fgenesh_histo.200.final_new	HCAG_07075	0	1	1	1
HISTO_ZL.Contig1161c-snap.88.final_new	HCAG_04284	0	0	0	1
HISTO_BP.Contig459.Fgenesh_histo.65.final_new		0	0	0	0
HISTO_ZZ.Contig127c.Fgenesh_histo.29.final_new	HCAG_01590	0	1	1	1
HISTO_GI.Contig382.Fgenesh_histo.14.final_new		0	1	1	0
HISTO_FX.Contig167.Fgenesh_histo.69.final_new	HCAG_07962	0	0	0	1
HISTO_ZY.Contig571f.Fgenesh_Aspergillus.45.final_new	HCAG_03220	0	0	1	0
HISTO_AL.Contig317-snap.118.final_new		0	0	1	1
HISTO_LG.Contig392.Fgenesh_histo.192.final_new		0	1	1	0
HISTO_HS.Contig68.fgenesh_plus.102.final_new	HCAG_07287	0	1	1	1
HISTO_BP.Contig457-snap.151.final_new		0	0	0	0
HISTO_KF.Contig601.Fgenesh_Neurospora.14.final_new		0	1	0	0
HISTO_HS.Contig68.eannot.2053.final_new	HCAG_07307	0	1	1	1
HISTO_AL.Contig317.Fgenesh_histo.121.final_new		0	0	1	1
HISTO_BS.Contig36.Fgenesh_Aspergillus.9.final_new		1	0	0	0
HISTO_ZT.Contig1128f.Fgenesh_histo.42.final_new		0	0	0	0
HISTO_KF.Contig601.eannot.1345.final_new	HCAG_07786	0	1	1	1
HISTO_DF.Contig537.Fgenesh_histo.31.final_new	HCAG_08349	0	1	1	1
HISTO_FX.Contig167.Fgenesh_histo.20.final_new	HCAG_07979	0	1	1	1
HISTO_ZL.Contig1161c.Fgenesh_histo.37.final_new		0	0	0	0
HISTO_GL.Contig296.Fgenesh_histo.46.final_new	HCAG_05728	0	1	1	1
HISTO_ZL.Contig1161c.fgenesh_plus.42.final_new	HCAG_04366	0	1	1	1
HISTO_ZL.Contig1161b.eannot.1269.final_new	HCAG_04403	0	0	1	1
HISTO_GT.Contig108.Fgenesh_Neurospora.3.final_new		1	0	0	0
HISTO_ZZ.Contig127b-snap.28.final_new	HCAG_01478	0	1	1	1
HISTO_GL.Contig233.genewise.18.final_new	HCAG_05940	0	1	1	1
HISTO_AL.Contig320.Fgenesh_Aspergillus.67.final_new		1	0	0	0
HISTO_DA.Contig93.Fgenesh_Neurospora.313.final_new		0	1	1	1
HISTO_FE.Contig19.eannot.1726.final_new	HCAG_04601	0	1	1	1
HISTO_GY.Contig460.Fgenesh_Aspergillus.132.final_new	HCAG_08551	0	1	1	1
HISTO_GY.Contig460.Fgenesh_histo.154.final_new	HCAG_08393	0	1	1	1
HISTO_AZ.Contig47-snap.16.final_new	HCAG_02149	0	1	1	1
HISTO_ZE.Contig158.fgenesh_plus.54.final_new	HCAG_07527	0	1	1	1
HISTO_ZW.Contig245.eannot.1224.final_new	HCAG_02062	0	1	1	1
HISTO_ZL.Contig1161b.Fgenesh_histo.115.final_new	HCAG_04483	0	1	1	1
HISTO_FX.Contig167.fgenesh_plus.15.final_new		1	0	0	0
HISTO_ZT.Contig1089.Fgenesh_histo.2.final_new	HCAG_05312	0	1	1	1
HISTO_DA.Contig93-snap.305.final_new	HCAG_04008	0	1	1	1
HISTO_DM.Contig940.Fgenesh_Aspergillus.23.final_new		1	0	0	0
HISTO_KF.Contig601.Fgenesh_Aspergillus.33.final_new	HCAG_07801	0	1	1	1
HISTO_ZT.Contig174-snap.47.final_new	HCAG_05102	0	1	1	1
HISTO_GL.Contig285.Fgenesh_histo.15.final_new		0	0	0	0
HISTO_LG.Contig392-snap.52.final_new		0	0	0	0
HISTO_FX.Contig167.Fgenesh_Aspergillus.60.final_new	HCAG_08033	0	1	1	0
HISTO_JG.Contig207.Fgenesh_Aspergillus.27.final_new	HCAG_00112	0	1	1	1
HISTO_ZT.Contig174.eannot.1407.final_new	HCAG_05081	0	1	1	1
HISTO_DF.Contig537.Fgenesh_Aspergillus.59.final_new		0	0	0	0
HISTO_GY.Contig460.Fgenesh_histo.161.final_new	HCAG_02016	0	1	1	1
HISTO_GB.Contig114.fgenesh_plus.9.final_new	HCAG_04072	0	1	1	1
HISTO_DF.Contig537.Fgenesh_Aspergillus.23.final_new		1	0	0	0
HISTO_FE.Contig19.Fgenesh_histo.182.final_new	HCAG_04827	0	0	0	1
HISTO_DM.Contig93.eannot.1736.final_new	HCAG_07078	0	1	1	1
HISTO_GI.Contig382-snap.45.final_new		0	0	1	0
HISTO_ZL.Contig1131.Fgenesh_histo.145.final_new	HCAG_08051	0	1	1	1
HISTO_ZA.Contig209.eannot.1021.final_new	HCAG_05660	0	0	1	1
HISTO_HS.Contig68.Fgenesh_histo.137.final_new		0	1	1	1
HISTO_LG.Contig392.Fgenesh_histo.213.final_new	HCAG_00730	0	1	1	1
HISTO_ER.Contig17.eannot.1332.final_new	HCAG_04099	0	1	1	1
HISTO_GB.Contig114.Fgenesh_histo.31.final_new		0	1	1	1
HISTO_ZL.Contig1161c.eannot.1464.final_new		0	0	1	0
HISTO_AL.Contig320.fgenesh_plus.12.final_new	HCAG_06360	0	1	1	1
HISTO_LS.Contig117.fgenesh_plus.3.final_new		1	0	0	0
HISTO_ZE.Contig149-snap.34.final_new		0	1	1	1
HISTO_ZZ.Contig127b-snap.86.final_new		1	0	0	0
HISTO_KF.Contig601.eannot.1264.final_new	HCAG_07812	0	1	1	1
HISTO_ZL.Contig1158.Fgenesh_histo.4.final_new		1	0	0	0
HISTO_FJ.Contig636.genewise.8.final_new		1	0	0	0
HISTO_ZL.Contig1131.Fgenesh_histo.34.final_new	HCAG_08174	0	1	1	1
HISTO_DM.Contig936.fgenesh_plus.36.final_new	HCAG_06141	0	1	1	1
HISTO_ZL.Contig1131.eannot.1948.final_new	HCAG_08248	0	1	1	1
HISTO_GF.Contig87.Fgenesh_Aspergillus.6.final_new		1	0	0	0
HISTO_DM.Contig933.eannot.1645.final_new		0	0	1	1
HISTO_AZ.Contig47.Fgenesh_Aspergillus.13.final_new		1	0	0	0
HISTO_GL.Contig296.eannot.1359.final_new		0	0	1	0
HISTO_KF.Contig470.eannot.1023.final_new		1	0	0	0
HISTO_HS.Contig68.eannot.2109.final_new		0	1	1	1
HISTO_ZL.Contig1161c-snap.87.final_new	HCAG_04285	0	0	1	1
HISTO_ZE.Contig158.eannot.1411.final_new	HCAG_07509	0	1	1	1
HISTO_DA.Contig93.Fgenesh_histo.82.final_new	HCAG_03943	0	1	1	1
HISTO_ZT.Contig181.eannot.1669.final_new	HCAG_05614	0	1	1	1
HISTO_KF.Contig597.Fgenesh_histo.136.final_new		0	0	0	0
HISTO_EA.Contig33-snap.117.final_new		0	0	1	1
HISTO_ZZ.Contig127a.eannot.1388.final_new	HCAG_03444	0	1	1	1
HISTO_ZH.Contig107.Fgenesh_histo.43.final_new	HCAG_03303	0	1	1	1
HISTO_ZL.Contig1131.fgenesh_plus.124.final_new	HCAG_08152	0	0	1	1
HISTO_EA.Contig33.Fgenesh_Neurospora.62.final_new		0	0	0	0
HISTO_ZL.Contig1131.Fgenesh_histo.232.final_new	HCAG_06854	0	1	1	1
HISTO_LF.Contig359.fgenesh_plus.167.final_new	HCAG_02585	0	1	1	1
HISTO_ZT.Contig181.Fgenesh_histo.151.final_new	HCAG_05608	0	0	0	0
HISTO_FE.Contig19.fgenesh_plus.52.final_new	HCAG_04579	0	1	1	1
HISTO_DM.Contig93.Fgenesh_histo.84.final_new		0	0	0	0
HISTO_ZY.Contig518.Fgenesh_histo.48.final_new	HCAG_03237	0	1	1	1
HISTO_FE.Contig19.eannot.1765.final_new	HCAG_04584	0	1	1	1
HISTO_ER.Contig17.eannot.1316.final_new	HCAG_04107	0	1	1	1
HISTO_BP.Contig457.eannot.1630.final_new	HCAG_00817	0	1	1	1
HISTO_ZZ.Contig127b.Fgenesh_histo.42.final_new		0	0	0	0
HISTO_ZE.Contig158.Fgenesh_histo.36.final_new	HCAG_07505	0	1	1	1
HISTO_GY.Contig460.eannot.1679.final_new		0	1	1	1
HISTO_GB.Contig114.Fgenesh_histo.26.final_new	HCAG_04070	0	1	1	1
HISTO_DM.Contig933.Fgenesh_histo.17.final_new		0	0	1	0
REPEAT_NAA.Contig17f.eannot.1043.final_new		0	1	0	1
HISTO_ZU.Contig65.Fgenesh_Aspergillus.227.final_new	HCAG_02983	0	1	1	1
HISTO_HS.Contig68.eannot.2169.final_new		0	1	1	1
HISTO_GY.Contig460.Fgenesh_Aspergillus.19.final_new		1	0	0	0
HISTO_ZL.Contig1131.Fgenesh_Aspergillus.298.final_new		0	0	0	0
HISTO_JG.Contig206.eannot.1554.final_new	HCAG_00036	0	1	1	1
HISTO_FE.Contig19.Fgenesh_histo.179.final_new	HCAG_04558	0	1	1	1
HISTO_LF.Contig359.Fgenesh_histo.181.final_new		0	0	0	0
HISTO_BP.Contig459.Fgenesh_histo.80.final_new		0	0	0	0
HISTO_ZL.Contig1161a.Fgenesh_Aspergillus.68.final_new		1	0	0	0
HISTO_DM.Contig93.eannot.1714.final_new		0	0	1	0
HISTO_DA.Contig93.Fgenesh_histo.255.final_new		0	0	0	0
HISTO_LN.Contig75.Fgenesh_histo.7.final_new		0	0	0	0
HISTO_FE.Contig19.eannot.1771.final_new	HCAG_04572	0	1	1	1
HISTO_FE.Contig19.Fgenesh_histo.191.final_new	HCAG_04830	0	1	1	1
HISTO_ZL.Contig1158.Fgenesh_histo.81.final_new	HCAG_06686	0	1	1	1
HISTO_ZT.Contig174.eannot.1454.final_new	HCAG_05142	0	1	1	1
HISTO_DA.Contig93.eannot.2116.final_new	HCAG_05353	0	1	1	1
HISTO_ZT.Contig1089.Fgenesh_Neurospora.79.final_new		0	0	0	0
HISTO_ZL.Contig1117.eannot.1104.final_new	HCAG_04889	0	1	1	1
HISTO_ZT.Contig1129.Fgenesh_histo.6.final_new		0	0	1	0
HISTO_DA.Contig93.Fgenesh_histo.224.final_new		0	1	0	0
HISTO_DY.Contig31.eannot.1412.final_new	HCAG_00517	0	0	1	1
HISTO_GL.Contig286.Fgenesh_histo.5.final_new	HCAG_05994	0	1	1	1
HISTO_DM.Contig200.Fgenesh_Aspergillus.1.final_new		1	0	0	0
HISTO_JG.Contig206.Fgenesh_histo.25.final_new	HCAG_08300	0	1	1	1
HISTO_DM.Contig93.eannot.1673.final_new	HCAG_07025	0	1	1	1
HISTO_DM.Contig936.eannot.1251.final_new	HCAG_06114	0	1	1	1
HISTO_ZZ.Contig127a.eannot.1400.final_new		1	0	0	0
HISTO_FE.Contig19.Fgenesh_histo.186.final_new	HCAG_04829	0	1	1	1
HISTO_DM.Contig940.Fgenesh_Aspergillus.29.final_new		1	0	0	0
HISTO_FE.Contig19.eannot.1938.final_new	HCAG_04856	0	1	1	1
HISTO_DM.Contig933.genewise.113.final_new	HCAG_05026	0	1	1	1
HISTO_ZT.Contig181-snap.123.final_new	HCAG_05465	0	1	1	1
HISTO_GL.Contig286-snap.12.final_new	HCAG_05997	0	1	1	1
HISTO_ZZ.Contig127b.eannot.1485.final_new	HCAG_01496	0	1	1	1
HISTO_LG.Contig392.Fgenesh_Aspergillus.76.final_new	HCAG_00684	0	1	1	1
HISTO_ZL.Contig1161b-snap.36.final_new	HCAG_04460	0	1	1	1
HISTO_LG.Contig392.Fgenesh_Neurospora.35.final_new		0	0	1	0
HISTO_LY.Contig16.Fgenesh_Aspergillus.6.final_new		0	0	0	0
HISTO_AZ.Contig47.Fgenesh_histo.77.final_new		0	0	1	0
HISTO_GX.Contig290.fgenesh_plus.2.final_new		1	0	0	0
HISTO_FX.Contig167.Fgenesh_histo.35.final_new	HCAG_07917	0	1	1	1
HISTO_HS.Contig68.Fgenesh_Aspergillus.159.final_new	HCAG_07421	0	1	1	1
HISTO_JG.Contig207.Fgenesh_histo.86.final_new	HCAG_00059	0	0	1	1
HISTO_AZ.Contig47.Fgenesh_Aspergillus.208.final_new		0	0	1	1
HISTO_BP.Contig459.Fgenesh_Neurospora.43.final_new	HCAG_01031	0	1	1	1
HISTO_AZ.Contig47.Fgenesh_histo.23.final_new	HCAG_02177	0	0	1	1
HISTO_BP.Contig457.Fgenesh_Aspergillus.187.final_new	HCAG_00786	0	1	1	1
HISTO_DF.Contig537.Fgenesh_histo.45.final_new		0	0	1	1
HISTO_ZZ.Contig127b.eannot.1445.final_new	HCAG_01518	0	1	1	1
HISTO_GY.Contig471.Fgenesh_Aspergillus.59.final_new	HCAG_08442	0	1	1	1
HISTO_ZU.Contig65-snap.138.final_new	HCAG_08830	0	1	1	1
HISTO_ZL.Contig1158-snap.26.final_new	HCAG_06726	0	0	1	1
HISTO_LG.Contig392.Fgenesh_histo.95.final_new		0	0	1	1
HISTO_FJ.Contig640.Fgenesh_Aspergillus.1.final_new		0	0	0	0
HISTO_GY.Contig460.Fgenesh_Aspergillus.93.final_new	HCAG_02012	0	0	0	1
HISTO_DM.Contig933.Fgenesh_Aspergillus.153.final_new	HCAG_06260	0	1	1	1
HISTO_AS.Contig189.Fgenesh_Aspergillus.14.final_new		1	0	0	0
HISTO_ZL.Contig1161c.Fgenesh_histo.104.final_new	HCAG_04276	0	1	1	1
HISTO_BP.Contig457.Fgenesh_histo.21.final_new	HCAG_00901	0	0	1	1
HISTO_GP.Contig38.Fgenesh_Neurospora.8.final_new		1	0	0	0
HISTO_DF.Contig537.Fgenesh_Aspergillus.117.final_new		1	0	0	0
HISTO_ZL.Contig1161c.Fgenesh_Neurospora.62.final_new	HCAG_04380	0	0	0	0
HISTO_JG.Contig207.Fgenesh_histo.88.final_new	HCAG_00057	0	1	1	1
HISTO_JG.Contig207.eannot.1367.final_new	HCAG_00154	0	1	1	1
HISTO_GL.Contig59-snap.80.final_new	HCAG_05883	0	0	1	1
HISTO_ZL.Contig1161e-snap.27.final_new	HCAG_05653	0	1	1	1
HISTO_AZ.Contig47.Fgenesh_Aspergillus.61.final_new	HCAG_02155	0	0	1	1
HISTO_DM.Contig93.Fgenesh_histo.81.final_new	HCAG_07114	0	1	1	1
HISTO_DF.Contig537.Fgenesh_Aspergillus.86.final_new		1	0	0	0
HISTO_ZL.Contig1131.Fgenesh_Neurospora.158.final_new		0	0	0	1
HISTO_AZ.Contig47.eannot.1665.final_new	HCAG_02315	0	1	1	1
HISTO_LF.Contig359.Fgenesh_Aspergillus.77.final_new	HCAG_02649	0	1	1	1
HISTO_KF.Contig597.eannot.1496.final_new	HCAG_08672	0	1	1	1
HISTO_DU.Contig190.Fgenesh_Neurospora.3.final_new	HCAG_01856	0	0	1	0
HISTO_KF.Contig601.eannot.1269.final_new		0	1	1	1
HISTO_FE.Contig19.fgenesh_plus.20.final_new	HCAG_04551	0	1	1	1
HISTO_FE.Contig19.Fgenesh_Aspergillus.279.final_new	HCAG_04750	0	1	1	1
HISTO_LG.Contig392.eannot.1792.final_new	HCAG_00725	0	1	1	1
HISTO_JG.Contig207.Fgenesh_Neurospora.45.final_new		1	0	0	0
HISTO_DA.Contig93.eannot.2068.final_new	HCAG_03616	0	0	1	1
HISTO_DU.Contig190.fgenesh_plus.22.final_new	HCAG_01869	0	0	1	0
HISTO_GI.Contig382.Fgenesh_Aspergillus.39.final_new		1	0	0	0
HISTO_DA.Contig93.Fgenesh_Aspergillus.169.final_new	HCAG_03916	0	0	1	1
HISTO_ZL.Contig1161b.Fgenesh_Neurospora.77.final_new		0	0	0	0
HISTO_ZT.Contig181.eannot.1613.final_new	HCAG_05596	0	1	1	1
HISTO_ZZ.Contig127b-snap.4.final_new		1	0	0	0
HISTO_ZL.Contig1131.Fgenesh_Aspergillus.117.final_new		1	0	0	0
HISTO_BP.Contig457.eannot.1634.final_new	HCAG_00848	0	1	1	1
HISTO_ZU.Contig65.fgenesh_plus.105.final_new	HCAG_08845	0	1	1	1
HISTO_GX.Contig297.Fgenesh_histo.78.final_new		0	1	1	1
HISTO_ZL.Contig1117.Fgenesh_histo.15.final_new	HCAG_04900	0	0	1	1
HISTO_ZL.Contig658-snap.20.final_new		0	0	1	1
HISTO_JG.Contig207.eannot.1332.final_new	HCAG_00113	0	0	1	1
HISTO_BP.Contig459.Fgenesh_Aspergillus.42.final_new		0	0	1	0
HISTO_EA.Contig33.Fgenesh_Aspergillus.146.final_new		0	1	1	1
HISTO_DA.Contig93.Fgenesh_Aspergillus.217.final_new		0	0	0	1
HISTO_GY.Contig460.Fgenesh_histo.88.final_new	HCAG_08514	0	1	1	1
HISTO_DA.Contig93.fgenesh_plus.101.final_new		0	0	0	0
HISTO_BP.Contig459.Fgenesh_histo.188.final_new	HCAG_01005	0	1	1	1
HISTO_ZL.Contig1161c.Fgenesh_histo.47.final_new	HCAG_04324	0	0	1	1
HISTO_FE.Contig19.Fgenesh_histo.304.final_new	HCAG_04668	0	1	1	1
HISTO_DM.Contig936.Fgenesh_Neurospora.5.final_new		1	0	0	0
HISTO_GX.Contig297.Fgenesh_histo.126.final_new	HCAG_02073	0	1	1	1
HISTO_JG.Contig206.Fgenesh_Aspergillus.84.final_new		1	0	0	0
HISTO_ZL.Contig1158.Fgenesh_histo.64.final_new	HCAG_06688	0	1	1	1
HISTO_ZZ.Contig127c.Fgenesh_histo.74.final_new	HCAG_01731	0	1	1	1
HISTO_LF.Contig359.Fgenesh_histo.99.final_new	HCAG_02615	0	1	1	1
HISTO_GL.Contig296.eannot.1409.final_new	HCAG_05704	0	1	1	1
HISTO_ZU.Contig171.Fgenesh_Aspergillus.4.final_new	HCAG_02928	0	1	1	1
HISTO_DA.Contig93-snap.53.final_new	HCAG_03689	0	1	1	1
HISTO_BP.Contig459.Fgenesh_histo.102.final_new		0	1	1	1
HISTO_LY.Contig16.Fgenesh_Neurospora.38.final_new		0	0	0	0
HISTO_HS.Contig68.Fgenesh_histo.96.final_new		0	0	1	0
HISTO_DM.Contig940.Fgenesh_Aspergillus.24.final_new		1	0	0	0
HISTO_ZL.Contig1131-snap.120.final_new		0	0	0	0
HISTO_FE.Contig19.fgenesh_plus.1.final_new	HCAG_04835	0	1	1	1
HISTO_BQ.Contig243.Fgenesh_Aspergillus.38.final_new		0	0	1	1
HISTO_ER.Contig17.genewise.10.final_new		0	1	1	0
HISTO_DM.Contig936.Fgenesh_histo.8.final_new	HCAG_06162	0	1	1	1
HISTO_GB.Contig114-snap.22.final_new		0	0	0	1
HISTO_GY.Contig460.Fgenesh_Aspergillus.131.final_new		0	0	1	1
HISTO_LF.Contig359.Fgenesh_Aspergillus.122.final_new	HCAG_02603	0	0	1	1
HISTO_GY.Contig460.genewise.43.final_new	HCAG_01971	0	1	1	1
HISTO_ZL.Contig1131.Fgenesh_Neurospora.60.final_new	HCAG_08046	0	1	1	1
HISTO_GY.Contig471.fgenesh_plus.22.final_new		0	0	1	0
HISTO_AL.Contig317.Fgenesh_histo.2.final_new	HCAG_06485	0	1	1	1
HISTO_KF.Contig601.eannot.1328.final_new		0	0	1	0
HISTO_ZT.Contig181.Fgenesh_histo.199.final_new	HCAG_05589	0	1	1	1
HISTO_LF.Contig359.eannot.1972.final_new	HCAG_02643	0	1	1	1
HISTO_LN.Contig75.Fgenesh_Aspergillus.15.final_new		0	0	1	1
HISTO_ZZ.Contig2f.Fgenesh_histo.8.final_new		0	0	1	0
HISTO_GL.Contig233.Fgenesh_histo.10.final_new	HCAG_05939	0	1	1	1
HISTO_DA.Contig93.eannot.1963.final_new	HCAG_03687	0	1	1	1
HISTO_JG.Contig206.eannot.1575.final_new	HCAG_08809	0	1	1	1
HISTO_ZE.Contig158.eannot.1405.final_new	HCAG_07558	0	1	1	1
HISTO_DM.Contig200.Fgenesh_Neurospora.9.final_new		1	0	0	0
HISTO_ZT.Contig1128f.Fgenesh_Aspergillus.44.final_new	HCAG_00186	0	1	1	1
HISTO_ZL.Contig1131.eannot.1975.final_new	HCAG_08232	0	1	1	1
HISTO_ZL.Contig1161e.fgenesh_plus.10.final_new	HCAG_06015	0	1	1	1
HISTO_FX.Contig167-snap.16.final_new		0	0	1	0
HISTO_ZY.Contig518.eannot.1158.final_new	HCAG_03267	0	1	1	1
HISTO_GY.Contig460.eannot.1713.final_new	HCAG_01997	0	1	1	1
HISTO_JG.Contig206.eannot.1540.final_new	HCAG_09151	0	1	1	1
HISTO_LG.Contig392-snap.141.final_new	HCAG_00582	0	0	1	1
HISTO_DU.Contig190.eannot.1240.final_new	HCAG_01850	0	1	1	1
HISTO_ZU.Contig65-snap.43.final_new	HCAG_03015	0	1	1	1
HISTO_ZL.Contig76.fgenesh_plus.2.final_new		1	0	0	0
HISTO_AZ.Contig47.Fgenesh_Aspergillus.180.final_new		0	1	0	0
HISTO_GY.Contig460.Fgenesh_Aspergillus.17.final_new	HCAG_02048	0	0	1	1
HISTO_DA.Contig94.Fgenesh_Aspergillus.14.final_new		1	0	0	0
HISTO_DY.Contig31.Fgenesh_Neurospora.84.final_new	HCAG_00458	0	1	1	1
HISTO_BP.Contig457.Fgenesh_histo.236.final_new	HCAG_00796	0	1	1	1
HISTO_AQ.Contig96.Fgenesh_Aspergillus.18.final_new		1	0	0	0
HISTO_HS.Contig68-snap.32.final_new		0	1	1	1
HISTO_ZT.Contig1089.Fgenesh_histo.130.final_new		0	1	1	0
HISTO_LF.Contig359.eannot.2072.final_new	HCAG_02520	0	1	1	1
HISTO_EA.Contig33.Fgenesh_histo.221.final_new		0	0	0	0
HISTO_GY.Contig460.genewise.135.final_new	HCAG_02009	0	1	1	1
HISTO_ZU.Contig65.Fgenesh_Aspergillus.44.final_new		1	0	0	0
HISTO_GX.Contig297-snap.62.final_new		0	0	1	0
HISTO_ZZ.Contig127b.Fgenesh_histo.118.final_new		0	0	1	1
HISTO_ZE.Contig158-snap.3.final_new	HCAG_07655	0	1	1	1
HISTO_GF.Contig87.Fgenesh_Aspergillus.5.final_new		1	0	0	0
HISTO_BP.Contig459.Fgenesh_histo.107.final_new		0	0	0	0
HISTO_DF.Contig537.Fgenesh_histo.56.final_new		0	0	0	0
HISTO_HS.Contig68.Fgenesh_histo.35.final_new		0	0	1	0
HISTO_GL.Contig59.fgenesh_plus.38.final_new	HCAG_05849	0	1	1	1
HISTO_GL.Contig306.eannot.1081.final_new	HCAG_05889	0	1	1	1
HISTO_LS.Contig117.genewise.6.final_new		1	0	0	0
HISTO_ZZ.Contig127b.Fgenesh_Neurospora.14.final_new		1	0	0	0
HISTO_CH.Contig27.Fgenesh_Neurospora.3.final_new		1	0	0	0
HISTO_ZL.Contig1161c.genewise.45.final_new	HCAG_04377	0	0	1	1
HISTO_ZL.Contig1161e.genewise.48.final_new	HCAG_06012	0	1	1	1
[truncated: 9,222 more rows]
