# Supplementary material for: Experimental annotation of the human pathogen Histoplasma capsulatum transcribed regions using high-resolution tiling arrays
Source: BMC Microbiol. 2011 Sep 29;11:216. doi: 10.1186/1471-2180-11-216 (PMC3207942; doi:10.1186/1471-2180-11-216)
Supplement: Additional file 2 — Table S2. CSV formatted table giving GSC predicted gene names corresponding to H. capsulatum G217B genes referenced in the text. As noted in the results section, the predicted gene structures are not necessarily identical to experimentally characterized transcripts. [file 1471-2180-11-216-S2.CSV]

GSC gene name	Annotation
HISTO_ZL.Contig1161c.Fgenesh_Aspergillus.114.final_new	ABC4
HISTO_DM.Contig933.Fgenesh_Aspergillus.168.final_new	AXE2
HISTO_GL.Contig296-snap.27.final_new	Ortholog of BYS1 paralog
HISTO_ZL.Contig1117.eannot.1110.final_new	CBP1
HISTO_DA.Contig93.Fgenesh_histo.7.final_new	COX12
HISTO_DM.Contig933.eannot.1557.final_new	ELI1 (prediction 1 of 2)
HISTO_DM.Contig933.eannot.1555.final_new	ELI1 (prediction 2 of 2)
HISTO_ZT.Contig174.eannot.1395.final_new	RID
HISTO_ZU.Contig65.Fgenesh_histo.124.final_new	STE3
HISTO_JG.Contig206.eannot.1462.final_new	TEF1
HISTO_ZL.Contig1161c.eannot.1522.final_new	TYR1
HISTO_EA.Contig33-snap.162.final_new	VELC
