# Supplementary material for: Experimental annotation of the human pathogen Histoplasma capsulatum transcribed regions using high-resolution tiling arrays
Source: BMC Microbiol. 2011 Sep 29;11:216. doi: 10.1186/1471-2180-11-216 (PMC3207942; doi:10.1186/1471-2180-11-216)
Supplement: Additional file 3 — Table S3. GFF3 formatted (tab delimited) table of detected TAR genomic coordinates. Coordinates are given relative to the 11/30/2004 GSC G217B assembly, which is mirrored at http://histo.ucsf.edu/downloads/F_HCG217B.fasta.041130.gz. [file 1471-2180-11-216-S3.GFF3]

HISTO_ZY.Contig562	G217B	transcribed_region	27200	28775	.	+	.	ID=HcWGTA00001
HISTO_ZY.Contig562	G217B	transcribed_region	32530	34676	.	+	.	ID=HcWGTA00002
HISTO_ZY.Contig562	G217B	transcribed_region	39527	42707	.	+	.	ID=HcWGTA00003
HISTO_ZY.Contig562	G217B	transcribed_region	44363	44601	.	+	.	ID=HcWGTA00004
HISTO_ZY.Contig562	G217B	transcribed_region	90827	92388	.	+	.	ID=HcWGTA00005
HISTO_ZY.Contig562	G217B	transcribed_region	96287	100929	.	+	.	ID=HcWGTA00006
HISTO_ZY.Contig562	G217B	transcribed_region	28380	31258	.	-	.	ID=HcWGTA00007
HISTO_ZY.Contig562	G217B	transcribed_region	39469	42037	.	-	.	ID=HcWGTA00008
HISTO_ZY.Contig562	G217B	transcribed_region	87135	87519	.	-	.	ID=HcWGTA00009
HISTO_ZY.Contig562	G217B	transcribed_region	91664	95852	.	-	.	ID=HcWGTA00010
HISTO_ZZ.Contig4.	G217B	transcribed_region	1	2894	.	+	.	ID=HcWGTA00011
HISTO_ZZ.Contig4.	G217B	transcribed_region	7169	9160	.	+	.	ID=HcWGTA00012
HISTO_ZZ.Contig4.	G217B	transcribed_region	9791	12375	.	+	.	ID=HcWGTA00013
HISTO_ZZ.Contig4.	G217B	transcribed_region	18201	21660	.	+	.	ID=HcWGTA00014
HISTO_ZZ.Contig4.	G217B	transcribed_region	26057	28598	.	+	.	ID=HcWGTA00015
HISTO_ZZ.Contig4.	G217B	transcribed_region	2750	6605	.	-	.	ID=HcWGTA00016
HISTO_ZZ.Contig4.	G217B	transcribed_region	12686	17535	.	-	.	ID=HcWGTA00017
HISTO_ZZ.Contig4.	G217B	transcribed_region	20575	27163	.	-	.	ID=HcWGTA00018
HISTO_ZZ.Contig4.	G217B	transcribed_region	28160	28598	.	-	.	ID=HcWGTA00019
HISTO_GY.Contig471	G217B	transcribed_region	9	4431	.	+	.	ID=HcWGTA00020
HISTO_GY.Contig471	G217B	transcribed_region	6083	8030	.	+	.	ID=HcWGTA00021
HISTO_GY.Contig471	G217B	transcribed_region	11817	14155	.	+	.	ID=HcWGTA00022
HISTO_GY.Contig471	G217B	transcribed_region	17138	18024	.	+	.	ID=HcWGTA00023
HISTO_GY.Contig471	G217B	transcribed_region	21233	22765	.	+	.	ID=HcWGTA00024
HISTO_GY.Contig471	G217B	transcribed_region	24858	28275	.	+	.	ID=HcWGTA00025
HISTO_GY.Contig471	G217B	transcribed_region	32393	36817	.	+	.	ID=HcWGTA00026
HISTO_GY.Contig471	G217B	transcribed_region	40778	46516	.	+	.	ID=HcWGTA00027
HISTO_GY.Contig471	G217B	transcribed_region	48140	51127	.	+	.	ID=HcWGTA00028
HISTO_GY.Contig471	G217B	transcribed_region	58742	61295	.	+	.	ID=HcWGTA00029
HISTO_GY.Contig471	G217B	transcribed_region	66427	71419	.	+	.	ID=HcWGTA00030
HISTO_GY.Contig471	G217B	transcribed_region	77085	87115	.	+	.	ID=HcWGTA00031
HISTO_GY.Contig471	G217B	transcribed_region	93103	95465	.	+	.	ID=HcWGTA00032
HISTO_GY.Contig471	G217B	transcribed_region	108776	110366	.	+	.	ID=HcWGTA00033
HISTO_GY.Contig471	G217B	transcribed_region	113766	114524	.	+	.	ID=HcWGTA00034
HISTO_GY.Contig471	G217B	transcribed_region	117741	123414	.	+	.	ID=HcWGTA00035
HISTO_GY.Contig471	G217B	transcribed_region	125057	125783	.	+	.	ID=HcWGTA00036
HISTO_GY.Contig471	G217B	transcribed_region	133526	137683	.	+	.	ID=HcWGTA00037
HISTO_GY.Contig471	G217B	transcribed_region	148210	149288	.	+	.	ID=HcWGTA00038
HISTO_GY.Contig471	G217B	transcribed_region	151437	153655	.	+	.	ID=HcWGTA00039
HISTO_GY.Contig471	G217B	transcribed_region	156242	157740	.	+	.	ID=HcWGTA00040
HISTO_GY.Contig471	G217B	transcribed_region	164029	166765	.	+	.	ID=HcWGTA00041
HISTO_GY.Contig471	G217B	transcribed_region	170537	173669	.	+	.	ID=HcWGTA00042
HISTO_GY.Contig471	G217B	transcribed_region	178234	180863	.	+	.	ID=HcWGTA00043
HISTO_GY.Contig471	G217B	transcribed_region	187704	190665	.	+	.	ID=HcWGTA00044
HISTO_GY.Contig471	G217B	transcribed_region	192317	206732	.	+	.	ID=HcWGTA00045
HISTO_GY.Contig471	G217B	transcribed_region	215783	217430	.	+	.	ID=HcWGTA00046
HISTO_GY.Contig471	G217B	transcribed_region	222962	224695	.	+	.	ID=HcWGTA00047
HISTO_GY.Contig471	G217B	transcribed_region	9	1253	.	-	.	ID=HcWGTA00048
HISTO_GY.Contig471	G217B	transcribed_region	7756	13108	.	-	.	ID=HcWGTA00049
HISTO_GY.Contig471	G217B	transcribed_region	13953	22719	.	-	.	ID=HcWGTA00050
HISTO_GY.Contig471	G217B	transcribed_region	28704	33776	.	-	.	ID=HcWGTA00051
HISTO_GY.Contig471	G217B	transcribed_region	37395	41400	.	-	.	ID=HcWGTA00052
HISTO_GY.Contig471	G217B	transcribed_region	46421	48025	.	-	.	ID=HcWGTA00053
HISTO_GY.Contig471	G217B	transcribed_region	51810	53644	.	-	.	ID=HcWGTA00054
HISTO_GY.Contig471	G217B	transcribed_region	54416	65679	.	-	.	ID=HcWGTA00055
HISTO_GY.Contig471	G217B	transcribed_region	68421	68652	.	-	.	ID=HcWGTA00056
HISTO_GY.Contig471	G217B	transcribed_region	71578	76080	.	-	.	ID=HcWGTA00057
HISTO_GY.Contig471	G217B	transcribed_region	86020	92285	.	-	.	ID=HcWGTA00058
HISTO_GY.Contig471	G217B	transcribed_region	96188	99272	.	-	.	ID=HcWGTA00059
HISTO_GY.Contig471	G217B	transcribed_region	100014	103925	.	-	.	ID=HcWGTA00060
HISTO_GY.Contig471	G217B	transcribed_region	106891	109063	.	-	.	ID=HcWGTA00061
HISTO_GY.Contig471	G217B	transcribed_region	110634	113211	.	-	.	ID=HcWGTA00062
HISTO_GY.Contig471	G217B	transcribed_region	117844	118519	.	-	.	ID=HcWGTA00063
HISTO_GY.Contig471	G217B	transcribed_region	124861	130541	.	-	.	ID=HcWGTA00064
HISTO_GY.Contig471	G217B	transcribed_region	130860	133726	.	-	.	ID=HcWGTA00065
HISTO_GY.Contig471	G217B	transcribed_region	135763	139626	.	-	.	ID=HcWGTA00066
HISTO_GY.Contig471	G217B	transcribed_region	144229	146710	.	-	.	ID=HcWGTA00067
HISTO_GY.Contig471	G217B	transcribed_region	149493	151381	.	-	.	ID=HcWGTA00068
HISTO_GY.Contig471	G217B	transcribed_region	157742	159499	.	-	.	ID=HcWGTA00069
HISTO_GY.Contig471	G217B	transcribed_region	160138	163784	.	-	.	ID=HcWGTA00070
HISTO_GY.Contig471	G217B	transcribed_region	165428	170626	.	-	.	ID=HcWGTA00071
HISTO_GY.Contig471	G217B	transcribed_region	181129	183371	.	-	.	ID=HcWGTA00072
HISTO_GY.Contig471	G217B	transcribed_region	185177	186938	.	-	.	ID=HcWGTA00073
HISTO_GY.Contig471	G217B	transcribed_region	190262	191730	.	-	.	ID=HcWGTA00074
HISTO_GY.Contig471	G217B	transcribed_region	200263	202826	.	-	.	ID=HcWGTA00075
HISTO_GY.Contig471	G217B	transcribed_region	207668	209498	.	-	.	ID=HcWGTA00076
HISTO_GY.Contig471	G217B	transcribed_region	212816	215614	.	-	.	ID=HcWGTA00077
HISTO_GY.Contig471	G217B	transcribed_region	217667	222856	.	-	.	ID=HcWGTA00078
HISTO_GY.Contig471	G217B	transcribed_region	226231	226539	.	-	.	ID=HcWGTA00079
HISTO_GY.Contig471	G217B	transcribed_region	227122	227608	.	-	.	ID=HcWGTA00080
HISTO_ZH.Contig107	G217B	transcribed_region	231242	236469	.	+	.	ID=HcWGTA00081
HISTO_ZH.Contig107	G217B	transcribed_region	237086	238987	.	+	.	ID=HcWGTA00082
HISTO_ZH.Contig107	G217B	transcribed_region	240656	241162	.	+	.	ID=HcWGTA00083
HISTO_ZH.Contig107	G217B	transcribed_region	242750	247295	.	+	.	ID=HcWGTA00084
HISTO_ZH.Contig107	G217B	transcribed_region	255273	256936	.	+	.	ID=HcWGTA00085
HISTO_ZH.Contig107	G217B	transcribed_region	258784	261201	.	+	.	ID=HcWGTA00086
HISTO_ZH.Contig107	G217B	transcribed_region	263963	264928	.	+	.	ID=HcWGTA00087
HISTO_ZH.Contig107	G217B	transcribed_region	268929	270796	.	+	.	ID=HcWGTA00088
HISTO_ZH.Contig107	G217B	transcribed_region	271166	272600	.	+	.	ID=HcWGTA00089
HISTO_ZH.Contig107	G217B	transcribed_region	290003	292270	.	+	.	ID=HcWGTA00090
HISTO_ZH.Contig107	G217B	transcribed_region	292983	302220	.	+	.	ID=HcWGTA00091
HISTO_ZH.Contig107	G217B	transcribed_region	304397	308199	.	+	.	ID=HcWGTA00092
HISTO_ZH.Contig107	G217B	transcribed_region	311822	314242	.	+	.	ID=HcWGTA00093
HISTO_ZH.Contig107	G217B	transcribed_region	316106	317285	.	+	.	ID=HcWGTA00094
HISTO_ZH.Contig107	G217B	transcribed_region	333156	337665	.	+	.	ID=HcWGTA00095
HISTO_ZH.Contig107	G217B	transcribed_region	211139	215397	.	-	.	ID=HcWGTA00096
HISTO_ZH.Contig107	G217B	transcribed_region	217150	218522	.	-	.	ID=HcWGTA00097
HISTO_ZH.Contig107	G217B	transcribed_region	219003	228901	.	-	.	ID=HcWGTA00098
HISTO_ZH.Contig107	G217B	transcribed_region	234742	236469	.	-	.	ID=HcWGTA00099
HISTO_ZH.Contig107	G217B	transcribed_region	239637	243749	.	-	.	ID=HcWGTA00100
HISTO_ZH.Contig107	G217B	transcribed_region	246564	250212	.	-	.	ID=HcWGTA00101
HISTO_ZH.Contig107	G217B	transcribed_region	251920	253890	.	-	.	ID=HcWGTA00102
HISTO_ZH.Contig107	G217B	transcribed_region	261816	263242	.	-	.	ID=HcWGTA00103
HISTO_ZH.Contig107	G217B	transcribed_region	264389	268978	.	-	.	ID=HcWGTA00104
HISTO_ZH.Contig107	G217B	transcribed_region	270802	272825	.	-	.	ID=HcWGTA00105
HISTO_ZH.Contig107	G217B	transcribed_region	274010	274577	.	-	.	ID=HcWGTA00106
HISTO_ZH.Contig107	G217B	transcribed_region	279601	280535	.	-	.	ID=HcWGTA00107
HISTO_ZH.Contig107	G217B	transcribed_region	285856	289552	.	-	.	ID=HcWGTA00108
HISTO_ZH.Contig107	G217B	transcribed_region	302282	306531	.	-	.	ID=HcWGTA00109
HISTO_ZH.Contig107	G217B	transcribed_region	308909	310953	.	-	.	ID=HcWGTA00110
HISTO_ZH.Contig107	G217B	transcribed_region	338133	341341	.	-	.	ID=HcWGTA00111
HISTO_GL.Contig296	G217B	transcribed_region	48414	50042	.	+	.	ID=HcWGTA00112
HISTO_GL.Contig296	G217B	transcribed_region	56587	59097	.	+	.	ID=HcWGTA00113
HISTO_GL.Contig296	G217B	transcribed_region	69020	74454	.	+	.	ID=HcWGTA00114
HISTO_GL.Contig296	G217B	transcribed_region	78530	81253	.	+	.	ID=HcWGTA00115
HISTO_GL.Contig296	G217B	transcribed_region	82647	83940	.	+	.	ID=HcWGTA00116
HISTO_GL.Contig296	G217B	transcribed_region	85884	90529	.	+	.	ID=HcWGTA00117
HISTO_GL.Contig296	G217B	transcribed_region	91005	94508	.	+	.	ID=HcWGTA00118
HISTO_GL.Contig296	G217B	transcribed_region	96153	99180	.	+	.	ID=HcWGTA00119
HISTO_GL.Contig296	G217B	transcribed_region	102351	105717	.	+	.	ID=HcWGTA00120
HISTO_GL.Contig296	G217B	transcribed_region	141035	141739	.	+	.	ID=HcWGTA00121
HISTO_GL.Contig296	G217B	transcribed_region	152991	154248	.	+	.	ID=HcWGTA00122
HISTO_GL.Contig296	G217B	transcribed_region	156154	158532	.	+	.	ID=HcWGTA00123
HISTO_GL.Contig296	G217B	transcribed_region	168362	171040	.	+	.	ID=HcWGTA00124
HISTO_GL.Contig296	G217B	transcribed_region	172618	177356	.	+	.	ID=HcWGTA00125
HISTO_GL.Contig296	G217B	transcribed_region	182637	185013	.	+	.	ID=HcWGTA00126
HISTO_GL.Contig296	G217B	transcribed_region	190817	191545	.	+	.	ID=HcWGTA00127
HISTO_GL.Contig296	G217B	transcribed_region	194642	195266	.	+	.	ID=HcWGTA00128
HISTO_GL.Contig296	G217B	transcribed_region	196785	201826	.	+	.	ID=HcWGTA00129
HISTO_GL.Contig296	G217B	transcribed_region	204881	205941	.	+	.	ID=HcWGTA00130
HISTO_GL.Contig296	G217B	transcribed_region	209946	211990	.	+	.	ID=HcWGTA00131
HISTO_GL.Contig296	G217B	transcribed_region	212105	215447	.	+	.	ID=HcWGTA00132
HISTO_GL.Contig296	G217B	transcribed_region	216507	218378	.	+	.	ID=HcWGTA00133
HISTO_GL.Contig296	G217B	transcribed_region	220235	223295	.	+	.	ID=HcWGTA00134
HISTO_GL.Contig296	G217B	transcribed_region	231286	233141	.	+	.	ID=HcWGTA00135
HISTO_GL.Contig296	G217B	transcribed_region	235507	237450	.	+	.	ID=HcWGTA00136
HISTO_GL.Contig296	G217B	transcribed_region	240798	242401	.	+	.	ID=HcWGTA00137
HISTO_GL.Contig296	G217B	transcribed_region	248229	249371	.	+	.	ID=HcWGTA00138
HISTO_GL.Contig296	G217B	transcribed_region	250471	253553	.	+	.	ID=HcWGTA00139
HISTO_GL.Contig296	G217B	transcribed_region	256107	258344	.	+	.	ID=HcWGTA00140
HISTO_GL.Contig296	G217B	transcribed_region	267921	269352	.	+	.	ID=HcWGTA00141
HISTO_GL.Contig296	G217B	transcribed_region	278231	281149	.	+	.	ID=HcWGTA00142
HISTO_GL.Contig296	G217B	transcribed_region	281711	285827	.	+	.	ID=HcWGTA00143
HISTO_GL.Contig296	G217B	transcribed_region	287652	292263	.	+	.	ID=HcWGTA00144
HISTO_GL.Contig296	G217B	transcribed_region	302344	307718	.	+	.	ID=HcWGTA00145
HISTO_GL.Contig296	G217B	transcribed_region	309992	314449	.	+	.	ID=HcWGTA00146
HISTO_GL.Contig296	G217B	transcribed_region	328451	333582	.	+	.	ID=HcWGTA00147
HISTO_GL.Contig296	G217B	transcribed_region	354623	355448	.	+	.	ID=HcWGTA00148
HISTO_GL.Contig296	G217B	transcribed_region	359048	360941	.	+	.	ID=HcWGTA00149
HISTO_GL.Contig296	G217B	transcribed_region	367728	370526	.	+	.	ID=HcWGTA00150
HISTO_GL.Contig296	G217B	transcribed_region	374520	381294	.	+	.	ID=HcWGTA00151
HISTO_GL.Contig296	G217B	transcribed_region	387339	388930	.	+	.	ID=HcWGTA00152
HISTO_GL.Contig296	G217B	transcribed_region	392840	396360	.	+	.	ID=HcWGTA00153
HISTO_GL.Contig296	G217B	transcribed_region	397807	404118	.	+	.	ID=HcWGTA00154
HISTO_GL.Contig296	G217B	transcribed_region	404914	414313	.	+	.	ID=HcWGTA00155
HISTO_GL.Contig296	G217B	transcribed_region	417542	420913	.	+	.	ID=HcWGTA00156
HISTO_GL.Contig296	G217B	transcribed_region	423866	427495	.	+	.	ID=HcWGTA00157
HISTO_GL.Contig296	G217B	transcribed_region	428752	430713	.	+	.	ID=HcWGTA00158
HISTO_GL.Contig296	G217B	transcribed_region	431314	433377	.	+	.	ID=HcWGTA00159
HISTO_GL.Contig296	G217B	transcribed_region	438176	446806	.	+	.	ID=HcWGTA00160
HISTO_GL.Contig296	G217B	transcribed_region	450600	460518	.	+	.	ID=HcWGTA00161
HISTO_GL.Contig296	G217B	transcribed_region	463136	463714	.	+	.	ID=HcWGTA00162
HISTO_GL.Contig296	G217B	transcribed_region	464606	465947	.	+	.	ID=HcWGTA00163
HISTO_GL.Contig296	G217B	transcribed_region	52251	55581	.	-	.	ID=HcWGTA00164
HISTO_GL.Contig296	G217B	transcribed_region	57227	58383	.	-	.	ID=HcWGTA00165
HISTO_GL.Contig296	G217B	transcribed_region	59048	67781	.	-	.	ID=HcWGTA00166
HISTO_GL.Contig296	G217B	transcribed_region	74410	77083	.	-	.	ID=HcWGTA00167
HISTO_GL.Contig296	G217B	transcribed_region	78139	82874	.	-	.	ID=HcWGTA00168
HISTO_GL.Contig296	G217B	transcribed_region	84324	87231	.	-	.	ID=HcWGTA00169
HISTO_GL.Contig296	G217B	transcribed_region	90050	90624	.	-	.	ID=HcWGTA00170
HISTO_GL.Contig296	G217B	transcribed_region	94710	96087	.	-	.	ID=HcWGTA00171
HISTO_GL.Contig296	G217B	transcribed_region	98895	102147	.	-	.	ID=HcWGTA00172
HISTO_GL.Contig296	G217B	transcribed_region	115243	122200	.	-	.	ID=HcWGTA00173
HISTO_GL.Contig296	G217B	transcribed_region	122787	128750	.	-	.	ID=HcWGTA00174
HISTO_GL.Contig296	G217B	transcribed_region	138544	145049	.	-	.	ID=HcWGTA00175
HISTO_GL.Contig296	G217B	transcribed_region	154752	155294	.	-	.	ID=HcWGTA00176
HISTO_GL.Contig296	G217B	transcribed_region	165381	167640	.	-	.	ID=HcWGTA00177
HISTO_GL.Contig296	G217B	transcribed_region	169986	172079	.	-	.	ID=HcWGTA00178
HISTO_GL.Contig296	G217B	transcribed_region	174989	182553	.	-	.	ID=HcWGTA00179
HISTO_GL.Contig296	G217B	transcribed_region	188230	189329	.	-	.	ID=HcWGTA00180
HISTO_GL.Contig296	G217B	transcribed_region	190351	194178	.	-	.	ID=HcWGTA00181
HISTO_GL.Contig296	G217B	transcribed_region	205165	209264	.	-	.	ID=HcWGTA00182
HISTO_GL.Contig296	G217B	transcribed_region	214851	216458	.	-	.	ID=HcWGTA00183
HISTO_GL.Contig296	G217B	transcribed_region	219249	225024	.	-	.	ID=HcWGTA00184
HISTO_GL.Contig296	G217B	transcribed_region	228001	230178	.	-	.	ID=HcWGTA00185
HISTO_GL.Contig296	G217B	transcribed_region	236929	240508	.	-	.	ID=HcWGTA00186
HISTO_GL.Contig296	G217B	transcribed_region	245213	247860	.	-	.	ID=HcWGTA00187
HISTO_GL.Contig296	G217B	transcribed_region	248607	250465	.	-	.	ID=HcWGTA00188
HISTO_GL.Contig296	G217B	transcribed_region	253251	261277	.	-	.	ID=HcWGTA00189
HISTO_GL.Contig296	G217B	transcribed_region	264071	265269	.	-	.	ID=HcWGTA00190
HISTO_GL.Contig296	G217B	transcribed_region	269360	278131	.	-	.	ID=HcWGTA00191
HISTO_GL.Contig296	G217B	transcribed_region	280283	281286	.	-	.	ID=HcWGTA00192
HISTO_GL.Contig296	G217B	transcribed_region	286263	287452	.	-	.	ID=HcWGTA00193
HISTO_GL.Contig296	G217B	transcribed_region	290083	300696	.	-	.	ID=HcWGTA00194
HISTO_GL.Contig296	G217B	transcribed_region	315323	318771	.	-	.	ID=HcWGTA00195
HISTO_GL.Contig296	G217B	transcribed_region	321272	325547	.	-	.	ID=HcWGTA00196
HISTO_GL.Contig296	G217B	transcribed_region	357390	358352	.	-	.	ID=HcWGTA00197
HISTO_GL.Contig296	G217B	transcribed_region	361260	368087	.	-	.	ID=HcWGTA00198
HISTO_GL.Contig296	G217B	transcribed_region	371812	374131	.	-	.	ID=HcWGTA00199
HISTO_GL.Contig296	G217B	transcribed_region	382725	387090	.	-	.	ID=HcWGTA00200
HISTO_GL.Contig296	G217B	transcribed_region	388345	390812	.	-	.	ID=HcWGTA00201
HISTO_GL.Contig296	G217B	transcribed_region	397379	397848	.	-	.	ID=HcWGTA00202
HISTO_GL.Contig296	G217B	transcribed_region	414317	417073	.	-	.	ID=HcWGTA00203
HISTO_GL.Contig296	G217B	transcribed_region	420057	421324	.	-	.	ID=HcWGTA00204
HISTO_GL.Contig296	G217B	transcribed_region	426218	427955	.	-	.	ID=HcWGTA00205
HISTO_GL.Contig296	G217B	transcribed_region	445321	446559	.	-	.	ID=HcWGTA00206
HISTO_GL.Contig296	G217B	transcribed_region	447389	449265	.	-	.	ID=HcWGTA00207
HISTO_GL.Contig296	G217B	transcribed_region	460316	462213	.	-	.	ID=HcWGTA00208
HISTO_GL.Contig296	G217B	transcribed_region	465007	466553	.	-	.	ID=HcWGTA00209
HISTO_ZL.Contig658	G217B	transcribed_region	18800	19890	.	+	.	ID=HcWGTA00210
HISTO_ZL.Contig658	G217B	transcribed_region	21808	23259	.	+	.	ID=HcWGTA00211
HISTO_ZL.Contig658	G217B	transcribed_region	24692	26453	.	+	.	ID=HcWGTA00212
HISTO_ZL.Contig658	G217B	transcribed_region	27054	29369	.	+	.	ID=HcWGTA00213
HISTO_ZL.Contig658	G217B	transcribed_region	40295	45020	.	+	.	ID=HcWGTA00214
HISTO_ZL.Contig658	G217B	transcribed_region	68687	70354	.	+	.	ID=HcWGTA00215
HISTO_ZL.Contig658	G217B	transcribed_region	73614	75164	.	+	.	ID=HcWGTA00216
HISTO_ZL.Contig658	G217B	transcribed_region	83071	85812	.	+	.	ID=HcWGTA00217
HISTO_ZL.Contig658	G217B	transcribed_region	90739	97985	.	+	.	ID=HcWGTA00218
HISTO_ZL.Contig658	G217B	transcribed_region	100932	106091	.	+	.	ID=HcWGTA00219
HISTO_ZL.Contig658	G217B	transcribed_region	107918	109140	.	+	.	ID=HcWGTA00220
HISTO_ZL.Contig658	G217B	transcribed_region	113208	113876	.	+	.	ID=HcWGTA00221
HISTO_ZL.Contig658	G217B	transcribed_region	130734	137188	.	+	.	ID=HcWGTA00222
HISTO_ZL.Contig658	G217B	transcribed_region	140812	144205	.	+	.	ID=HcWGTA00223
HISTO_ZL.Contig658	G217B	transcribed_region	146846	147328	.	+	.	ID=HcWGTA00224
HISTO_ZL.Contig658	G217B	transcribed_region	151612	155692	.	+	.	ID=HcWGTA00225
HISTO_ZL.Contig658	G217B	transcribed_region	161488	163476	.	+	.	ID=HcWGTA00226
HISTO_ZL.Contig658	G217B	transcribed_region	168432	173277	.	+	.	ID=HcWGTA00227
HISTO_ZL.Contig658	G217B	transcribed_region	175849	176217	.	+	.	ID=HcWGTA00228
HISTO_ZL.Contig658	G217B	transcribed_region	179517	180238	.	+	.	ID=HcWGTA00229
HISTO_ZL.Contig658	G217B	transcribed_region	182468	188045	.	+	.	ID=HcWGTA00230
HISTO_ZL.Contig658	G217B	transcribed_region	192603	193541	.	+	.	ID=HcWGTA00231
HISTO_ZL.Contig658	G217B	transcribed_region	198839	201389	.	+	.	ID=HcWGTA00232
HISTO_ZL.Contig658	G217B	transcribed_region	203037	205254	.	+	.	ID=HcWGTA00233
HISTO_ZL.Contig658	G217B	transcribed_region	206502	210104	.	+	.	ID=HcWGTA00234
HISTO_ZL.Contig658	G217B	transcribed_region	220231	220990	.	+	.	ID=HcWGTA00235
HISTO_ZL.Contig658	G217B	transcribed_region	226136	228447	.	+	.	ID=HcWGTA00236
HISTO_ZL.Contig658	G217B	transcribed_region	230370	232418	.	+	.	ID=HcWGTA00237
HISTO_ZL.Contig658	G217B	transcribed_region	236207	237605	.	+	.	ID=HcWGTA00238
HISTO_ZL.Contig658	G217B	transcribed_region	242832	247956	.	+	.	ID=HcWGTA00239
HISTO_ZL.Contig658	G217B	transcribed_region	249668	249959	.	+	.	ID=HcWGTA00240
HISTO_ZL.Contig658	G217B	transcribed_region	255318	255737	.	+	.	ID=HcWGTA00241
HISTO_ZL.Contig658	G217B	transcribed_region	286220	288129	.	+	.	ID=HcWGTA00242
HISTO_ZL.Contig658	G217B	transcribed_region	291076	295787	.	+	.	ID=HcWGTA00243
HISTO_ZL.Contig658	G217B	transcribed_region	296509	298304	.	+	.	ID=HcWGTA00244
HISTO_ZL.Contig658	G217B	transcribed_region	301759	303300	.	+	.	ID=HcWGTA00245
HISTO_ZL.Contig658	G217B	transcribed_region	304258	306770	.	+	.	ID=HcWGTA00246
HISTO_ZL.Contig658	G217B	transcribed_region	15749	18849	.	-	.	ID=HcWGTA00247
HISTO_ZL.Contig658	G217B	transcribed_region	19005	21909	.	-	.	ID=HcWGTA00248
HISTO_ZL.Contig658	G217B	transcribed_region	23511	24140	.	-	.	ID=HcWGTA00249
HISTO_ZL.Contig658	G217B	transcribed_region	30156	38736	.	-	.	ID=HcWGTA00250
HISTO_ZL.Contig658	G217B	transcribed_region	43832	47026	.	-	.	ID=HcWGTA00251
HISTO_ZL.Contig658	G217B	transcribed_region	50308	52634	.	-	.	ID=HcWGTA00252
HISTO_ZL.Contig658	G217B	transcribed_region	71123	73501	.	-	.	ID=HcWGTA00253
HISTO_ZL.Contig658	G217B	transcribed_region	74955	78499	.	-	.	ID=HcWGTA00254
HISTO_ZL.Contig658	G217B	transcribed_region	106094	110748	.	-	.	ID=HcWGTA00255
HISTO_ZL.Contig658	G217B	transcribed_region	111976	115897	.	-	.	ID=HcWGTA00256
HISTO_ZL.Contig658	G217B	transcribed_region	117183	122072	.	-	.	ID=HcWGTA00257
HISTO_ZL.Contig658	G217B	transcribed_region	123581	127809	.	-	.	ID=HcWGTA00258
HISTO_ZL.Contig658	G217B	transcribed_region	137249	140302	.	-	.	ID=HcWGTA00259
HISTO_ZL.Contig658	G217B	transcribed_region	145497	150567	.	-	.	ID=HcWGTA00260
HISTO_ZL.Contig658	G217B	transcribed_region	158899	160681	.	-	.	ID=HcWGTA00261
HISTO_ZL.Contig658	G217B	transcribed_region	162182	164635	.	-	.	ID=HcWGTA00262
HISTO_ZL.Contig658	G217B	transcribed_region	180621	181730	.	-	.	ID=HcWGTA00263
HISTO_ZL.Contig658	G217B	transcribed_region	182312	183647	.	-	.	ID=HcWGTA00264
HISTO_ZL.Contig658	G217B	transcribed_region	191730	199027	.	-	.	ID=HcWGTA00265
HISTO_ZL.Contig658	G217B	transcribed_region	200851	202395	.	-	.	ID=HcWGTA00266
HISTO_ZL.Contig658	G217B	transcribed_region	205513	218096	.	-	.	ID=HcWGTA00267
HISTO_ZL.Contig658	G217B	transcribed_region	223611	226131	.	-	.	ID=HcWGTA00268
HISTO_ZL.Contig658	G217B	transcribed_region	232918	235425	.	-	.	ID=HcWGTA00269
HISTO_ZL.Contig658	G217B	transcribed_region	238095	242118	.	-	.	ID=HcWGTA00270
HISTO_ZL.Contig658	G217B	transcribed_region	249464	250585	.	-	.	ID=HcWGTA00271
HISTO_ZL.Contig658	G217B	transcribed_region	258325	259850	.	-	.	ID=HcWGTA00272
HISTO_ZL.Contig658	G217B	transcribed_region	268509	272201	.	-	.	ID=HcWGTA00273
HISTO_ZL.Contig658	G217B	transcribed_region	273956	274608	.	-	.	ID=HcWGTA00274
HISTO_ZL.Contig658	G217B	transcribed_region	276013	276832	.	-	.	ID=HcWGTA00275
HISTO_ZL.Contig658	G217B	transcribed_region	280665	282089	.	-	.	ID=HcWGTA00276
HISTO_ZL.Contig658	G217B	transcribed_region	287636	289801	.	-	.	ID=HcWGTA00277
HISTO_ZL.Contig658	G217B	transcribed_region	294790	296391	.	-	.	ID=HcWGTA00278
HISTO_ZL.Contig658	G217B	transcribed_region	297789	301155	.	-	.	ID=HcWGTA00279
HISTO_ZU.Contig65	G217B	transcribed_region	237416	239334	.	+	.	ID=HcWGTA00280
HISTO_ZU.Contig65	G217B	transcribed_region	243640	245620	.	+	.	ID=HcWGTA00281
HISTO_ZU.Contig65	G217B	transcribed_region	246647	248722	.	+	.	ID=HcWGTA00282
HISTO_ZU.Contig65	G217B	transcribed_region	262825	264150	.	+	.	ID=HcWGTA00283
HISTO_ZU.Contig65	G217B	transcribed_region	267384	272911	.	+	.	ID=HcWGTA00284
HISTO_ZU.Contig65	G217B	transcribed_region	288967	290368	.	+	.	ID=HcWGTA00285
HISTO_ZU.Contig65	G217B	transcribed_region	293735	295441	.	+	.	ID=HcWGTA00286
HISTO_ZU.Contig65	G217B	transcribed_region	296881	298882	.	+	.	ID=HcWGTA00287
HISTO_ZU.Contig65	G217B	transcribed_region	303112	310825	.	+	.	ID=HcWGTA00288
HISTO_ZU.Contig65	G217B	transcribed_region	318696	319539	.	+	.	ID=HcWGTA00289
HISTO_ZU.Contig65	G217B	transcribed_region	325415	328217	.	+	.	ID=HcWGTA00290
HISTO_ZU.Contig65	G217B	transcribed_region	342361	357368	.	+	.	ID=HcWGTA00291
HISTO_ZU.Contig65	G217B	transcribed_region	364023	368185	.	+	.	ID=HcWGTA00292
HISTO_ZU.Contig65	G217B	transcribed_region	370463	373325	.	+	.	ID=HcWGTA00293
HISTO_ZU.Contig65	G217B	transcribed_region	375250	377705	.	+	.	ID=HcWGTA00294
HISTO_ZU.Contig65	G217B	transcribed_region	380238	383351	.	+	.	ID=HcWGTA00295
HISTO_ZU.Contig65	G217B	transcribed_region	384892	385608	.	+	.	ID=HcWGTA00296
HISTO_ZU.Contig65	G217B	transcribed_region	398910	400909	.	+	.	ID=HcWGTA00297
HISTO_ZU.Contig65	G217B	transcribed_region	404183	405523	.	+	.	ID=HcWGTA00298
HISTO_ZU.Contig65	G217B	transcribed_region	408196	409940	.	+	.	ID=HcWGTA00299
HISTO_ZU.Contig65	G217B	transcribed_region	411828	416120	.	+	.	ID=HcWGTA00300
HISTO_ZU.Contig65	G217B	transcribed_region	421603	427132	.	+	.	ID=HcWGTA00301
HISTO_ZU.Contig65	G217B	transcribed_region	432794	436273	.	+	.	ID=HcWGTA00302
HISTO_ZU.Contig65	G217B	transcribed_region	437624	443760	.	+	.	ID=HcWGTA00303
HISTO_ZU.Contig65	G217B	transcribed_region	459373	467607	.	+	.	ID=HcWGTA00304
HISTO_ZU.Contig65	G217B	transcribed_region	478193	479475	.	+	.	ID=HcWGTA00305
HISTO_ZU.Contig65	G217B	transcribed_region	481725	482568	.	+	.	ID=HcWGTA00306
HISTO_ZU.Contig65	G217B	transcribed_region	484051	485045	.	+	.	ID=HcWGTA00307
HISTO_ZU.Contig65	G217B	transcribed_region	486779	489163	.	+	.	ID=HcWGTA00308
HISTO_ZU.Contig65	G217B	transcribed_region	491958	493977	.	+	.	ID=HcWGTA00309
HISTO_ZU.Contig65	G217B	transcribed_region	496677	498591	.	+	.	ID=HcWGTA00310
HISTO_ZU.Contig65	G217B	transcribed_region	501530	503364	.	+	.	ID=HcWGTA00311
HISTO_ZU.Contig65	G217B	transcribed_region	505102	506543	.	+	.	ID=HcWGTA00312
HISTO_ZU.Contig65	G217B	transcribed_region	512199	514814	.	+	.	ID=HcWGTA00313
HISTO_ZU.Contig65	G217B	transcribed_region	516086	518190	.	+	.	ID=HcWGTA00314
HISTO_ZU.Contig65	G217B	transcribed_region	521159	531146	.	+	.	ID=HcWGTA00315
HISTO_ZU.Contig65	G217B	transcribed_region	533471	538188	.	+	.	ID=HcWGTA00316
HISTO_ZU.Contig65	G217B	transcribed_region	546334	549551	.	+	.	ID=HcWGTA00317
HISTO_ZU.Contig65	G217B	transcribed_region	552792	557166	.	+	.	ID=HcWGTA00318
HISTO_ZU.Contig65	G217B	transcribed_region	558149	562377	.	+	.	ID=HcWGTA00319
HISTO_ZU.Contig65	G217B	transcribed_region	565003	566474	.	+	.	ID=HcWGTA00320
HISTO_ZU.Contig65	G217B	transcribed_region	567312	569293	.	+	.	ID=HcWGTA00321
HISTO_ZU.Contig65	G217B	transcribed_region	573049	579097	.	+	.	ID=HcWGTA00322
HISTO_ZU.Contig65	G217B	transcribed_region	588849	594721	.	+	.	ID=HcWGTA00323
HISTO_ZU.Contig65	G217B	transcribed_region	595459	598509	.	+	.	ID=HcWGTA00324
HISTO_ZU.Contig65	G217B	transcribed_region	606603	607636	.	+	.	ID=HcWGTA00325
HISTO_ZU.Contig65	G217B	transcribed_region	609374	611865	.	+	.	ID=HcWGTA00326
HISTO_ZU.Contig65	G217B	transcribed_region	612448	614590	.	+	.	ID=HcWGTA00327
HISTO_ZU.Contig65	G217B	transcribed_region	770488	772244	.	+	.	ID=HcWGTA00328
HISTO_ZU.Contig65	G217B	transcribed_region	774808	777095	.	+	.	ID=HcWGTA00329
HISTO_ZU.Contig65	G217B	transcribed_region	779694	781281	.	+	.	ID=HcWGTA00330
HISTO_ZU.Contig65	G217B	transcribed_region	782934	785135	.	+	.	ID=HcWGTA00331
HISTO_ZU.Contig65	G217B	transcribed_region	786972	791459	.	+	.	ID=HcWGTA00332
HISTO_ZU.Contig65	G217B	transcribed_region	792156	797662	.	+	.	ID=HcWGTA00333
HISTO_ZU.Contig65	G217B	transcribed_region	801485	807055	.	+	.	ID=HcWGTA00334
HISTO_ZU.Contig65	G217B	transcribed_region	810376	813055	.	+	.	ID=HcWGTA00335
HISTO_ZU.Contig65	G217B	transcribed_region	815591	824846	.	+	.	ID=HcWGTA00336
HISTO_ZU.Contig65	G217B	transcribed_region	827618	830981	.	+	.	ID=HcWGTA00337
HISTO_ZU.Contig65	G217B	transcribed_region	838667	846796	.	+	.	ID=HcWGTA00338
HISTO_ZU.Contig65	G217B	transcribed_region	847868	850893	.	+	.	ID=HcWGTA00339
HISTO_ZU.Contig65	G217B	transcribed_region	853985	860031	.	+	.	ID=HcWGTA00340
HISTO_ZU.Contig65	G217B	transcribed_region	863441	866014	.	+	.	ID=HcWGTA00341
HISTO_ZU.Contig65	G217B	transcribed_region	867592	877483	.	+	.	ID=HcWGTA00342
HISTO_ZU.Contig65	G217B	transcribed_region	883645	888411	.	+	.	ID=HcWGTA00343
HISTO_ZU.Contig65	G217B	transcribed_region	889756	892314	.	+	.	ID=HcWGTA00344
HISTO_ZU.Contig65	G217B	transcribed_region	894537	898626	.	+	.	ID=HcWGTA00345
HISTO_ZU.Contig65	G217B	transcribed_region	900705	904349	.	+	.	ID=HcWGTA00346
HISTO_ZU.Contig65	G217B	transcribed_region	910070	916313	.	+	.	ID=HcWGTA00347
HISTO_ZU.Contig65	G217B	transcribed_region	918870	921561	.	+	.	ID=HcWGTA00348
HISTO_ZU.Contig65	G217B	transcribed_region	927205	932111	.	+	.	ID=HcWGTA00349
HISTO_ZU.Contig65	G217B	transcribed_region	935593	938627	.	+	.	ID=HcWGTA00350
HISTO_ZU.Contig65	G217B	transcribed_region	940874	942737	.	+	.	ID=HcWGTA00351
HISTO_ZU.Contig65	G217B	transcribed_region	950577	960701	.	+	.	ID=HcWGTA00352
HISTO_ZU.Contig65	G217B	transcribed_region	961893	970786	.	+	.	ID=HcWGTA00353
HISTO_ZU.Contig65	G217B	transcribed_region	973176	974981	.	+	.	ID=HcWGTA00354
HISTO_ZU.Contig65	G217B	transcribed_region	977193	978498	.	+	.	ID=HcWGTA00355
HISTO_ZU.Contig65	G217B	transcribed_region	980612	983855	.	+	.	ID=HcWGTA00356
HISTO_ZU.Contig65	G217B	transcribed_region	984504	986293	.	+	.	ID=HcWGTA00357
HISTO_ZU.Contig65	G217B	transcribed_region	987458	989936	.	+	.	ID=HcWGTA00358
HISTO_ZU.Contig65	G217B	transcribed_region	996384	997586	.	+	.	ID=HcWGTA00359
HISTO_ZU.Contig65	G217B	transcribed_region	1003958	1007973	.	+	.	ID=HcWGTA00360
HISTO_ZU.Contig65	G217B	transcribed_region	1010971	1019960	.	+	.	ID=HcWGTA00361
HISTO_ZU.Contig65	G217B	transcribed_region	1021650	1024253	.	+	.	ID=HcWGTA00362
HISTO_ZU.Contig65	G217B	transcribed_region	1033625	1036400	.	+	.	ID=HcWGTA00363
HISTO_ZU.Contig65	G217B	transcribed_region	1040730	1045971	.	+	.	ID=HcWGTA00364
HISTO_ZU.Contig65	G217B	transcribed_region	1049507	1050730	.	+	.	ID=HcWGTA00365
HISTO_ZU.Contig65	G217B	transcribed_region	1053869	1055081	.	+	.	ID=HcWGTA00366
HISTO_ZU.Contig65	G217B	transcribed_region	1056123	1057034	.	+	.	ID=HcWGTA00367
HISTO_ZU.Contig65	G217B	transcribed_region	1060364	1062495	.	+	.	ID=HcWGTA00368
HISTO_ZU.Contig65	G217B	transcribed_region	1064683	1066555	.	+	.	ID=HcWGTA00369
HISTO_ZU.Contig65	G217B	transcribed_region	1069310	1072887	.	+	.	ID=HcWGTA00370
HISTO_ZU.Contig65	G217B	transcribed_region	1084807	1087240	.	+	.	ID=HcWGTA00371
HISTO_ZU.Contig65	G217B	transcribed_region	1097107	1098993	.	+	.	ID=HcWGTA00372
HISTO_ZU.Contig65	G217B	transcribed_region	1101349	1106455	.	+	.	ID=HcWGTA00373
HISTO_ZU.Contig65	G217B	transcribed_region	1110206	1115246	.	+	.	ID=HcWGTA00374
HISTO_ZU.Contig65	G217B	transcribed_region	1123429	1125769	.	+	.	ID=HcWGTA00375
HISTO_ZU.Contig65	G217B	transcribed_region	1133463	1135042	.	+	.	ID=HcWGTA00376
HISTO_ZU.Contig65	G217B	transcribed_region	1143538	1149837	.	+	.	ID=HcWGTA00377
HISTO_ZU.Contig65	G217B	transcribed_region	1186584	1187800	.	+	.	ID=HcWGTA00378
HISTO_ZU.Contig65	G217B	transcribed_region	1188629	1193363	.	+	.	ID=HcWGTA00379
HISTO_ZU.Contig65	G217B	transcribed_region	1195374	1195729	.	+	.	ID=HcWGTA00380
HISTO_ZU.Contig65	G217B	transcribed_region	1205340	1207873	.	+	.	ID=HcWGTA00381
HISTO_ZU.Contig65	G217B	transcribed_region	1210570	1211590	.	+	.	ID=HcWGTA00382
HISTO_ZU.Contig65	G217B	transcribed_region	231811	232755	.	-	.	ID=HcWGTA00383
HISTO_ZU.Contig65	G217B	transcribed_region	234027	237156	.	-	.	ID=HcWGTA00384
HISTO_ZU.Contig65	G217B	transcribed_region	238863	244641	.	-	.	ID=HcWGTA00385
HISTO_ZU.Contig65	G217B	transcribed_region	248855	250917	.	-	.	ID=HcWGTA00386
HISTO_ZU.Contig65	G217B	transcribed_region	254649	255923	.	-	.	ID=HcWGTA00387
HISTO_ZU.Contig65	G217B	transcribed_region	278715	280590	.	-	.	ID=HcWGTA00388
HISTO_ZU.Contig65	G217B	transcribed_region	282221	285850	.	-	.	ID=HcWGTA00389
HISTO_ZU.Contig65	G217B	transcribed_region	286361	290465	.	-	.	ID=HcWGTA00390
HISTO_ZU.Contig65	G217B	transcribed_region	295183	302853	.	-	.	ID=HcWGTA00391
HISTO_ZU.Contig65	G217B	transcribed_region	319957	322345	.	-	.	ID=HcWGTA00392
HISTO_ZU.Contig65	G217B	transcribed_region	349129	353010	.	-	.	ID=HcWGTA00393
HISTO_ZU.Contig65	G217B	transcribed_region	356522	364014	.	-	.	ID=HcWGTA00394
HISTO_ZU.Contig65	G217B	transcribed_region	368136	370413	.	-	.	ID=HcWGTA00395
HISTO_ZU.Contig65	G217B	transcribed_region	373379	380025	.	-	.	ID=HcWGTA00396
HISTO_ZU.Contig65	G217B	transcribed_region	383540	389176	.	-	.	ID=HcWGTA00397
HISTO_ZU.Contig65	G217B	transcribed_region	391815	398025	.	-	.	ID=HcWGTA00398
HISTO_ZU.Contig65	G217B	transcribed_region	409631	412508	.	-	.	ID=HcWGTA00399
HISTO_ZU.Contig65	G217B	transcribed_region	414143	415346	.	-	.	ID=HcWGTA00400
HISTO_ZU.Contig65	G217B	transcribed_region	417961	419670	.	-	.	ID=HcWGTA00401
HISTO_ZU.Contig65	G217B	transcribed_region	425604	427231	.	-	.	ID=HcWGTA00402
HISTO_ZU.Contig65	G217B	transcribed_region	434237	435710	.	-	.	ID=HcWGTA00403
HISTO_ZU.Contig65	G217B	transcribed_region	436838	438306	.	-	.	ID=HcWGTA00404
HISTO_ZU.Contig65	G217B	transcribed_region	444029	452009	.	-	.	ID=HcWGTA00405
HISTO_ZU.Contig65	G217B	transcribed_region	464584	465145	.	-	.	ID=HcWGTA00406
HISTO_ZU.Contig65	G217B	transcribed_region	467886	470235	.	-	.	ID=HcWGTA00407
HISTO_ZU.Contig65	G217B	transcribed_region	475204	482368	.	-	.	ID=HcWGTA00408
HISTO_ZU.Contig65	G217B	transcribed_region	494099	497550	.	-	.	ID=HcWGTA00409
HISTO_ZU.Contig65	G217B	transcribed_region	498542	501664	.	-	.	ID=HcWGTA00410
HISTO_ZU.Contig65	G217B	transcribed_region	509171	511405	.	-	.	ID=HcWGTA00411
HISTO_ZU.Contig65	G217B	transcribed_region	514415	515343	.	-	.	ID=HcWGTA00412
HISTO_ZU.Contig65	G217B	transcribed_region	522345	527004	.	-	.	ID=HcWGTA00413
HISTO_ZU.Contig65	G217B	transcribed_region	529608	531240	.	-	.	ID=HcWGTA00414
HISTO_ZU.Contig65	G217B	transcribed_region	537466	544852	.	-	.	ID=HcWGTA00415
HISTO_ZU.Contig65	G217B	transcribed_region	545071	553240	.	-	.	ID=HcWGTA00416
HISTO_ZU.Contig65	G217B	transcribed_region	557117	560683	.	-	.	ID=HcWGTA00417
HISTO_ZU.Contig65	G217B	transcribed_region	561966	566807	.	-	.	ID=HcWGTA00418
HISTO_ZU.Contig65	G217B	transcribed_region	568029	573989	.	-	.	ID=HcWGTA00419
HISTO_ZU.Contig65	G217B	transcribed_region	577954	588984	.	-	.	ID=HcWGTA00420
HISTO_ZU.Contig65	G217B	transcribed_region	594271	595505	.	-	.	ID=HcWGTA00421
HISTO_ZU.Contig65	G217B	transcribed_region	597966	610142	.	-	.	ID=HcWGTA00422
HISTO_ZU.Contig65	G217B	transcribed_region	611308	612553	.	-	.	ID=HcWGTA00423
HISTO_ZU.Contig65	G217B	transcribed_region	772842	774645	.	-	.	ID=HcWGTA00424
HISTO_ZU.Contig65	G217B	transcribed_region	777203	780133	.	-	.	ID=HcWGTA00425
HISTO_ZU.Contig65	G217B	transcribed_region	781071	783765	.	-	.	ID=HcWGTA00426
HISTO_ZU.Contig65	G217B	transcribed_region	784126	786924	.	-	.	ID=HcWGTA00427
HISTO_ZU.Contig65	G217B	transcribed_region	789169	791939	.	-	.	ID=HcWGTA00428
HISTO_ZU.Contig65	G217B	transcribed_region	796420	798298	.	-	.	ID=HcWGTA00429
HISTO_ZU.Contig65	G217B	transcribed_region	798949	801099	.	-	.	ID=HcWGTA00430
HISTO_ZU.Contig65	G217B	transcribed_region	806008	809719	.	-	.	ID=HcWGTA00431
HISTO_ZU.Contig65	G217B	transcribed_region	813169	815398	.	-	.	ID=HcWGTA00432
HISTO_ZU.Contig65	G217B	transcribed_region	825237	828503	.	-	.	ID=HcWGTA00433
HISTO_ZU.Contig65	G217B	transcribed_region	831347	838353	.	-	.	ID=HcWGTA00434
HISTO_ZU.Contig65	G217B	transcribed_region	844034	847615	.	-	.	ID=HcWGTA00435
HISTO_ZU.Contig65	G217B	transcribed_region	849252	857293	.	-	.	ID=HcWGTA00436
HISTO_ZU.Contig65	G217B	transcribed_region	860274	863051	.	-	.	ID=HcWGTA00437
HISTO_ZU.Contig65	G217B	transcribed_region	864755	867235	.	-	.	ID=HcWGTA00438
HISTO_ZU.Contig65	G217B	transcribed_region	870192	871792	.	-	.	ID=HcWGTA00439
HISTO_ZU.Contig65	G217B	transcribed_region	878630	883743	.	-	.	ID=HcWGTA00440
HISTO_ZU.Contig65	G217B	transcribed_region	886925	889494	.	-	.	ID=HcWGTA00441
HISTO_ZU.Contig65	G217B	transcribed_region	891064	894291	.	-	.	ID=HcWGTA00442
HISTO_ZU.Contig65	G217B	transcribed_region	898125	900746	.	-	.	ID=HcWGTA00443
HISTO_ZU.Contig65	G217B	transcribed_region	905049	906989	.	-	.	ID=HcWGTA00444
HISTO_ZU.Contig65	G217B	transcribed_region	907958	908932	.	-	.	ID=HcWGTA00445
HISTO_ZU.Contig65	G217B	transcribed_region	916364	918235	.	-	.	ID=HcWGTA00446
HISTO_ZU.Contig65	G217B	transcribed_region	921460	928449	.	-	.	ID=HcWGTA00447
HISTO_ZU.Contig65	G217B	transcribed_region	930689	931548	.	-	.	ID=HcWGTA00448
HISTO_ZU.Contig65	G217B	transcribed_region	939395	940774	.	-	.	ID=HcWGTA00449
HISTO_ZU.Contig65	G217B	transcribed_region	942638	950184	.	-	.	ID=HcWGTA00450
HISTO_ZU.Contig65	G217B	transcribed_region	953132	955288	.	-	.	ID=HcWGTA00451
HISTO_ZU.Contig65	G217B	transcribed_region	957124	957887	.	-	.	ID=HcWGTA00452
HISTO_ZU.Contig65	G217B	transcribed_region	970195	972938	.	-	.	ID=HcWGTA00453
HISTO_ZU.Contig65	G217B	transcribed_region	974195	980413	.	-	.	ID=HcWGTA00454
HISTO_ZU.Contig65	G217B	transcribed_region	990786	991919	.	-	.	ID=HcWGTA00455
HISTO_ZU.Contig65	G217B	transcribed_region	998111	1000855	.	-	.	ID=HcWGTA00456
HISTO_ZU.Contig65	G217B	transcribed_region	1005119	1011725	.	-	.	ID=HcWGTA00457
HISTO_ZU.Contig65	G217B	transcribed_region	1013255	1014367	.	-	.	ID=HcWGTA00458
HISTO_ZU.Contig65	G217B	transcribed_region	1014969	1021357	.	-	.	ID=HcWGTA00459
HISTO_ZU.Contig65	G217B	transcribed_region	1036759	1040828	.	-	.	ID=HcWGTA00460
HISTO_ZU.Contig65	G217B	transcribed_region	1047207	1056010	.	-	.	ID=HcWGTA00461
HISTO_ZU.Contig65	G217B	transcribed_region	1058579	1059711	.	-	.	ID=HcWGTA00462
HISTO_ZU.Contig65	G217B	transcribed_region	1062075	1064469	.	-	.	ID=HcWGTA00463
HISTO_ZU.Contig65	G217B	transcribed_region	1066188	1069497	.	-	.	ID=HcWGTA00464
HISTO_ZU.Contig65	G217B	transcribed_region	1071901	1073545	.	-	.	ID=HcWGTA00465
HISTO_ZU.Contig65	G217B	transcribed_region	1074617	1076873	.	-	.	ID=HcWGTA00466
HISTO_ZU.Contig65	G217B	transcribed_region	1078559	1085063	.	-	.	ID=HcWGTA00467
HISTO_ZU.Contig65	G217B	transcribed_region	1086135	1093622	.	-	.	ID=HcWGTA00468
HISTO_ZU.Contig65	G217B	transcribed_region	1095167	1097661	.	-	.	ID=HcWGTA00469
HISTO_ZU.Contig65	G217B	transcribed_region	1099162	1100335	.	-	.	ID=HcWGTA00470
HISTO_ZU.Contig65	G217B	transcribed_region	1101031	1111253	.	-	.	ID=HcWGTA00471
HISTO_ZU.Contig65	G217B	transcribed_region	1116457	1121156	.	-	.	ID=HcWGTA00472
HISTO_ZU.Contig65	G217B	transcribed_region	1125420	1132590	.	-	.	ID=HcWGTA00473
HISTO_ZU.Contig65	G217B	transcribed_region	1135209	1143320	.	-	.	ID=HcWGTA00474
HISTO_ZU.Contig65	G217B	transcribed_region	1148477	1148839	.	-	.	ID=HcWGTA00475
HISTO_ZU.Contig65	G217B	transcribed_region	1150425	1161734	.	-	.	ID=HcWGTA00476
HISTO_ZU.Contig65	G217B	transcribed_region	1184844	1185291	.	-	.	ID=HcWGTA00477
HISTO_ZU.Contig65	G217B	transcribed_region	1186725	1187911	.	-	.	ID=HcWGTA00478
HISTO_ZU.Contig65	G217B	transcribed_region	1193321	1194708	.	-	.	ID=HcWGTA00479
HISTO_ZU.Contig65	G217B	transcribed_region	1202071	1204679	.	-	.	ID=HcWGTA00480
HISTO_ZU.Contig65	G217B	transcribed_region	1207969	1208613	.	-	.	ID=HcWGTA00481
HISTO_ZU.Contig65	G217B	transcribed_region	1210622	1213112	.	-	.	ID=HcWGTA00482
HISTO_FX.Contig167	G217B	transcribed_region	51957	56694	.	+	.	ID=HcWGTA00483
HISTO_FX.Contig167	G217B	transcribed_region	59319	65883	.	+	.	ID=HcWGTA00484
HISTO_FX.Contig167	G217B	transcribed_region	68781	72794	.	+	.	ID=HcWGTA00485
HISTO_FX.Contig167	G217B	transcribed_region	78315	79625	.	+	.	ID=HcWGTA00486
HISTO_FX.Contig167	G217B	transcribed_region	84242	85407	.	+	.	ID=HcWGTA00487
HISTO_FX.Contig167	G217B	transcribed_region	88453	92428	.	+	.	ID=HcWGTA00488
HISTO_FX.Contig167	G217B	transcribed_region	98024	103268	.	+	.	ID=HcWGTA00489
HISTO_FX.Contig167	G217B	transcribed_region	104761	112525	.	+	.	ID=HcWGTA00490
HISTO_FX.Contig167	G217B	transcribed_region	116166	117690	.	+	.	ID=HcWGTA00491
HISTO_FX.Contig167	G217B	transcribed_region	126249	128744	.	+	.	ID=HcWGTA00492
HISTO_FX.Contig167	G217B	transcribed_region	134399	139329	.	+	.	ID=HcWGTA00493
HISTO_FX.Contig167	G217B	transcribed_region	141880	148162	.	+	.	ID=HcWGTA00494
HISTO_FX.Contig167	G217B	transcribed_region	153537	156458	.	+	.	ID=HcWGTA00495
HISTO_FX.Contig167	G217B	transcribed_region	182546	185421	.	+	.	ID=HcWGTA00496
HISTO_FX.Contig167	G217B	transcribed_region	189084	196790	.	+	.	ID=HcWGTA00497
HISTO_FX.Contig167	G217B	transcribed_region	201697	205779	.	+	.	ID=HcWGTA00498
HISTO_FX.Contig167	G217B	transcribed_region	207012	212896	.	+	.	ID=HcWGTA00499
HISTO_FX.Contig167	G217B	transcribed_region	213964	216285	.	+	.	ID=HcWGTA00500
HISTO_FX.Contig167	G217B	transcribed_region	224778	225448	.	+	.	ID=HcWGTA00501
HISTO_FX.Contig167	G217B	transcribed_region	226713	227997	.	+	.	ID=HcWGTA00502
HISTO_FX.Contig167	G217B	transcribed_region	233261	234676	.	+	.	ID=HcWGTA00503
HISTO_FX.Contig167	G217B	transcribed_region	238022	242208	.	+	.	ID=HcWGTA00504
HISTO_FX.Contig167	G217B	transcribed_region	251231	251460	.	+	.	ID=HcWGTA00505
HISTO_FX.Contig167	G217B	transcribed_region	253097	256782	.	+	.	ID=HcWGTA00506
HISTO_FX.Contig167	G217B	transcribed_region	260023	260425	.	+	.	ID=HcWGTA00507
HISTO_FX.Contig167	G217B	transcribed_region	300297	303029	.	+	.	ID=HcWGTA00508
HISTO_FX.Contig167	G217B	transcribed_region	315485	319559	.	+	.	ID=HcWGTA00509
HISTO_FX.Contig167	G217B	transcribed_region	324552	331136	.	+	.	ID=HcWGTA00510
HISTO_FX.Contig167	G217B	transcribed_region	334225	334557	.	+	.	ID=HcWGTA00511
HISTO_FX.Contig167	G217B	transcribed_region	336827	339181	.	+	.	ID=HcWGTA00512
HISTO_FX.Contig167	G217B	transcribed_region	48928	51241	.	-	.	ID=HcWGTA00513
HISTO_FX.Contig167	G217B	transcribed_region	56304	59033	.	-	.	ID=HcWGTA00514
HISTO_FX.Contig167	G217B	transcribed_region	66156	67020	.	-	.	ID=HcWGTA00515
HISTO_FX.Contig167	G217B	transcribed_region	71806	73641	.	-	.	ID=HcWGTA00516
HISTO_FX.Contig167	G217B	transcribed_region	79319	80627	.	-	.	ID=HcWGTA00517
HISTO_FX.Contig167	G217B	transcribed_region	81878	85943	.	-	.	ID=HcWGTA00518
HISTO_FX.Contig167	G217B	transcribed_region	95790	99595	.	-	.	ID=HcWGTA00519
HISTO_FX.Contig167	G217B	transcribed_region	108828	109593	.	-	.	ID=HcWGTA00520
HISTO_FX.Contig167	G217B	transcribed_region	112418	115990	.	-	.	ID=HcWGTA00521
HISTO_FX.Contig167	G217B	transcribed_region	118367	122484	.	-	.	ID=HcWGTA00522
HISTO_FX.Contig167	G217B	transcribed_region	128848	134286	.	-	.	ID=HcWGTA00523
HISTO_FX.Contig167	G217B	transcribed_region	138660	140892	.	-	.	ID=HcWGTA00524
HISTO_FX.Contig167	G217B	transcribed_region	147211	148860	.	-	.	ID=HcWGTA00525
HISTO_FX.Contig167	G217B	transcribed_region	164114	167083	.	-	.	ID=HcWGTA00526
HISTO_FX.Contig167	G217B	transcribed_region	167811	168076	.	-	.	ID=HcWGTA00527
HISTO_FX.Contig167	G217B	transcribed_region	169827	175180	.	-	.	ID=HcWGTA00528
HISTO_FX.Contig167	G217B	transcribed_region	186006	188827	.	-	.	ID=HcWGTA00529
HISTO_FX.Contig167	G217B	transcribed_region	196594	205311	.	-	.	ID=HcWGTA00530
HISTO_FX.Contig167	G217B	transcribed_region	208021	209457	.	-	.	ID=HcWGTA00531
HISTO_FX.Contig167	G217B	transcribed_region	211126	212125	.	-	.	ID=HcWGTA00532
HISTO_FX.Contig167	G217B	transcribed_region	213700	215936	.	-	.	ID=HcWGTA00533
HISTO_FX.Contig167	G217B	transcribed_region	228446	231464	.	-	.	ID=HcWGTA00534
HISTO_FX.Contig167	G217B	transcribed_region	234790	236923	.	-	.	ID=HcWGTA00535
HISTO_FX.Contig167	G217B	transcribed_region	242315	246858	.	-	.	ID=HcWGTA00536
HISTO_FX.Contig167	G217B	transcribed_region	256247	258044	.	-	.	ID=HcWGTA00537
HISTO_FX.Contig167	G217B	transcribed_region	303038	307287	.	-	.	ID=HcWGTA00538
HISTO_FX.Contig167	G217B	transcribed_region	310625	315390	.	-	.	ID=HcWGTA00539
HISTO_FX.Contig167	G217B	transcribed_region	319363	322308	.	-	.	ID=HcWGTA00540
HISTO_FX.Contig167	G217B	transcribed_region	333387	336314	.	-	.	ID=HcWGTA00541
HISTO_FX.Contig167	G217B	transcribed_region	338694	340356	.	-	.	ID=HcWGTA00542
HISTO_FX.Contig167	G217B	transcribed_region	341583	346637	.	-	.	ID=HcWGTA00543
HISTO_FX.Contig167	G217B	transcribed_region	349020	353411	.	-	.	ID=HcWGTA00544
HISTO_BP.Contig457	G217B	transcribed_region	2754	4836	.	+	.	ID=HcWGTA00545
HISTO_BP.Contig457	G217B	transcribed_region	6494	9526	.	+	.	ID=HcWGTA00546
HISTO_BP.Contig457	G217B	transcribed_region	11309	14367	.	+	.	ID=HcWGTA00547
HISTO_BP.Contig457	G217B	transcribed_region	19197	21010	.	+	.	ID=HcWGTA00548
HISTO_BP.Contig457	G217B	transcribed_region	22746	28005	.	+	.	ID=HcWGTA00549
HISTO_BP.Contig457	G217B	transcribed_region	31414	37318	.	+	.	ID=HcWGTA00550
HISTO_BP.Contig457	G217B	transcribed_region	39748	41221	.	+	.	ID=HcWGTA00551
HISTO_BP.Contig457	G217B	transcribed_region	42433	46192	.	+	.	ID=HcWGTA00552
HISTO_BP.Contig457	G217B	transcribed_region	58012	58937	.	+	.	ID=HcWGTA00553
HISTO_BP.Contig457	G217B	transcribed_region	66949	69373	.	+	.	ID=HcWGTA00554
HISTO_BP.Contig457	G217B	transcribed_region	80114	88179	.	+	.	ID=HcWGTA00555
HISTO_BP.Contig457	G217B	transcribed_region	106830	109715	.	+	.	ID=HcWGTA00556
HISTO_BP.Contig457	G217B	transcribed_region	117628	121504	.	+	.	ID=HcWGTA00557
HISTO_BP.Contig457	G217B	transcribed_region	122760	130213	.	+	.	ID=HcWGTA00558
HISTO_BP.Contig457	G217B	transcribed_region	133506	134600	.	+	.	ID=HcWGTA00559
HISTO_BP.Contig457	G217B	transcribed_region	136371	138105	.	+	.	ID=HcWGTA00560
HISTO_BP.Contig457	G217B	transcribed_region	145650	147067	.	+	.	ID=HcWGTA00561
HISTO_BP.Contig457	G217B	transcribed_region	147838	148545	.	+	.	ID=HcWGTA00562
HISTO_BP.Contig457	G217B	transcribed_region	153060	153952	.	+	.	ID=HcWGTA00563
HISTO_BP.Contig457	G217B	transcribed_region	154431	155901	.	+	.	ID=HcWGTA00564
HISTO_BP.Contig457	G217B	transcribed_region	159641	160953	.	+	.	ID=HcWGTA00565
HISTO_BP.Contig457	G217B	transcribed_region	162869	164094	.	+	.	ID=HcWGTA00566
HISTO_BP.Contig457	G217B	transcribed_region	178745	180135	.	+	.	ID=HcWGTA00567
HISTO_BP.Contig457	G217B	transcribed_region	183398	188332	.	+	.	ID=HcWGTA00568
HISTO_BP.Contig457	G217B	transcribed_region	191185	199270	.	+	.	ID=HcWGTA00569
HISTO_BP.Contig457	G217B	transcribed_region	202410	205027	.	+	.	ID=HcWGTA00570
HISTO_BP.Contig457	G217B	transcribed_region	207386	209862	.	+	.	ID=HcWGTA00571
HISTO_BP.Contig457	G217B	transcribed_region	218176	220489	.	+	.	ID=HcWGTA00572
HISTO_BP.Contig457	G217B	transcribed_region	236632	237345	.	+	.	ID=HcWGTA00573
HISTO_BP.Contig457	G217B	transcribed_region	239753	240144	.	+	.	ID=HcWGTA00574
HISTO_BP.Contig457	G217B	transcribed_region	246329	247075	.	+	.	ID=HcWGTA00575
HISTO_BP.Contig457	G217B	transcribed_region	257575	258586	.	+	.	ID=HcWGTA00576
HISTO_BP.Contig457	G217B	transcribed_region	268034	269275	.	+	.	ID=HcWGTA00577
HISTO_BP.Contig457	G217B	transcribed_region	279884	281194	.	+	.	ID=HcWGTA00578
HISTO_BP.Contig457	G217B	transcribed_region	291434	293657	.	+	.	ID=HcWGTA00579
HISTO_BP.Contig457	G217B	transcribed_region	302590	302877	.	+	.	ID=HcWGTA00580
HISTO_BP.Contig457	G217B	transcribed_region	322547	323095	.	+	.	ID=HcWGTA00581
HISTO_BP.Contig457	G217B	transcribed_region	326086	326704	.	+	.	ID=HcWGTA00582
HISTO_BP.Contig457	G217B	transcribed_region	327884	328649	.	+	.	ID=HcWGTA00583
HISTO_BP.Contig457	G217B	transcribed_region	338069	338325	.	+	.	ID=HcWGTA00584
HISTO_BP.Contig457	G217B	transcribed_region	347228	350251	.	+	.	ID=HcWGTA00585
HISTO_BP.Contig457	G217B	transcribed_region	355140	356974	.	+	.	ID=HcWGTA00586
HISTO_BP.Contig457	G217B	transcribed_region	364407	365063	.	+	.	ID=HcWGTA00587
HISTO_BP.Contig457	G217B	transcribed_region	368314	369926	.	+	.	ID=HcWGTA00588
HISTO_BP.Contig457	G217B	transcribed_region	372860	373887	.	+	.	ID=HcWGTA00589
HISTO_BP.Contig457	G217B	transcribed_region	384286	384575	.	+	.	ID=HcWGTA00590
HISTO_BP.Contig457	G217B	transcribed_region	387505	388935	.	+	.	ID=HcWGTA00591
HISTO_BP.Contig457	G217B	transcribed_region	398542	400498	.	+	.	ID=HcWGTA00592
HISTO_BP.Contig457	G217B	transcribed_region	431586	432694	.	+	.	ID=HcWGTA00593
HISTO_BP.Contig457	G217B	transcribed_region	434515	435936	.	+	.	ID=HcWGTA00594
HISTO_BP.Contig457	G217B	transcribed_region	437766	440663	.	+	.	ID=HcWGTA00595
HISTO_BP.Contig457	G217B	transcribed_region	454872	455708	.	+	.	ID=HcWGTA00596
HISTO_BP.Contig457	G217B	transcribed_region	471498	474237	.	+	.	ID=HcWGTA00597
HISTO_BP.Contig457	G217B	transcribed_region	515285	515594	.	+	.	ID=HcWGTA00598
HISTO_BP.Contig457	G217B	transcribed_region	520003	524961	.	+	.	ID=HcWGTA00599
HISTO_BP.Contig457	G217B	transcribed_region	534506	535181	.	+	.	ID=HcWGTA00600
HISTO_BP.Contig457	G217B	transcribed_region	546643	552104	.	+	.	ID=HcWGTA00601
HISTO_BP.Contig457	G217B	transcribed_region	563521	567069	.	+	.	ID=HcWGTA00602
HISTO_BP.Contig457	G217B	transcribed_region	572474	575837	.	+	.	ID=HcWGTA00603
HISTO_BP.Contig457	G217B	transcribed_region	580768	581301	.	+	.	ID=HcWGTA00604
HISTO_BP.Contig457	G217B	transcribed_region	590956	591349	.	+	.	ID=HcWGTA00605
HISTO_BP.Contig457	G217B	transcribed_region	592336	595441	.	+	.	ID=HcWGTA00606
HISTO_BP.Contig457	G217B	transcribed_region	597220	598449	.	+	.	ID=HcWGTA00607
HISTO_BP.Contig457	G217B	transcribed_region	605148	608319	.	+	.	ID=HcWGTA00608
HISTO_BP.Contig457	G217B	transcribed_region	615602	616615	.	+	.	ID=HcWGTA00609
HISTO_BP.Contig457	G217B	transcribed_region	624767	626032	.	+	.	ID=HcWGTA00610
HISTO_BP.Contig457	G217B	transcribed_region	640352	642223	.	+	.	ID=HcWGTA00611
HISTO_BP.Contig457	G217B	transcribed_region	666899	670189	.	+	.	ID=HcWGTA00612
HISTO_BP.Contig457	G217B	transcribed_region	679659	679972	.	+	.	ID=HcWGTA00613
HISTO_BP.Contig457	G217B	transcribed_region	685007	687545	.	+	.	ID=HcWGTA00614
HISTO_BP.Contig457	G217B	transcribed_region	704684	706847	.	+	.	ID=HcWGTA00615
HISTO_BP.Contig457	G217B	transcribed_region	5	2516	.	-	.	ID=HcWGTA00616
HISTO_BP.Contig457	G217B	transcribed_region	4731	6374	.	-	.	ID=HcWGTA00617
HISTO_BP.Contig457	G217B	transcribed_region	9425	10852	.	-	.	ID=HcWGTA00618
HISTO_BP.Contig457	G217B	transcribed_region	14532	16471	.	-	.	ID=HcWGTA00619
HISTO_BP.Contig457	G217B	transcribed_region	18414	19397	.	-	.	ID=HcWGTA00620
HISTO_BP.Contig457	G217B	transcribed_region	37117	39064	.	-	.	ID=HcWGTA00621
HISTO_BP.Contig457	G217B	transcribed_region	44866	45294	.	-	.	ID=HcWGTA00622
HISTO_BP.Contig457	G217B	transcribed_region	48365	51422	.	-	.	ID=HcWGTA00623
HISTO_BP.Contig457	G217B	transcribed_region	58634	66393	.	-	.	ID=HcWGTA00624
HISTO_BP.Contig457	G217B	transcribed_region	69705	71619	.	-	.	ID=HcWGTA00625
HISTO_BP.Contig457	G217B	transcribed_region	87383	89891	.	-	.	ID=HcWGTA00626
HISTO_BP.Contig457	G217B	transcribed_region	91201	92853	.	-	.	ID=HcWGTA00627
HISTO_BP.Contig457	G217B	transcribed_region	96304	102021	.	-	.	ID=HcWGTA00628
HISTO_BP.Contig457	G217B	transcribed_region	109503	111962	.	-	.	ID=HcWGTA00629
HISTO_BP.Contig457	G217B	transcribed_region	121042	122895	.	-	.	ID=HcWGTA00630
HISTO_BP.Contig457	G217B	transcribed_region	132568	133917	.	-	.	ID=HcWGTA00631
HISTO_BP.Contig457	G217B	transcribed_region	134368	136165	.	-	.	ID=HcWGTA00632
HISTO_BP.Contig457	G217B	transcribed_region	154482	158914	.	-	.	ID=HcWGTA00633
HISTO_BP.Contig457	G217B	transcribed_region	161624	162962	.	-	.	ID=HcWGTA00634
HISTO_BP.Contig457	G217B	transcribed_region	163854	168514	.	-	.	ID=HcWGTA00635
HISTO_BP.Contig457	G217B	transcribed_region	169493	172331	.	-	.	ID=HcWGTA00636
HISTO_BP.Contig457	G217B	transcribed_region	175053	177829	.	-	.	ID=HcWGTA00637
HISTO_BP.Contig457	G217B	transcribed_region	180356	183392	.	-	.	ID=HcWGTA00638
HISTO_BP.Contig457	G217B	transcribed_region	188334	189444	.	-	.	ID=HcWGTA00639
HISTO_BP.Contig457	G217B	transcribed_region	197993	202110	.	-	.	ID=HcWGTA00640
HISTO_BP.Contig457	G217B	transcribed_region	204876	206272	.	-	.	ID=HcWGTA00641
HISTO_BP.Contig457	G217B	transcribed_region	209765	213045	.	-	.	ID=HcWGTA00642
HISTO_BP.Contig457	G217B	transcribed_region	213719	216341	.	-	.	ID=HcWGTA00643
HISTO_BP.Contig457	G217B	transcribed_region	239848	240393	.	-	.	ID=HcWGTA00644
HISTO_BP.Contig457	G217B	transcribed_region	242919	245109	.	-	.	ID=HcWGTA00645
HISTO_BP.Contig457	G217B	transcribed_region	249968	254998	.	-	.	ID=HcWGTA00646
HISTO_BP.Contig457	G217B	transcribed_region	256564	260216	.	-	.	ID=HcWGTA00647
HISTO_BP.Contig457	G217B	transcribed_region	261571	264083	.	-	.	ID=HcWGTA00648
HISTO_BP.Contig457	G217B	transcribed_region	274593	280578	.	-	.	ID=HcWGTA00649
HISTO_BP.Contig457	G217B	transcribed_region	284949	287069	.	-	.	ID=HcWGTA00650
HISTO_BP.Contig457	G217B	transcribed_region	293960	294843	.	-	.	ID=HcWGTA00651
HISTO_BP.Contig457	G217B	transcribed_region	303451	305881	.	-	.	ID=HcWGTA00652
HISTO_BP.Contig457	G217B	transcribed_region	307119	307715	.	-	.	ID=HcWGTA00653
HISTO_BP.Contig457	G217B	transcribed_region	312953	314036	.	-	.	ID=HcWGTA00654
HISTO_BP.Contig457	G217B	transcribed_region	315061	319746	.	-	.	ID=HcWGTA00655
HISTO_BP.Contig457	G217B	transcribed_region	323562	324199	.	-	.	ID=HcWGTA00656
HISTO_BP.Contig457	G217B	transcribed_region	330825	331841	.	-	.	ID=HcWGTA00657
HISTO_BP.Contig457	G217B	transcribed_region	334788	336456	.	-	.	ID=HcWGTA00658
HISTO_BP.Contig457	G217B	transcribed_region	338276	338649	.	-	.	ID=HcWGTA00659
HISTO_BP.Contig457	G217B	transcribed_region	340387	340941	.	-	.	ID=HcWGTA00660
HISTO_BP.Contig457	G217B	transcribed_region	349723	350089	.	-	.	ID=HcWGTA00661
HISTO_BP.Contig457	G217B	transcribed_region	355326	356260	.	-	.	ID=HcWGTA00662
HISTO_BP.Contig457	G217B	transcribed_region	358422	359616	.	-	.	ID=HcWGTA00663
HISTO_BP.Contig457	G217B	transcribed_region	386084	387054	.	-	.	ID=HcWGTA00664
HISTO_BP.Contig457	G217B	transcribed_region	389605	391554	.	-	.	ID=HcWGTA00665
HISTO_BP.Contig457	G217B	transcribed_region	412013	412281	.	-	.	ID=HcWGTA00666
HISTO_BP.Contig457	G217B	transcribed_region	430004	430647	.	-	.	ID=HcWGTA00667
HISTO_BP.Contig457	G217B	transcribed_region	439845	443913	.	-	.	ID=HcWGTA00668
HISTO_BP.Contig457	G217B	transcribed_region	446485	447416	.	-	.	ID=HcWGTA00669
HISTO_BP.Contig457	G217B	transcribed_region	462915	463215	.	-	.	ID=HcWGTA00670
HISTO_BP.Contig457	G217B	transcribed_region	473885	474237	.	-	.	ID=HcWGTA00671
HISTO_BP.Contig457	G217B	transcribed_region	556889	558028	.	-	.	ID=HcWGTA00672
HISTO_BP.Contig457	G217B	transcribed_region	568215	571356	.	-	.	ID=HcWGTA00673
HISTO_BP.Contig457	G217B	transcribed_region	579297	584662	.	-	.	ID=HcWGTA00674
HISTO_BP.Contig457	G217B	transcribed_region	595971	597497	.	-	.	ID=HcWGTA00675
HISTO_BP.Contig457	G217B	transcribed_region	598723	601305	.	-	.	ID=HcWGTA00676
HISTO_BP.Contig457	G217B	transcribed_region	613663	615232	.	-	.	ID=HcWGTA00677
HISTO_BP.Contig457	G217B	transcribed_region	616570	618762	.	-	.	ID=HcWGTA00678
HISTO_BP.Contig457	G217B	transcribed_region	627443	629907	.	-	.	ID=HcWGTA00679
HISTO_BP.Contig457	G217B	transcribed_region	645880	648135	.	-	.	ID=HcWGTA00680
HISTO_BP.Contig457	G217B	transcribed_region	649652	650510	.	-	.	ID=HcWGTA00681
HISTO_BP.Contig457	G217B	transcribed_region	660888	662999	.	-	.	ID=HcWGTA00682
HISTO_BP.Contig457	G217B	transcribed_region	667848	668544	.	-	.	ID=HcWGTA00683
HISTO_BP.Contig457	G217B	transcribed_region	670826	672482	.	-	.	ID=HcWGTA00684
HISTO_BP.Contig457	G217B	transcribed_region	672798	674636	.	-	.	ID=HcWGTA00685
HISTO_BP.Contig457	G217B	transcribed_region	690226	692392	.	-	.	ID=HcWGTA00686
HISTO_BP.Contig457	G217B	transcribed_region	713646	715607	.	-	.	ID=HcWGTA00687
HISTO_BP.Contig457	G217B	transcribed_region	715824	717791	.	-	.	ID=HcWGTA00688
HISTO_BP.Contig459	G217B	transcribed_region	6361	7560	.	+	.	ID=HcWGTA00689
HISTO_BP.Contig459	G217B	transcribed_region	10396	11042	.	+	.	ID=HcWGTA00690
HISTO_BP.Contig459	G217B	transcribed_region	12498	15363	.	+	.	ID=HcWGTA00691
HISTO_BP.Contig459	G217B	transcribed_region	24575	25273	.	+	.	ID=HcWGTA00692
HISTO_BP.Contig459	G217B	transcribed_region	37164	40939	.	+	.	ID=HcWGTA00693
HISTO_BP.Contig459	G217B	transcribed_region	42459	45445	.	+	.	ID=HcWGTA00694
HISTO_BP.Contig459	G217B	transcribed_region	46667	47174	.	+	.	ID=HcWGTA00695
HISTO_BP.Contig459	G217B	transcribed_region	50455	51176	.	+	.	ID=HcWGTA00696
HISTO_BP.Contig459	G217B	transcribed_region	52504	54293	.	+	.	ID=HcWGTA00697
HISTO_BP.Contig459	G217B	transcribed_region	55484	56361	.	+	.	ID=HcWGTA00698
HISTO_BP.Contig459	G217B	transcribed_region	59819	60604	.	+	.	ID=HcWGTA00699
HISTO_BP.Contig459	G217B	transcribed_region	61182	61469	.	+	.	ID=HcWGTA00700
HISTO_BP.Contig459	G217B	transcribed_region	65250	68101	.	+	.	ID=HcWGTA00701
HISTO_BP.Contig459	G217B	transcribed_region	69149	70538	.	+	.	ID=HcWGTA00702
HISTO_BP.Contig459	G217B	transcribed_region	76782	77765	.	+	.	ID=HcWGTA00703
HISTO_BP.Contig459	G217B	transcribed_region	80446	83410	.	+	.	ID=HcWGTA00704
HISTO_BP.Contig459	G217B	transcribed_region	89125	90500	.	+	.	ID=HcWGTA00705
HISTO_BP.Contig459	G217B	transcribed_region	93440	96759	.	+	.	ID=HcWGTA00706
HISTO_BP.Contig459	G217B	transcribed_region	99858	103883	.	+	.	ID=HcWGTA00707
HISTO_BP.Contig459	G217B	transcribed_region	105733	106208	.	+	.	ID=HcWGTA00708
HISTO_BP.Contig459	G217B	transcribed_region	108788	110821	.	+	.	ID=HcWGTA00709
HISTO_BP.Contig459	G217B	transcribed_region	111725	112065	.	+	.	ID=HcWGTA00710
HISTO_BP.Contig459	G217B	transcribed_region	116957	122234	.	+	.	ID=HcWGTA00711
HISTO_BP.Contig459	G217B	transcribed_region	124261	124758	.	+	.	ID=HcWGTA00712
HISTO_BP.Contig459	G217B	transcribed_region	126989	128216	.	+	.	ID=HcWGTA00713
HISTO_BP.Contig459	G217B	transcribed_region	136025	139034	.	+	.	ID=HcWGTA00714
HISTO_BP.Contig459	G217B	transcribed_region	143026	144344	.	+	.	ID=HcWGTA00715
HISTO_BP.Contig459	G217B	transcribed_region	149268	150846	.	+	.	ID=HcWGTA00716
HISTO_BP.Contig459	G217B	transcribed_region	165429	166102	.	+	.	ID=HcWGTA00717
HISTO_BP.Contig459	G217B	transcribed_region	172731	173854	.	+	.	ID=HcWGTA00718
HISTO_BP.Contig459	G217B	transcribed_region	180610	183047	.	+	.	ID=HcWGTA00719
HISTO_BP.Contig459	G217B	transcribed_region	183705	185510	.	+	.	ID=HcWGTA00720
HISTO_BP.Contig459	G217B	transcribed_region	194211	195034	.	+	.	ID=HcWGTA00721
HISTO_BP.Contig459	G217B	transcribed_region	198298	199030	.	+	.	ID=HcWGTA00722
HISTO_BP.Contig459	G217B	transcribed_region	200345	201803	.	+	.	ID=HcWGTA00723
HISTO_BP.Contig459	G217B	transcribed_region	212601	215901	.	+	.	ID=HcWGTA00724
HISTO_BP.Contig459	G217B	transcribed_region	218027	228047	.	+	.	ID=HcWGTA00725
HISTO_BP.Contig459	G217B	transcribed_region	237708	239331	.	+	.	ID=HcWGTA00726
HISTO_BP.Contig459	G217B	transcribed_region	239442	241682	.	+	.	ID=HcWGTA00727
HISTO_BP.Contig459	G217B	transcribed_region	250512	251186	.	+	.	ID=HcWGTA00728
HISTO_BP.Contig459	G217B	transcribed_region	252235	254187	.	+	.	ID=HcWGTA00729
HISTO_BP.Contig459	G217B	transcribed_region	256177	262311	.	+	.	ID=HcWGTA00730
HISTO_BP.Contig459	G217B	transcribed_region	263475	264227	.	+	.	ID=HcWGTA00731
HISTO_BP.Contig459	G217B	transcribed_region	276235	278214	.	+	.	ID=HcWGTA00732
HISTO_BP.Contig459	G217B	transcribed_region	283106	284948	.	+	.	ID=HcWGTA00733
HISTO_BP.Contig459	G217B	transcribed_region	287077	289510	.	+	.	ID=HcWGTA00734
HISTO_BP.Contig459	G217B	transcribed_region	290744	291518	.	+	.	ID=HcWGTA00735
HISTO_BP.Contig459	G217B	transcribed_region	292653	293038	.	+	.	ID=HcWGTA00736
HISTO_BP.Contig459	G217B	transcribed_region	294990	298490	.	+	.	ID=HcWGTA00737
HISTO_BP.Contig459	G217B	transcribed_region	306635	308574	.	+	.	ID=HcWGTA00738
HISTO_BP.Contig459	G217B	transcribed_region	309762	311103	.	+	.	ID=HcWGTA00739
HISTO_BP.Contig459	G217B	transcribed_region	317296	318107	.	+	.	ID=HcWGTA00740
HISTO_BP.Contig459	G217B	transcribed_region	318466	320334	.	+	.	ID=HcWGTA00741
HISTO_BP.Contig459	G217B	transcribed_region	325272	325956	.	+	.	ID=HcWGTA00742
HISTO_BP.Contig459	G217B	transcribed_region	336402	345511	.	+	.	ID=HcWGTA00743
HISTO_BP.Contig459	G217B	transcribed_region	347759	348702	.	+	.	ID=HcWGTA00744
HISTO_BP.Contig459	G217B	transcribed_region	349546	354740	.	+	.	ID=HcWGTA00745
HISTO_BP.Contig459	G217B	transcribed_region	356713	358575	.	+	.	ID=HcWGTA00746
HISTO_BP.Contig459	G217B	transcribed_region	374255	375121	.	+	.	ID=HcWGTA00747
HISTO_BP.Contig459	G217B	transcribed_region	379832	380606	.	+	.	ID=HcWGTA00748
HISTO_BP.Contig459	G217B	transcribed_region	386386	387012	.	+	.	ID=HcWGTA00749
HISTO_BP.Contig459	G217B	transcribed_region	449028	449663	.	+	.	ID=HcWGTA00750
HISTO_BP.Contig459	G217B	transcribed_region	456220	458153	.	+	.	ID=HcWGTA00751
HISTO_BP.Contig459	G217B	transcribed_region	461163	462786	.	+	.	ID=HcWGTA00752
HISTO_BP.Contig459	G217B	transcribed_region	519981	520539	.	+	.	ID=HcWGTA00753
HISTO_BP.Contig459	G217B	transcribed_region	534918	535209	.	+	.	ID=HcWGTA00754
HISTO_BP.Contig459	G217B	transcribed_region	563138	564028	.	+	.	ID=HcWGTA00755
HISTO_BP.Contig459	G217B	transcribed_region	575026	576033	.	+	.	ID=HcWGTA00756
HISTO_BP.Contig459	G217B	transcribed_region	1843	4974	.	-	.	ID=HcWGTA00757
HISTO_BP.Contig459	G217B	transcribed_region	7954	8360	.	-	.	ID=HcWGTA00758
HISTO_BP.Contig459	G217B	transcribed_region	54294	56912	.	-	.	ID=HcWGTA00759
HISTO_BP.Contig459	G217B	transcribed_region	64033	64470	.	-	.	ID=HcWGTA00760
HISTO_BP.Contig459	G217B	transcribed_region	73305	74212	.	-	.	ID=HcWGTA00761
HISTO_BP.Contig459	G217B	transcribed_region	90605	91810	.	-	.	ID=HcWGTA00762
HISTO_BP.Contig459	G217B	transcribed_region	95799	99715	.	-	.	ID=HcWGTA00763
HISTO_BP.Contig459	G217B	transcribed_region	102657	104088	.	-	.	ID=HcWGTA00764
HISTO_BP.Contig459	G217B	transcribed_region	111070	113151	.	-	.	ID=HcWGTA00765
HISTO_BP.Contig459	G217B	transcribed_region	114657	115266	.	-	.	ID=HcWGTA00766
HISTO_BP.Contig459	G217B	transcribed_region	122713	123873	.	-	.	ID=HcWGTA00767
HISTO_BP.Contig459	G217B	transcribed_region	127598	128410	.	-	.	ID=HcWGTA00768
HISTO_BP.Contig459	G217B	transcribed_region	129567	131735	.	-	.	ID=HcWGTA00769
HISTO_BP.Contig459	G217B	transcribed_region	132962	134904	.	-	.	ID=HcWGTA00770
HISTO_BP.Contig459	G217B	transcribed_region	139383	140483	.	-	.	ID=HcWGTA00771
HISTO_BP.Contig459	G217B	transcribed_region	143736	160329	.	-	.	ID=HcWGTA00772
HISTO_BP.Contig459	G217B	transcribed_region	161528	162204	.	-	.	ID=HcWGTA00773
HISTO_BP.Contig459	G217B	transcribed_region	167180	167988	.	-	.	ID=HcWGTA00774
HISTO_BP.Contig459	G217B	transcribed_region	174637	178018	.	-	.	ID=HcWGTA00775
HISTO_BP.Contig459	G217B	transcribed_region	178539	181036	.	-	.	ID=HcWGTA00776
HISTO_BP.Contig459	G217B	transcribed_region	183946	189128	.	-	.	ID=HcWGTA00777
HISTO_BP.Contig459	G217B	transcribed_region	195722	198339	.	-	.	ID=HcWGTA00778
HISTO_BP.Contig459	G217B	transcribed_region	199402	199928	.	-	.	ID=HcWGTA00779
HISTO_BP.Contig459	G217B	transcribed_region	200345	201653	.	-	.	ID=HcWGTA00780
HISTO_BP.Contig459	G217B	transcribed_region	202842	205309	.	-	.	ID=HcWGTA00781
HISTO_BP.Contig459	G217B	transcribed_region	206473	211483	.	-	.	ID=HcWGTA00782
HISTO_BP.Contig459	G217B	transcribed_region	215797	219566	.	-	.	ID=HcWGTA00783
HISTO_BP.Contig459	G217B	transcribed_region	228158	236734	.	-	.	ID=HcWGTA00784
HISTO_BP.Contig459	G217B	transcribed_region	242846	245159	.	-	.	ID=HcWGTA00785
HISTO_BP.Contig459	G217B	transcribed_region	246657	248884	.	-	.	ID=HcWGTA00786
HISTO_BP.Contig459	G217B	transcribed_region	251927	255011	.	-	.	ID=HcWGTA00787
HISTO_BP.Contig459	G217B	transcribed_region	267999	270077	.	-	.	ID=HcWGTA00788
HISTO_BP.Contig459	G217B	transcribed_region	270733	271759	.	-	.	ID=HcWGTA00789
HISTO_BP.Contig459	G217B	transcribed_region	285328	286859	.	-	.	ID=HcWGTA00790
HISTO_BP.Contig459	G217B	transcribed_region	291430	293038	.	-	.	ID=HcWGTA00791
HISTO_BP.Contig459	G217B	transcribed_region	313285	316640	.	-	.	ID=HcWGTA00792
HISTO_BP.Contig459	G217B	transcribed_region	318674	319403	.	-	.	ID=HcWGTA00793
HISTO_BP.Contig459	G217B	transcribed_region	325064	329967	.	-	.	ID=HcWGTA00794
HISTO_BP.Contig459	G217B	transcribed_region	337947	338692	.	-	.	ID=HcWGTA00795
HISTO_BP.Contig459	G217B	transcribed_region	346141	346603	.	-	.	ID=HcWGTA00796
HISTO_BP.Contig459	G217B	transcribed_region	348708	350017	.	-	.	ID=HcWGTA00797
HISTO_BP.Contig459	G217B	transcribed_region	353785	355642	.	-	.	ID=HcWGTA00798
HISTO_BP.Contig459	G217B	transcribed_region	358058	358476	.	-	.	ID=HcWGTA00799
HISTO_BP.Contig459	G217B	transcribed_region	363672	365389	.	-	.	ID=HcWGTA00800
HISTO_BP.Contig459	G217B	transcribed_region	365804	367015	.	-	.	ID=HcWGTA00801
HISTO_BP.Contig459	G217B	transcribed_region	378212	378877	.	-	.	ID=HcWGTA00802
HISTO_BP.Contig459	G217B	transcribed_region	380068	381922	.	-	.	ID=HcWGTA00803
HISTO_BP.Contig459	G217B	transcribed_region	428176	428444	.	-	.	ID=HcWGTA00804
HISTO_BP.Contig459	G217B	transcribed_region	438118	441977	.	-	.	ID=HcWGTA00805
HISTO_BP.Contig459	G217B	transcribed_region	468057	469840	.	-	.	ID=HcWGTA00806
HISTO_BP.Contig459	G217B	transcribed_region	495378	495956	.	-	.	ID=HcWGTA00807
HISTO_BP.Contig459	G217B	transcribed_region	519512	520484	.	-	.	ID=HcWGTA00808
HISTO_BP.Contig459	G217B	transcribed_region	537172	537607	.	-	.	ID=HcWGTA00809
HISTO_BP.Contig459	G217B	transcribed_region	556075	556972	.	-	.	ID=HcWGTA00810
HISTO_BP.Contig459	G217B	transcribed_region	578540	579358	.	-	.	ID=HcWGTA00811
HISTO_BP.Contig459	G217B	transcribed_region	580697	581449	.	-	.	ID=HcWGTA00812
HISTO_ZL.Contig1117	G217B	transcribed_region	104789	105163	.	+	.	ID=HcWGTA00813
HISTO_ZL.Contig1117	G217B	transcribed_region	121082	122859	.	+	.	ID=HcWGTA00814
HISTO_ZL.Contig1117	G217B	transcribed_region	125178	126072	.	+	.	ID=HcWGTA00815
HISTO_ZL.Contig1117	G217B	transcribed_region	132386	134912	.	+	.	ID=HcWGTA00816
HISTO_ZL.Contig1117	G217B	transcribed_region	137731	140181	.	+	.	ID=HcWGTA00817
HISTO_ZL.Contig1117	G217B	transcribed_region	141126	141840	.	+	.	ID=HcWGTA00818
HISTO_ZL.Contig1117	G217B	transcribed_region	144535	146178	.	+	.	ID=HcWGTA00819
HISTO_ZL.Contig1117	G217B	transcribed_region	148352	149572	.	+	.	ID=HcWGTA00820
HISTO_ZL.Contig1117	G217B	transcribed_region	151537	157863	.	+	.	ID=HcWGTA00821
HISTO_ZL.Contig1117	G217B	transcribed_region	99701	106174	.	-	.	ID=HcWGTA00822
HISTO_ZL.Contig1117	G217B	transcribed_region	111647	114689	.	-	.	ID=HcWGTA00823
HISTO_ZL.Contig1117	G217B	transcribed_region	115667	121022	.	-	.	ID=HcWGTA00824
HISTO_ZL.Contig1117	G217B	transcribed_region	125128	132332	.	-	.	ID=HcWGTA00825
HISTO_ZL.Contig1117	G217B	transcribed_region	133399	139777	.	-	.	ID=HcWGTA00826
HISTO_ZL.Contig1117	G217B	transcribed_region	149213	152874	.	-	.	ID=HcWGTA00827
HISTO_ZL.Contig1117	G217B	transcribed_region	156961	157863	.	-	.	ID=HcWGTA00828
HISTO_BQ.Contig243	G217B	transcribed_region	30981	31558	.	+	.	ID=HcWGTA00829
HISTO_BQ.Contig243	G217B	transcribed_region	40781	43411	.	+	.	ID=HcWGTA00830
HISTO_BQ.Contig243	G217B	transcribed_region	44090	45269	.	+	.	ID=HcWGTA00831
HISTO_BQ.Contig243	G217B	transcribed_region	67814	68111	.	+	.	ID=HcWGTA00832
HISTO_BQ.Contig243	G217B	transcribed_region	71701	72156	.	+	.	ID=HcWGTA00833
HISTO_BQ.Contig243	G217B	transcribed_region	74671	75248	.	+	.	ID=HcWGTA00834
HISTO_BQ.Contig243	G217B	transcribed_region	79264	84057	.	+	.	ID=HcWGTA00835
HISTO_BQ.Contig243	G217B	transcribed_region	87213	92388	.	+	.	ID=HcWGTA00836
HISTO_BQ.Contig243	G217B	transcribed_region	32704	37956	.	-	.	ID=HcWGTA00837
HISTO_BQ.Contig243	G217B	transcribed_region	39537	40377	.	-	.	ID=HcWGTA00838
HISTO_BQ.Contig243	G217B	transcribed_region	47013	51171	.	-	.	ID=HcWGTA00839
HISTO_BQ.Contig243	G217B	transcribed_region	57252	58548	.	-	.	ID=HcWGTA00840
HISTO_BQ.Contig243	G217B	transcribed_region	62626	63732	.	-	.	ID=HcWGTA00841
HISTO_BQ.Contig243	G217B	transcribed_region	68833	70997	.	-	.	ID=HcWGTA00842
HISTO_BQ.Contig243	G217B	transcribed_region	88896	89182	.	-	.	ID=HcWGTA00843
HISTO_BQ.Contig243	G217B	transcribed_region	90634	93328	.	-	.	ID=HcWGTA00844
HISTO_FE.Contig19	G217B	transcribed_region	17205	22482	.	+	.	ID=HcWGTA00845
HISTO_FE.Contig19	G217B	transcribed_region	23265	25550	.	+	.	ID=HcWGTA00846
HISTO_FE.Contig19	G217B	transcribed_region	27390	28754	.	+	.	ID=HcWGTA00847
HISTO_FE.Contig19	G217B	transcribed_region	33389	36492	.	+	.	ID=HcWGTA00848
HISTO_FE.Contig19	G217B	transcribed_region	42747	43684	.	+	.	ID=HcWGTA00849
HISTO_FE.Contig19	G217B	transcribed_region	44532	47227	.	+	.	ID=HcWGTA00850
HISTO_FE.Contig19	G217B	transcribed_region	54665	55267	.	+	.	ID=HcWGTA00851
HISTO_FE.Contig19	G217B	transcribed_region	64814	68025	.	+	.	ID=HcWGTA00852
HISTO_FE.Contig19	G217B	transcribed_region	75911	76727	.	+	.	ID=HcWGTA00853
HISTO_FE.Contig19	G217B	transcribed_region	81388	83605	.	+	.	ID=HcWGTA00854
HISTO_FE.Contig19	G217B	transcribed_region	86701	88326	.	+	.	ID=HcWGTA00855
HISTO_FE.Contig19	G217B	transcribed_region	92486	94706	.	+	.	ID=HcWGTA00856
HISTO_FE.Contig19	G217B	transcribed_region	99870	106804	.	+	.	ID=HcWGTA00857
HISTO_FE.Contig19	G217B	transcribed_region	115236	116181	.	+	.	ID=HcWGTA00858
HISTO_FE.Contig19	G217B	transcribed_region	136141	136804	.	+	.	ID=HcWGTA00859
HISTO_FE.Contig19	G217B	transcribed_region	142034	145379	.	+	.	ID=HcWGTA00860
HISTO_FE.Contig19	G217B	transcribed_region	154954	156626	.	+	.	ID=HcWGTA00861
HISTO_FE.Contig19	G217B	transcribed_region	162932	169100	.	+	.	ID=HcWGTA00862
HISTO_FE.Contig19	G217B	transcribed_region	178336	178556	.	+	.	ID=HcWGTA00863
HISTO_FE.Contig19	G217B	transcribed_region	186869	189388	.	+	.	ID=HcWGTA00864
HISTO_FE.Contig19	G217B	transcribed_region	193815	200582	.	+	.	ID=HcWGTA00865
HISTO_FE.Contig19	G217B	transcribed_region	210405	212581	.	+	.	ID=HcWGTA00866
HISTO_FE.Contig19	G217B	transcribed_region	218170	218456	.	+	.	ID=HcWGTA00867
HISTO_FE.Contig19	G217B	transcribed_region	222057	223485	.	+	.	ID=HcWGTA00868
HISTO_FE.Contig19	G217B	transcribed_region	230133	232673	.	+	.	ID=HcWGTA00869
HISTO_FE.Contig19	G217B	transcribed_region	233983	234681	.	+	.	ID=HcWGTA00870
HISTO_FE.Contig19	G217B	transcribed_region	239051	239319	.	+	.	ID=HcWGTA00871
HISTO_FE.Contig19	G217B	transcribed_region	252015	254128	.	+	.	ID=HcWGTA00872
HISTO_FE.Contig19	G217B	transcribed_region	262717	264692	.	+	.	ID=HcWGTA00873
HISTO_FE.Contig19	G217B	transcribed_region	266037	266589	.	+	.	ID=HcWGTA00874
HISTO_FE.Contig19	G217B	transcribed_region	276469	276942	.	+	.	ID=HcWGTA00875
HISTO_FE.Contig19	G217B	transcribed_region	287964	295633	.	+	.	ID=HcWGTA00876
HISTO_FE.Contig19	G217B	transcribed_region	297250	297590	.	+	.	ID=HcWGTA00877
HISTO_FE.Contig19	G217B	transcribed_region	305946	312092	.	+	.	ID=HcWGTA00878
HISTO_FE.Contig19	G217B	transcribed_region	312943	315151	.	+	.	ID=HcWGTA00879
HISTO_FE.Contig19	G217B	transcribed_region	321681	325333	.	+	.	ID=HcWGTA00880
HISTO_FE.Contig19	G217B	transcribed_region	331657	335926	.	+	.	ID=HcWGTA00881
HISTO_FE.Contig19	G217B	transcribed_region	348500	353698	.	+	.	ID=HcWGTA00882
HISTO_FE.Contig19	G217B	transcribed_region	354972	360928	.	+	.	ID=HcWGTA00883
HISTO_FE.Contig19	G217B	transcribed_region	363051	364798	.	+	.	ID=HcWGTA00884
HISTO_FE.Contig19	G217B	transcribed_region	369872	377852	.	+	.	ID=HcWGTA00885
HISTO_FE.Contig19	G217B	transcribed_region	388058	390828	.	+	.	ID=HcWGTA00886
HISTO_FE.Contig19	G217B	transcribed_region	398326	400245	.	+	.	ID=HcWGTA00887
HISTO_FE.Contig19	G217B	transcribed_region	404525	405824	.	+	.	ID=HcWGTA00888
HISTO_FE.Contig19	G217B	transcribed_region	409045	411302	.	+	.	ID=HcWGTA00889
HISTO_FE.Contig19	G217B	transcribed_region	421091	422593	.	+	.	ID=HcWGTA00890
HISTO_FE.Contig19	G217B	transcribed_region	425419	427155	.	+	.	ID=HcWGTA00891
HISTO_FE.Contig19	G217B	transcribed_region	428613	431272	.	+	.	ID=HcWGTA00892
HISTO_FE.Contig19	G217B	transcribed_region	435442	439284	.	+	.	ID=HcWGTA00893
HISTO_FE.Contig19	G217B	transcribed_region	452950	457819	.	+	.	ID=HcWGTA00894
HISTO_FE.Contig19	G217B	transcribed_region	460491	461410	.	+	.	ID=HcWGTA00895
HISTO_FE.Contig19	G217B	transcribed_region	465906	467188	.	+	.	ID=HcWGTA00896
HISTO_FE.Contig19	G217B	transcribed_region	472022	473138	.	+	.	ID=HcWGTA00897
HISTO_FE.Contig19	G217B	transcribed_region	474070	479481	.	+	.	ID=HcWGTA00898
HISTO_FE.Contig19	G217B	transcribed_region	482341	487559	.	+	.	ID=HcWGTA00899
HISTO_FE.Contig19	G217B	transcribed_region	489735	492780	.	+	.	ID=HcWGTA00900
HISTO_FE.Contig19	G217B	transcribed_region	498303	500247	.	+	.	ID=HcWGTA00901
HISTO_FE.Contig19	G217B	transcribed_region	507860	511434	.	+	.	ID=HcWGTA00902
HISTO_FE.Contig19	G217B	transcribed_region	521159	526100	.	+	.	ID=HcWGTA00903
HISTO_FE.Contig19	G217B	transcribed_region	529822	532080	.	+	.	ID=HcWGTA00904
HISTO_FE.Contig19	G217B	transcribed_region	535858	538162	.	+	.	ID=HcWGTA00905
HISTO_FE.Contig19	G217B	transcribed_region	543592	545579	.	+	.	ID=HcWGTA00906
HISTO_FE.Contig19	G217B	transcribed_region	546198	547968	.	+	.	ID=HcWGTA00907
HISTO_FE.Contig19	G217B	transcribed_region	551187	551669	.	+	.	ID=HcWGTA00908
HISTO_FE.Contig19	G217B	transcribed_region	556732	561922	.	+	.	ID=HcWGTA00909
HISTO_FE.Contig19	G217B	transcribed_region	563996	565840	.	+	.	ID=HcWGTA00910
HISTO_FE.Contig19	G217B	transcribed_region	570468	574647	.	+	.	ID=HcWGTA00911
HISTO_FE.Contig19	G217B	transcribed_region	576813	577772	.	+	.	ID=HcWGTA00912
HISTO_FE.Contig19	G217B	transcribed_region	583200	589618	.	+	.	ID=HcWGTA00913
HISTO_FE.Contig19	G217B	transcribed_region	599359	601732	.	+	.	ID=HcWGTA00914
HISTO_FE.Contig19	G217B	transcribed_region	605258	611517	.	+	.	ID=HcWGTA00915
HISTO_FE.Contig19	G217B	transcribed_region	613182	617940	.	+	.	ID=HcWGTA00916
HISTO_FE.Contig19	G217B	transcribed_region	626596	631002	.	+	.	ID=HcWGTA00917
HISTO_FE.Contig19	G217B	transcribed_region	638002	639958	.	+	.	ID=HcWGTA00918
HISTO_FE.Contig19	G217B	transcribed_region	640886	645586	.	+	.	ID=HcWGTA00919
HISTO_FE.Contig19	G217B	transcribed_region	649166	657004	.	+	.	ID=HcWGTA00920
HISTO_FE.Contig19	G217B	transcribed_region	665823	666938	.	+	.	ID=HcWGTA00921
HISTO_FE.Contig19	G217B	transcribed_region	672235	676126	.	+	.	ID=HcWGTA00922
HISTO_FE.Contig19	G217B	transcribed_region	681746	683941	.	+	.	ID=HcWGTA00923
HISTO_FE.Contig19	G217B	transcribed_region	690261	692396	.	+	.	ID=HcWGTA00924
HISTO_FE.Contig19	G217B	transcribed_region	696652	699219	.	+	.	ID=HcWGTA00925
HISTO_FE.Contig19	G217B	transcribed_region	700863	702167	.	+	.	ID=HcWGTA00926
HISTO_FE.Contig19	G217B	transcribed_region	705108	716014	.	+	.	ID=HcWGTA00927
HISTO_FE.Contig19	G217B	transcribed_region	718677	719760	.	+	.	ID=HcWGTA00928
HISTO_FE.Contig19	G217B	transcribed_region	727080	730485	.	+	.	ID=HcWGTA00929
HISTO_FE.Contig19	G217B	transcribed_region	736090	739289	.	+	.	ID=HcWGTA00930
HISTO_FE.Contig19	G217B	transcribed_region	742215	743602	.	+	.	ID=HcWGTA00931
HISTO_FE.Contig19	G217B	transcribed_region	744018	745173	.	+	.	ID=HcWGTA00932
HISTO_FE.Contig19	G217B	transcribed_region	747123	750218	.	+	.	ID=HcWGTA00933
HISTO_FE.Contig19	G217B	transcribed_region	752029	756388	.	+	.	ID=HcWGTA00934
HISTO_FE.Contig19	G217B	transcribed_region	769982	783720	.	+	.	ID=HcWGTA00935
HISTO_FE.Contig19	G217B	transcribed_region	785068	785879	.	+	.	ID=HcWGTA00936
HISTO_FE.Contig19	G217B	transcribed_region	795120	796152	.	+	.	ID=HcWGTA00937
HISTO_FE.Contig19	G217B	transcribed_region	807318	810461	.	+	.	ID=HcWGTA00938
HISTO_FE.Contig19	G217B	transcribed_region	823020	828930	.	+	.	ID=HcWGTA00939
HISTO_FE.Contig19	G217B	transcribed_region	839178	841439	.	+	.	ID=HcWGTA00940
HISTO_FE.Contig19	G217B	transcribed_region	845531	846990	.	+	.	ID=HcWGTA00941
HISTO_FE.Contig19	G217B	transcribed_region	862648	868525	.	+	.	ID=HcWGTA00942
HISTO_FE.Contig19	G217B	transcribed_region	870678	875853	.	+	.	ID=HcWGTA00943
HISTO_FE.Contig19	G217B	transcribed_region	881141	890435	.	+	.	ID=HcWGTA00944
HISTO_FE.Contig19	G217B	transcribed_region	894902	898941	.	+	.	ID=HcWGTA00945
HISTO_FE.Contig19	G217B	transcribed_region	899553	900854	.	+	.	ID=HcWGTA00946
HISTO_FE.Contig19	G217B	transcribed_region	913240	916320	.	+	.	ID=HcWGTA00947
HISTO_FE.Contig19	G217B	transcribed_region	919369	922959	.	+	.	ID=HcWGTA00948
HISTO_FE.Contig19	G217B	transcribed_region	927182	930635	.	+	.	ID=HcWGTA00949
HISTO_FE.Contig19	G217B	transcribed_region	940750	941702	.	+	.	ID=HcWGTA00950
HISTO_FE.Contig19	G217B	transcribed_region	11084	11704	.	-	.	ID=HcWGTA00951
HISTO_FE.Contig19	G217B	transcribed_region	22964	25141	.	-	.	ID=HcWGTA00952
HISTO_FE.Contig19	G217B	transcribed_region	36336	41082	.	-	.	ID=HcWGTA00953
HISTO_FE.Contig19	G217B	transcribed_region	48475	50228	.	-	.	ID=HcWGTA00954
HISTO_FE.Contig19	G217B	transcribed_region	52676	55925	.	-	.	ID=HcWGTA00955
HISTO_FE.Contig19	G217B	transcribed_region	58004	60465	.	-	.	ID=HcWGTA00956
HISTO_FE.Contig19	G217B	transcribed_region	63388	64511	.	-	.	ID=HcWGTA00957
HISTO_FE.Contig19	G217B	transcribed_region	68471	69769	.	-	.	ID=HcWGTA00958
HISTO_FE.Contig19	G217B	transcribed_region	72626	79783	.	-	.	ID=HcWGTA00959
HISTO_FE.Contig19	G217B	transcribed_region	83613	91143	.	-	.	ID=HcWGTA00960
HISTO_FE.Contig19	G217B	transcribed_region	95252	97856	.	-	.	ID=HcWGTA00961
HISTO_FE.Contig19	G217B	transcribed_region	107171	109143	.	-	.	ID=HcWGTA00962
HISTO_FE.Contig19	G217B	transcribed_region	111573	114210	.	-	.	ID=HcWGTA00963
HISTO_FE.Contig19	G217B	transcribed_region	115916	118467	.	-	.	ID=HcWGTA00964
HISTO_FE.Contig19	G217B	transcribed_region	124921	125856	.	-	.	ID=HcWGTA00965
HISTO_FE.Contig19	G217B	transcribed_region	126866	131419	.	-	.	ID=HcWGTA00966
HISTO_FE.Contig19	G217B	transcribed_region	137284	140668	.	-	.	ID=HcWGTA00967
HISTO_FE.Contig19	G217B	transcribed_region	146315	150887	.	-	.	ID=HcWGTA00968
HISTO_FE.Contig19	G217B	transcribed_region	157669	160651	.	-	.	ID=HcWGTA00969
HISTO_FE.Contig19	G217B	transcribed_region	169301	172649	.	-	.	ID=HcWGTA00970
HISTO_FE.Contig19	G217B	transcribed_region	173796	178143	.	-	.	ID=HcWGTA00971
HISTO_FE.Contig19	G217B	transcribed_region	189541	192744	.	-	.	ID=HcWGTA00972
HISTO_FE.Contig19	G217B	transcribed_region	200647	203390	.	-	.	ID=HcWGTA00973
HISTO_FE.Contig19	G217B	transcribed_region	204997	209318	.	-	.	ID=HcWGTA00974
HISTO_FE.Contig19	G217B	transcribed_region	213040	216704	.	-	.	ID=HcWGTA00975
HISTO_FE.Contig19	G217B	transcribed_region	217432	221511	.	-	.	ID=HcWGTA00976
HISTO_FE.Contig19	G217B	transcribed_region	224278	230493	.	-	.	ID=HcWGTA00977
HISTO_FE.Contig19	G217B	transcribed_region	233141	239152	.	-	.	ID=HcWGTA00978
HISTO_FE.Contig19	G217B	transcribed_region	244767	247105	.	-	.	ID=HcWGTA00979
HISTO_FE.Contig19	G217B	transcribed_region	250647	251953	.	-	.	ID=HcWGTA00980
HISTO_FE.Contig19	G217B	transcribed_region	254590	259140	.	-	.	ID=HcWGTA00981
HISTO_FE.Contig19	G217B	transcribed_region	266435	272718	.	-	.	ID=HcWGTA00982
HISTO_FE.Contig19	G217B	transcribed_region	288315	289238	.	-	.	ID=HcWGTA00983
HISTO_FE.Contig19	G217B	transcribed_region	297895	298706	.	-	.	ID=HcWGTA00984
HISTO_FE.Contig19	G217B	transcribed_region	316000	319254	.	-	.	ID=HcWGTA00985
HISTO_FE.Contig19	G217B	transcribed_region	325122	327370	.	-	.	ID=HcWGTA00986
HISTO_FE.Contig19	G217B	transcribed_region	330019	331758	.	-	.	ID=HcWGTA00987
HISTO_FE.Contig19	G217B	transcribed_region	336650	339754	.	-	.	ID=HcWGTA00988
HISTO_FE.Contig19	G217B	transcribed_region	342820	346887	.	-	.	ID=HcWGTA00989
HISTO_FE.Contig19	G217B	transcribed_region	352770	354188	.	-	.	ID=HcWGTA00990
HISTO_FE.Contig19	G217B	transcribed_region	356201	357009	.	-	.	ID=HcWGTA00991
HISTO_FE.Contig19	G217B	transcribed_region	360637	362225	.	-	.	ID=HcWGTA00992
HISTO_FE.Contig19	G217B	transcribed_region	401875	403132	.	-	.	ID=HcWGTA00993
HISTO_FE.Contig19	G217B	transcribed_region	405554	408795	.	-	.	ID=HcWGTA00994
HISTO_FE.Contig19	G217B	transcribed_region	411390	415502	.	-	.	ID=HcWGTA00995
HISTO_FE.Contig19	G217B	transcribed_region	418617	419807	.	-	.	ID=HcWGTA00996
HISTO_FE.Contig19	G217B	transcribed_region	422684	424433	.	-	.	ID=HcWGTA00997
HISTO_FE.Contig19	G217B	transcribed_region	431274	434739	.	-	.	ID=HcWGTA00998
HISTO_FE.Contig19	G217B	transcribed_region	439087	440109	.	-	.	ID=HcWGTA00999
HISTO_FE.Contig19	G217B	transcribed_region	441728	446165	.	-	.	ID=HcWGTA01000
HISTO_FE.Contig19	G217B	transcribed_region	446684	451256	.	-	.	ID=HcWGTA01001
HISTO_FE.Contig19	G217B	transcribed_region	455384	456384	.	-	.	ID=HcWGTA01002
HISTO_FE.Contig19	G217B	transcribed_region	468394	471914	.	-	.	ID=HcWGTA01003
HISTO_FE.Contig19	G217B	transcribed_region	478928	481287	.	-	.	ID=HcWGTA01004
HISTO_FE.Contig19	G217B	transcribed_region	487666	488741	.	-	.	ID=HcWGTA01005
HISTO_FE.Contig19	G217B	transcribed_region	492164	494803	.	-	.	ID=HcWGTA01006
HISTO_FE.Contig19	G217B	transcribed_region	498529	504446	.	-	.	ID=HcWGTA01007
HISTO_FE.Contig19	G217B	transcribed_region	507182	508580	.	-	.	ID=HcWGTA01008
HISTO_FE.Contig19	G217B	transcribed_region	510640	515461	.	-	.	ID=HcWGTA01009
HISTO_FE.Contig19	G217B	transcribed_region	516830	520543	.	-	.	ID=HcWGTA01010
HISTO_FE.Contig19	G217B	transcribed_region	521503	522606	.	-	.	ID=HcWGTA01011
HISTO_FE.Contig19	G217B	transcribed_region	524572	529383	.	-	.	ID=HcWGTA01012
HISTO_FE.Contig19	G217B	transcribed_region	532639	535551	.	-	.	ID=HcWGTA01013
HISTO_FE.Contig19	G217B	transcribed_region	537692	543064	.	-	.	ID=HcWGTA01014
HISTO_FE.Contig19	G217B	transcribed_region	545587	553371	.	-	.	ID=HcWGTA01015
HISTO_FE.Contig19	G217B	transcribed_region	557227	559995	.	-	.	ID=HcWGTA01016
HISTO_FE.Contig19	G217B	transcribed_region	562428	564791	.	-	.	ID=HcWGTA01017
HISTO_FE.Contig19	G217B	transcribed_region	565398	570566	.	-	.	ID=HcWGTA01018
HISTO_FE.Contig19	G217B	transcribed_region	572765	573185	.	-	.	ID=HcWGTA01019
HISTO_FE.Contig19	G217B	transcribed_region	575359	578810	.	-	.	ID=HcWGTA01020
HISTO_FE.Contig19	G217B	transcribed_region	580860	581207	.	-	.	ID=HcWGTA01021
HISTO_FE.Contig19	G217B	transcribed_region	582330	582883	.	-	.	ID=HcWGTA01022
HISTO_FE.Contig19	G217B	transcribed_region	584360	585584	.	-	.	ID=HcWGTA01023
HISTO_FE.Contig19	G217B	transcribed_region	590164	596827	.	-	.	ID=HcWGTA01024
HISTO_FE.Contig19	G217B	transcribed_region	599452	606548	.	-	.	ID=HcWGTA01025
HISTO_FE.Contig19	G217B	transcribed_region	607483	607854	.	-	.	ID=HcWGTA01026
HISTO_FE.Contig19	G217B	transcribed_region	612459	612832	.	-	.	ID=HcWGTA01027
HISTO_FE.Contig19	G217B	transcribed_region	617485	626441	.	-	.	ID=HcWGTA01028
HISTO_FE.Contig19	G217B	transcribed_region	628371	628738	.	-	.	ID=HcWGTA01029
HISTO_FE.Contig19	G217B	transcribed_region	631939	635641	.	-	.	ID=HcWGTA01030
HISTO_FE.Contig19	G217B	transcribed_region	639324	639622	.	-	.	ID=HcWGTA01031
HISTO_FE.Contig19	G217B	transcribed_region	648390	649850	.	-	.	ID=HcWGTA01032
HISTO_FE.Contig19	G217B	transcribed_region	657120	657655	.	-	.	ID=HcWGTA01033
HISTO_FE.Contig19	G217B	transcribed_region	661449	665219	.	-	.	ID=HcWGTA01034
HISTO_FE.Contig19	G217B	transcribed_region	678610	680961	.	-	.	ID=HcWGTA01035
HISTO_FE.Contig19	G217B	transcribed_region	684881	689370	.	-	.	ID=HcWGTA01036
HISTO_FE.Contig19	G217B	transcribed_region	691716	695845	.	-	.	ID=HcWGTA01037
HISTO_FE.Contig19	G217B	transcribed_region	717797	721456	.	-	.	ID=HcWGTA01038
HISTO_FE.Contig19	G217B	transcribed_region	732178	736134	.	-	.	ID=HcWGTA01039
HISTO_FE.Contig19	G217B	transcribed_region	738679	742060	.	-	.	ID=HcWGTA01040
HISTO_FE.Contig19	G217B	transcribed_region	745334	746705	.	-	.	ID=HcWGTA01041
HISTO_FE.Contig19	G217B	transcribed_region	749255	751884	.	-	.	ID=HcWGTA01042
HISTO_FE.Contig19	G217B	transcribed_region	754876	768748	.	-	.	ID=HcWGTA01043
HISTO_FE.Contig19	G217B	transcribed_region	783679	784910	.	-	.	ID=HcWGTA01044
HISTO_FE.Contig19	G217B	transcribed_region	786046	792474	.	-	.	ID=HcWGTA01045
HISTO_FE.Contig19	G217B	transcribed_region	802573	804902	.	-	.	ID=HcWGTA01046
HISTO_FE.Contig19	G217B	transcribed_region	810356	816463	.	-	.	ID=HcWGTA01047
HISTO_FE.Contig19	G217B	transcribed_region	816847	818326	.	-	.	ID=HcWGTA01048
HISTO_FE.Contig19	G217B	transcribed_region	821639	822119	.	-	.	ID=HcWGTA01049
HISTO_FE.Contig19	G217B	transcribed_region	832520	835195	.	-	.	ID=HcWGTA01050
HISTO_FE.Contig19	G217B	transcribed_region	841440	844906	.	-	.	ID=HcWGTA01051
HISTO_FE.Contig19	G217B	transcribed_region	848846	857878	.	-	.	ID=HcWGTA01052
HISTO_FE.Contig19	G217B	transcribed_region	868329	869915	.	-	.	ID=HcWGTA01053
HISTO_FE.Contig19	G217B	transcribed_region	879672	880633	.	-	.	ID=HcWGTA01054
HISTO_FE.Contig19	G217B	transcribed_region	892387	893561	.	-	.	ID=HcWGTA01055
HISTO_FE.Contig19	G217B	transcribed_region	905604	908473	.	-	.	ID=HcWGTA01056
HISTO_FE.Contig19	G217B	transcribed_region	917762	919308	.	-	.	ID=HcWGTA01057
HISTO_FE.Contig19	G217B	transcribed_region	924760	926648	.	-	.	ID=HcWGTA01058
HISTO_FE.Contig19	G217B	transcribed_region	931177	939187	.	-	.	ID=HcWGTA01059
HISTO_FE.Contig19	G217B	transcribed_region	942639	947642	.	-	.	ID=HcWGTA01060
HISTO_ZE.Contig149	G217B	transcribed_region	79642	86225	.	+	.	ID=HcWGTA01061
HISTO_ZE.Contig149	G217B	transcribed_region	87173	89476	.	+	.	ID=HcWGTA01062
HISTO_ZE.Contig149	G217B	transcribed_region	93750	97743	.	+	.	ID=HcWGTA01063
HISTO_ZE.Contig149	G217B	transcribed_region	200105	206050	.	+	.	ID=HcWGTA01064
HISTO_ZE.Contig149	G217B	transcribed_region	208263	215868	.	+	.	ID=HcWGTA01065
HISTO_ZE.Contig149	G217B	transcribed_region	220758	226405	.	+	.	ID=HcWGTA01066
HISTO_ZE.Contig149	G217B	transcribed_region	230161	231360	.	+	.	ID=HcWGTA01067
HISTO_ZE.Contig149	G217B	transcribed_region	234656	236254	.	+	.	ID=HcWGTA01068
HISTO_ZE.Contig149	G217B	transcribed_region	241852	246064	.	+	.	ID=HcWGTA01069
HISTO_ZE.Contig149	G217B	transcribed_region	247424	251243	.	+	.	ID=HcWGTA01070
HISTO_ZE.Contig149	G217B	transcribed_region	253551	255581	.	+	.	ID=HcWGTA01071
HISTO_ZE.Contig149	G217B	transcribed_region	263031	264734	.	+	.	ID=HcWGTA01072
HISTO_ZE.Contig149	G217B	transcribed_region	266354	270810	.	+	.	ID=HcWGTA01073
HISTO_ZE.Contig149	G217B	transcribed_region	273573	274950	.	+	.	ID=HcWGTA01074
HISTO_ZE.Contig149	G217B	transcribed_region	278975	284513	.	+	.	ID=HcWGTA01075
HISTO_ZE.Contig149	G217B	transcribed_region	287519	289925	.	+	.	ID=HcWGTA01076
HISTO_ZE.Contig149	G217B	transcribed_region	294047	295229	.	+	.	ID=HcWGTA01077
HISTO_ZE.Contig149	G217B	transcribed_region	297446	301862	.	+	.	ID=HcWGTA01078
HISTO_ZE.Contig149	G217B	transcribed_region	306633	313365	.	+	.	ID=HcWGTA01079
HISTO_ZE.Contig149	G217B	transcribed_region	315833	320800	.	+	.	ID=HcWGTA01080
HISTO_ZE.Contig149	G217B	transcribed_region	321659	334850	.	+	.	ID=HcWGTA01081
HISTO_ZE.Contig149	G217B	transcribed_region	336197	337455	.	+	.	ID=HcWGTA01082
HISTO_ZE.Contig149	G217B	transcribed_region	338314	347789	.	+	.	ID=HcWGTA01083
HISTO_ZE.Contig149	G217B	transcribed_region	352717	355013	.	+	.	ID=HcWGTA01084
HISTO_ZE.Contig149	G217B	transcribed_region	355561	361295	.	+	.	ID=HcWGTA01085
HISTO_ZE.Contig149	G217B	transcribed_region	77979	79023	.	-	.	ID=HcWGTA01086
HISTO_ZE.Contig149	G217B	transcribed_region	85362	86712	.	-	.	ID=HcWGTA01087
HISTO_ZE.Contig149	G217B	transcribed_region	89665	92979	.	-	.	ID=HcWGTA01088
HISTO_ZE.Contig149	G217B	transcribed_region	198369	201397	.	-	.	ID=HcWGTA01089
HISTO_ZE.Contig149	G217B	transcribed_region	205943	209025	.	-	.	ID=HcWGTA01090
HISTO_ZE.Contig149	G217B	transcribed_region	214043	214791	.	-	.	ID=HcWGTA01091
HISTO_ZE.Contig149	G217B	transcribed_region	215460	220799	.	-	.	ID=HcWGTA01092
HISTO_ZE.Contig149	G217B	transcribed_region	224867	229233	.	-	.	ID=HcWGTA01093
HISTO_ZE.Contig149	G217B	transcribed_region	229714	235020	.	-	.	ID=HcWGTA01094
HISTO_ZE.Contig149	G217B	transcribed_region	236313	238979	.	-	.	ID=HcWGTA01095
HISTO_ZE.Contig149	G217B	transcribed_region	239404	240693	.	-	.	ID=HcWGTA01096
HISTO_ZE.Contig149	G217B	transcribed_region	242523	242851	.	-	.	ID=HcWGTA01097
HISTO_ZE.Contig149	G217B	transcribed_region	246475	248010	.	-	.	ID=HcWGTA01098
HISTO_ZE.Contig149	G217B	transcribed_region	250873	252780	.	-	.	ID=HcWGTA01099
HISTO_ZE.Contig149	G217B	transcribed_region	255325	271317	.	-	.	ID=HcWGTA01100
HISTO_ZE.Contig149	G217B	transcribed_region	275191	277410	.	-	.	ID=HcWGTA01101
HISTO_ZE.Contig149	G217B	transcribed_region	278440	280528	.	-	.	ID=HcWGTA01102
HISTO_ZE.Contig149	G217B	transcribed_region	281386	283367	.	-	.	ID=HcWGTA01103
HISTO_ZE.Contig149	G217B	transcribed_region	284421	287357	.	-	.	ID=HcWGTA01104
HISTO_ZE.Contig149	G217B	transcribed_region	290032	297325	.	-	.	ID=HcWGTA01105
HISTO_ZE.Contig149	G217B	transcribed_region	302664	306060	.	-	.	ID=HcWGTA01106
HISTO_ZE.Contig149	G217B	transcribed_region	308309	312347	.	-	.	ID=HcWGTA01107
HISTO_ZE.Contig149	G217B	transcribed_region	313162	323063	.	-	.	ID=HcWGTA01108
HISTO_ZE.Contig149	G217B	transcribed_region	334383	338061	.	-	.	ID=HcWGTA01109
HISTO_ZE.Contig149	G217B	transcribed_region	347001	352441	.	-	.	ID=HcWGTA01110
HISTO_ZE.Contig149	G217B	transcribed_region	353477	356160	.	-	.	ID=HcWGTA01111
HISTO_ZE.Contig149	G217B	transcribed_region	357855	361295	.	-	.	ID=HcWGTA01112
HISTO_GL.Contig233	G217B	transcribed_region	18526	22270	.	+	.	ID=HcWGTA01113
HISTO_GL.Contig233	G217B	transcribed_region	25688	26967	.	+	.	ID=HcWGTA01114
HISTO_GL.Contig233	G217B	transcribed_region	27811	28421	.	+	.	ID=HcWGTA01115
HISTO_GL.Contig233	G217B	transcribed_region	30902	31484	.	+	.	ID=HcWGTA01116
HISTO_GL.Contig233	G217B	transcribed_region	32910	36328	.	+	.	ID=HcWGTA01117
HISTO_GL.Contig233	G217B	transcribed_region	37519	40671	.	+	.	ID=HcWGTA01118
HISTO_GL.Contig233	G217B	transcribed_region	51548	54135	.	+	.	ID=HcWGTA01119
HISTO_GL.Contig233	G217B	transcribed_region	56191	58207	.	+	.	ID=HcWGTA01120
HISTO_GL.Contig233	G217B	transcribed_region	60014	62171	.	+	.	ID=HcWGTA01121
HISTO_GL.Contig233	G217B	transcribed_region	65479	67057	.	+	.	ID=HcWGTA01122
HISTO_GL.Contig233	G217B	transcribed_region	75929	78128	.	+	.	ID=HcWGTA01123
HISTO_GL.Contig233	G217B	transcribed_region	82510	85141	.	+	.	ID=HcWGTA01124
HISTO_GL.Contig233	G217B	transcribed_region	89067	91147	.	+	.	ID=HcWGTA01125
HISTO_GL.Contig233	G217B	transcribed_region	98452	100753	.	+	.	ID=HcWGTA01126
HISTO_GL.Contig233	G217B	transcribed_region	106273	107855	.	+	.	ID=HcWGTA01127
HISTO_GL.Contig233	G217B	transcribed_region	112616	114930	.	+	.	ID=HcWGTA01128
HISTO_GL.Contig233	G217B	transcribed_region	124588	128302	.	+	.	ID=HcWGTA01129
HISTO_GL.Contig233	G217B	transcribed_region	22271	28517	.	-	.	ID=HcWGTA01130
HISTO_GL.Contig233	G217B	transcribed_region	29784	31634	.	-	.	ID=HcWGTA01131
HISTO_GL.Contig233	G217B	transcribed_region	33314	36586	.	-	.	ID=HcWGTA01132
HISTO_GL.Contig233	G217B	transcribed_region	39746	44088	.	-	.	ID=HcWGTA01133
HISTO_GL.Contig233	G217B	transcribed_region	44861	50176	.	-	.	ID=HcWGTA01134
HISTO_GL.Contig233	G217B	transcribed_region	58266	60111	.	-	.	ID=HcWGTA01135
HISTO_GL.Contig233	G217B	transcribed_region	61032	82149	.	-	.	ID=HcWGTA01136
HISTO_GL.Contig233	G217B	transcribed_region	89772	94108	.	-	.	ID=HcWGTA01137
HISTO_GL.Contig233	G217B	transcribed_region	95258	96970	.	-	.	ID=HcWGTA01138
HISTO_GL.Contig233	G217B	transcribed_region	98808	102783	.	-	.	ID=HcWGTA01139
HISTO_GL.Contig233	G217B	transcribed_region	104998	108090	.	-	.	ID=HcWGTA01140
HISTO_GL.Contig233	G217B	transcribed_region	119459	125311	.	-	.	ID=HcWGTA01141
HISTO_GL.Contig233	G217B	transcribed_region	126490	128686	.	-	.	ID=HcWGTA01142
HISTO_GL.Contig233	G217B	transcribed_region	129497	134794	.	-	.	ID=HcWGTA01143
HISTO_GL.Contig233	G217B	transcribed_region	144056	145108	.	-	.	ID=HcWGTA01144
HISTO_ZT.Contig1129	G217B	transcribed_region	8	8716	.	+	.	ID=HcWGTA01145
HISTO_ZT.Contig1129	G217B	transcribed_region	9589	11818	.	+	.	ID=HcWGTA01146
HISTO_ZT.Contig1129	G217B	transcribed_region	12754	12979	.	+	.	ID=HcWGTA01147
HISTO_ZT.Contig1129	G217B	transcribed_region	16138	18420	.	+	.	ID=HcWGTA01148
HISTO_ZT.Contig1129	G217B	transcribed_region	24259	24761	.	+	.	ID=HcWGTA01149
HISTO_ZT.Contig1129	G217B	transcribed_region	37800	39435	.	+	.	ID=HcWGTA01150
HISTO_ZT.Contig1129	G217B	transcribed_region	41876	46325	.	+	.	ID=HcWGTA01151
HISTO_ZT.Contig1129	G217B	transcribed_region	48399	51485	.	+	.	ID=HcWGTA01152
HISTO_ZT.Contig1129	G217B	transcribed_region	54023	58864	.	+	.	ID=HcWGTA01153
HISTO_ZT.Contig1129	G217B	transcribed_region	60379	64482	.	+	.	ID=HcWGTA01154
HISTO_ZT.Contig1129	G217B	transcribed_region	71143	72665	.	+	.	ID=HcWGTA01155
HISTO_ZT.Contig1129	G217B	transcribed_region	74738	83948	.	+	.	ID=HcWGTA01156
HISTO_ZT.Contig1129	G217B	transcribed_region	89034	89446	.	+	.	ID=HcWGTA01157
HISTO_ZT.Contig1129	G217B	transcribed_region	90717	95966	.	+	.	ID=HcWGTA01158
HISTO_ZT.Contig1129	G217B	transcribed_region	8012	14201	.	-	.	ID=HcWGTA01159
HISTO_ZT.Contig1129	G217B	transcribed_region	18474	24614	.	-	.	ID=HcWGTA01160
HISTO_ZT.Contig1129	G217B	transcribed_region	25905	30924	.	-	.	ID=HcWGTA01161
HISTO_ZT.Contig1129	G217B	transcribed_region	41087	41640	.	-	.	ID=HcWGTA01162
HISTO_ZT.Contig1129	G217B	transcribed_region	43241	43641	.	-	.	ID=HcWGTA01163
HISTO_ZT.Contig1129	G217B	transcribed_region	45577	48600	.	-	.	ID=HcWGTA01164
HISTO_ZT.Contig1129	G217B	transcribed_region	50862	53969	.	-	.	ID=HcWGTA01165
HISTO_ZT.Contig1129	G217B	transcribed_region	58562	60020	.	-	.	ID=HcWGTA01166
HISTO_ZT.Contig1129	G217B	transcribed_region	63543	66749	.	-	.	ID=HcWGTA01167
HISTO_ZT.Contig1129	G217B	transcribed_region	67272	69844	.	-	.	ID=HcWGTA01168
HISTO_ZT.Contig1129	G217B	transcribed_region	73121	74551	.	-	.	ID=HcWGTA01169
HISTO_ZT.Contig1129	G217B	transcribed_region	83321	89686	.	-	.	ID=HcWGTA01170
HISTO_ZT.Contig1129	G217B	transcribed_region	97005	98910	.	-	.	ID=HcWGTA01171
HISTO_ZT.Contig1128	G217B	transcribed_region	511	1543	.	+	.	ID=HcWGTA01172
HISTO_ZT.Contig1128	G217B	transcribed_region	3981	8020	.	+	.	ID=HcWGTA01173
HISTO_ZT.Contig1128	G217B	transcribed_region	14018	15037	.	+	.	ID=HcWGTA01174
HISTO_ZT.Contig1128	G217B	transcribed_region	21641	23776	.	+	.	ID=HcWGTA01175
HISTO_ZT.Contig1128	G217B	transcribed_region	29423	30975	.	+	.	ID=HcWGTA01176
HISTO_ZT.Contig1128	G217B	transcribed_region	34455	36762	.	+	.	ID=HcWGTA01177
HISTO_ZT.Contig1128	G217B	transcribed_region	46304	49666	.	+	.	ID=HcWGTA01178
HISTO_ZT.Contig1128	G217B	transcribed_region	55900	56593	.	+	.	ID=HcWGTA01179
HISTO_ZT.Contig1128	G217B	transcribed_region	88496	92405	.	+	.	ID=HcWGTA01180
HISTO_ZT.Contig1128	G217B	transcribed_region	102047	102493	.	+	.	ID=HcWGTA01181
HISTO_ZT.Contig1128	G217B	transcribed_region	103587	107230	.	+	.	ID=HcWGTA01182
HISTO_ZT.Contig1128	G217B	transcribed_region	131266	136075	.	+	.	ID=HcWGTA01183
HISTO_ZT.Contig1128	G217B	transcribed_region	150827	153380	.	+	.	ID=HcWGTA01184
HISTO_ZT.Contig1128	G217B	transcribed_region	1806	4073	.	-	.	ID=HcWGTA01185
HISTO_ZT.Contig1128	G217B	transcribed_region	6549	10217	.	-	.	ID=HcWGTA01186
HISTO_ZT.Contig1128	G217B	transcribed_region	13394	14327	.	-	.	ID=HcWGTA01187
HISTO_ZT.Contig1128	G217B	transcribed_region	15102	17992	.	-	.	ID=HcWGTA01188
HISTO_ZT.Contig1128	G217B	transcribed_region	26398	26652	.	-	.	ID=HcWGTA01189
HISTO_ZT.Contig1128	G217B	transcribed_region	37300	42738	.	-	.	ID=HcWGTA01190
HISTO_ZT.Contig1128	G217B	transcribed_region	53051	56470	.	-	.	ID=HcWGTA01191
HISTO_ZT.Contig1128	G217B	transcribed_region	58779	60402	.	-	.	ID=HcWGTA01192
HISTO_ZT.Contig1128	G217B	transcribed_region	64155	65738	.	-	.	ID=HcWGTA01193
HISTO_ZT.Contig1128	G217B	transcribed_region	92519	94206	.	-	.	ID=HcWGTA01194
HISTO_ZT.Contig1128	G217B	transcribed_region	116554	119553	.	-	.	ID=HcWGTA01195
HISTO_ZT.Contig1128	G217B	transcribed_region	120608	124261	.	-	.	ID=HcWGTA01196
HISTO_ZT.Contig1128	G217B	transcribed_region	132311	132824	.	-	.	ID=HcWGTA01197
HISTO_ZT.Contig1128	G217B	transcribed_region	143272	148687	.	-	.	ID=HcWGTA01198
HISTO_ZT.Contig1128	G217B	transcribed_region	154665	155252	.	-	.	ID=HcWGTA01199
HISTO_GX.Contig297	G217B	transcribed_region	198775	200114	.	+	.	ID=HcWGTA01200
HISTO_GX.Contig297	G217B	transcribed_region	200776	206795	.	+	.	ID=HcWGTA01201
HISTO_GX.Contig297	G217B	transcribed_region	208305	210813	.	+	.	ID=HcWGTA01202
HISTO_GX.Contig297	G217B	transcribed_region	214051	216555	.	+	.	ID=HcWGTA01203
HISTO_GX.Contig297	G217B	transcribed_region	223531	225986	.	+	.	ID=HcWGTA01204
HISTO_GX.Contig297	G217B	transcribed_region	280570	283622	.	+	.	ID=HcWGTA01205
HISTO_GX.Contig297	G217B	transcribed_region	288264	294004	.	+	.	ID=HcWGTA01206
HISTO_GX.Contig297	G217B	transcribed_region	295129	295758	.	+	.	ID=HcWGTA01207
HISTO_GX.Contig297	G217B	transcribed_region	304373	305978	.	+	.	ID=HcWGTA01208
HISTO_GX.Contig297	G217B	transcribed_region	307424	315468	.	+	.	ID=HcWGTA01209
HISTO_GX.Contig297	G217B	transcribed_region	321836	330142	.	+	.	ID=HcWGTA01210
HISTO_GX.Contig297	G217B	transcribed_region	332592	333747	.	+	.	ID=HcWGTA01211
HISTO_GX.Contig297	G217B	transcribed_region	334199	335471	.	+	.	ID=HcWGTA01212
HISTO_GX.Contig297	G217B	transcribed_region	338191	343919	.	+	.	ID=HcWGTA01213
HISTO_GX.Contig297	G217B	transcribed_region	349113	351365	.	+	.	ID=HcWGTA01214
HISTO_GX.Contig297	G217B	transcribed_region	357334	359427	.	+	.	ID=HcWGTA01215
HISTO_GX.Contig297	G217B	transcribed_region	364705	365981	.	+	.	ID=HcWGTA01216
HISTO_GX.Contig297	G217B	transcribed_region	367167	375293	.	+	.	ID=HcWGTA01217
HISTO_GX.Contig297	G217B	transcribed_region	377635	380316	.	+	.	ID=HcWGTA01218
HISTO_GX.Contig297	G217B	transcribed_region	382076	391346	.	+	.	ID=HcWGTA01219
HISTO_GX.Contig297	G217B	transcribed_region	392900	393495	.	+	.	ID=HcWGTA01220
HISTO_GX.Contig297	G217B	transcribed_region	397350	400025	.	+	.	ID=HcWGTA01221
HISTO_GX.Contig297	G217B	transcribed_region	413217	418505	.	+	.	ID=HcWGTA01222
HISTO_GX.Contig297	G217B	transcribed_region	423912	431062	.	+	.	ID=HcWGTA01223
HISTO_GX.Contig297	G217B	transcribed_region	436704	437681	.	+	.	ID=HcWGTA01224
HISTO_GX.Contig297	G217B	transcribed_region	442833	450416	.	+	.	ID=HcWGTA01225
HISTO_GX.Contig297	G217B	transcribed_region	452904	458606	.	+	.	ID=HcWGTA01226
HISTO_GX.Contig297	G217B	transcribed_region	459034	460225	.	+	.	ID=HcWGTA01227
HISTO_GX.Contig297	G217B	transcribed_region	465112	469256	.	+	.	ID=HcWGTA01228
HISTO_GX.Contig297	G217B	transcribed_region	470771	476808	.	+	.	ID=HcWGTA01229
HISTO_GX.Contig297	G217B	transcribed_region	488865	489166	.	+	.	ID=HcWGTA01230
HISTO_GX.Contig297	G217B	transcribed_region	493110	494229	.	+	.	ID=HcWGTA01231
HISTO_GX.Contig297	G217B	transcribed_region	499514	501118	.	+	.	ID=HcWGTA01232
HISTO_GX.Contig297	G217B	transcribed_region	506430	507627	.	+	.	ID=HcWGTA01233
HISTO_GX.Contig297	G217B	transcribed_region	515523	519132	.	+	.	ID=HcWGTA01234
HISTO_GX.Contig297	G217B	transcribed_region	528707	531410	.	+	.	ID=HcWGTA01235
HISTO_GX.Contig297	G217B	transcribed_region	532238	535518	.	+	.	ID=HcWGTA01236
HISTO_GX.Contig297	G217B	transcribed_region	537932	542197	.	+	.	ID=HcWGTA01237
HISTO_GX.Contig297	G217B	transcribed_region	549231	550639	.	+	.	ID=HcWGTA01238
HISTO_GX.Contig297	G217B	transcribed_region	551434	552001	.	+	.	ID=HcWGTA01239
HISTO_GX.Contig297	G217B	transcribed_region	579364	582716	.	+	.	ID=HcWGTA01240
HISTO_GX.Contig297	G217B	transcribed_region	595667	599372	.	+	.	ID=HcWGTA01241
HISTO_GX.Contig297	G217B	transcribed_region	603790	605520	.	+	.	ID=HcWGTA01242
HISTO_GX.Contig297	G217B	transcribed_region	606742	609884	.	+	.	ID=HcWGTA01243
HISTO_GX.Contig297	G217B	transcribed_region	615245	620797	.	+	.	ID=HcWGTA01244
HISTO_GX.Contig297	G217B	transcribed_region	198083	202957	.	-	.	ID=HcWGTA01245
HISTO_GX.Contig297	G217B	transcribed_region	209779	213361	.	-	.	ID=HcWGTA01246
HISTO_GX.Contig297	G217B	transcribed_region	214409	215306	.	-	.	ID=HcWGTA01247
HISTO_GX.Contig297	G217B	transcribed_region	216206	218742	.	-	.	ID=HcWGTA01248
HISTO_GX.Contig297	G217B	transcribed_region	219408	225986	.	-	.	ID=HcWGTA01249
HISTO_GX.Contig297	G217B	transcribed_region	278852	280959	.	-	.	ID=HcWGTA01250
HISTO_GX.Contig297	G217B	transcribed_region	283134	288307	.	-	.	ID=HcWGTA01251
HISTO_GX.Contig297	G217B	transcribed_region	290137	291602	.	-	.	ID=HcWGTA01252
HISTO_GX.Contig297	G217B	transcribed_region	302414	303054	.	-	.	ID=HcWGTA01253
HISTO_GX.Contig297	G217B	transcribed_region	312298	313113	.	-	.	ID=HcWGTA01254
HISTO_GX.Contig297	G217B	transcribed_region	314663	315161	.	-	.	ID=HcWGTA01255
HISTO_GX.Contig297	G217B	transcribed_region	317150	319338	.	-	.	ID=HcWGTA01256
HISTO_GX.Contig297	G217B	transcribed_region	327204	328094	.	-	.	ID=HcWGTA01257
HISTO_GX.Contig297	G217B	transcribed_region	330575	333223	.	-	.	ID=HcWGTA01258
HISTO_GX.Contig297	G217B	transcribed_region	335642	338023	.	-	.	ID=HcWGTA01259
HISTO_GX.Contig297	G217B	transcribed_region	339691	340254	.	-	.	ID=HcWGTA01260
HISTO_GX.Contig297	G217B	transcribed_region	344815	348868	.	-	.	ID=HcWGTA01261
HISTO_GX.Contig297	G217B	transcribed_region	351210	353111	.	-	.	ID=HcWGTA01262
HISTO_GX.Contig297	G217B	transcribed_region	354334	357181	.	-	.	ID=HcWGTA01263
HISTO_GX.Contig297	G217B	transcribed_region	359933	362154	.	-	.	ID=HcWGTA01264
HISTO_GX.Contig297	G217B	transcribed_region	376039	382531	.	-	.	ID=HcWGTA01265
HISTO_GX.Contig297	G217B	transcribed_region	385201	387168	.	-	.	ID=HcWGTA01266
HISTO_GX.Contig297	G217B	transcribed_region	391251	392894	.	-	.	ID=HcWGTA01267
HISTO_GX.Contig297	G217B	transcribed_region	398955	404465	.	-	.	ID=HcWGTA01268
HISTO_GX.Contig297	G217B	transcribed_region	405858	407159	.	-	.	ID=HcWGTA01269
HISTO_GX.Contig297	G217B	transcribed_region	412526	414145	.	-	.	ID=HcWGTA01270
HISTO_GX.Contig297	G217B	transcribed_region	427267	427758	.	-	.	ID=HcWGTA01271
HISTO_GX.Contig297	G217B	transcribed_region	428662	433676	.	-	.	ID=HcWGTA01272
HISTO_GX.Contig297	G217B	transcribed_region	438732	442599	.	-	.	ID=HcWGTA01273
HISTO_GX.Contig297	G217B	transcribed_region	447660	449031	.	-	.	ID=HcWGTA01274
HISTO_GX.Contig297	G217B	transcribed_region	457064	464522	.	-	.	ID=HcWGTA01275
HISTO_GX.Contig297	G217B	transcribed_region	467906	469340	.	-	.	ID=HcWGTA01276
HISTO_GX.Contig297	G217B	transcribed_region	471474	473691	.	-	.	ID=HcWGTA01277
HISTO_GX.Contig297	G217B	transcribed_region	476435	484473	.	-	.	ID=HcWGTA01278
HISTO_GX.Contig297	G217B	transcribed_region	485632	489618	.	-	.	ID=HcWGTA01279
HISTO_GX.Contig297	G217B	transcribed_region	511249	515077	.	-	.	ID=HcWGTA01280
HISTO_GX.Contig297	G217B	transcribed_region	516024	517199	.	-	.	ID=HcWGTA01281
HISTO_GX.Contig297	G217B	transcribed_region	517918	520199	.	-	.	ID=HcWGTA01282
HISTO_GX.Contig297	G217B	transcribed_region	523163	526086	.	-	.	ID=HcWGTA01283
HISTO_GX.Contig297	G217B	transcribed_region	529512	530431	.	-	.	ID=HcWGTA01284
HISTO_GX.Contig297	G217B	transcribed_region	534512	537636	.	-	.	ID=HcWGTA01285
HISTO_GX.Contig297	G217B	transcribed_region	547921	548980	.	-	.	ID=HcWGTA01286
HISTO_GX.Contig297	G217B	transcribed_region	552720	556878	.	-	.	ID=HcWGTA01287
HISTO_GX.Contig297	G217B	transcribed_region	575179	575994	.	-	.	ID=HcWGTA01288
HISTO_GX.Contig297	G217B	transcribed_region	577743	579050	.	-	.	ID=HcWGTA01289
HISTO_GX.Contig297	G217B	transcribed_region	583313	591229	.	-	.	ID=HcWGTA01290
HISTO_GX.Contig297	G217B	transcribed_region	593706	595460	.	-	.	ID=HcWGTA01291
HISTO_GX.Contig297	G217B	transcribed_region	598518	601450	.	-	.	ID=HcWGTA01292
HISTO_GX.Contig297	G217B	transcribed_region	602225	602885	.	-	.	ID=HcWGTA01293
HISTO_GX.Contig297	G217B	transcribed_region	603953	606092	.	-	.	ID=HcWGTA01294
HISTO_GX.Contig297	G217B	transcribed_region	610383	612581	.	-	.	ID=HcWGTA01295
HISTO_GX.Contig297	G217B	transcribed_region	613603	614839	.	-	.	ID=HcWGTA01296
HISTO_GX.Contig297	G217B	transcribed_region	619077	621885	.	-	.	ID=HcWGTA01297
HISTO_ZZ.Contig127	G217B	transcribed_region	9	676	.	+	.	ID=HcWGTA01298
HISTO_ZZ.Contig127	G217B	transcribed_region	2471	10814	.	+	.	ID=HcWGTA01299
HISTO_ZZ.Contig127	G217B	transcribed_region	14012	18275	.	+	.	ID=HcWGTA01300
HISTO_ZZ.Contig127	G217B	transcribed_region	21885	23242	.	+	.	ID=HcWGTA01301
HISTO_ZZ.Contig127	G217B	transcribed_region	27222	28377	.	+	.	ID=HcWGTA01302
HISTO_ZZ.Contig127	G217B	transcribed_region	30571	33178	.	+	.	ID=HcWGTA01303
HISTO_ZZ.Contig127	G217B	transcribed_region	34580	37684	.	+	.	ID=HcWGTA01304
HISTO_ZZ.Contig127	G217B	transcribed_region	40015	41560	.	+	.	ID=HcWGTA01305
HISTO_ZZ.Contig127	G217B	transcribed_region	44332	45004	.	+	.	ID=HcWGTA01306
HISTO_ZZ.Contig127	G217B	transcribed_region	48775	50067	.	+	.	ID=HcWGTA01307
HISTO_ZZ.Contig127	G217B	transcribed_region	56680	67363	.	+	.	ID=HcWGTA01308
HISTO_ZZ.Contig127	G217B	transcribed_region	70335	73432	.	+	.	ID=HcWGTA01309
HISTO_ZZ.Contig127	G217B	transcribed_region	74902	76977	.	+	.	ID=HcWGTA01310
HISTO_ZZ.Contig127	G217B	transcribed_region	79632	81753	.	+	.	ID=HcWGTA01311
HISTO_ZZ.Contig127	G217B	transcribed_region	82589	87403	.	+	.	ID=HcWGTA01312
HISTO_ZZ.Contig127	G217B	transcribed_region	92368	96910	.	+	.	ID=HcWGTA01313
HISTO_ZZ.Contig127	G217B	transcribed_region	97665	103209	.	+	.	ID=HcWGTA01314
HISTO_ZZ.Contig127	G217B	transcribed_region	104680	110820	.	+	.	ID=HcWGTA01315
HISTO_ZZ.Contig127	G217B	transcribed_region	111898	112815	.	+	.	ID=HcWGTA01316
HISTO_ZZ.Contig127	G217B	transcribed_region	120960	126705	.	+	.	ID=HcWGTA01317
HISTO_ZZ.Contig127	G217B	transcribed_region	132241	133632	.	+	.	ID=HcWGTA01318
HISTO_ZZ.Contig127	G217B	transcribed_region	140034	143975	.	+	.	ID=HcWGTA01319
HISTO_ZZ.Contig127	G217B	transcribed_region	148493	152148	.	+	.	ID=HcWGTA01320
HISTO_ZZ.Contig127	G217B	transcribed_region	154190	155720	.	+	.	ID=HcWGTA01321
HISTO_ZZ.Contig127	G217B	transcribed_region	157701	160298	.	+	.	ID=HcWGTA01322
HISTO_ZZ.Contig127	G217B	transcribed_region	161171	163372	.	+	.	ID=HcWGTA01323
HISTO_ZZ.Contig127	G217B	transcribed_region	200492	203650	.	+	.	ID=HcWGTA01324
HISTO_ZZ.Contig127	G217B	transcribed_region	207670	210077	.	+	.	ID=HcWGTA01325
HISTO_ZZ.Contig127	G217B	transcribed_region	210852	213293	.	+	.	ID=HcWGTA01326
HISTO_ZZ.Contig127	G217B	transcribed_region	237923	240340	.	+	.	ID=HcWGTA01327
HISTO_ZZ.Contig127	G217B	transcribed_region	247874	250610	.	+	.	ID=HcWGTA01328
HISTO_ZZ.Contig127	G217B	transcribed_region	255096	261419	.	+	.	ID=HcWGTA01329
HISTO_ZZ.Contig127	G217B	transcribed_region	272893	279211	.	+	.	ID=HcWGTA01330
HISTO_ZZ.Contig127	G217B	transcribed_region	299303	301862	.	+	.	ID=HcWGTA01331
HISTO_ZZ.Contig127	G217B	transcribed_region	303028	304178	.	+	.	ID=HcWGTA01332
HISTO_ZZ.Contig127	G217B	transcribed_region	304749	309496	.	+	.	ID=HcWGTA01333
HISTO_ZZ.Contig127	G217B	transcribed_region	320718	323600	.	+	.	ID=HcWGTA01334
HISTO_ZZ.Contig127	G217B	transcribed_region	324223	325497	.	+	.	ID=HcWGTA01335
HISTO_ZZ.Contig127	G217B	transcribed_region	326410	327428	.	+	.	ID=HcWGTA01336
HISTO_ZZ.Contig127	G217B	transcribed_region	329942	331674	.	+	.	ID=HcWGTA01337
HISTO_ZZ.Contig127	G217B	transcribed_region	338806	340188	.	+	.	ID=HcWGTA01338
HISTO_ZZ.Contig127	G217B	transcribed_region	345458	347315	.	+	.	ID=HcWGTA01339
HISTO_ZZ.Contig127	G217B	transcribed_region	349118	358900	.	+	.	ID=HcWGTA01340
HISTO_ZZ.Contig127	G217B	transcribed_region	360634	364782	.	+	.	ID=HcWGTA01341
HISTO_ZZ.Contig127	G217B	transcribed_region	380553	381782	.	+	.	ID=HcWGTA01342
HISTO_ZZ.Contig127	G217B	transcribed_region	383681	387303	.	+	.	ID=HcWGTA01343
HISTO_ZZ.Contig127	G217B	transcribed_region	393511	395935	.	+	.	ID=HcWGTA01344
HISTO_ZZ.Contig127	G217B	transcribed_region	397782	401828	.	+	.	ID=HcWGTA01345
HISTO_ZZ.Contig127	G217B	transcribed_region	410253	411013	.	+	.	ID=HcWGTA01346
HISTO_ZZ.Contig127	G217B	transcribed_region	562994	563327	.	+	.	ID=HcWGTA01347
HISTO_ZZ.Contig127	G217B	transcribed_region	583121	584294	.	+	.	ID=HcWGTA01348
HISTO_ZZ.Contig127	G217B	transcribed_region	591940	593271	.	+	.	ID=HcWGTA01349
HISTO_ZZ.Contig127	G217B	transcribed_region	602568	603071	.	+	.	ID=HcWGTA01350
HISTO_ZZ.Contig127	G217B	transcribed_region	611804	614549	.	+	.	ID=HcWGTA01351
HISTO_ZZ.Contig127	G217B	transcribed_region	615973	619003	.	+	.	ID=HcWGTA01352
HISTO_ZZ.Contig127	G217B	transcribed_region	624053	624801	.	+	.	ID=HcWGTA01353
HISTO_ZZ.Contig127	G217B	transcribed_region	625681	630187	.	+	.	ID=HcWGTA01354
HISTO_ZZ.Contig127	G217B	transcribed_region	634505	639923	.	+	.	ID=HcWGTA01355
HISTO_ZZ.Contig127	G217B	transcribed_region	642504	644072	.	+	.	ID=HcWGTA01356
HISTO_ZZ.Contig127	G217B	transcribed_region	656301	659416	.	+	.	ID=HcWGTA01357
HISTO_ZZ.Contig127	G217B	transcribed_region	660839	662023	.	+	.	ID=HcWGTA01358
HISTO_ZZ.Contig127	G217B	transcribed_region	664416	667703	.	+	.	ID=HcWGTA01359
HISTO_ZZ.Contig127	G217B	transcribed_region	672310	674345	.	+	.	ID=HcWGTA01360
HISTO_ZZ.Contig127	G217B	transcribed_region	677222	679977	.	+	.	ID=HcWGTA01361
HISTO_ZZ.Contig127	G217B	transcribed_region	682747	688720	.	+	.	ID=HcWGTA01362
HISTO_ZZ.Contig127	G217B	transcribed_region	695949	698226	.	+	.	ID=HcWGTA01363
HISTO_ZZ.Contig127	G217B	transcribed_region	702899	704847	.	+	.	ID=HcWGTA01364
HISTO_ZZ.Contig127	G217B	transcribed_region	705858	710336	.	+	.	ID=HcWGTA01365
HISTO_ZZ.Contig127	G217B	transcribed_region	712555	716367	.	+	.	ID=HcWGTA01366
HISTO_ZZ.Contig127	G217B	transcribed_region	718646	723247	.	+	.	ID=HcWGTA01367
HISTO_ZZ.Contig127	G217B	transcribed_region	724084	726968	.	+	.	ID=HcWGTA01368
HISTO_ZZ.Contig127	G217B	transcribed_region	729391	736718	.	+	.	ID=HcWGTA01369
HISTO_ZZ.Contig127	G217B	transcribed_region	742589	744143	.	+	.	ID=HcWGTA01370
HISTO_ZZ.Contig127	G217B	transcribed_region	744815	755782	.	+	.	ID=HcWGTA01371
HISTO_ZZ.Contig127	G217B	transcribed_region	759026	759651	.	+	.	ID=HcWGTA01372
HISTO_ZZ.Contig127	G217B	transcribed_region	761144	773821	.	+	.	ID=HcWGTA01373
HISTO_ZZ.Contig127	G217B	transcribed_region	784374	785585	.	+	.	ID=HcWGTA01374
HISTO_ZZ.Contig127	G217B	transcribed_region	792177	793311	.	+	.	ID=HcWGTA01375
HISTO_ZZ.Contig127	G217B	transcribed_region	795276	797307	.	+	.	ID=HcWGTA01376
HISTO_ZZ.Contig127	G217B	transcribed_region	798030	802899	.	+	.	ID=HcWGTA01377
HISTO_ZZ.Contig127	G217B	transcribed_region	804151	804675	.	+	.	ID=HcWGTA01378
HISTO_ZZ.Contig127	G217B	transcribed_region	805511	808439	.	+	.	ID=HcWGTA01379
HISTO_ZZ.Contig127	G217B	transcribed_region	820041	822366	.	+	.	ID=HcWGTA01380
HISTO_ZZ.Contig127	G217B	transcribed_region	823205	828295	.	+	.	ID=HcWGTA01381
HISTO_ZZ.Contig127	G217B	transcribed_region	834139	838885	.	+	.	ID=HcWGTA01382
HISTO_ZZ.Contig127	G217B	transcribed_region	841208	844317	.	+	.	ID=HcWGTA01383
HISTO_ZZ.Contig127	G217B	transcribed_region	852095	854674	.	+	.	ID=HcWGTA01384
HISTO_ZZ.Contig127	G217B	transcribed_region	855939	859043	.	+	.	ID=HcWGTA01385
HISTO_ZZ.Contig127	G217B	transcribed_region	861944	863473	.	+	.	ID=HcWGTA01386
HISTO_ZZ.Contig127	G217B	transcribed_region	912603	917809	.	+	.	ID=HcWGTA01387
HISTO_ZZ.Contig127	G217B	transcribed_region	919215	920249	.	+	.	ID=HcWGTA01388
HISTO_ZZ.Contig127	G217B	transcribed_region	929324	931884	.	+	.	ID=HcWGTA01389
HISTO_ZZ.Contig127	G217B	transcribed_region	934492	935651	.	+	.	ID=HcWGTA01390
HISTO_ZZ.Contig127	G217B	transcribed_region	939615	941138	.	+	.	ID=HcWGTA01391
HISTO_ZZ.Contig127	G217B	transcribed_region	941811	948978	.	+	.	ID=HcWGTA01392
HISTO_ZZ.Contig127	G217B	transcribed_region	949072	951200	.	+	.	ID=HcWGTA01393
HISTO_ZZ.Contig127	G217B	transcribed_region	964336	966365	.	+	.	ID=HcWGTA01394
HISTO_ZZ.Contig127	G217B	transcribed_region	988592	989366	.	+	.	ID=HcWGTA01395
HISTO_ZZ.Contig127	G217B	transcribed_region	990109	997500	.	+	.	ID=HcWGTA01396
HISTO_ZZ.Contig127	G217B	transcribed_region	1008344	1011448	.	+	.	ID=HcWGTA01397
HISTO_ZZ.Contig127	G217B	transcribed_region	1018529	1019542	.	+	.	ID=HcWGTA01398
HISTO_ZZ.Contig127	G217B	transcribed_region	1021149	1022290	.	+	.	ID=HcWGTA01399
HISTO_ZZ.Contig127	G217B	transcribed_region	1025885	1027554	.	+	.	ID=HcWGTA01400
HISTO_ZZ.Contig127	G217B	transcribed_region	1038385	1046066	.	+	.	ID=HcWGTA01401
HISTO_ZZ.Contig127	G217B	transcribed_region	1065145	1068538	.	+	.	ID=HcWGTA01402
HISTO_ZZ.Contig127	G217B	transcribed_region	1072214	1072534	.	+	.	ID=HcWGTA01403
HISTO_ZZ.Contig127	G217B	transcribed_region	1078762	1082667	.	+	.	ID=HcWGTA01404
HISTO_ZZ.Contig127	G217B	transcribed_region	1083449	1087975	.	+	.	ID=HcWGTA01405
HISTO_ZZ.Contig127	G217B	transcribed_region	1089135	1089484	.	+	.	ID=HcWGTA01406
HISTO_ZZ.Contig127	G217B	transcribed_region	1094071	1096160	.	+	.	ID=HcWGTA01407
HISTO_ZZ.Contig127	G217B	transcribed_region	1096851	1099202	.	+	.	ID=HcWGTA01408
HISTO_ZZ.Contig127	G217B	transcribed_region	1099527	1103234	.	+	.	ID=HcWGTA01409
HISTO_ZZ.Contig127	G217B	transcribed_region	1129515	1130931	.	+	.	ID=HcWGTA01410
HISTO_ZZ.Contig127	G217B	transcribed_region	1153938	1155211	.	+	.	ID=HcWGTA01411
HISTO_ZZ.Contig127	G217B	transcribed_region	1158727	1160635	.	+	.	ID=HcWGTA01412
HISTO_ZZ.Contig127	G217B	transcribed_region	1163368	1165727	.	+	.	ID=HcWGTA01413
HISTO_ZZ.Contig127	G217B	transcribed_region	1168210	1171094	.	+	.	ID=HcWGTA01414
HISTO_ZZ.Contig127	G217B	transcribed_region	1174059	1176360	.	+	.	ID=HcWGTA01415
HISTO_ZZ.Contig127	G217B	transcribed_region	1177116	1177891	.	+	.	ID=HcWGTA01416
HISTO_ZZ.Contig127	G217B	transcribed_region	1181794	1184377	.	+	.	ID=HcWGTA01417
HISTO_ZZ.Contig127	G217B	transcribed_region	1190613	1194293	.	+	.	ID=HcWGTA01418
HISTO_ZZ.Contig127	G217B	transcribed_region	1201022	1206434	.	+	.	ID=HcWGTA01419
HISTO_ZZ.Contig127	G217B	transcribed_region	1214341	1218757	.	+	.	ID=HcWGTA01420
HISTO_ZZ.Contig127	G217B	transcribed_region	1221638	1224269	.	+	.	ID=HcWGTA01421
HISTO_ZZ.Contig127	G217B	transcribed_region	1230210	1233195	.	+	.	ID=HcWGTA01422
HISTO_ZZ.Contig127	G217B	transcribed_region	1234656	1235729	.	+	.	ID=HcWGTA01423
HISTO_ZZ.Contig127	G217B	transcribed_region	1240923	1243952	.	+	.	ID=HcWGTA01424
HISTO_ZZ.Contig127	G217B	transcribed_region	1252650	1257506	.	+	.	ID=HcWGTA01425
HISTO_ZZ.Contig127	G217B	transcribed_region	1258122	1260515	.	+	.	ID=HcWGTA01426
HISTO_ZZ.Contig127	G217B	transcribed_region	1268989	1276583	.	+	.	ID=HcWGTA01427
HISTO_ZZ.Contig127	G217B	transcribed_region	1278076	1281502	.	+	.	ID=HcWGTA01428
HISTO_ZZ.Contig127	G217B	transcribed_region	1292207	1294015	.	+	.	ID=HcWGTA01429
HISTO_ZZ.Contig127	G217B	transcribed_region	1301060	1301895	.	+	.	ID=HcWGTA01430
HISTO_ZZ.Contig127	G217B	transcribed_region	1302956	1304696	.	+	.	ID=HcWGTA01431
HISTO_ZZ.Contig127	G217B	transcribed_region	1333493	1339735	.	+	.	ID=HcWGTA01432
HISTO_ZZ.Contig127	G217B	transcribed_region	1344859	1345653	.	+	.	ID=HcWGTA01433
HISTO_ZZ.Contig127	G217B	transcribed_region	1350532	1353542	.	+	.	ID=HcWGTA01434
HISTO_ZZ.Contig127	G217B	transcribed_region	1359466	1363209	.	+	.	ID=HcWGTA01435
HISTO_ZZ.Contig127	G217B	transcribed_region	1365141	1366345	.	+	.	ID=HcWGTA01436
HISTO_ZZ.Contig127	G217B	transcribed_region	1376299	1376997	.	+	.	ID=HcWGTA01437
HISTO_ZZ.Contig127	G217B	transcribed_region	1379989	1383800	.	+	.	ID=HcWGTA01438
HISTO_ZZ.Contig127	G217B	transcribed_region	1420360	1427056	.	+	.	ID=HcWGTA01439
HISTO_ZZ.Contig127	G217B	transcribed_region	1429991	1432973	.	+	.	ID=HcWGTA01440
HISTO_ZZ.Contig127	G217B	transcribed_region	1434810	1437323	.	+	.	ID=HcWGTA01441
HISTO_ZZ.Contig127	G217B	transcribed_region	1441179	1446321	.	+	.	ID=HcWGTA01442
HISTO_ZZ.Contig127	G217B	transcribed_region	1447772	1455114	.	+	.	ID=HcWGTA01443
HISTO_ZZ.Contig127	G217B	transcribed_region	1458245	1459867	.	+	.	ID=HcWGTA01444
HISTO_ZZ.Contig127	G217B	transcribed_region	1463429	1465296	.	+	.	ID=HcWGTA01445
HISTO_ZZ.Contig127	G217B	transcribed_region	1466667	1476776	.	+	.	ID=HcWGTA01446
HISTO_ZZ.Contig127	G217B	transcribed_region	1478133	1482325	.	+	.	ID=HcWGTA01447
HISTO_ZZ.Contig127	G217B	transcribed_region	1491533	1496445	.	+	.	ID=HcWGTA01448
HISTO_ZZ.Contig127	G217B	transcribed_region	9	4697	.	-	.	ID=HcWGTA01449
HISTO_ZZ.Contig127	G217B	transcribed_region	8535	13277	.	-	.	ID=HcWGTA01450
HISTO_ZZ.Contig127	G217B	transcribed_region	17477	18523	.	-	.	ID=HcWGTA01451
HISTO_ZZ.Contig127	G217B	transcribed_region	19956	20859	.	-	.	ID=HcWGTA01452
HISTO_ZZ.Contig127	G217B	transcribed_region	24670	26054	.	-	.	ID=HcWGTA01453
HISTO_ZZ.Contig127	G217B	transcribed_region	28023	31197	.	-	.	ID=HcWGTA01454
HISTO_ZZ.Contig127	G217B	transcribed_region	33815	34480	.	-	.	ID=HcWGTA01455
HISTO_ZZ.Contig127	G217B	transcribed_region	47507	50119	.	-	.	ID=HcWGTA01456
HISTO_ZZ.Contig127	G217B	transcribed_region	52283	56524	.	-	.	ID=HcWGTA01457
HISTO_ZZ.Contig127	G217B	transcribed_region	58264	59421	.	-	.	ID=HcWGTA01458
HISTO_ZZ.Contig127	G217B	transcribed_region	66576	69898	.	-	.	ID=HcWGTA01459
HISTO_ZZ.Contig127	G217B	transcribed_region	72079	74139	.	-	.	ID=HcWGTA01460
HISTO_ZZ.Contig127	G217B	transcribed_region	77122	79372	.	-	.	ID=HcWGTA01461
HISTO_ZZ.Contig127	G217B	transcribed_region	81704	83879	.	-	.	ID=HcWGTA01462
HISTO_ZZ.Contig127	G217B	transcribed_region	87947	90228	.	-	.	ID=HcWGTA01463
HISTO_ZZ.Contig127	G217B	transcribed_region	91361	91886	.	-	.	ID=HcWGTA01464
HISTO_ZZ.Contig127	G217B	transcribed_region	102565	104771	.	-	.	ID=HcWGTA01465
HISTO_ZZ.Contig127	G217B	transcribed_region	120279	123518	.	-	.	ID=HcWGTA01466
HISTO_ZZ.Contig127	G217B	transcribed_region	124602	124892	.	-	.	ID=HcWGTA01467
HISTO_ZZ.Contig127	G217B	transcribed_region	127233	130980	.	-	.	ID=HcWGTA01468
HISTO_ZZ.Contig127	G217B	transcribed_region	138358	138931	.	-	.	ID=HcWGTA01469
HISTO_ZZ.Contig127	G217B	transcribed_region	142610	143251	.	-	.	ID=HcWGTA01470
HISTO_ZZ.Contig127	G217B	transcribed_region	144471	147071	.	-	.	ID=HcWGTA01471
HISTO_ZZ.Contig127	G217B	transcribed_region	152658	153426	.	-	.	ID=HcWGTA01472
HISTO_ZZ.Contig127	G217B	transcribed_region	155165	156565	.	-	.	ID=HcWGTA01473
HISTO_ZZ.Contig127	G217B	transcribed_region	164101	171288	.	-	.	ID=HcWGTA01474
HISTO_ZZ.Contig127	G217B	transcribed_region	172431	174063	.	-	.	ID=HcWGTA01475
HISTO_ZZ.Contig127	G217B	transcribed_region	179993	181332	.	-	.	ID=HcWGTA01476
HISTO_ZZ.Contig127	G217B	transcribed_region	182324	189041	.	-	.	ID=HcWGTA01477
HISTO_ZZ.Contig127	G217B	transcribed_region	194417	200692	.	-	.	ID=HcWGTA01478
HISTO_ZZ.Contig127	G217B	transcribed_region	202044	202903	.	-	.	ID=HcWGTA01479
HISTO_ZZ.Contig127	G217B	transcribed_region	209363	210175	.	-	.	ID=HcWGTA01480
HISTO_ZZ.Contig127	G217B	transcribed_region	233302	237673	.	-	.	ID=HcWGTA01481
HISTO_ZZ.Contig127	G217B	transcribed_region	239784	247110	.	-	.	ID=HcWGTA01482
HISTO_ZZ.Contig127	G217B	transcribed_region	249593	254902	.	-	.	ID=HcWGTA01483
HISTO_ZZ.Contig127	G217B	transcribed_region	261874	263295	.	-	.	ID=HcWGTA01484
HISTO_ZZ.Contig127	G217B	transcribed_region	269174	270559	.	-	.	ID=HcWGTA01485
HISTO_ZZ.Contig127	G217B	transcribed_region	287835	293684	.	-	.	ID=HcWGTA01486
HISTO_ZZ.Contig127	G217B	transcribed_region	296824	299499	.	-	.	ID=HcWGTA01487
HISTO_ZZ.Contig127	G217B	transcribed_region	317659	317902	.	-	.	ID=HcWGTA01488
HISTO_ZZ.Contig127	G217B	transcribed_region	335474	338646	.	-	.	ID=HcWGTA01489
HISTO_ZZ.Contig127	G217B	transcribed_region	340385	345149	.	-	.	ID=HcWGTA01490
HISTO_ZZ.Contig127	G217B	transcribed_region	352564	354520	.	-	.	ID=HcWGTA01491
HISTO_ZZ.Contig127	G217B	transcribed_region	359065	360733	.	-	.	ID=HcWGTA01492
HISTO_ZZ.Contig127	G217B	transcribed_region	364932	370681	.	-	.	ID=HcWGTA01493
HISTO_ZZ.Contig127	G217B	transcribed_region	376439	380399	.	-	.	ID=HcWGTA01494
HISTO_ZZ.Contig127	G217B	transcribed_region	382370	383588	.	-	.	ID=HcWGTA01495
HISTO_ZZ.Contig127	G217B	transcribed_region	386047	386579	.	-	.	ID=HcWGTA01496
HISTO_ZZ.Contig127	G217B	transcribed_region	387259	393555	.	-	.	ID=HcWGTA01497
HISTO_ZZ.Contig127	G217B	transcribed_region	395991	397663	.	-	.	ID=HcWGTA01498
HISTO_ZZ.Contig127	G217B	transcribed_region	401779	405548	.	-	.	ID=HcWGTA01499
HISTO_ZZ.Contig127	G217B	transcribed_region	411945	412265	.	-	.	ID=HcWGTA01500
HISTO_ZZ.Contig127	G217B	transcribed_region	562994	565178	.	-	.	ID=HcWGTA01501
HISTO_ZZ.Contig127	G217B	transcribed_region	569366	583506	.	-	.	ID=HcWGTA01502
HISTO_ZZ.Contig127	G217B	transcribed_region	587198	588383	.	-	.	ID=HcWGTA01503
HISTO_ZZ.Contig127	G217B	transcribed_region	596301	600507	.	-	.	ID=HcWGTA01504
HISTO_ZZ.Contig127	G217B	transcribed_region	602964	603565	.	-	.	ID=HcWGTA01505
HISTO_ZZ.Contig127	G217B	transcribed_region	605185	606534	.	-	.	ID=HcWGTA01506
HISTO_ZZ.Contig127	G217B	transcribed_region	609136	611045	.	-	.	ID=HcWGTA01507
HISTO_ZZ.Contig127	G217B	transcribed_region	613357	616118	.	-	.	ID=HcWGTA01508
HISTO_ZZ.Contig127	G217B	transcribed_region	619012	622276	.	-	.	ID=HcWGTA01509
HISTO_ZZ.Contig127	G217B	transcribed_region	631568	633453	.	-	.	ID=HcWGTA01510
HISTO_ZZ.Contig127	G217B	transcribed_region	639816	641310	.	-	.	ID=HcWGTA01511
HISTO_ZZ.Contig127	G217B	transcribed_region	644188	648128	.	-	.	ID=HcWGTA01512
HISTO_ZZ.Contig127	G217B	transcribed_region	653553	655766	.	-	.	ID=HcWGTA01513
HISTO_ZZ.Contig127	G217B	transcribed_region	660680	664142	.	-	.	ID=HcWGTA01514
HISTO_ZZ.Contig127	G217B	transcribed_region	668718	672006	.	-	.	ID=HcWGTA01515
HISTO_ZZ.Contig127	G217B	transcribed_region	674078	678646	.	-	.	ID=HcWGTA01516
HISTO_ZZ.Contig127	G217B	transcribed_region	679785	682475	.	-	.	ID=HcWGTA01517
HISTO_ZZ.Contig127	G217B	transcribed_region	689009	690823	.	-	.	ID=HcWGTA01518
HISTO_ZZ.Contig127	G217B	transcribed_region	698664	700760	.	-	.	ID=HcWGTA01519
HISTO_ZZ.Contig127	G217B	transcribed_region	701386	702641	.	-	.	ID=HcWGTA01520
HISTO_ZZ.Contig127	G217B	transcribed_region	704306	705907	.	-	.	ID=HcWGTA01521
HISTO_ZZ.Contig127	G217B	transcribed_region	709170	712089	.	-	.	ID=HcWGTA01522
HISTO_ZZ.Contig127	G217B	transcribed_region	713041	714827	.	-	.	ID=HcWGTA01523
HISTO_ZZ.Contig127	G217B	transcribed_region	716219	718023	.	-	.	ID=HcWGTA01524
HISTO_ZZ.Contig127	G217B	transcribed_region	722118	723688	.	-	.	ID=HcWGTA01525
HISTO_ZZ.Contig127	G217B	transcribed_region	726871	727923	.	-	.	ID=HcWGTA01526
HISTO_ZZ.Contig127	G217B	transcribed_region	733522	735215	.	-	.	ID=HcWGTA01527
HISTO_ZZ.Contig127	G217B	transcribed_region	737224	738988	.	-	.	ID=HcWGTA01528
HISTO_ZZ.Contig127	G217B	transcribed_region	739552	743141	.	-	.	ID=HcWGTA01529
HISTO_ZZ.Contig127	G217B	transcribed_region	747792	750720	.	-	.	ID=HcWGTA01530
HISTO_ZZ.Contig127	G217B	transcribed_region	773162	788478	.	-	.	ID=HcWGTA01531
HISTO_ZZ.Contig127	G217B	transcribed_region	789207	793856	.	-	.	ID=HcWGTA01532
HISTO_ZZ.Contig127	G217B	transcribed_region	802966	804586	.	-	.	ID=HcWGTA01533
HISTO_ZZ.Contig127	G217B	transcribed_region	808668	819021	.	-	.	ID=HcWGTA01534
HISTO_ZZ.Contig127	G217B	transcribed_region	830366	833815	.	-	.	ID=HcWGTA01535
HISTO_ZZ.Contig127	G217B	transcribed_region	839272	840852	.	-	.	ID=HcWGTA01536
HISTO_ZZ.Contig127	G217B	transcribed_region	845469	845921	.	-	.	ID=HcWGTA01537
HISTO_ZZ.Contig127	G217B	transcribed_region	857411	860871	.	-	.	ID=HcWGTA01538
HISTO_ZZ.Contig127	G217B	transcribed_region	904236	912339	.	-	.	ID=HcWGTA01539
HISTO_ZZ.Contig127	G217B	transcribed_region	916424	917259	.	-	.	ID=HcWGTA01540
HISTO_ZZ.Contig127	G217B	transcribed_region	920571	926512	.	-	.	ID=HcWGTA01541
HISTO_ZZ.Contig127	G217B	transcribed_region	930783	933232	.	-	.	ID=HcWGTA01542
HISTO_ZZ.Contig127	G217B	transcribed_region	935610	937936	.	-	.	ID=HcWGTA01543
HISTO_ZZ.Contig127	G217B	transcribed_region	957048	962462	.	-	.	ID=HcWGTA01544
HISTO_ZZ.Contig127	G217B	transcribed_region	965574	971842	.	-	.	ID=HcWGTA01545
HISTO_ZZ.Contig127	G217B	transcribed_region	972729	973840	.	-	.	ID=HcWGTA01546
HISTO_ZZ.Contig127	G217B	transcribed_region	975833	989518	.	-	.	ID=HcWGTA01547
HISTO_ZZ.Contig127	G217B	transcribed_region	999142	1002227	.	-	.	ID=HcWGTA01548
HISTO_ZZ.Contig127	G217B	transcribed_region	1004654	1008575	.	-	.	ID=HcWGTA01549
HISTO_ZZ.Contig127	G217B	transcribed_region	1013832	1018483	.	-	.	ID=HcWGTA01550
HISTO_ZZ.Contig127	G217B	transcribed_region	1019551	1020728	.	-	.	ID=HcWGTA01551
HISTO_ZZ.Contig127	G217B	transcribed_region	1022241	1024365	.	-	.	ID=HcWGTA01552
HISTO_ZZ.Contig127	G217B	transcribed_region	1031147	1034993	.	-	.	ID=HcWGTA01553
HISTO_ZZ.Contig127	G217B	transcribed_region	1036162	1037606	.	-	.	ID=HcWGTA01554
HISTO_ZZ.Contig127	G217B	transcribed_region	1046610	1058837	.	-	.	ID=HcWGTA01555
HISTO_ZZ.Contig127	G217B	transcribed_region	1062143	1063257	.	-	.	ID=HcWGTA01556
HISTO_ZZ.Contig127	G217B	transcribed_region	1069906	1073948	.	-	.	ID=HcWGTA01557
HISTO_ZZ.Contig127	G217B	transcribed_region	1077152	1082293	.	-	.	ID=HcWGTA01558
HISTO_ZZ.Contig127	G217B	transcribed_region	1088233	1093805	.	-	.	ID=HcWGTA01559
HISTO_ZZ.Contig127	G217B	transcribed_region	1103356	1108385	.	-	.	ID=HcWGTA01560
HISTO_ZZ.Contig127	G217B	transcribed_region	1111462	1114166	.	-	.	ID=HcWGTA01561
HISTO_ZZ.Contig127	G217B	transcribed_region	1115606	1122086	.	-	.	ID=HcWGTA01562
HISTO_ZZ.Contig127	G217B	transcribed_region	1122496	1128251	.	-	.	ID=HcWGTA01563
HISTO_ZZ.Contig127	G217B	transcribed_region	1131146	1149631	.	-	.	ID=HcWGTA01564
HISTO_ZZ.Contig127	G217B	transcribed_region	1155493	1158561	.	-	.	ID=HcWGTA01565
HISTO_ZZ.Contig127	G217B	transcribed_region	1160185	1162966	.	-	.	ID=HcWGTA01566
HISTO_ZZ.Contig127	G217B	transcribed_region	1164538	1167637	.	-	.	ID=HcWGTA01567
HISTO_ZZ.Contig127	G217B	transcribed_region	1171100	1173460	.	-	.	ID=HcWGTA01568
HISTO_ZZ.Contig127	G217B	transcribed_region	1183909	1188366	.	-	.	ID=HcWGTA01569
HISTO_ZZ.Contig127	G217B	transcribed_region	1188668	1190138	.	-	.	ID=HcWGTA01570
HISTO_ZZ.Contig127	G217B	transcribed_region	1194353	1197460	.	-	.	ID=HcWGTA01571
HISTO_ZZ.Contig127	G217B	transcribed_region	1206528	1210307	.	-	.	ID=HcWGTA01572
HISTO_ZZ.Contig127	G217B	transcribed_region	1211527	1213393	.	-	.	ID=HcWGTA01573
HISTO_ZZ.Contig127	G217B	transcribed_region	1220464	1221589	.	-	.	ID=HcWGTA01574
HISTO_ZZ.Contig127	G217B	transcribed_region	1233636	1242722	.	-	.	ID=HcWGTA01575
HISTO_ZZ.Contig127	G217B	transcribed_region	1244161	1244488	.	-	.	ID=HcWGTA01576
HISTO_ZZ.Contig127	G217B	transcribed_region	1250510	1252413	.	-	.	ID=HcWGTA01577
HISTO_ZZ.Contig127	G217B	transcribed_region	1255798	1257094	.	-	.	ID=HcWGTA01578
HISTO_ZZ.Contig127	G217B	transcribed_region	1260202	1263483	.	-	.	ID=HcWGTA01579
HISTO_ZZ.Contig127	G217B	transcribed_region	1265121	1266833	.	-	.	ID=HcWGTA01580
HISTO_ZZ.Contig127	G217B	transcribed_region	1268769	1271549	.	-	.	ID=HcWGTA01581
HISTO_ZZ.Contig127	G217B	transcribed_region	1281950	1283489	.	-	.	ID=HcWGTA01582
HISTO_ZZ.Contig127	G217B	transcribed_region	1285246	1288323	.	-	.	ID=HcWGTA01583
HISTO_ZZ.Contig127	G217B	transcribed_region	1288957	1292059	.	-	.	ID=HcWGTA01584
HISTO_ZZ.Contig127	G217B	transcribed_region	1295079	1300323	.	-	.	ID=HcWGTA01585
HISTO_ZZ.Contig127	G217B	transcribed_region	1301954	1315024	.	-	.	ID=HcWGTA01586
HISTO_ZZ.Contig127	G217B	transcribed_region	1316916	1319331	.	-	.	ID=HcWGTA01587
HISTO_ZZ.Contig127	G217B	transcribed_region	1321840	1324424	.	-	.	ID=HcWGTA01588
HISTO_ZZ.Contig127	G217B	transcribed_region	1327640	1333194	.	-	.	ID=HcWGTA01589
HISTO_ZZ.Contig127	G217B	transcribed_region	1334623	1335552	.	-	.	ID=HcWGTA01590
HISTO_ZZ.Contig127	G217B	transcribed_region	1341202	1342082	.	-	.	ID=HcWGTA01591
HISTO_ZZ.Contig127	G217B	transcribed_region	1345547	1349163	.	-	.	ID=HcWGTA01592
HISTO_ZZ.Contig127	G217B	transcribed_region	1353709	1355620	.	-	.	ID=HcWGTA01593
HISTO_ZZ.Contig127	G217B	transcribed_region	1360943	1362387	.	-	.	ID=HcWGTA01594
HISTO_ZZ.Contig127	G217B	transcribed_region	1364268	1365684	.	-	.	ID=HcWGTA01595
HISTO_ZZ.Contig127	G217B	transcribed_region	1365880	1373572	.	-	.	ID=HcWGTA01596
HISTO_ZZ.Contig127	G217B	transcribed_region	1377766	1379421	.	-	.	ID=HcWGTA01597
HISTO_ZZ.Contig127	G217B	transcribed_region	1383644	1385324	.	-	.	ID=HcWGTA01598
HISTO_ZZ.Contig127	G217B	transcribed_region	1417847	1419453	.	-	.	ID=HcWGTA01599
HISTO_ZZ.Contig127	G217B	transcribed_region	1437646	1440168	.	-	.	ID=HcWGTA01600
HISTO_ZZ.Contig127	G217B	transcribed_region	1446322	1447912	.	-	.	ID=HcWGTA01601
HISTO_ZZ.Contig127	G217B	transcribed_region	1455231	1457426	.	-	.	ID=HcWGTA01602
HISTO_ZZ.Contig127	G217B	transcribed_region	1458551	1459918	.	-	.	ID=HcWGTA01603
HISTO_ZZ.Contig127	G217B	transcribed_region	1464320	1466661	.	-	.	ID=HcWGTA01604
HISTO_ZZ.Contig127	G217B	transcribed_region	1482571	1483213	.	-	.	ID=HcWGTA01605
HISTO_ZZ.Contig127	G217B	transcribed_region	1485071	1487455	.	-	.	ID=HcWGTA01606
HISTO_ZZ.Contig127	G217B	transcribed_region	1487935	1491883	.	-	.	ID=HcWGTA01607
HISTO_DF.Contig537	G217B	transcribed_region	166421	169392	.	+	.	ID=HcWGTA01608
HISTO_DF.Contig537	G217B	transcribed_region	172418	173808	.	+	.	ID=HcWGTA01609
HISTO_DF.Contig537	G217B	transcribed_region	177632	179725	.	+	.	ID=HcWGTA01610
HISTO_DF.Contig537	G217B	transcribed_region	180150	181445	.	+	.	ID=HcWGTA01611
HISTO_DF.Contig537	G217B	transcribed_region	183770	184660	.	+	.	ID=HcWGTA01612
HISTO_DF.Contig537	G217B	transcribed_region	194443	195559	.	+	.	ID=HcWGTA01613
HISTO_DF.Contig537	G217B	transcribed_region	201897	204105	.	+	.	ID=HcWGTA01614
HISTO_DF.Contig537	G217B	transcribed_region	227515	228771	.	+	.	ID=HcWGTA01615
HISTO_DF.Contig537	G217B	transcribed_region	230539	236363	.	+	.	ID=HcWGTA01616
HISTO_DF.Contig537	G217B	transcribed_region	237456	240279	.	+	.	ID=HcWGTA01617
HISTO_DF.Contig537	G217B	transcribed_region	243035	247705	.	+	.	ID=HcWGTA01618
HISTO_DF.Contig537	G217B	transcribed_region	303709	307746	.	+	.	ID=HcWGTA01619
HISTO_DF.Contig537	G217B	transcribed_region	340231	341563	.	+	.	ID=HcWGTA01620
HISTO_DF.Contig537	G217B	transcribed_region	466033	467637	.	+	.	ID=HcWGTA01621
HISTO_DF.Contig537	G217B	transcribed_region	487300	488109	.	+	.	ID=HcWGTA01622
HISTO_DF.Contig537	G217B	transcribed_region	490769	497598	.	+	.	ID=HcWGTA01623
HISTO_DF.Contig537	G217B	transcribed_region	498958	499357	.	+	.	ID=HcWGTA01624
HISTO_DF.Contig537	G217B	transcribed_region	504254	505301	.	+	.	ID=HcWGTA01625
HISTO_DF.Contig537	G217B	transcribed_region	512048	513233	.	+	.	ID=HcWGTA01626
HISTO_DF.Contig537	G217B	transcribed_region	515348	516000	.	+	.	ID=HcWGTA01627
HISTO_DF.Contig537	G217B	transcribed_region	525766	527955	.	+	.	ID=HcWGTA01628
HISTO_DF.Contig537	G217B	transcribed_region	545445	546638	.	+	.	ID=HcWGTA01629
HISTO_DF.Contig537	G217B	transcribed_region	549952	550570	.	+	.	ID=HcWGTA01630
HISTO_DF.Contig537	G217B	transcribed_region	552161	554790	.	+	.	ID=HcWGTA01631
HISTO_DF.Contig537	G217B	transcribed_region	556062	556434	.	+	.	ID=HcWGTA01632
HISTO_DF.Contig537	G217B	transcribed_region	562126	563684	.	+	.	ID=HcWGTA01633
HISTO_DF.Contig537	G217B	transcribed_region	565656	567283	.	+	.	ID=HcWGTA01634
HISTO_DF.Contig537	G217B	transcribed_region	571194	571821	.	+	.	ID=HcWGTA01635
HISTO_DF.Contig537	G217B	transcribed_region	587755	588911	.	+	.	ID=HcWGTA01636
HISTO_DF.Contig537	G217B	transcribed_region	597119	598657	.	+	.	ID=HcWGTA01637
HISTO_DF.Contig537	G217B	transcribed_region	613059	616329	.	+	.	ID=HcWGTA01638
HISTO_DF.Contig537	G217B	transcribed_region	618277	626448	.	+	.	ID=HcWGTA01639
HISTO_DF.Contig537	G217B	transcribed_region	629935	633869	.	+	.	ID=HcWGTA01640
HISTO_DF.Contig537	G217B	transcribed_region	650642	652537	.	+	.	ID=HcWGTA01641
HISTO_DF.Contig537	G217B	transcribed_region	163386	164928	.	-	.	ID=HcWGTA01642
HISTO_DF.Contig537	G217B	transcribed_region	170448	171705	.	-	.	ID=HcWGTA01643
HISTO_DF.Contig537	G217B	transcribed_region	173331	175239	.	-	.	ID=HcWGTA01644
HISTO_DF.Contig537	G217B	transcribed_region	184914	187669	.	-	.	ID=HcWGTA01645
HISTO_DF.Contig537	G217B	transcribed_region	196838	201505	.	-	.	ID=HcWGTA01646
HISTO_DF.Contig537	G217B	transcribed_region	204476	205519	.	-	.	ID=HcWGTA01647
HISTO_DF.Contig537	G217B	transcribed_region	210894	213090	.	-	.	ID=HcWGTA01648
HISTO_DF.Contig537	G217B	transcribed_region	218448	218961	.	-	.	ID=HcWGTA01649
HISTO_DF.Contig537	G217B	transcribed_region	226467	227407	.	-	.	ID=HcWGTA01650
HISTO_DF.Contig537	G217B	transcribed_region	228887	229985	.	-	.	ID=HcWGTA01651
HISTO_DF.Contig537	G217B	transcribed_region	231032	231888	.	-	.	ID=HcWGTA01652
HISTO_DF.Contig537	G217B	transcribed_region	235660	236676	.	-	.	ID=HcWGTA01653
HISTO_DF.Contig537	G217B	transcribed_region	241171	243084	.	-	.	ID=HcWGTA01654
HISTO_DF.Contig537	G217B	transcribed_region	248519	250964	.	-	.	ID=HcWGTA01655
HISTO_DF.Contig537	G217B	transcribed_region	252191	253332	.	-	.	ID=HcWGTA01656
HISTO_DF.Contig537	G217B	transcribed_region	264369	264983	.	-	.	ID=HcWGTA01657
HISTO_DF.Contig537	G217B	transcribed_region	277322	280602	.	-	.	ID=HcWGTA01658
HISTO_DF.Contig537	G217B	transcribed_region	288336	290255	.	-	.	ID=HcWGTA01659
HISTO_DF.Contig537	G217B	transcribed_region	305164	306241	.	-	.	ID=HcWGTA01660
HISTO_DF.Contig537	G217B	transcribed_region	308284	311030	.	-	.	ID=HcWGTA01661
HISTO_DF.Contig537	G217B	transcribed_region	317305	320497	.	-	.	ID=HcWGTA01662
HISTO_DF.Contig537	G217B	transcribed_region	322577	324218	.	-	.	ID=HcWGTA01663
HISTO_DF.Contig537	G217B	transcribed_region	325212	328525	.	-	.	ID=HcWGTA01664
HISTO_DF.Contig537	G217B	transcribed_region	328846	329668	.	-	.	ID=HcWGTA01665
HISTO_DF.Contig537	G217B	transcribed_region	341062	342623	.	-	.	ID=HcWGTA01666
HISTO_DF.Contig537	G217B	transcribed_region	463206	464194	.	-	.	ID=HcWGTA01667
HISTO_DF.Contig537	G217B	transcribed_region	469477	469725	.	-	.	ID=HcWGTA01668
HISTO_DF.Contig537	G217B	transcribed_region	482096	482781	.	-	.	ID=HcWGTA01669
HISTO_DF.Contig537	G217B	transcribed_region	496355	496966	.	-	.	ID=HcWGTA01670
HISTO_DF.Contig537	G217B	transcribed_region	503545	510445	.	-	.	ID=HcWGTA01671
HISTO_DF.Contig537	G217B	transcribed_region	514597	516305	.	-	.	ID=HcWGTA01672
HISTO_DF.Contig537	G217B	transcribed_region	519408	520149	.	-	.	ID=HcWGTA01673
HISTO_DF.Contig537	G217B	transcribed_region	537038	539241	.	-	.	ID=HcWGTA01674
HISTO_DF.Contig537	G217B	transcribed_region	539817	541571	.	-	.	ID=HcWGTA01675
HISTO_DF.Contig537	G217B	transcribed_region	559687	567658	.	-	.	ID=HcWGTA01676
HISTO_DF.Contig537	G217B	transcribed_region	579979	586816	.	-	.	ID=HcWGTA01677
HISTO_DF.Contig537	G217B	transcribed_region	589079	593495	.	-	.	ID=HcWGTA01678
HISTO_DF.Contig537	G217B	transcribed_region	616144	616780	.	-	.	ID=HcWGTA01679
HISTO_DF.Contig537	G217B	transcribed_region	627805	628968	.	-	.	ID=HcWGTA01680
HISTO_DF.Contig537	G217B	transcribed_region	634826	638644	.	-	.	ID=HcWGTA01681
HISTO_DF.Contig537	G217B	transcribed_region	641509	642663	.	-	.	ID=HcWGTA01682
HISTO_DF.Contig537	G217B	transcribed_region	650075	651347	.	-	.	ID=HcWGTA01683
HISTO_DF.Contig537	G217B	transcribed_region	656191	662257	.	-	.	ID=HcWGTA01684
HISTO_DF.Contig537	G217B	transcribed_region	666632	669422	.	-	.	ID=HcWGTA01685
HISTO_DF.Contig537	G217B	transcribed_region	679330	679665	.	-	.	ID=HcWGTA01686
HISTO_AL.Contig317	G217B	transcribed_region	15055	22100	.	+	.	ID=HcWGTA01687
HISTO_AL.Contig317	G217B	transcribed_region	28360	37563	.	+	.	ID=HcWGTA01688
HISTO_AL.Contig317	G217B	transcribed_region	42092	45838	.	+	.	ID=HcWGTA01689
HISTO_AL.Contig317	G217B	transcribed_region	46926	54004	.	+	.	ID=HcWGTA01690
HISTO_AL.Contig317	G217B	transcribed_region	57940	59807	.	+	.	ID=HcWGTA01691
HISTO_AL.Contig317	G217B	transcribed_region	65283	67513	.	+	.	ID=HcWGTA01692
HISTO_AL.Contig317	G217B	transcribed_region	72244	76825	.	+	.	ID=HcWGTA01693
HISTO_AL.Contig317	G217B	transcribed_region	81894	86085	.	+	.	ID=HcWGTA01694
HISTO_AL.Contig317	G217B	transcribed_region	89849	91538	.	+	.	ID=HcWGTA01695
HISTO_AL.Contig317	G217B	transcribed_region	98649	105984	.	+	.	ID=HcWGTA01696
HISTO_AL.Contig317	G217B	transcribed_region	106939	110707	.	+	.	ID=HcWGTA01697
HISTO_AL.Contig317	G217B	transcribed_region	112364	114435	.	+	.	ID=HcWGTA01698
HISTO_AL.Contig317	G217B	transcribed_region	120317	125135	.	+	.	ID=HcWGTA01699
HISTO_AL.Contig317	G217B	transcribed_region	125608	126326	.	+	.	ID=HcWGTA01700
HISTO_AL.Contig317	G217B	transcribed_region	126987	128891	.	+	.	ID=HcWGTA01701
HISTO_AL.Contig317	G217B	transcribed_region	135224	138152	.	+	.	ID=HcWGTA01702
HISTO_AL.Contig317	G217B	transcribed_region	139223	143352	.	+	.	ID=HcWGTA01703
HISTO_AL.Contig317	G217B	transcribed_region	145032	147503	.	+	.	ID=HcWGTA01704
HISTO_AL.Contig317	G217B	transcribed_region	153789	155927	.	+	.	ID=HcWGTA01705
HISTO_AL.Contig317	G217B	transcribed_region	167147	167983	.	+	.	ID=HcWGTA01706
HISTO_AL.Contig317	G217B	transcribed_region	170706	175733	.	+	.	ID=HcWGTA01707
HISTO_AL.Contig317	G217B	transcribed_region	179485	183245	.	+	.	ID=HcWGTA01708
HISTO_AL.Contig317	G217B	transcribed_region	190985	193402	.	+	.	ID=HcWGTA01709
HISTO_AL.Contig317	G217B	transcribed_region	196539	196819	.	+	.	ID=HcWGTA01710
HISTO_AL.Contig317	G217B	transcribed_region	202554	208470	.	+	.	ID=HcWGTA01711
HISTO_AL.Contig317	G217B	transcribed_region	209754	211353	.	+	.	ID=HcWGTA01712
HISTO_AL.Contig317	G217B	transcribed_region	212846	215770	.	+	.	ID=HcWGTA01713
HISTO_AL.Contig317	G217B	transcribed_region	216129	219576	.	+	.	ID=HcWGTA01714
HISTO_AL.Contig317	G217B	transcribed_region	224021	225268	.	+	.	ID=HcWGTA01715
HISTO_AL.Contig317	G217B	transcribed_region	234832	236452	.	+	.	ID=HcWGTA01716
HISTO_AL.Contig317	G217B	transcribed_region	237372	239237	.	+	.	ID=HcWGTA01717
HISTO_AL.Contig317	G217B	transcribed_region	248663	250580	.	+	.	ID=HcWGTA01718
HISTO_AL.Contig317	G217B	transcribed_region	254330	257290	.	+	.	ID=HcWGTA01719
HISTO_AL.Contig317	G217B	transcribed_region	260356	261470	.	+	.	ID=HcWGTA01720
HISTO_AL.Contig317	G217B	transcribed_region	263107	267581	.	+	.	ID=HcWGTA01721
HISTO_AL.Contig317	G217B	transcribed_region	275228	282265	.	+	.	ID=HcWGTA01722
HISTO_AL.Contig317	G217B	transcribed_region	288169	289734	.	+	.	ID=HcWGTA01723
HISTO_AL.Contig317	G217B	transcribed_region	291862	294326	.	+	.	ID=HcWGTA01724
HISTO_AL.Contig317	G217B	transcribed_region	302008	302837	.	+	.	ID=HcWGTA01725
HISTO_AL.Contig317	G217B	transcribed_region	321170	326551	.	+	.	ID=HcWGTA01726
HISTO_AL.Contig317	G217B	transcribed_region	339097	340700	.	+	.	ID=HcWGTA01727
HISTO_AL.Contig317	G217B	transcribed_region	348183	349026	.	+	.	ID=HcWGTA01728
HISTO_AL.Contig317	G217B	transcribed_region	377181	381360	.	+	.	ID=HcWGTA01729
HISTO_AL.Contig317	G217B	transcribed_region	384574	392214	.	+	.	ID=HcWGTA01730
HISTO_AL.Contig317	G217B	transcribed_region	395461	396470	.	+	.	ID=HcWGTA01731
HISTO_AL.Contig317	G217B	transcribed_region	397939	400287	.	+	.	ID=HcWGTA01732
HISTO_AL.Contig317	G217B	transcribed_region	442700	443337	.	+	.	ID=HcWGTA01733
HISTO_AL.Contig317	G217B	transcribed_region	444907	445624	.	+	.	ID=HcWGTA01734
HISTO_AL.Contig317	G217B	transcribed_region	470178	471637	.	+	.	ID=HcWGTA01735
HISTO_AL.Contig317	G217B	transcribed_region	491373	492190	.	+	.	ID=HcWGTA01736
HISTO_AL.Contig317	G217B	transcribed_region	516977	519313	.	+	.	ID=HcWGTA01737
HISTO_AL.Contig317	G217B	transcribed_region	520305	520923	.	+	.	ID=HcWGTA01738
HISTO_AL.Contig317	G217B	transcribed_region	528170	530646	.	+	.	ID=HcWGTA01739
HISTO_AL.Contig317	G217B	transcribed_region	12033	12573	.	-	.	ID=HcWGTA01740
HISTO_AL.Contig317	G217B	transcribed_region	22536	27838	.	-	.	ID=HcWGTA01741
HISTO_AL.Contig317	G217B	transcribed_region	28790	29797	.	-	.	ID=HcWGTA01742
HISTO_AL.Contig317	G217B	transcribed_region	31814	32727	.	-	.	ID=HcWGTA01743
HISTO_AL.Contig317	G217B	transcribed_region	34916	35453	.	-	.	ID=HcWGTA01744
HISTO_AL.Contig317	G217B	transcribed_region	38307	41169	.	-	.	ID=HcWGTA01745
HISTO_AL.Contig317	G217B	transcribed_region	43187	45262	.	-	.	ID=HcWGTA01746
HISTO_AL.Contig317	G217B	transcribed_region	51253	52664	.	-	.	ID=HcWGTA01747
HISTO_AL.Contig317	G217B	transcribed_region	53439	57612	.	-	.	ID=HcWGTA01748
HISTO_AL.Contig317	G217B	transcribed_region	59920	64669	.	-	.	ID=HcWGTA01749
HISTO_AL.Contig317	G217B	transcribed_region	65381	72065	.	-	.	ID=HcWGTA01750
HISTO_AL.Contig317	G217B	transcribed_region	76141	80119	.	-	.	ID=HcWGTA01751
HISTO_AL.Contig317	G217B	transcribed_region	86308	90031	.	-	.	ID=HcWGTA01752
HISTO_AL.Contig317	G217B	transcribed_region	91800	97405	.	-	.	ID=HcWGTA01753
HISTO_AL.Contig317	G217B	transcribed_region	110808	112198	.	-	.	ID=HcWGTA01754
HISTO_AL.Contig317	G217B	transcribed_region	114793	116085	.	-	.	ID=HcWGTA01755
HISTO_AL.Contig317	G217B	transcribed_region	119246	120914	.	-	.	ID=HcWGTA01756
HISTO_AL.Contig317	G217B	transcribed_region	129437	134985	.	-	.	ID=HcWGTA01757
HISTO_AL.Contig317	G217B	transcribed_region	142329	143514	.	-	.	ID=HcWGTA01758
HISTO_AL.Contig317	G217B	transcribed_region	146613	153064	.	-	.	ID=HcWGTA01759
HISTO_AL.Contig317	G217B	transcribed_region	156388	168846	.	-	.	ID=HcWGTA01760
HISTO_AL.Contig317	G217B	transcribed_region	171176	171874	.	-	.	ID=HcWGTA01761
HISTO_AL.Contig317	G217B	transcribed_region	183254	190876	.	-	.	ID=HcWGTA01762
HISTO_AL.Contig317	G217B	transcribed_region	194020	196919	.	-	.	ID=HcWGTA01763
HISTO_AL.Contig317	G217B	transcribed_region	208381	210310	.	-	.	ID=HcWGTA01764
HISTO_AL.Contig317	G217B	transcribed_region	213662	214339	.	-	.	ID=HcWGTA01765
HISTO_AL.Contig317	G217B	transcribed_region	220099	223708	.	-	.	ID=HcWGTA01766
HISTO_AL.Contig317	G217B	transcribed_region	225012	230228	.	-	.	ID=HcWGTA01767
HISTO_AL.Contig317	G217B	transcribed_region	231246	237549	.	-	.	ID=HcWGTA01768
HISTO_AL.Contig317	G217B	transcribed_region	239495	240664	.	-	.	ID=HcWGTA01769
HISTO_AL.Contig317	G217B	transcribed_region	243925	246522	.	-	.	ID=HcWGTA01770
HISTO_AL.Contig317	G217B	transcribed_region	251275	254430	.	-	.	ID=HcWGTA01771
HISTO_AL.Contig317	G217B	transcribed_region	256435	260111	.	-	.	ID=HcWGTA01772
HISTO_AL.Contig317	G217B	transcribed_region	261747	262904	.	-	.	ID=HcWGTA01773
HISTO_AL.Contig317	G217B	transcribed_region	267582	271502	.	-	.	ID=HcWGTA01774
HISTO_AL.Contig317	G217B	transcribed_region	280480	281923	.	-	.	ID=HcWGTA01775
HISTO_AL.Contig317	G217B	transcribed_region	282657	284583	.	-	.	ID=HcWGTA01776
HISTO_AL.Contig317	G217B	transcribed_region	286697	287237	.	-	.	ID=HcWGTA01777
HISTO_AL.Contig317	G217B	transcribed_region	288724	291489	.	-	.	ID=HcWGTA01778
HISTO_AL.Contig317	G217B	transcribed_region	295978	297927	.	-	.	ID=HcWGTA01779
HISTO_AL.Contig317	G217B	transcribed_region	299135	302649	.	-	.	ID=HcWGTA01780
HISTO_AL.Contig317	G217B	transcribed_region	315786	316681	.	-	.	ID=HcWGTA01781
HISTO_AL.Contig317	G217B	transcribed_region	354384	355475	.	-	.	ID=HcWGTA01782
HISTO_AL.Contig317	G217B	transcribed_region	358057	360241	.	-	.	ID=HcWGTA01783
HISTO_AL.Contig317	G217B	transcribed_region	363784	365335	.	-	.	ID=HcWGTA01784
HISTO_AL.Contig317	G217B	transcribed_region	366162	367938	.	-	.	ID=HcWGTA01785
HISTO_AL.Contig317	G217B	transcribed_region	377010	377512	.	-	.	ID=HcWGTA01786
HISTO_AL.Contig317	G217B	transcribed_region	390328	390648	.	-	.	ID=HcWGTA01787
HISTO_AL.Contig317	G217B	transcribed_region	409251	410358	.	-	.	ID=HcWGTA01788
HISTO_AL.Contig317	G217B	transcribed_region	411647	413176	.	-	.	ID=HcWGTA01789
HISTO_AL.Contig317	G217B	transcribed_region	441755	445088	.	-	.	ID=HcWGTA01790
HISTO_AL.Contig317	G217B	transcribed_region	470621	471487	.	-	.	ID=HcWGTA01791
HISTO_AL.Contig317	G217B	transcribed_region	473366	473677	.	-	.	ID=HcWGTA01792
HISTO_AL.Contig317	G217B	transcribed_region	477627	480259	.	-	.	ID=HcWGTA01793
HISTO_AL.Contig317	G217B	transcribed_region	481416	482302	.	-	.	ID=HcWGTA01794
HISTO_AL.Contig317	G217B	transcribed_region	487370	492034	.	-	.	ID=HcWGTA01795
HISTO_AL.Contig317	G217B	transcribed_region	509902	511088	.	-	.	ID=HcWGTA01796
HISTO_AL.Contig317	G217B	transcribed_region	519383	521068	.	-	.	ID=HcWGTA01797
HISTO_AL.Contig317	G217B	transcribed_region	522317	526151	.	-	.	ID=HcWGTA01798
HISTO_AL.Contig317	G217B	transcribed_region	526359	528472	.	-	.	ID=HcWGTA01799
HISTO_AL.Contig317	G217B	transcribed_region	530852	531749	.	-	.	ID=HcWGTA01800
HISTO_GI.Contig363	G217B	transcribed_region	2262	5045	.	+	.	ID=HcWGTA01801
HISTO_GI.Contig363	G217B	transcribed_region	8589	12659	.	+	.	ID=HcWGTA01802
HISTO_GI.Contig363	G217B	transcribed_region	23118	26671	.	+	.	ID=HcWGTA01803
HISTO_GI.Contig363	G217B	transcribed_region	32325	33442	.	+	.	ID=HcWGTA01804
HISTO_GI.Contig363	G217B	transcribed_region	34544	37067	.	+	.	ID=HcWGTA01805
HISTO_GI.Contig363	G217B	transcribed_region	39896	55170	.	+	.	ID=HcWGTA01806
HISTO_GI.Contig363	G217B	transcribed_region	60099	63358	.	+	.	ID=HcWGTA01807
HISTO_GI.Contig363	G217B	transcribed_region	71710	74052	.	+	.	ID=HcWGTA01808
HISTO_GI.Contig363	G217B	transcribed_region	75113	77083	.	+	.	ID=HcWGTA01809
HISTO_GI.Contig363	G217B	transcribed_region	82347	83177	.	+	.	ID=HcWGTA01810
HISTO_GI.Contig363	G217B	transcribed_region	89144	89577	.	+	.	ID=HcWGTA01811
HISTO_GI.Contig363	G217B	transcribed_region	119054	119835	.	+	.	ID=HcWGTA01812
HISTO_GI.Contig363	G217B	transcribed_region	120751	125558	.	+	.	ID=HcWGTA01813
HISTO_GI.Contig363	G217B	transcribed_region	129285	130761	.	+	.	ID=HcWGTA01814
HISTO_GI.Contig363	G217B	transcribed_region	134287	136869	.	+	.	ID=HcWGTA01815
HISTO_GI.Contig363	G217B	transcribed_region	147208	150931	.	+	.	ID=HcWGTA01816
HISTO_GI.Contig363	G217B	transcribed_region	155634	156556	.	+	.	ID=HcWGTA01817
HISTO_GI.Contig363	G217B	transcribed_region	157537	170050	.	+	.	ID=HcWGTA01818
HISTO_GI.Contig363	G217B	transcribed_region	175584	178042	.	+	.	ID=HcWGTA01819
HISTO_GI.Contig363	G217B	transcribed_region	179275	181949	.	+	.	ID=HcWGTA01820
HISTO_GI.Contig363	G217B	transcribed_region	182475	183304	.	+	.	ID=HcWGTA01821
HISTO_GI.Contig363	G217B	transcribed_region	188508	190888	.	+	.	ID=HcWGTA01822
HISTO_GI.Contig363	G217B	transcribed_region	195666	196303	.	+	.	ID=HcWGTA01823
HISTO_GI.Contig363	G217B	transcribed_region	199105	199833	.	+	.	ID=HcWGTA01824
HISTO_GI.Contig363	G217B	transcribed_region	210647	210998	.	+	.	ID=HcWGTA01825
HISTO_GI.Contig363	G217B	transcribed_region	214375	215120	.	+	.	ID=HcWGTA01826
HISTO_GI.Contig363	G217B	transcribed_region	216904	226250	.	+	.	ID=HcWGTA01827
HISTO_GI.Contig363	G217B	transcribed_region	233787	234511	.	+	.	ID=HcWGTA01828
HISTO_GI.Contig363	G217B	transcribed_region	239034	241560	.	+	.	ID=HcWGTA01829
HISTO_GI.Contig363	G217B	transcribed_region	5112	7121	.	-	.	ID=HcWGTA01830
HISTO_GI.Contig363	G217B	transcribed_region	11253	12157	.	-	.	ID=HcWGTA01831
HISTO_GI.Contig363	G217B	transcribed_region	20090	22468	.	-	.	ID=HcWGTA01832
HISTO_GI.Contig363	G217B	transcribed_region	26517	31492	.	-	.	ID=HcWGTA01833
HISTO_GI.Contig363	G217B	transcribed_region	33229	34478	.	-	.	ID=HcWGTA01834
HISTO_GI.Contig363	G217B	transcribed_region	37025	40075	.	-	.	ID=HcWGTA01835
HISTO_GI.Contig363	G217B	transcribed_region	45725	46207	.	-	.	ID=HcWGTA01836
HISTO_GI.Contig363	G217B	transcribed_region	55767	60373	.	-	.	ID=HcWGTA01837
HISTO_GI.Contig363	G217B	transcribed_region	64151	71527	.	-	.	ID=HcWGTA01838
HISTO_GI.Contig363	G217B	transcribed_region	76991	77691	.	-	.	ID=HcWGTA01839
HISTO_GI.Contig363	G217B	transcribed_region	78587	81095	.	-	.	ID=HcWGTA01840
HISTO_GI.Contig363	G217B	transcribed_region	90124	90882	.	-	.	ID=HcWGTA01841
HISTO_GI.Contig363	G217B	transcribed_region	92496	92763	.	-	.	ID=HcWGTA01842
HISTO_GI.Contig363	G217B	transcribed_region	125744	128640	.	-	.	ID=HcWGTA01843
HISTO_GI.Contig363	G217B	transcribed_region	130305	133743	.	-	.	ID=HcWGTA01844
HISTO_GI.Contig363	G217B	transcribed_region	135019	135349	.	-	.	ID=HcWGTA01845
HISTO_GI.Contig363	G217B	transcribed_region	136615	146557	.	-	.	ID=HcWGTA01846
HISTO_GI.Contig363	G217B	transcribed_region	149864	150983	.	-	.	ID=HcWGTA01847
HISTO_GI.Contig363	G217B	transcribed_region	153514	155456	.	-	.	ID=HcWGTA01848
HISTO_GI.Contig363	G217B	transcribed_region	156621	157832	.	-	.	ID=HcWGTA01849
HISTO_GI.Contig363	G217B	transcribed_region	160501	162577	.	-	.	ID=HcWGTA01850
HISTO_GI.Contig363	G217B	transcribed_region	172450	173373	.	-	.	ID=HcWGTA01851
HISTO_GI.Contig363	G217B	transcribed_region	175584	180320	.	-	.	ID=HcWGTA01852
HISTO_GI.Contig363	G217B	transcribed_region	182828	187695	.	-	.	ID=HcWGTA01853
HISTO_GI.Contig363	G217B	transcribed_region	191110	197871	.	-	.	ID=HcWGTA01854
HISTO_GI.Contig363	G217B	transcribed_region	201295	201757	.	-	.	ID=HcWGTA01855
HISTO_GI.Contig363	G217B	transcribed_region	207540	208515	.	-	.	ID=HcWGTA01856
HISTO_GI.Contig363	G217B	transcribed_region	210951	211537	.	-	.	ID=HcWGTA01857
HISTO_GI.Contig363	G217B	transcribed_region	215435	217162	.	-	.	ID=HcWGTA01858
HISTO_GI.Contig363	G217B	transcribed_region	217634	218441	.	-	.	ID=HcWGTA01859
HISTO_GI.Contig363	G217B	transcribed_region	225621	227110	.	-	.	ID=HcWGTA01860
HISTO_GI.Contig363	G217B	transcribed_region	228337	233285	.	-	.	ID=HcWGTA01861
HISTO_GI.Contig363	G217B	transcribed_region	234315	239076	.	-	.	ID=HcWGTA01862
HISTO_GI.Contig363	G217B	transcribed_region	243116	245138	.	-	.	ID=HcWGTA01863
HISTO_GI.Contig363	G217B	transcribed_region	247217	249186	.	-	.	ID=HcWGTA01864
HISTO_GL.Contig59	G217B	transcribed_region	9336	20890	.	+	.	ID=HcWGTA01865
HISTO_GL.Contig59	G217B	transcribed_region	24612	32722	.	+	.	ID=HcWGTA01866
HISTO_GL.Contig59	G217B	transcribed_region	34286	37196	.	+	.	ID=HcWGTA01867
HISTO_GL.Contig59	G217B	transcribed_region	41793	51593	.	+	.	ID=HcWGTA01868
HISTO_GL.Contig59	G217B	transcribed_region	56115	56725	.	+	.	ID=HcWGTA01869
HISTO_GL.Contig59	G217B	transcribed_region	59849	67449	.	+	.	ID=HcWGTA01870
HISTO_GL.Contig59	G217B	transcribed_region	70210	73036	.	+	.	ID=HcWGTA01871
HISTO_GL.Contig59	G217B	transcribed_region	75517	80738	.	+	.	ID=HcWGTA01872
HISTO_GL.Contig59	G217B	transcribed_region	87373	89996	.	+	.	ID=HcWGTA01873
HISTO_GL.Contig59	G217B	transcribed_region	93789	94660	.	+	.	ID=HcWGTA01874
HISTO_GL.Contig59	G217B	transcribed_region	110450	110831	.	+	.	ID=HcWGTA01875
HISTO_GL.Contig59	G217B	transcribed_region	117617	120355	.	+	.	ID=HcWGTA01876
HISTO_GL.Contig59	G217B	transcribed_region	130574	133614	.	+	.	ID=HcWGTA01877
HISTO_GL.Contig59	G217B	transcribed_region	137166	145428	.	+	.	ID=HcWGTA01878
HISTO_GL.Contig59	G217B	transcribed_region	147215	148759	.	+	.	ID=HcWGTA01879
HISTO_GL.Contig59	G217B	transcribed_region	153728	154514	.	+	.	ID=HcWGTA01880
HISTO_GL.Contig59	G217B	transcribed_region	158279	160285	.	+	.	ID=HcWGTA01881
HISTO_GL.Contig59	G217B	transcribed_region	172767	176705	.	+	.	ID=HcWGTA01882
HISTO_GL.Contig59	G217B	transcribed_region	179939	181499	.	+	.	ID=HcWGTA01883
HISTO_GL.Contig59	G217B	transcribed_region	182759	184663	.	+	.	ID=HcWGTA01884
HISTO_GL.Contig59	G217B	transcribed_region	188899	189806	.	+	.	ID=HcWGTA01885
HISTO_GL.Contig59	G217B	transcribed_region	193169	201446	.	+	.	ID=HcWGTA01886
HISTO_GL.Contig59	G217B	transcribed_region	203078	206145	.	+	.	ID=HcWGTA01887
HISTO_GL.Contig59	G217B	transcribed_region	214081	218987	.	+	.	ID=HcWGTA01888
HISTO_GL.Contig59	G217B	transcribed_region	224608	226795	.	+	.	ID=HcWGTA01889
HISTO_GL.Contig59	G217B	transcribed_region	228454	229748	.	+	.	ID=HcWGTA01890
HISTO_GL.Contig59	G217B	transcribed_region	232245	232940	.	+	.	ID=HcWGTA01891
HISTO_GL.Contig59	G217B	transcribed_region	236113	239475	.	+	.	ID=HcWGTA01892
HISTO_GL.Contig59	G217B	transcribed_region	241631	248642	.	+	.	ID=HcWGTA01893
HISTO_GL.Contig59	G217B	transcribed_region	249098	251381	.	+	.	ID=HcWGTA01894
HISTO_GL.Contig59	G217B	transcribed_region	261116	261658	.	+	.	ID=HcWGTA01895
HISTO_GL.Contig59	G217B	transcribed_region	267195	271339	.	+	.	ID=HcWGTA01896
HISTO_GL.Contig59	G217B	transcribed_region	272639	277127	.	+	.	ID=HcWGTA01897
HISTO_GL.Contig59	G217B	transcribed_region	280203	282828	.	+	.	ID=HcWGTA01898
HISTO_GL.Contig59	G217B	transcribed_region	7	8829	.	-	.	ID=HcWGTA01899
HISTO_GL.Contig59	G217B	transcribed_region	11590	12686	.	-	.	ID=HcWGTA01900
HISTO_GL.Contig59	G217B	transcribed_region	13391	14830	.	-	.	ID=HcWGTA01901
HISTO_GL.Contig59	G217B	transcribed_region	22012	24154	.	-	.	ID=HcWGTA01902
HISTO_GL.Contig59	G217B	transcribed_region	25482	28836	.	-	.	ID=HcWGTA01903
HISTO_GL.Contig59	G217B	transcribed_region	32619	34129	.	-	.	ID=HcWGTA01904
HISTO_GL.Contig59	G217B	transcribed_region	37241	41726	.	-	.	ID=HcWGTA01905
HISTO_GL.Contig59	G217B	transcribed_region	49438	56672	.	-	.	ID=HcWGTA01906
HISTO_GL.Contig59	G217B	transcribed_region	63429	64045	.	-	.	ID=HcWGTA01907
HISTO_GL.Contig59	G217B	transcribed_region	66136	70153	.	-	.	ID=HcWGTA01908
HISTO_GL.Contig59	G217B	transcribed_region	71814	75012	.	-	.	ID=HcWGTA01909
HISTO_GL.Contig59	G217B	transcribed_region	91882	92907	.	-	.	ID=HcWGTA01910
HISTO_GL.Contig59	G217B	transcribed_region	94784	98084	.	-	.	ID=HcWGTA01911
HISTO_GL.Contig59	G217B	transcribed_region	99247	100043	.	-	.	ID=HcWGTA01912
HISTO_GL.Contig59	G217B	transcribed_region	109702	111359	.	-	.	ID=HcWGTA01913
HISTO_GL.Contig59	G217B	transcribed_region	113291	118052	.	-	.	ID=HcWGTA01914
HISTO_GL.Contig59	G217B	transcribed_region	121064	130301	.	-	.	ID=HcWGTA01915
HISTO_GL.Contig59	G217B	transcribed_region	134149	136223	.	-	.	ID=HcWGTA01916
HISTO_GL.Contig59	G217B	transcribed_region	146194	149690	.	-	.	ID=HcWGTA01917
HISTO_GL.Contig59	G217B	transcribed_region	150666	164955	.	-	.	ID=HcWGTA01918
HISTO_GL.Contig59	G217B	transcribed_region	170138	173601	.	-	.	ID=HcWGTA01919
HISTO_GL.Contig59	G217B	transcribed_region	175662	179787	.	-	.	ID=HcWGTA01920
HISTO_GL.Contig59	G217B	transcribed_region	185584	188242	.	-	.	ID=HcWGTA01921
HISTO_GL.Contig59	G217B	transcribed_region	189352	191183	.	-	.	ID=HcWGTA01922
HISTO_GL.Contig59	G217B	transcribed_region	198930	202915	.	-	.	ID=HcWGTA01923
HISTO_GL.Contig59	G217B	transcribed_region	206497	212262	.	-	.	ID=HcWGTA01924
HISTO_GL.Contig59	G217B	transcribed_region	213125	214218	.	-	.	ID=HcWGTA01925
HISTO_GL.Contig59	G217B	transcribed_region	218235	222844	.	-	.	ID=HcWGTA01926
HISTO_GL.Contig59	G217B	transcribed_region	223047	230802	.	-	.	ID=HcWGTA01927
HISTO_GL.Contig59	G217B	transcribed_region	238337	241577	.	-	.	ID=HcWGTA01928
HISTO_GL.Contig59	G217B	transcribed_region	247634	248838	.	-	.	ID=HcWGTA01929
HISTO_GL.Contig59	G217B	transcribed_region	257336	262035	.	-	.	ID=HcWGTA01930
HISTO_GL.Contig59	G217B	transcribed_region	265178	267244	.	-	.	ID=HcWGTA01931
HISTO_GL.Contig59	G217B	transcribed_region	277332	279422	.	-	.	ID=HcWGTA01932
HISTO_GL.Contig59	G217B	transcribed_region	281290	281980	.	-	.	ID=HcWGTA01933
HISTO_GL.Contig59	G217B	transcribed_region	283384	285455	.	-	.	ID=HcWGTA01934
HISTO_ZE.Contig158	G217B	transcribed_region	1	2215	.	+	.	ID=HcWGTA01935
HISTO_ZE.Contig158	G217B	transcribed_region	3419	6334	.	+	.	ID=HcWGTA01936
HISTO_ZE.Contig158	G217B	transcribed_region	16406	16969	.	+	.	ID=HcWGTA01937
HISTO_ZE.Contig158	G217B	transcribed_region	20603	31580	.	+	.	ID=HcWGTA01938
HISTO_ZE.Contig158	G217B	transcribed_region	32537	48054	.	+	.	ID=HcWGTA01939
HISTO_ZE.Contig158	G217B	transcribed_region	50650	51689	.	+	.	ID=HcWGTA01940
HISTO_ZE.Contig158	G217B	transcribed_region	55967	63752	.	+	.	ID=HcWGTA01941
HISTO_ZE.Contig158	G217B	transcribed_region	71364	86239	.	+	.	ID=HcWGTA01942
HISTO_ZE.Contig158	G217B	transcribed_region	93562	102674	.	+	.	ID=HcWGTA01943
HISTO_ZE.Contig158	G217B	transcribed_region	103310	108123	.	+	.	ID=HcWGTA01944
HISTO_ZE.Contig158	G217B	transcribed_region	108753	113883	.	+	.	ID=HcWGTA01945
HISTO_ZE.Contig158	G217B	transcribed_region	117483	120062	.	+	.	ID=HcWGTA01946
HISTO_ZE.Contig158	G217B	transcribed_region	130884	131848	.	+	.	ID=HcWGTA01947
HISTO_ZE.Contig158	G217B	transcribed_region	133670	138102	.	+	.	ID=HcWGTA01948
HISTO_ZE.Contig158	G217B	transcribed_region	177220	178066	.	+	.	ID=HcWGTA01949
HISTO_ZE.Contig158	G217B	transcribed_region	178902	179226	.	+	.	ID=HcWGTA01950
HISTO_ZE.Contig158	G217B	transcribed_region	181073	185285	.	+	.	ID=HcWGTA01951
HISTO_ZE.Contig158	G217B	transcribed_region	188187	190587	.	+	.	ID=HcWGTA01952
HISTO_ZE.Contig158	G217B	transcribed_region	197539	200693	.	+	.	ID=HcWGTA01953
HISTO_ZE.Contig158	G217B	transcribed_region	203199	213111	.	+	.	ID=HcWGTA01954
HISTO_ZE.Contig158	G217B	transcribed_region	219942	222490	.	+	.	ID=HcWGTA01955
HISTO_ZE.Contig158	G217B	transcribed_region	225927	229620	.	+	.	ID=HcWGTA01956
HISTO_ZE.Contig158	G217B	transcribed_region	233123	234505	.	+	.	ID=HcWGTA01957
HISTO_ZE.Contig158	G217B	transcribed_region	237625	249785	.	+	.	ID=HcWGTA01958
HISTO_ZE.Contig158	G217B	transcribed_region	257483	259638	.	+	.	ID=HcWGTA01959
HISTO_ZE.Contig158	G217B	transcribed_region	260722	262685	.	+	.	ID=HcWGTA01960
HISTO_ZE.Contig158	G217B	transcribed_region	266195	267899	.	+	.	ID=HcWGTA01961
HISTO_ZE.Contig158	G217B	transcribed_region	269800	273460	.	+	.	ID=HcWGTA01962
HISTO_ZE.Contig158	G217B	transcribed_region	280273	281831	.	+	.	ID=HcWGTA01963
HISTO_ZE.Contig158	G217B	transcribed_region	288225	289171	.	+	.	ID=HcWGTA01964
HISTO_ZE.Contig158	G217B	transcribed_region	291622	293715	.	+	.	ID=HcWGTA01965
HISTO_ZE.Contig158	G217B	transcribed_region	299733	301260	.	+	.	ID=HcWGTA01966
HISTO_ZE.Contig158	G217B	transcribed_region	302378	303177	.	+	.	ID=HcWGTA01967
HISTO_ZE.Contig158	G217B	transcribed_region	307943	308507	.	+	.	ID=HcWGTA01968
HISTO_ZE.Contig158	G217B	transcribed_region	330688	340300	.	+	.	ID=HcWGTA01969
HISTO_ZE.Contig158	G217B	transcribed_region	345879	351287	.	+	.	ID=HcWGTA01970
HISTO_ZE.Contig158	G217B	transcribed_region	351643	353690	.	+	.	ID=HcWGTA01971
HISTO_ZE.Contig158	G217B	transcribed_region	355002	356523	.	+	.	ID=HcWGTA01972
HISTO_ZE.Contig158	G217B	transcribed_region	360696	362721	.	+	.	ID=HcWGTA01973
HISTO_ZE.Contig158	G217B	transcribed_region	366436	371046	.	+	.	ID=HcWGTA01974
HISTO_ZE.Contig158	G217B	transcribed_region	372733	373727	.	+	.	ID=HcWGTA01975
HISTO_ZE.Contig158	G217B	transcribed_region	379475	380143	.	+	.	ID=HcWGTA01976
HISTO_ZE.Contig158	G217B	transcribed_region	382062	384081	.	+	.	ID=HcWGTA01977
HISTO_ZE.Contig158	G217B	transcribed_region	388607	404113	.	+	.	ID=HcWGTA01978
HISTO_ZE.Contig158	G217B	transcribed_region	407241	412110	.	+	.	ID=HcWGTA01979
HISTO_ZE.Contig158	G217B	transcribed_region	413334	420970	.	+	.	ID=HcWGTA01980
HISTO_ZE.Contig158	G217B	transcribed_region	51	1849	.	-	.	ID=HcWGTA01981
HISTO_ZE.Contig158	G217B	transcribed_region	17759	21165	.	-	.	ID=HcWGTA01982
HISTO_ZE.Contig158	G217B	transcribed_region	23522	24954	.	-	.	ID=HcWGTA01983
HISTO_ZE.Contig158	G217B	transcribed_region	25656	35284	.	-	.	ID=HcWGTA01984
HISTO_ZE.Contig158	G217B	transcribed_region	40896	42382	.	-	.	ID=HcWGTA01985
HISTO_ZE.Contig158	G217B	transcribed_region	45086	54837	.	-	.	ID=HcWGTA01986
HISTO_ZE.Contig158	G217B	transcribed_region	56734	59783	.	-	.	ID=HcWGTA01987
HISTO_ZE.Contig158	G217B	transcribed_region	63805	70951	.	-	.	ID=HcWGTA01988
HISTO_ZE.Contig158	G217B	transcribed_region	81646	83138	.	-	.	ID=HcWGTA01989
HISTO_ZE.Contig158	G217B	transcribed_region	83593	88311	.	-	.	ID=HcWGTA01990
HISTO_ZE.Contig158	G217B	transcribed_region	90603	97310	.	-	.	ID=HcWGTA01991
HISTO_ZE.Contig158	G217B	transcribed_region	97845	99654	.	-	.	ID=HcWGTA01992
HISTO_ZE.Contig158	G217B	transcribed_region	100149	102999	.	-	.	ID=HcWGTA01993
HISTO_ZE.Contig158	G217B	transcribed_region	105631	108891	.	-	.	ID=HcWGTA01994
HISTO_ZE.Contig158	G217B	transcribed_region	113072	116929	.	-	.	ID=HcWGTA01995
HISTO_ZE.Contig158	G217B	transcribed_region	119773	121507	.	-	.	ID=HcWGTA01996
HISTO_ZE.Contig158	G217B	transcribed_region	121984	123256	.	-	.	ID=HcWGTA01997
HISTO_ZE.Contig158	G217B	transcribed_region	134893	138102	.	-	.	ID=HcWGTA01998
HISTO_ZE.Contig158	G217B	transcribed_region	177381	188022	.	-	.	ID=HcWGTA01999
HISTO_ZE.Contig158	G217B	transcribed_region	192146	197474	.	-	.	ID=HcWGTA02000
[truncated: 4,172 more rows]
