# Supplementary material for: Experimental annotation of the human pathogen Histoplasma capsulatum transcribed regions using high-resolution tiling arrays
Source: BMC Microbiol. 2011 Sep 29;11:216. doi: 10.1186/1471-2180-11-216 (PMC3207942; doi:10.1186/1471-2180-11-216)
Supplement: Additional file 4 — Data S4. WIG formatted plus strand tiling probe intensities mapped to the 11/30/2004 GSC G217B assembly, suitable for viewing in Gbrowse2 http://gmod.org/wiki/GBrowse. [file 1471-2180-11-216-S4.WIG]

track type=wiggle_0 name="RedMed.plus" description="WGTA background subtracted intensities"
variableStep chrom=HISTO_ZY.Contig562 span=50
397 -137.000000
454 -210.000000
510 126.000000
561 -101.000000
612 188.000000
670 84.000000
5193 228.000000
5243 -25.000000
5301 -45.000000
5352 534.000000
5407 121.000000
5463 -92.000000
5515 -60.000000
5569 -2.000000
5950 -133.000000
6001 194.000000
6051 42.000000
6107 88.000000
6154 374.000000
6203 154.000000
6260 -115.000000
6318 -185.000000
6370 -181.000000
6426 -195.000000
6477 -149.000000
6535 -178.000000
6585 -167.000000
6642 -127.000000
6692 12195.000000
6748 -169.000000
6805 -217.000000
6863 -178.000000
6921 -175.000000
6971 -164.000000
7021 -60.000000
7072 -98.000000
7218 58.000000
7270 -49.000000
7326 -135.000000
16084 -166.000000
16138 -158.000000
16189 -152.000000
16239 -206.000000
16329 -152.000000
16379 -141.000000
16437 -115.000000
16648 -165.000000
16704 115.000000
16762 27.000000
16820 -220.000000
16873 -167.000000
16930 96.000000
16982 -129.000000
17034 -160.000000
17087 -5.000000
17137 -18.000000
17191 -136.000000
17242 -120.000000
17293 -128.000000
17349 -130.000000
17405 -41.000000
17458 4803.000000
17513 -131.000000
17564 -160.000000
17622 -99.000000
17676 -135.000000
17731 -154.000000
17785 80.000000
17843 -174.000000
17894 -122.000000
17952 -190.000000
18002 -74.000000
18055 -191.000000
23263 1709.000000
23305 171.000000
23361 334.000000
23408 -114.000000
23461 47.000000
23511 -131.000000
23564 -159.000000
23615 -80.000000
23657 241.000000
23702 -98.000000
23754 -27.000000
23796 501.000000
23846 -62.000000
23894 204.000000
23940 -150.000000
23996 713.000000
24042 -56.000000
24096 -18.000000
24142 62.000000
24193 795.000000
24240 -130.000000
24294 -179.000000
24344 221.000000
24399 -94.000000
24451 -160.000000
24504 -129.000000
24557 49.000000
24612 237.000000
24669 -119.000000
24727 8.000000
24777 -168.000000
24833 -37.000000
24886 -98.000000
24944 66.000000
24997 -54.000000
25055 81.000000
25113 -152.000000
25171 98.000000
25229 -39.000000
25279 -46.000000
25336 -103.000000
25388 -169.000000
25439 -63.000000
25491 -96.000000
25545 -71.000000
25601 -108.000000
25658 -172.000000
25716 -80.000000
25771 -52.000000
25821 -188.000000
25879 -78.000000
25933 -105.000000
25991 -146.000000
26044 -200.000000
26101 -157.000000
26154 -157.000000
26210 -33.000000
26342 -76.000000
26398 4113.000000
26447 1507.000000
26489 196.000000
26532 831.000000
26586 -16.000000
26636 -116.000000
26685 -61.000000
26743 -181.000000
26799 -86.000000
26849 -161.000000
26892 -12.000000
26939 1637.000000
26991 4523.000000
27039 2567.000000
27094 -110.000000
27146 358.000000
27200 3478.000000
27249 4817.000000
27297 3153.000000
27340 4058.000000
27398 4570.000000
27453 4915.000000
27499 -196.000000
27557 -143.000000
27609 4100.000000
27658 2808.000000
27711 6076.000000
27759 7594.000000
27805 6126.000000
27852 764.000000
27895 6086.000000
27949 1762.000000
28002 7507.000000
28053 7651.000000
28103 13199.000000
28161 5280.000000
28217 3709.000000
28275 8734.000000
28325 3244.000000
28380 -40.000000
28434 267.000000
28485 -3.000000
28536 -180.000000
28590 -13.000000
28646 -44.000000
28691 434.000000
28734 70.000000
28784 -7.000000
28829 7299.000000
28874 14.000000
28924 2298.000000
28968 26.000000
29018 448.000000
29060 247.000000
29116 225.000000
29162 290.000000
29217 -48.000000
29267 -10.000000
29322 2037.000000
29369 -78.000000
29419 1712.000000
29470 -37.000000
29518 -204.000000
29571 31.000000
29621 -29.000000
29673 -187.000000
29724 -151.000000
29773 -99.000000
29823 -192.000000
29881 -157.000000
29935 195.000000
29986 250.000000
30033 6045.000000
30080 -83.000000
30123 9068.000000
30169 -137.000000
30226 -144.000000
30276 249.000000
30327 357.000000
30384 -26.000000
30435 -6.000000
30483 70.000000
30538 -98.000000
30588 211.000000
30631 2502.000000
30683 -160.000000
30741 -148.000000
30797 75.000000
30849 136.000000
30903 -19.000000
30954 1120.000000
31007 -144.000000
31063 -18.000000
31107 -29.000000
31156 -96.000000
31209 -194.000000
31263 -111.000000
31321 -91.000000
31371 27.000000
31423 -116.000000
31472 -181.000000
31528 -145.000000
31584 -101.000000
31631 -165.000000
31679 184.000000
31730 -144.000000
31784 -145.000000
31830 -144.000000
31888 -84.000000
31932 1360.000000
31982 -79.000000
32035 -172.000000
32085 10.000000
32127 -100.000000
32171 -94.000000
32213 126.000000
32265 -76.000000
32323 725.000000
32373 1161.000000
32425 570.000000
32475 -15.000000
32530 88.000000
32588 -1.000000
32641 1641.000000
32691 794.000000
32739 1661.000000
32794 1789.000000
32841 869.000000
32887 538.000000
32934 759.000000
32984 345.000000
33027 714.000000
33079 661.000000
33125 1121.000000
33173 300.000000
33215 201.000000
33273 480.000000
33318 789.000000
33363 445.000000
33411 180.000000
33455 3381.000000
33504 686.000000
33554 619.000000
33602 676.000000
33652 1040.000000
33694 1167.000000
33750 1022.000000
33804 1804.000000
33855 503.000000
33905 1219.000000
33949 1595.000000
34004 818.000000
34055 638.000000
34107 826.000000
34165 -41.000000
34215 4.000000
34264 -177.000000
34314 394.000000
34364 -129.000000
34416 16.000000
34470 407.000000
34523 284.000000
34577 152.000000
34627 393.000000
34679 -85.000000
34732 -93.000000
34784 1168.000000
34834 247.000000
34891 282.000000
34936 -131.000000
34994 310.000000
35044 -58.000000
35100 -85.000000
35151 191.000000
35202 504.000000
35255 876.000000
35303 266.000000
35353 -93.000000
35402 88.000000
35458 -35.000000
35511 296.000000
35564 -35.000000
35615 -110.000000
35663 -73.000000
35714 202.000000
35758 -79.000000
35811 -49.000000
35950 -80.000000
35997 -117.000000
36049 -76.000000
36096 -88.000000
36150 -72.000000
36203 -164.000000
36248 -56.000000
36305 114.000000
36360 236.000000
36410 225.000000
36460 -80.000000
36502 -119.000000
36552 -67.000000
36600 2992.000000
36642 -83.000000
36690 55.000000
36738 -139.000000
36786 -151.000000
36834 293.000000
36880 67.000000
36930 -190.000000
36985 2.000000
37037 -134.000000
37095 -62.000000
37138 192.000000
37195 856.000000
37242 343.000000
37293 4.000000
37345 1142.000000
37391 -109.000000
37437 -3.000000
37493 -177.000000
37545 -108.000000
37591 -58.000000
37640 773.000000
37691 -94.000000
37745 -71.000000
37787 -22.000000
37838 431.000000
37884 902.000000
37934 53.000000
37991 824.000000
38035 -51.000000
38079 -119.000000
38125 -33.000000
38170 -179.000000
38217 274.000000
38265 30.000000
38308 -4.000000
39469 -62.000000
39527 68.000000
39576 -77.000000
39630 86.000000
39680 75.000000
39727 8.000000
39777 377.000000
39828 -150.000000
39883 -24.000000
39929 20.000000
39972 247.000000
40121 887.000000
40169 314.000000
40222 1130.000000
40271 373.000000
40319 215.000000
40374 -174.000000
40430 -76.000000
40481 334.000000
40525 416.000000
40577 -79.000000
40623 69.000000
40673 263.000000
40723 -86.000000
40843 70.000000
40885 142.000000
40928 121.000000
40970 5.000000
41012 196.000000
41062 556.000000
41106 109.000000
41154 784.000000
41206 24922.000000
41258 3374.000000
41302 13.000000
41344 -175.000000
41391 170.000000
41448 268.000000
41496 185.000000
41544 543.000000
41600 481.000000
41649 390.000000
41704 -196.000000
41756 -139.000000
41807 214.000000
41858 64.000000
41901 9.000000
41946 -88.000000
41996 277.000000
42046 259.000000
42095 -174.000000
42145 -98.000000
42192 162.000000
42237 392.000000
42285 118.000000
42331 45302.000000
42382 1942.000000
42431 0.000000
42481 40.000000
42539 158.000000
42658 337.000000
42710 529.000000
42767 -97.000000
42825 -200.000000
42883 -181.000000
42938 -171.000000
42989 248.000000
43043 19.000000
43101 -198.000000
43621 -93.000000
43669 -34.000000
43723 -119.000000
43769 -113.000000
43823 -124.000000
43880 -135.000000
43927 -22.000000
43977 25017.000000
44027 130.000000
44071 272.000000
44124 79.000000
44169 2340.000000
44212 364.000000
44261 56.000000
44363 144.000000
44415 350.000000
44467 263.000000
44515 632.000000
44557 160.000000
44604 -45.000000
44655 35.000000
44710 -20.000000
44760 290.000000
44817 -5.000000
45276 -35.000000
45333 -196.000000
45391 -168.000000
45441 121.000000
45491 -157.000000
45543 -154.000000
45917 -76.000000
46045 -74.000000
46096 -117.000000
46148 201.000000
46198 -71.000000
65580 29.000000
65630 -31.000000
65687 -71.000000
65738 220.000000
65796 181.000000
65847 178.000000
65899 175.000000
65950 58.000000
66328 71.000000
66378 134.000000
66431 -110.000000
66481 257.000000
83633 2042.000000
83687 271.000000
87085 127.000000
87135 170.000000
87193 220.000000
87243 -117.000000
87299 -38.000000
87355 -127.000000
87413 9.000000
87470 -210.000000
87838 -150.000000
87888 -13.000000
87946 624.000000
87996 190.000000
88046 -197.000000
88099 -20.000000
88157 -161.000000
88215 -162.000000
88265 -168.000000
88314 -62.000000
88370 -123.000000
88422 -204.000000
88474 -149.000000
88532 -189.000000
88582 -195.000000
88640 -13.000000
88690 -175.000000
88744 -213.000000
88794 -175.000000
88850 -7.000000
88907 -163.000000
88964 -82.000000
89014 -104.000000
89066 -189.000000
89116 6.000000
89174 -181.000000
89232 -97.000000
89278 114.000000
89324 159.000000
89378 -142.000000
89426 -114.000000
89471 -98.000000
89523 -64.000000
89569 -201.000000
89626 7312.000000
89673 155.000000
89720 -15.000000
89770 193.000000
89820 703.000000
89875 877.000000
89925 -110.000000
89970 84.000000
90019 409.000000
90062 -27.000000
90110 129.000000
90164 18788.000000
90215 -10.000000
90258 -31.000000
90311 -109.000000
90368 34.000000
90424 -115.000000
90475 -111.000000
90528 125.000000
90577 -51.000000
90633 -78.000000
90683 1022.000000
90725 86.000000
90769 6.000000
90827 1865.000000
90872 401.000000
90922 119.000000
90966 783.000000
91010 57.000000
91056 26.000000
91105 43.000000
91155 583.000000
91207 -88.000000
91265 -104.000000
91317 -21.000000
91361 -127.000000
91408 166.000000
91456 174.000000
91506 130.000000
91560 102.000000
91612 281.000000
91664 -10.000000
91719 34.000000
91771 65.000000
91819 -83.000000
91867 268.000000
91920 -3.000000
91975 295.000000
92023 952.000000
92065 2158.000000
92108 4758.000000
92155 19.000000
92201 287.000000
92247 200.000000
92299 -21.000000
92345 187.000000
92393 250.000000
92437 267.000000
92596 5303.000000
92640 -15.000000
92692 -58.000000
92739 218.000000
92784 -93.000000
92833 -40.000000
92877 -128.000000
92922 346.000000
92972 -48.000000
93022 608.000000
93065 -132.000000
93118 50.000000
93176 -66.000000
93227 -28.000000
93284 501.000000
93327 -153.000000
93375 502.000000
93420 69.000000
93463 394.000000
93505 -124.000000
93555 43720.000000
93603 -171.000000
93654 -163.000000
93708 -134.000000
93764 -124.000000
93816 226.000000
93866 108.000000
93916 -182.000000
93967 55.000000
94017 645.000000
94068 131.000000
94123 -133.000000
94167 -131.000000
94221 -86.000000
94274 54.000000
94330 -50.000000
94381 -119.000000
94433 -121.000000
94486 383.000000
94538 2092.000000
94586 498.000000
94638 48.000000
94680 2588.000000
94722 -46.000000
94777 319.000000
94828 7564.000000
94870 292.000000
94923 194.000000
94981 -12.000000
95037 -80.000000
95095 -89.000000
95151 -191.000000
95208 -131.000000
95254 6065.000000
95299 -90.000000
95349 -30.000000
95395 -27.000000
95442 -209.000000
95492 164.000000
95538 123.000000
95585 60.000000
95628 942.000000
95677 3495.000000
95720 118.000000
95769 -83.000000
95811 875.000000
95854 -177.000000
95896 324.000000
95946 299.000000
95999 52.000000
96057 -155.000000
96109 -166.000000
96158 -106.000000
96200 -114.000000
96244 -81.000000
96287 37.000000
96337 33.000000
96389 501.000000
96444 395.000000
96500 292.000000
96554 -97.000000
96604 333.000000
96652 215.000000
96701 48.000000
96751 -24.000000
96798 335.000000
96845 643.000000
96899 235.000000
96944 329.000000
96994 333.000000
97045 683.000000
97096 375.000000
97141 1776.000000
97198 497.000000
97247 1231.000000
97293 241.000000
97336 233.000000
97380 641.000000
97431 138.000000
97476 407.000000
97525 246.000000
97567 245.000000
97614 840.000000
97656 291.000000
97698 963.000000
97755 109.000000
97799 581.000000
97849 507.000000
97906 364.000000
97949 5293.000000
97994 1066.000000
98043 -146.000000
98092 -95.000000
98144 616.000000
98200 621.000000
98242 556.000000
98287 384.000000
98341 567.000000
98390 496.000000
98441 2261.000000
98493 4585.000000
98543 433.000000
98593 851.000000
98637 -76.000000
98693 438.000000
98744 649.000000
98786 479.000000
98833 1685.000000
98889 688.000000
98945 382.000000
98995 736.000000
99052 288.000000
99108 1425.000000
99160 430.000000
99218 162.000000
99276 1904.000000
100013 4017.000000
100064 13434.000000
100114 19996.000000
100164 43133.000000
100562 872.000000
100618 568.000000
100673 -137.000000
100723 -90.000000
100777 507.000000
100833 460.000000
100880 90.000000
100932 -180.000000
113244 3295.000000
113297 229.000000
113343 549.000000
113397 5371.000000
113448 8869.000000
113504 19880.000000
113558 22798.000000
122607 65257.000000
variableStep chrom=HISTO_ZZ.Contig4. span=50
1 396.000000
51 587.000000
106 487.000000
156 337.000000
207 480.000000
261 376.000000
316 648.000000
367 659.000000
425 646.000000
475 217.000000
532 452.000000
587 250.000000
644 741.000000
698 334.000000
794 375.000000
848 180.000000
898 10.000000
942 -39.000000
994 -17.000000
1048 2948.000000
1095 469.000000
1153 -61.000000
1205 5645.000000
1257 -68.000000
1307 -61.000000
1357 56.000000
1409 -35.000000
1462 85.000000
1509 12.000000
1562 78.000000
1619 94.000000
1663 84.000000
1713 47.000000
1755 179.000000
1804 -47.000000
1861 0.000000
1906 18.000000
1956 895.000000
1999 63.000000
2041 335.000000
2085 -9.000000
2130 89.000000
2177 54.000000
2221 -14.000000
2271 172.000000
2320 217.000000
2370 875.000000
2412 290.000000
2455 383.000000
2505 372.000000
2551 409.000000
2601 215.000000
2647 896.000000
2694 480.000000
2750 775.000000
2801 589.000000
2846 63.000000
2903 -30.000000
2956 -57.000000
3104 1.000000
3154 -39.000000
3204 65.000000
3249 35.000000
3305 27.000000
3348 157.000000
3390 -17.000000
3435 -16.000000
3478 -30.000000
3532 -38.000000
3581 -3.000000
3625 1523.000000
3669 -37.000000
3711 -42.000000
3758 -40.000000
3800 -17.000000
3851 15.000000
3900 12.000000
3944 -36.000000
4001 66.000000
4050 -14.000000
4100 -28.000000
4150 -37.000000
4199 -50.000000
4248 -40.000000
4295 -50.000000
4337 177.000000
4387 87.000000
4437 -27.000000
4483 -37.000000
4529 -27.000000
4586 -54.000000
4635 130.000000
4685 -52.000000
4736 -46.000000
4786 -15.000000
4833 -25.000000
4886 -30.000000
4940 84.000000
4990 103.000000
5034 -25.000000
5085 -14.000000
5140 3094.000000
5185 -38.000000
5237 2547.000000
5284 -51.000000
5337 -11.000000
5386 -2.000000
5435 29.000000
5479 -38.000000
5527 155.000000
5569 1.000000
5617 -30.000000
5668 51.000000
5711 -28.000000
5766 68.000000
5816 -27.000000
5862 -52.000000
5915 9.000000
5968 -30.000000
6010 23.000000
6062 -56.000000
6112 -21.000000
6164 -27.000000
6210 254.000000
6263 -43.000000
6313 -35.000000
6355 65.000000
6408 -49.000000
6461 232.000000
6505 -23.000000
6556 -38.000000
6614 -46.000000
6669 -18.000000
6721 29.000000
6771 -37.000000
6818 -19.000000
6869 -12.000000
6912 34.000000
6968 -14.000000
7019 43.000000
7071 38.000000
7118 36.000000
7169 39.000000
7218 63.000000
7265 54.000000
7314 6.000000
7371 296.000000
7418 11.000000
7473 70.000000
7525 -5.000000
7582 260.000000
7637 -18.000000
7688 165.500000
7738 74.500000
7790 96.500000
7833 5.500000
7877 3.500000
7929 16.500000
7979 -2.500000
8026 228.500000
8079 -39.500000
8125 205.500000
8181 10.500000
8233 36.500000
8277 7.500000
8321 193.500000
8364 -29.500000
8417 -31.500000
8469 -24.500000
8514 24.500000
8564 70.500000
8619 15.500000
8674 20.500000
8725 6.500000
8781 69.500000
8836 154.500000
8888 6.500000
8942 18.500000
8985 -45.500000
9032 -56.500000
9074 118.500000
9119 28.500000
9165 -48.500000
9215 -8.500000
9265 0.500000
9313 3160.500000
9363 2.500000
9412 -53.500000
9456 2.500000
9506 1383.500000
9563 -26.500000
9613 -42.500000
9655 -19.500000
9702 128.500000
9746 484.500000
9791 332.500000
9840 -36.500000
9890 -45.500000
9935 -0.500000
9986 210.500000
10035 174.500000
10085 107.500000
10133 133.500000
10191 4.500000
10242 36.500000
10288 73.500000
10336 71.500000
10383 32.500000
10433 27.500000
10485 24.500000
10527 18.500000
10569 -56.500000
10623 -39.500000
10677 -49.500000
10732 41.500000
10781 34.500000
10826 31.500000
10871 86.500000
10919 -42.500000
10965 -30.500000
11014 -65.500000
11067 47.500000
11114 96.500000
11159 50.500000
11216 231.500000
11262 579.500000
11310 110.500000
11353 16917.500000
11398 88.500000
11448 202.500000
11490 267.500000
11547 -67.500000
11597 -39.500000
11645 24.500000
11691 -40.500000
11737 8.500000
11794 76.500000
11836 3.500000
11894 92.500000
11943 145.500000
11996 121.500000
12047 129.500000
12096 152.500000
12144 877.500000
12188 378.500000
12233 29.500000
12287 301.500000
12334 1932.500000
12377 114.500000
12434 49.500000
12477 -71.500000
12521 299.500000
12577 -15.500000
12629 -59.500000
12686 -53.500000
12735 -77.500000
12791 0.500000
12846 -75.500000
12896 -13.500000
12949 -72.500000
13001 -68.500000
13057 -35.500000
13114 -50.500000
13170 -53.500000
13213 -17.500000
13261 82.500000
13311 641.500000
13355 472.500000
13399 -66.500000
13454 -48.500000
13504 -47.500000
13562 -68.500000
13614 -65.500000
13664 -49.500000
13710 -67.500000
13760 -46.500000
13807 -51.500000
13852 89.500000
13894 -7.500000
13945 -62.500000
13998 6.500000
14052 -64.500000
14105 -43.500000
14160 -15.500000
14205 -72.500000
14261 -33.500000
14303 -53.500000
14355 10.500000
14406 38.500000
14461 -31.500000
14503 -41.500000
14557 -66.500000
14608 -73.500000
14657 -55.500000
14708 -2.500000
14754 -63.500000
14805 -10.500000
14853 -53.500000
14911 -49.500000
14955 53.500000
14998 -38.500000
15051 -26.500000
15100 -60.500000
15151 -49.500000
15201 -34.500000
15251 58.500000
15306 39.500000
15354 -47.500000
15402 -56.500000
15446 22.500000
15499 19.500000
15545 40.500000
15600 -69.500000
15650 10.500000
15692 -28.500000
15741 -23.500000
15793 -48.500000
15848 -13.500000
15890 -43.500000
15942 2187.500000
15990 -60.500000
16035 -10.500000
16084 48.500000
16138 -78.500000
16196 -31.500000
16244 -34.500000
16297 -81.500000
16354 -42.500000
16412 126.500000
16458 88.500000
16510 2.500000
16560 -42.500000
16613 -66.500000
16664 336.500000
16720 111.500000
16767 406.500000
16812 -39.500000
16866 -15.500000
16909 117.500000
16954 -63.500000
17001 261.500000
17046 -57.500000
17097 -62.500000
17140 -69.500000
17198 -53.500000
17246 -15.500000
17296 19.500000
17345 968.500000
17395 -30.500000
17444 119.500000
17492 1464.500000
17536 166.500000
17584 -32.500000
17632 -50.500000
17680 -19.500000
17728 905.500000
17777 384.500000
17819 1145.500000
17865 26769.500000
17911 35.500000
17953 -66.500000
18004 -9.500000
18055 43.500000
18101 186.500000
18149 -31.500000
18201 998.500000
18255 -33.500000
18313 153.500000
18366 92.500000
18417 155.500000
18468 50.500000
18513 -66.500000
18567 1688.500000
18613 122.500000
18663 2082.500000
18706 7.500000
18753 -23.500000
18802 137.500000
18851 1.500000
18899 -24.500000
18951 242.500000
19004 -1.500000
19060 91.500000
19105 -54.500000
19150 -47.500000
19199 42.500000
19246 14.500000
19338 106.500000
19387 558.500000
19434 158.500000
19577 187.500000
19629 30.500000
19678 54.500000
19722 161.500000
19764 241.500000
19814 2377.500000
19862 232.500000
19913 85.500000
19965 -20.500000
20014 51.500000
20064 331.500000
20118 234.500000
20171 678.500000
20224 -77.500000
20276 105.500000
20323 311.500000
20368 235.500000
20419 263.500000
20476 230.500000
20528 43.500000
20575 596.500000
20617 155.500000
20664 769.500000
20717 566.500000
20759 489.500000
20809 80.500000
20859 -10.500000
20917 -38.500000
20969 13325.500000
21016 389.500000
21068 82.500000
21115 106.500000
21164 385.500000
21215 88.500000
21257 180.500000
21300 611.500000
21346 14838.500000
21393 535.500000
21438 80.500000
21484 79.500000
21526 552.500000
21570 92.500000
21619 1930.500000
22121 -74.500000
22168 91.500000
22317 -20.500000
22362 -21.500000
22410 -85.500000
22466 130.500000
22645 -64.500000
22691 295.500000
22968 -35.500000
23018 244.500000
23062 -62.500000
23210 14.500000
23256 100.500000
23299 604.500000
23349 -45.500000
23394 340.500000
23444 129.500000
23490 227.500000
23539 -44.500000
23586 85.500000
23636 2276.500000
23687 24.500000
23732 -24.500000
23777 -34.500000
23823 227.500000
23870 -61.500000
23918 200.500000
23966 -61.500000
24008 59.500000
24056 6458.500000
24103 -39.500000
24146 -47.500000
24190 138.500000
24236 84.500000
24278 960.500000
24321 68.500000
24366 -48.500000
24416 -0.500000
24564 -72.500000
24614 -10.500000
24657 2515.500000
24705 -24.500000
24755 -9.500000
24803 389.500000
24845 -58.500000
24895 1173.500000
24943 -32.500000
24997 72.500000
25098 -61.500000
25150 -32.500000
25200 184.500000
25255 1879.500000
25304 -51.500000
25352 -16.500000
25395 -49.500000
25448 -41.500000
25504 326.500000
25556 -52.500000
25605 34.500000
25647 1996.500000
25698 -37.500000
25750 458.500000
25801 1.500000
25845 1626.500000
25903 -63.500000
25960 -31.500000
26007 -15.500000
26057 136.500000
26110 9417.500000
26152 3557.500000
26209 -22.500000
26262 -31.500000
26313 226.500000
26364 554.500000
26410 225.500000
26455 4316.500000
26497 255.500000
26552 570.500000
26598 234.500000
26640 6588.500000
26685 230.500000
26733 152.500000
26779 43.500000
26825 289.500000
26875 44.500000
26924 291.500000
26969 115.500000
27019 271.500000
27076 64.500000
27119 106.500000
27247 43.500000
27303 110.500000
27358 99.500000
27415 320.500000
27465 126.500000
27513 1523.500000
27555 119.500000
27598 567.500000
27642 567.500000
27692 57.500000
27737 206.500000
27780 195.500000
27829 199.500000
27876 242.500000
27928 99.500000
27975 204.500000
28023 266.500000
28073 215.500000
28117 24347.500000
28160 473.500000
28210 517.500000
28259 44.500000
28413 -55.500000
28463 748.500000
28507 299.500000
28556 188.500000
variableStep chrom=HISTO_LZ.Contig14 span=50
2594 901.000000
2710 4258.000000
19355 84.000000
19413 89.000000
19703 48.000000
19754 78.000000
24266 -10.000000
24318 -62.000000
24376 -69.000000
24427 -107.000000
24477 -56.000000
24528 53.000000
24579 -14.000000
24631 -24.000000
25002 54.000000
25054 -94.000000
25112 78.000000
25166 655.000000
26509 3651.000000
26563 3347.000000
26612 21791.000000
26977 1384.000000
27032 2684.000000
27082 528.000000
27135 795.000000
27187 1151.000000
27238 14.000000
27292 288.000000
27346 0.000000
variableStep chrom=REPEAT_TAB.Contig2 span=50
386 851.000000
440 -85.000000
1251 -87.000000
1308 -18.000000
1363 2308.000000
1420 -103.000000
1837 622.000000
1894 -103.000000
1944 -100.000000
2002 -83.000000
2055 132.000000
2109 -102.000000
2166 -29.000000
6681 -113.000000
6736 128.000000
variableStep chrom=HISTO_KAC.Contig1 span=50
7 -27.000000
108 -32.000000
158 0.000000
214 -24.000000
322 -29.000000
372 -14.000000
427 -30.000000
478 -16.000000
534 -19.000000
588 -26.000000
644 -16.000000
741 -25.000000
796 -27.000000
854 -29.000000
1098 -31.000000
1150 -25.000000
1319 -30.000000
1373 -21.000000
1519 -22.000000
1569 -19.000000
1625 -26.000000
1676 -24.000000
1733 -30.000000
1791 -25.000000
1848 -14.000000
1898 -16.000000
1949 -9.000000
2003 9.000000
2056 0.000000
2114 -21.000000
2164 -28.000000
2214 -19.000000
2271 -15.000000
2326 -24.000000
2376 -26.000000
2434 -24.000000
2488 -28.000000
2542 -16.000000
2595 -28.000000
2645 5.000000
2702 -21.000000
2752 -23.000000
2810 -28.000000
2863 -17.000000
2910 -17.000000
2968 -13.000000
3018 -27.000000
3073 -25.000000
3127 -27.000000
3259 -25.000000
3315 -20.000000
3366 -18.000000
3424 -4.000000
3482 -19.000000
3540 -6.000000
3596 -30.000000
3648 -24.000000
3704 -29.000000
3754 -10.000000
3849 -24.000000
3907 -27.000000
3965 -14.000000
4021 -22.000000
4076 -24.000000
4134 6.000000
4188 -18.000000
variableStep chrom=HISTO_IAK.Contig4 span=50
1 -25.000000
57 -11.000000
111 -25.000000
169 70.000000
215 -26.000000
273 -27.000000
328 41.000000
378 -13.000000
429 -4.000000
481 3.000000
535 2885.000000
585 -9.000000
632 36.000000
679 -3.000000
722 128.000000
770 -10.000000
815 6.000000
860 -16.000000
912 -1.000000
970 -23.000000
1028 -20.000000
1082 -5.000000
1140 -18.000000
1192 -20.000000
1249 -28.000000
1299 -4.000000
1402 -21.000000
1454 -27.000000
1507 -24.000000
1557 29.000000
1607 -24.000000
1665 -30.000000
1718 -3.000000
1766 -9.000000
1822 -23.000000
1873 -22.000000
1929 -31.000000
1987 -30.000000
2043 -18.000000
2101 -22.000000
2156 -10.000000
2209 -25.000000
2259 -26.000000
2309 -24.000000
2359 -30.000000
2406 16.000000
2453 337.000000
2504 -26.000000
2556 -24.000000
2606 -21.000000
2662 -29.000000
2714 -2.000000
2764 -28.000000
2822 -20.000000
2872 5.000000
2923 -2.000000
2973 -26.000000
3030 78.000000
3078 -14.000000
3130 -22.000000
3179 82.000000
3224 -26.000000
3281 -30.000000
3339 -21.000000
3396 4.000000
3444 -30.000000
3502 -26.000000
3557 16.000000
3606 37.000000
3651 9.000000
3701 75.000000
3746 49.000000
3789 1116.000000
3838 -14.000000
3886 37.000000
3929 17.000000
3977 -11.000000
4019 -32.000000
4077 -22.000000
4134 -30.000000
4188 -27.000000
4238 -17.000000
4294 17.000000
4351 -31.000000
4403 -23.000000
4461 33.000000
4515 -6.000000
4569 -10.000000
4626 -29.000000
4682 -2.000000
4735 -27.000000
4790 -23.000000
4845 -19.000000
4899 50.000000
4955 11.000000
5011 -21.000000
5063 -23.000000
5117 -6.000000
5167 -16.000000
5215 -27.000000
5259 -31.000000
5310 24.000000
5359 52.000000
5404 7.000000
5454 95.000000
5498 5.000000
5542 554.000000
5591 -8.000000
5639 95.000000
5683 28.000000
5731 800.000000
5775 44.000000
5822 -10.000000
5866 717.000000
5916 17.000000
5966 1354.000000
6016 -6.000000
6067 -12.000000
6111 8.000000
6159 -21.000000
6208 61.000000
6256 151.000000
6300 1.000000
6346 52.000000
6396 76.000000
6439 -13.000000
6485 93.000000
6529 240.000000
6575 39.000000
6619 9.000000
6670 8.000000
6714 25.000000
6763 67.000000
6805 -17.000000
6850 -3.000000
6895 -4.000000
6944 32.000000
6993 -15.000000
7037 488.000000
7086 39.000000
7128 40.000000
7178 44.000000
7229 -2.000000
7273 -2.000000
7322 61.000000
7367 -3.000000
7415 187.000000
7457 -4.000000
7508 4.000000
7558 -5.000000
7604 285.000000
7646 57.000000
7695 558.000000
7744 1216.000000
7791 204.000000
7835 277.000000
7889 5851.000000
7931 40.000000
7974 -6.000000
8023 201.000000
8071 79.000000
8120 -11.000000
8162 -1.000000
8209 94.000000
8255 7.000000
8300 -13.000000
8342 184.000000
8384 905.000000
8434 1164.000000
8479 23.000000
8523 34.000000
8573 188.000000
8620 56.000000
8667 -1.000000
8710 11.000000
8757 -6.000000
8806 341.000000
8853 40.000000
8902 11.000000
8957 421.000000
9007 26.000000
9064 -20.000000
9120 -25.000000
9170 171.000000
9225 -3.000000
variableStep chrom=HISTO_GP.Contig25 span=50
2065 -23.000000
2120 -45.000000
2177 19.000000
2229 67.000000
2284 -13.000000
2340 36.000000
2395 -41.000000
2862 -34.000000
5127 -23.000000
5179 -47.000000
5232 -23.000000
5282 -21.000000
5337 19.000000
5394 -33.000000
variableStep chrom=HISTO_IBP.Contig1 span=50
1 -33.000000
51 -29.000000
109 -21.000000
166 -13.000000
223 -6.000000
276 -28.000000
332 -29.000000
378 -9.000000
420 -28.000000
476 -28.000000
526 34.000000
577 77.000000
619 -24.000000
674 -22.000000
731 -32.000000
789 -32.000000
845 1.000000
894 9.000000
940 85.000000
989 -25.000000
1041 146.000000
1091 -24.000000
1140 95.000000
1192 -11.000000
1242 373.000000
1292 15.000000
1342 -20.000000
1387 -15.000000
1433 -25.000000
1480 102.000000
1525 -14.000000
1575 184.000000
1617 -13.000000
1663 -1.000000
1715 77.000000
1759 -9.000000
1809 18.000000
1855 122.000000
1903 409.000000
1952 -15.000000
2000 -13.000000
2042 72.000000
2092 47.000000
2136 122.000000
2193 -11.000000
2237 288.000000
2279 1.000000
variableStep chrom=HISTO_AAM.Contig2 span=50
8 14.000000
50 12.000000
94 219.000000
141 -2.000000
188 -10.000000
239 -8.000000
289 2.000000
342 -8.000000
397 -4.000000
455 -6.000000
513 -8.000000
563 7.000000
616 11.000000
9742 1.000000
9793 0.000000
9835 61.000000
9886 22.000000
20002 -10.000000
20052 -11.000000
20103 7.000000
20154 -5.000000
20209 -7.000000
20267 3.000000
20324 3.000000
variableStep chrom=HISTO_AAM.Contig3 span=50
451 6.000000
501 -8.000000
variableStep chrom=HISTO_AAC.Contig51 span=50
1555 2667.500000
1609 6311.500000
1657 6404.500000
1699 6264.500000
1742 11061.500000
1792 9895.500000
1839 10830.500000
1889 8228.500000
1937 4062.500000
variableStep chrom=HISTO_GY.Contig471 span=50
9 187.000000
154 1885.000000
278 2179.000000
327 1773.000000
378 4561.000000
420 4005.000000
471 607.000000
513 3104.000000
557 942.000000
601 3528.000000
655 2747.000000
705 7318.000000
752 2930.000000
794 3084.000000
845 7182.000000
892 6346.000000
940 3757.000000
987 7744.000000
1042 5967.000000
1096 4145.000000
1153 4118.000000
1205 2507.000000
1258 5899.000000
1306 739.000000
1349 4111.000000
1404 5170.000000
1454 2661.000000
1509 3736.000000
1565 2977.000000
1612 2665.000000
1654 1476.000000
1709 2674.000000
1760 2951.000000
1802 1498.000000
1851 2541.000000
1897 1219.000000
1940 1814.000000
1988 306.000000
2043 330.000000
2098 934.000000
2152 1149.000000
2195 2351.000000
2239 3307.000000
2290 2062.000000
2333 1598.000000
2381 2644.000000
2436 2325.000000
2491 3575.000000
2542 1258.000000
2588 1792.000000
2632 1544.000000
2678 2840.000000
2729 1347.000000
2778 3835.000000
2824 5404.000000
2868 3431.000000
2916 3166.000000
2967 300.000000
3009 6865.000000
3066 9324.000000
3114 2309.000000
3157 2077.000000
3199 108.000000
3245 1093.000000
3295 1568.000000
3337 918.000000
3379 4878.000000
3431 4230.000000
3474 2568.000000
3522 4126.000000
3570 3707.000000
3612 1753.000000
3660 1990.000000
3704 817.000000
3750 3167.000000
3799 4542.000000
3844 2329.000000
3893 6212.000000
3941 2016.000000
3991 7216.000000
4040 2218.000000
4090 1377.000000
4204 2971.000000
4333 325.000000
4382 891.000000
4560 84.000000
4613 3.000000
4669 52.000000
4859 -91.000000
4909 -81.000000
4959 -68.000000
5009 -81.000000
5065 -88.000000
5115 -63.000000
5172 -71.000000
5225 -68.000000
5349 -77.000000
5405 -37.000000
5463 -80.000000
5513 -63.000000
5571 -64.000000
5629 -24.000000
5774 -59.000000
5827 27.000000
5879 309.000000
5959 26.000000
6083 53.000000
6133 101.000000
6182 -79.000000
6240 84.000000
6296 586.000000
6344 263.000000
6394 421.000000
6445 434.000000
6500 334.000000
6542 1713.000000
6585 516.000000
6635 501.000000
6682 55.000000
6732 584.000000
6777 544.000000
6829 125.000000
6878 138.000000
6926 554.000000
6971 335.000000
7016 494.000000
7061 1901.000000
7103 208.000000
7153 616.000000
7203 86.000000
7246 996.000000
7291 1201.000000
7335 1111.000000
7387 310.000000
7433 436.000000
7479 773.000000
7535 439.000000
7593 679.000000
7643 1023.000000
7698 253.000000
7756 193.000000
7806 23.000000
7855 41.000000
7901 320.000000
7946 -67.000000
7989 28.000000
8038 -18.000000
8087 -23.000000
8137 -13.000000
8184 17.000000
8227 -27.000000
8274 41.000000
8327 29.000000
8370 145.000000
8418 -22.000000
8472 47.000000
8526 136.000000
8573 -15.000000
8625 -26.000000
8677 -16.000000
8731 -43.000000
8777 -52.000000
8825 -24.000000
8879 8.000000
8923 -19.000000
8968 -36.000000
9010 -65.000000
9066 -54.000000
9116 181.000000
9172 -32.000000
9230 -13.000000
9281 -37.000000
9332 -57.000000
9389 10.000000
9432 1529.000000
9475 -20.000000
9525 -33.000000
9575 41.000000
9625 -46.000000
9673 2865.000000
9731 112.000000
9782 -27.000000
9840 -58.000000
9994 23.000000
10042 -57.000000
10094 36.000000
10147 -62.000000
10196 488.000000
10250 -49.000000
10308 -17.000000
10365 223.000000
10417 84.000000
10467 -63.000000
10514 76.000000
10561 -7.000000
10613 -65.000000
10659 -53.000000
10716 -10.000000
10764 -11.000000
10818 -41.000000
10869 178.000000
10917 -25.000000
10967 -62.000000
11020 -80.000000
11075 -83.000000
11125 -21.000000
11172 16.000000
11228 -38.000000
11279 -70.000000
11333 14.000000
11389 -62.000000
11444 15.000000
11500 -64.000000
11558 -84.000000
11610 -54.000000
11654 -22.000000
11705 89.000000
11762 235.000000
11817 281.000000
11870 -50.000000
11922 76.000000
11971 411.000000
12013 227.000000
12063 272.000000
12111 554.000000
12153 285.000000
12199 469.000000
12241 871.000000
12293 219.000000
12337 718.000000
12381 122.000000
12430 309.000000
12481 300.000000
12523 1538.000000
12565 221.000000
12623 426.000000
12665 898.000000
12723 1477.000000
12768 415.000000
12814 678.000000
12868 181.000000
12919 280.000000
12968 1.000000
13013 461.000000
13064 581.000000
13117 354.000000
13168 195.000000
13217 181.000000
13267 55.000000
13313 270.000000
13360 177.000000
13411 240.000000
13462 138.000000
13510 9.000000
13559 134.000000
13610 140.000000
13655 188.000000
13707 302.000000
13762 486.000000
13812 1809.000000
13860 356.000000
13902 257.000000
13953 638.000000
14007 58.000000
14054 268.000000
14106 103.000000
14160 -42.000000
14218 -14.000000
14272 9.000000
14322 -54.000000
14377 16.000000
14427 -22.000000
14485 91.000000
14535 -74.000000
14585 -86.000000
14643 -49.000000
14698 -83.000000
14748 168.000000
14802 539.000000
14845 -42.000000
14899 -33.000000
14951 -21.000000
14999 16.000000
15050 365.000000
15100 32.000000
15151 221.000000
15201 21.000000
15251 -28.000000
15306 -61.000000
15359 10.000000
15412 1330.000000
15461 -74.000000
15513 -7.000000
15567 203.000000
15617 -49.000000
15674 -55.000000
15725 -49.000000
15781 -69.000000
15834 21.000000
15887 -9.000000
15940 -26.000000
15990 29.000000
16040 111.000000
16092 -69.000000
16139 -60.000000
16189 -83.000000
16243 -72.000000
16301 -79.000000
16351 144.000000
16397 5.000000
16448 -55.000000
16500 8.000000
16550 -74.000000
16597 -44.000000
16639 -75.000000
16688 -71.000000
16745 3039.000000
16802 32.000000
16844 205.000000
16895 -55.000000
16937 -63.000000
16992 64.000000
17043 -32.000000
17093 26.000000
17138 7.000000
17188 57.000000
17239 26.000000
17291 189.000000
17337 22.000000
17379 60.000000
17433 -1.000000
17475 21.000000
17532 8.000000
17584 -32.000000
17627 45.000000
17675 635.000000
17718 20.000000
17768 -14.000000
17816 194.000000
17865 31.000000
17923 34.000000
17975 12.000000
18029 220.000000
18087 1879.000000
18293 -76.000000
18346 80.000000
18402 -60.000000
18453 0.000000
18507 -51.000000
18550 -42.000000
18604 13.000000
18659 -37.000000
18713 -21.000000
18755 -10.000000
18808 886.000000
18855 -30.000000
18907 -81.000000
18962 -35.000000
19012 -85.000000
19064 -72.000000
19115 -31.000000
19164 -58.000000
19222 -64.000000
19280 -64.000000
19331 315.000000
19381 -75.000000
19423 -49.000000
19478 -75.000000
19535 594.000000
19577 251.000000
19621 74.000000
19671 -64.000000
19724 -22.000000
19773 -78.000000
19826 163.000000
19879 -43.000000
19931 -43.000000
19980 -18.000000
20034 66.000000
20089 21.000000
20141 59.000000
20193 -68.000000
20241 -78.000000
20286 142.000000
20334 45.000000
20387 -36.000000
20441 -51.000000
20499 -73.000000
20556 -73.000000
20606 -67.000000
20652 -83.000000
20708 -63.000000
20758 -36.000000
20806 -50.000000
20859 -42.000000
20914 -40.000000
20970 -92.000000
21028 -51.000000
21082 106.000000
21139 59.000000
21183 181.000000
21233 386.000000
21281 116.000000
21326 96.000000
21377 117.000000
21426 524.000000
21472 59.000000
21514 93.000000
21562 901.000000
21608 645.000000
21665 155.000000
21720 122.000000
21770 91.000000
21820 557.000000
21877 5.000000
21934 11.000000
21984 29.000000
22027 73.000000
22079 127.000000
22126 20.000000
22183 365.000000
22238 122.000000
22293 149.000000
22343 276.000000
22385 1.000000
22429 -52.000000
22479 66.000000
22528 -76.000000
22574 846.000000
22622 -20.000000
22677 -9.000000
22724 63.000000
22768 -25.000000
22823 267.000000
22872 35.000000
22928 151.000000
22986 -66.000000
23031 104.000000
23075 -47.000000
23117 5.000000
23168 75.000000
23210 -28.000000
23263 33.000000
23313 -46.000000
23355 273.000000
23408 35.000000
23457 393.000000
23509 -22.000000
23552 -39.000000
23597 204.000000
23647 -58.000000
23691 107.000000
23737 76.000000
23780 -72.000000
23827 151.000000
23869 -66.000000
23922 166.000000
23976 -85.000000
24027 -34.000000
24074 152.000000
24127 32.000000
24177 30.000000
24230 -57.000000
24280 -56.000000
24332 -9.000000
24390 -82.000000
24447 -63.000000
24503 -19.000000
24552 -48.000000
24606 171.000000
24652 -42.000000
24702 -37.000000
24752 15.000000
24802 109.000000
24858 97.000000
24913 113.000000
24968 26.000000
25021 95.000000
25071 49.000000
25122 63.000000
25174 212.000000
25224 119.000000
25266 67.000000
25318 43.000000
25365 -10.000000
25410 28.000000
25455 441.000000
25500 33.000000
25551 -20.000000
25596 175.000000
25646 4.000000
25702 380.000000
25750 -1.000000
25804 42.000000
25906 -44.000000
25961 108.000000
26014 21.000000
26064 205.000000
26109 149.000000
26151 83.000000
26194 438.000000
26246 224.000000
26296 82.000000
26340 424.000000
26390 -27.000000
26433 983.000000
26488 235.000000
26530 205.000000
26581 405.000000
26631 263.000000
26683 -5.000000
26740 9.000000
26790 637.000000
26843 923.000000
26889 276.000000
26944 24.000000
26991 319.000000
27048 246.000000
27099 116.000000
27156 157.000000
27209 714.000000
27261 540.000000
27311 873.000000
27365 590.000000
27417 684.000000
27468 372.000000
27526 585.000000
27578 262.000000
27629 271.000000
27676 -47.000000
27722 222.000000
27774 312.000000
27830 269.000000
27882 126.000000
27924 95.000000
27979 453.000000
28035 88.000000
28084 502.000000
28126 39.000000
28184 17.000000
28234 643.000000
28281 -68.000000
28336 -53.000000
28554 -58.000000
28596 52.000000
28650 -64.000000
28704 -16.000000
28758 -86.000000
28851 -67.000000
28909 0.000000
28963 79.000000
29013 21.000000
29062 -62.000000
29110 -63.000000
29167 -25.000000
29221 109.000000
29273 132.000000
29315 -51.000000
29373 -55.000000
29421 137.000000
29471 -73.000000
29529 72.000000
29583 -50.000000
29627 -31.000000
29678 -65.000000
29736 844.000000
29788 12.000000
29835 -43.000000
29892 16.000000
29950 87.000000
30006 -43.000000
30063 -39.000000
30113 -2.000000
30171 -42.000000
30218 -42.000000
30271 128.000000
30321 -51.000000
30374 330.000000
30416 -65.000000
30462 132.000000
30511 -58.000000
30553 193.000000
30598 136.000000
30647 -3.000000
30697 -65.000000
30753 -58.000000
30803 -25.000000
30859 -46.000000
30917 -59.000000
30975 -94.000000
31033 -59.000000
31083 -9.000000
31138 -51.000000
31196 70.000000
31249 -61.000000
31299 -37.000000
31351 -1.000000
31403 29.000000
31456 -76.000000
31511 351.000000
31556 -84.000000
31614 -76.000000
31664 45.000000
31711 -65.000000
31759 -38.000000
31808 -10.000000
31855 116.000000
31901 1009.000000
31959 -52.000000
32007 374.000000
32051 162.000000
32103 -58.000000
32149 0.000000
32200 55.000000
32242 35.000000
32292 276.000000
32343 2.000000
32393 244.000000
32448 147.000000
32495 -2.000000
32546 -11.000000
32599 -6.000000
32646 14.000000
32693 119.000000
32735 26.000000
32780 -17.000000
32825 29.000000
32870 -13.000000
32921 256.000000
32968 -14.000000
33018 27.000000
33061 20.000000
33105 45.000000
33150 72.000000
33200 45.000000
33246 69.000000
33289 212.000000
33338 70.000000
33382 6.000000
33429 -12.000000
33474 -1.000000
33527 16.000000
33579 -24.000000
33635 11.000000
33685 6.000000
33735 26.000000
33780 -10.000000
33835 20.000000
33889 21.000000
33942 -26.000000
33991 -12.000000
34048 47.000000
34100 -7.000000
34154 11.000000
34197 48.000000
34247 45.000000
34305 42.000000
34351 76.000000
34409 78.000000
34467 84.000000
34517 77.000000
34567 44.000000
34624 32.000000
34679 14.000000
34731 -8.000000
34781 84.000000
34831 35.000000
34883 112.000000
34933 29.000000
34988 159.000000
35045 6.000000
35102 14.000000
35152 186.000000
35210 63.000000
35262 -31.000000
35320 -5.000000
35375 33.000000
35425 89.000000
35482 125.000000
35533 233.000000
35583 219.000000
35634 146.000000
35681 226.000000
35731 114.000000
35774 32.000000
35827 73.000000
35870 41.000000
35923 16.000000
35974 -22.000000
36026 7.000000
36082 -27.000000
36135 140.000000
36183 105.000000
36231 107.000000
36278 118.000000
36333 62.000000
36375 137.000000
36420 197.000000
36472 321.000000
36518 85.000000
36568 179.000000
36618 275.000000
36667 122.000000
36720 76.000000
36774 240.000000
36819 85.000000
36869 33.000000
36923 -5.000000
36979 235.000000
37036 -12.000000
37087 -27.000000
37138 -26.000000
37189 -17.000000
37247 -31.000000
37305 -31.000000
37395 -23.000000
37451 -27.000000
37508 -23.000000
37566 -14.000000
37616 -11.000000
37671 -29.000000
37729 -19.000000
37779 23.000000
37828 50.000000
37872 -8.000000
37920 -16.000000
37964 0.000000
38007 30.000000
38054 -2.000000
38105 5.000000
38153 12.000000
38204 60.000000
38253 10.000000
38301 33.000000
38343 108.000000
38388 2.000000
38443 50.000000
38485 354.000000
38527 -12.000000
38580 -9.000000
38628 -14.000000
38677 13.000000
38727 -6.000000
38774 71.000000
38824 28.000000
38875 -21.000000
38920 6.000000
38962 21.000000
39004 -31.000000
39062 -28.000000
39120 -29.000000
39178 -19.000000
39228 -26.000000
39275 -26.000000
39326 -26.000000
39383 -1.000000
39431 -16.000000
39480 -10.000000
39532 -5.000000
39581 -3.000000
39631 -30.000000
39683 100.000000
39737 1.000000
39786 -16.000000
39830 35.000000
39885 86.000000
39932 0.000000
39978 4.000000
40032 99.000000
40078 1.000000
40125 46.000000
40168 35.000000
40215 -1.000000
40263 34.000000
40313 47.000000
40355 -15.000000
40409 59.000000
40462 -16.000000
40519 399.000000
40561 -32.000000
40616 -24.000000
40667 -22.000000
40725 -27.000000
40778 4.000000
40826 10.000000
40880 13.000000
40932 31.000000
40983 17.000000
41030 45.000000
41079 10.000000
41124 122.000000
41170 -6.000000
41215 161.000000
41264 2.000000
41311 -13.000000
41357 13.000000
41408 -3.000000
41458 -17.000000
41510 30.000000
41556 25.000000
41609 164.000000
41659 90.000000
41713 11.000000
41756 -22.000000
41812 73.000000
41862 63.000000
41910 34.000000
41959 -5.000000
42011 -23.000000
42061 3455.000000
42109 322.000000
42163 139.000000
42213 530.000000
42262 139.000000
42319 62.000000
42377 83.000000
42427 344.000000
42475 83.000000
42527 9.000000
42583 504.000000
42634 423.000000
42686 116.000000
42728 508.000000
42779 440.000000
42830 310.000000
42885 330.000000
42935 627.000000
42986 670.000000
43039 354.000000
43084 381.000000
43133 336.000000
43186 28.000000
43244 715.000000
43291 374.000000
43336 356.000000
43382 249.000000
43433 207.000000
43491 152.000000
43544 93.000000
43590 110.000000
43648 0.000000
43693 -1.000000
44096 -27.000000
44440 50.000000
44483 38.000000
44532 36.000000
44578 51.000000
44624 32.000000
44673 78.000000
44731 115.000000
44780 57.000000
44825 -6.000000
44881 129.000000
44931 3.000000
44985 -18.000000
45032 9.000000
45085 80.000000
45138 26.000000
45188 139.000000
45239 74.000000
45283 -20.000000
45335 -15.000000
45387 126.000000
45443 58.000000
45492 138.000000
45542 7.000000
45595 34.000000
45638 200.000000
45689 63.000000
45731 238.000000
45780 115.000000
45828 129.000000
45875 200.000000
45919 27.000000
45962 53.000000
46010 9.000000
46061 39.000000
46110 -6.000000
46168 3.000000
46225 -20.000000
46279 61.000000
46326 257.000000
46374 39.000000
46421 84.000000
46469 189.000000
46517 26.000000
46574 -12.000000
46624 -26.000000
46678 -24.000000
46797 -29.000000
46854 5.000000
46907 -2.000000
46951 -23.000000
47005 193.000000
47052 8.000000
47102 7.000000
47154 -5.000000
47204 1.000000
47247 -26.000000
47300 -21.000000
47351 40.000000
47394 -5.000000
47443 -10.000000
47489 -28.000000
47546 294.000000
47602 18.000000
47646 -4.000000
47689 -8.000000
47741 36.000000
47790 21.000000
47832 10.000000
47878 -8.000000
47928 -30.000000
47984 12.000000
48034 -30.000000
48088 -22.000000
48140 19.000000
48187 10.000000
48237 -29.000000
48286 44.000000
48335 -10.000000
48391 98.000000
48442 115.000000
48495 106.000000
48547 4.000000
48602 99.000000
48650 18.000000
48701 105.000000
48748 9.000000
48798 19.000000
48851 44.000000
48905 12.000000
48961 59.000000
49006 8.000000
49061 9.000000
49107 9.000000
49150 15.000000
49201 561.000000
49243 32.000000
49288 674.000000
49337 37.000000
49383 191.000000
49433 27.000000
49479 46.000000
49529 -3.000000
49582 68.000000
49624 36.000000
49675 -9.000000
49731 25.000000
49777 110.000000
49830 18.000000
49878 76.000000
49920 59.000000
49978 -17.000000
50036 -28.000000
50092 7.000000
50144 331.000000
50194 208.000000
50238 30.000000
50291 4.000000
50336 27.000000
50381 20.000000
50425 38.000000
50472 57.000000
50522 22.000000
50574 33.000000
50625 21.000000
50675 -16.000000
50726 37.000000
50771 -2.000000
50824 12.000000
50875 26.000000
50924 12.000000
50979 135.000000
51029 -4.000000
51081 68.000000
51128 30.000000
51171 -26.000000
51225 42.000000
51280 18.000000
51330 19.000000
51381 59.000000
51435 1.000000
51487 -22.000000
51541 -13.000000
51593 -17.000000
51646 -10.000000
51697 -24.000000
51754 -32.000000
51810 -10.000000
51854 3.000000
51901 -22.000000
51953 -16.000000
52005 -26.000000
52058 -24.000000
52112 -24.000000
52166 -30.000000
52224 -10.000000
52276 70.000000
52330 -30.000000
52385 -6.000000
52432 21.000000
52479 -9.000000
52521 16.000000
52570 46.000000
52615 -1.000000
52666 -29.000000
52722 -23.000000
52774 -29.000000
52831 -20.000000
52889 -15.000000
52938 0.000000
52990 -28.000000
53040 27.000000
53089 -23.000000
53147 -27.000000
53197 -8.000000
53240 -5.000000
53291 -10.000000
53341 -29.000000
53393 -29.000000
53449 -20.000000
53500 -14.000000
53550 -31.000000
53601 -6.000000
53645 -10.000000
53703 -21.000000
53760 -19.000000
53810 -21.000000
53862 19.000000
53912 6.000000
53959 143.000000
54009 12.000000
54053 -8.000000
54103 -8.000000
54153 -28.000000
54205 -17.000000
54253 -26.000000
54311 -27.000000
54361 -27.000000
54416 229.000000
54463 -26.000000
54515 -7.000000
54571 -12.000000
54618 119.000000
54664 -23.000000
54722 -29.000000
54772 -25.000000
54830 -28.000000
54880 -22.000000
54937 -20.000000
54990 -31.000000
55043 -26.000000
55101 3.000000
55148 0.000000
55190 -20.000000
55240 -13.000000
55293 -28.000000
55347 -12.000000
55398 -6.000000
55444 9.000000
55490 1.000000
55535 29.000000
55577 -23.000000
55635 69.000000
55682 15.000000
55729 3.000000
55772 0.000000
55892 -17.000000
55945 20.000000
55987 17.000000
56039 -5.000000
56085 206.000000
56133 25.000000
56178 5.000000
56223 -4.000000
56281 -3.000000
56335 27.000000
56382 34.000000
56432 -13.000000
56490 197.000000
56537 -15.000000
56582 -20.000000
56635 41.000000
56677 18.000000
56727 10.000000
56771 24.000000
56821 -11.000000
56919 1590.000000
56962 74.000000
57010 -3.000000
57065 21.000000
57108 -12.000000
57159 -23.000000
57204 -10.000000
57252 -25.000000
57302 40.000000
57348 -19.000000
57405 8.000000
57450 2435.000000
57502 12.000000
57553 73.000000
57599 267.000000
57651 0.000000
57694 -31.000000
57742 24.000000
57784 -1.000000
57834 9.000000
57889 -10.000000
57942 -10.000000
58000 -24.000000
58047 -9.000000
58102 -3.000000
58146 -23.000000
58198 -14.000000
58254 -20.000000
58299 4.000000
58349 49.000000
58395 -25.000000
58452 -7.000000
58503 66.000000
58545 58.000000
58591 -10.000000
58649 63.000000
58699 70.000000
58742 150.000000
58792 86.000000
58834 65.000000
58884 46.000000
58928 2.000000
58980 31.000000
59030 193.000000
59072 -8.000000
59122 -21.000000
59180 50.000000
59228 44.000000
59273 98.000000
59322 -11.000000
59370 91.000000
59414 3.000000
59542 -28.000000
59588 -22.000000
59638 1646.000000
59686 46.000000
59736 24.000000
59789 92.000000
59839 46.000000
59887 2.000000
59935 97.000000
59982 39.000000
60031 260.000000
60079 3.000000
60137 4.000000
60195 99.000000
60246 210.000000
60289 84.000000
60339 3.000000
60395 -31.000000
60451 113.000000
60493 72.000000
60542 242.000000
60585 52.000000
60640 194.000000
60686 75.000000
60741 156.000000
60785 10.000000
60835 109.000000
60885 251.000000
60935 132.000000
60981 64.000000
61034 30.000000
61079 86.000000
61137 140.000000
61188 18.000000
61246 11.000000
61300 -15.000000
61344 78.000000
61391 23.000000
61442 -21.000000
61494 -17.000000
61546 -29.000000
61604 21.000000
61654 -20.000000
61710 -15.000000
61766 -24.000000
61813 7.000000
61860 -20.000000
61904 -11.000000
61962 -9.000000
62017 -23.000000
62149 -2.000000
62199 14.000000
62247 -31.000000
62297 -24.000000
62352 -28.000000
62409 -21.000000
62459 -28.000000
62510 -17.000000
62561 63.000000
62604 -23.000000
62654 -9.000000
62703 6.000000
62749 4.000000
62799 9.000000
62841 -3.000000
62887 18.000000
62934 98.000000
62980 25.000000
63028 15.000000
63073 0.000000
63123 -22.000000
63173 -7.000000
63228 30.000000
63280 -21.000000
63336 47.000000
63388 -8.000000
63445 -15.000000
63498 7.000000
63548 17.000000
63591 -7.000000
63735 -21.000000
63785 112.000000
63833 19.000000
63879 -5.000000
63924 -9.000000
63966 -11.000000
64023 -21.000000
64076 13.000000
64119 -2.000000
64175 -28.000000
64233 -14.000000
64283 -14.000000
64336 -8.000000
64394 -8.000000
64441 -28.000000
64498 -4.000000
64551 9.000000
64603 -28.000000
64661 -24.000000
64711 -20.000000
64763 -14.000000
64817 -15.000000
64867 -27.000000
64923 -20.000000
64971 690.000000
65025 47.000000
65070 100.000000
65117 15.000000
65165 298.000000
65216 -28.000000
65273 -8.000000
65331 43.000000
65376 131.000000
65430 -17.000000
65480 4.000000
65529 19.000000
65579 -27.000000
65633 92.000000
65682 -10.000000
65740 77.000000
65796 12.000000
65838 -4.000000
65888 -26.000000
65945 -22.000000
66002 -19.000000
66056 -20.000000
66109 -22.000000
66165 -5.000000
66216 18.000000
66274 -5.000000
66331 -17.000000
66381 107.000000
66427 26.000000
66477 14.000000
66534 83.000000
66580 100.000000
66630 40.000000
66688 201.000000
66739 121.000000
66791 35.000000
66838 55.000000
66886 86.000000
66941 84.000000
66986 22.000000
67032 -1.000000
67086 124.000000
67142 129.000000
67192 142.000000
67241 91.000000
67290 21.000000
67342 12.000000
67392 -17.000000
67446 -2.000000
67500 95.000000
67542 -29.000000
67592 626.000000
67638 1146.000000
67685 49.000000
67729 7.000000
67779 4.000000
67835 129.000000
67882 318.000000
67933 -5.000000
67989 210.000000
68035 968.000000
68084 593.000000
68129 105.000000
68182 221.000000
68233 526.000000
68283 332.000000
68328 1056.000000
68373 403.000000
68421 577.000000
68469 442.000000
68519 827.000000
68562 339.000000
68607 1544.000000
68653 1964.000000
68700 1325.000000
68749 745.000000
68796 1198.000000
68845 1330.000000
68895 896.000000
68948 814.000000
69003 970.000000
69060 1459.000000
69114 1334.000000
69164 385.000000
69221 24.000000
69271 -14.000000
69327 9.000000
69383 -13.000000
69440 920.000000
69486 28.000000
69534 17.000000
69586 68.000000
69639 749.000000
69689 47.000000
69742 30.000000
69796 3.000000
69854 31.000000
69897 29.000000
69948 30.000000
69997 -24.000000
70051 20.000000
70099 -10.000000
70153 5.000000
70211 36.000000
70259 50.000000
70303 29.000000
70353 66.000000
70395 4.000000
70445 11.000000
70492 27.000000
70542 62.000000
70600 0.000000
70653 29.000000
70698 1.000000
70748 17.000000
70806 22.000000
70864 12.000000
70922 13.000000
70972 26.000000
71020 120.000000
71070 47.000000
71127 -2.000000
71178 35.000000
71220 -19.000000
71271 10.000000
71320 9.000000
71372 10.000000
71421 2.000000
71466 -4.000000
71521 -24.000000
71578 273.000000
71625 -16.000000
71670 26.000000
71719 15.000000
71776 -24.000000
71834 -26.000000
71885 8.000000
71930 6.000000
71981 1.000000
72032 -22.000000
72084 -12.000000
72134 -14.000000
72180 -5.000000
72222 -16.000000
72273 -18.000000
72326 10.000000
72374 4.000000
72418 2.000000
72467 -17.000000
72509 -29.000000
72560 -20.000000
72613 -22.000000
72658 -16.000000
72703 -9.000000
72750 -21.000000
72798 179.000000
72843 18.000000
72887 40.000000
72934 15.000000
72978 -1.000000
73028 -2.000000
73070 -19.000000
73127 -23.000000
73177 20.000000
73230 27.000000
73274 -24.000000
73324 -14.000000
73380 -18.000000
73432 -6.000000
73479 48.000000
73528 7.000000
73585 -16.000000
73638 30.000000
73688 9.000000
73737 -7.000000
73785 2223.000000
73835 -27.000000
73890 -23.000000
73945 -26.000000
73999 66.000000
74041 -27.000000
74094 51.000000
74139 113.000000
74184 21.000000
74233 0.000000
74283 -12.000000
74328 -26.000000
74380 -19.000000
74430 -10.000000
74473 14.000000
74522 -29.000000
74573 6.000000
74629 6.000000
74679 -18.000000
74726 -13.000000
74781 -26.000000
74833 -1.000000
74880 20.000000
74931 8.000000
74981 20.000000
75028 13.000000
75073 25.000000
75116 3.000000
75164 12.000000
75208 -22.000000
75253 -32.000000
75311 1.000000
75403 -9.000000
75450 -28.000000
75501 -22.000000
75554 -15.000000
75603 98.000000
75650 -28.000000
75704 367.000000
75746 -3.000000
75801 -18.000000
75853 -5.000000
75897 -27.000000
75949 -15.000000
75996 14.000000
76038 56.000000
76085 -21.000000
76141 122.000000
76194 19.000000
76240 -9.000000
76288 16.000000
76339 -6.000000
76382 69.000000
76430 5.000000
76475 -14.000000
76518 -23.000000
76566 -6.000000
76618 -21.000000
76669 -12.000000
76722 -24.000000
76780 111.000000
76831 -15.000000
76876 -16.000000
76926 -6.000000
76975 9.000000
77028 176.000000
77085 212.000000
77133 277.000000
77183 5233.000000
77237 3196.000000
77295 57.000000
77343 368.000000
77385 214.000000
77431 1111.000000
77477 61.000000
77533 346.000000
77585 257.000000
77638 -21.000000
77691 -20.000000
77748 214.000000
77800 189.000000
77846 305.000000
77896 181.000000
77945 98.000000
78000 74.000000
78048 248.000000
78096 263.000000
78139 670.000000
78187 172.000000
78238 361.000000
78280 238.000000
78336 606.000000
78387 321.000000
78434 194.000000
78482 134.000000
78525 203.000000
78568 47.000000
78619 -12.000000
78669 116.000000
78719 70.000000
78763 -8.000000
78812 85.000000
78854 3796.000000
78902 179.000000
78948 200.000000
78991 173.000000
79047 177.000000
79092 174.000000
79136 119.000000
79186 83.000000
79242 277.000000
79288 2.000000
79345 329.000000
79391 95.000000
79440 236.000000
79486 94.000000
79535 99.000000
79588 28.000000
79641 61.000000
79695 357.000000
79737 316.000000
79781 334.000000
79831 248.000000
79887 384.000000
79938 43.000000
79990 225.000000
80033 274.000000
80080 293.000000
80128 2172.000000
80178 255.000000
80222 114.000000
80269 357.000000
80316 225.000000
80364 185.000000
80414 239.000000
80460 217.000000
80509 245.000000
80558 159.000000
80601 213.000000
80652 307.000000
80702 -19.000000
80760 -17.000000
80815 458.000000
80860 414.000000
80902 69.000000
80959 1111.000000
81011 337.000000
81058 246.000000
81100 170.000000
81148 416.000000
81198 64.000000
81244 133.000000
81297 273.000000
81345 445.000000
81391 605.000000
81439 294.000000
81483 515.000000
81538 155.000000
81589 482.000000
81640 538.000000
81682 576.000000
81736 909.000000
81789 169.000000
81840 580.000000
81892 237.000000
81942 388.000000
81998 259.000000
82050 200.000000
82105 -11.000000
82263 -10.000000
82314 37.000000
82364 533.000000
82412 15.000000
82466 85.000000
82523 112.000000
82579 98.000000
82637 16.000000
82691 74.000000
82749 412.000000
82793 139.000000
82842 101.000000
82885 293.000000
82929 105.000000
82979 65.000000
83025 111.000000
83067 200.000000
83119 77.000000
83171 -10.000000
83228 71.000000
83275 42.000000
83328 343.000000
83371 66.000000
83423 -17.000000
83471 -15.000000
83529 82.000000
83581 112.000000
83639 104.000000
83696 47.000000
83750 502.000000
83801 53.000000
83845 60.000000
83887 117.000000
83945 29.000000
83996 145.000000
84043 143.000000
84085 165.000000
84127 0.000000
84175 17.000000
84226 89.000000
84278 68.000000
84321 12.000000
84377 248.000000
84420 76.000000
84468 36.000000
84520 80.000000
84569 27.000000
84619 170.000000
84661 237.000000
84711 70.000000
84755 71.000000
84803 41.000000
84846 84.000000
84896 107.000000
84938 254.000000
84992 -13.000000
85044 72.000000
85096 -19.000000
85152 -29.000000
85209 43.000000
85255 112.000000
85312 -2.000000
85362 150.000000
85414 62.000000
85471 45.000000
85521 364.000000
85570 359.000000
85618 161.000000
85671 81.000000
85826 90.000000
85876 411.000000
85930 118.000000
85978 720.000000
86020 169.000000
86070 49.000000
86120 25.000000
86224 237.000000
86266 127.000000
86312 204.000000
86355 262.000000
86403 84.000000
86452 178.000000
86505 72.000000
86560 277.000000
86604 237.000000
86658 -14.000000
86709 10.000000
86764 69.000000
86806 -7.000000
86859 11.000000
86910 -4.000000
86961 29.000000
87015 17.000000
87069 14.000000
87124 -2.000000
87172 2.000000
87221 -7.000000
87270 -7.000000
87317 3.000000
87375 -7.000000
87432 5.000000
87481 41.000000
87528 -24.000000
87578 10.000000
87626 15.000000
87684 32.000000
87731 -23.000000
87781 -6.000000
87830 22.000000
87876 31.000000
87924 -12.000000
87979 -3.000000
88027 199.000000
88069 72.000000
88124 7.000000
88172 -12.000000
88225 -7.000000
88279 -28.000000
88333 30.000000
88383 -6.000000
88434 166.000000
88480 -2.000000
88533 -13.000000
88586 -18.000000
88641 34.000000
88695 -9.000000
88742 10.000000
88785 58.000000
88831 -1.000000
88883 -27.000000
88939 6.000000
88981 -20.000000
89031 -21.000000
89081 8.000000
89124 15.000000
89171 -14.000000
89226 34.000000
89280 -12.000000
89336 12.000000
89393 -13.000000
89446 45.000000
89492 -20.000000
89542 -3.000000
89588 -20.000000
89702 -4.000000
89759 -24.000000
89809 -13.000000
89866 -19.000000
89923 -2.000000
89965 908.000000
90012 -25.000000
90065 7.000000
90111 75.000000
90153 43.000000
90196 -22.000000
90251 25.000000
90300 11.000000
90343 -16.000000
90401 -28.000000
90455 -14.000000
90507 -28.000000
90557 67.000000
90605 20.000000
90657 -9.000000
90714 155.000000
90761 -23.000000
90812 -3.000000
90862 -27.000000
90912 -21.000000
90970 -28.000000
91027 -11.000000
91078 -21.000000
91123 -2.000000
91169 12.000000
91213 4.000000
91270 -32.000000
91325 16.000000
91377 -28.000000
91427 28.000000
91480 17.000000
91536 -5.000000
91582 0.000000
91634 865.000000
91681 21.000000
91726 421.000000
91771 1268.000000
91817 -7.000000
91865 14.000000
91911 146.000000
91953 -8.000000
92003 244.000000
92050 41.000000
92092 505.000000
92140 -27.000000
92197 -3.000000
92241 0.000000
92294 -17.000000
92344 -11.000000
92393 -24.000000
92443 -16.000000
92486 3.000000
92532 -25.000000
92582 -19.000000
92627 -15.000000
92681 -23.000000
92732 -22.000000
92784 -19.000000
92837 -29.000000
92895 -26.000000
92953 -30.000000
93010 0.000000
93054 91.000000
93103 269.000000
93159 270.000000
93204 292.000000
93252 341.000000
93310 65.000000
93360 132.000000
93405 222.000000
93454 44.000000
93504 19.000000
93546 267.000000
93590 214.000000
93634 252.000000
93681 22.000000
93732 268.000000
93778 535.000000
93827 191.000000
93871 71.000000
93914 311.000000
93961 468.000000
94011 170.000000
94061 414.000000
94110 94.000000
94157 -14.000000
94209 84.000000
94267 198.000000
94323 95.000000
94369 195.000000
94413 282.000000
94459 62.000000
94507 37.000000
94556 445.000000
94606 500.000000
94656 332.000000
94706 325.000000
94748 175.000000
94793 350.000000
94840 243.000000
94893 -11.000000
94940 335.000000
94998 392.000000
95049 429.000000
95104 477.000000
95149 528.000000
95200 138.000000
95256 352.000000
95308 289.000000
95358 15.000000
95416 36.000000
95474 -18.000000
95527 5.000000
95575 -27.000000
95626 9.000000
95681 -2.000000
95732 -30.000000
95882 -3.000000
95932 15.000000
95980 -2.000000
96033 -4.000000
96088 3.000000
96130 -24.000000
96188 -22.000000
96244 -8.000000
96299 -28.000000
96349 -18.000000
96397 -29.000000
96453 -32.000000
96503 -15.000000
96561 -8.000000
96604 -26.000000
96650 -27.000000
96705 -13.000000
96755 41.000000
96799 8.000000
96846 -5.000000
96898 990.000000
96945 -10.000000
96992 18.000000
97042 -3.000000
97094 -1.000000
97147 -28.000000
97200 39.000000
97246 -6.000000
97297 10.000000
97348 8.000000
97402 26.000000
97448 679.000000
97496 18.000000
97538 7.000000
97587 -20.000000
97643 17.000000
97697 177.000000
97749 9.000000
97793 27.000000
97841 1.000000
97890 -24.000000
97936 28.000000
97983 -26.000000
98033 -22.000000
98086 -31.000000
98141 -2.000000
98199 -3.000000
98241 9.000000
98299 -23.000000
98354 26.000000
98405 5.000000
98448 -26.000000
98503 80.000000
98545 -22.000000
98602 -10.000000
98658 -14.000000
98703 -31.000000
98761 12.000000
98811 45.000000
98854 -31.000000
98904 -25.000000
98961 -16.000000
99012 -22.000000
99069 -13.000000
99119 -7.000000
99174 -26.000000
99225 1.000000
99274 -26.000000
99328 -6.000000
99380 22.000000
99428 20.000000
99473 18.000000
99519 -26.000000
99563 -27.000000
99613 31.000000
99662 -19.000000
99706 -16.000000
99750 -20.000000
99799 -27.000000
99852 -19.000000
99907 462.000000
99958 -18.000000
100014 24.000000
100060 -8.000000
100112 -25.000000
100161 -26.000000
100216 -15.000000
100260 -9.000000
100312 -31.000000
100431 -17.000000
100488 -28.000000
100546 -25.000000
100596 -25.000000
100649 22.000000
100699 -1.000000
100750 -3.000000
100800 31.000000
100848 -30.000000
100896 -25.000000
100949 -23.000000
101002 -29.000000
101059 -29.000000
101109 -4.000000
101155 -31.000000
101208 -29.000000
101260 -28.000000
101313 0.000000
101453 -32.000000
101511 40.000000
101554 -28.000000
101607 -25.000000
101665 -26.000000
101721 17.000000
101769 22.000000
101812 -5.000000
101857 4.000000
101912 -19.000000
101963 -21.000000
102009 49.000000
102051 -21.000000
102101 -21.000000
102151 -11.000000
102200 -29.000000
102251 50.000000
102303 -18.000000
102354 -17.000000
102403 -20.000000
102458 -7.000000
102510 5.000000
102562 -30.000000
102612 -27.000000
102668 -24.000000
102719 654.000000
102769 -25.000000
102827 -20.000000
102878 -24.000000
102934 -3.000000
102987 -20.000000
103041 -28.000000
103156 -2.000000
103206 -22.000000
103257 -8.000000
103306 -10.000000
103361 -31.000000
103413 -31.000000
103469 6.000000
103517 -14.000000
103567 -26.000000
103624 -14.000000
103671 -27.000000
103722 -2.000000
103770 -31.000000
103822 -21.000000
103876 -27.000000
103934 -15.000000
103984 -9.000000
104032 -14.000000
104087 -16.000000
104141 -21.000000
104193 -2.000000
104237 56.000000
104286 36.000000
104335 16.000000
104379 -18.000000
104436 -12.000000
104486 -8.000000
104536 -17.000000
104592 -23.000000
104647 -4.000000
104692 41.000000
104743 26.000000
104793 20.000000
104836 -2.000000
104887 15.000000
104935 84.000000
104986 32.000000
105034 18.000000
105086 -20.000000
105141 -30.000000
105191 -25.000000
105242 -15.000000
105297 -13.000000
105355 -30.000000
105413 14.000000
105467 -22.000000
105518 -26.000000
105568 43.000000
105622 -5.000000
105673 -15.000000
105725 -27.000000
105775 49.000000
105818 -5.000000
105860 2.000000
105916 -31.000000
105967 -12.000000
106012 -28.000000
106062 -16.000000
106113 -25.000000
106733 -20.000000
106788 164.000000
106835 35.000000
106891 -24.000000
106941 -18.000000
106996 -3.000000
107038 -15.000000
107080 -11.000000
107131 35.000000
107174 -29.000000
107232 -17.000000
107289 -11.000000
107336 -1.000000
107385 -17.000000
107440 -18.000000
107497 49.000000
107540 -17.000000
107594 -10.000000
107637 -9.000000
107679 -5.000000
107729 43.000000
107776 -8.000000
107826 -10.000000
107876 -11.000000
107926 20.000000
107974 -21.000000
108022 -12.000000
108065 13.000000
108119 1.000000
108168 -30.000000
108219 -6.000000
108277 17.000000
108327 11.000000
108373 55.000000
108420 69.000000
108471 -23.000000
108524 -11.000000
108577 -7.000000
108626 41.000000
108675 -3.000000
108725 14.000000
108776 28.000000
108824 28.000000
108873 12.000000
108921 -4.000000
108965 17.000000
109015 -16.000000
109064 9.000000
109112 -2.000000
109164 6.000000
109212 5.000000
109262 9.000000
109307 74.000000
109351 69.000000
109400 53.000000
109456 43.000000
109514 131.000000
109569 89.000000
109611 76.000000
109661 0.000000
109703 81.000000
109756 5.000000
109808 132.000000
109852 106.000000
109898 65.000000
109944 199.000000
109990 197.000000
110034 226.000000
110165 202.000000
110219 79.000000
110267 66.000000
110319 16.000000
110373 -26.000000
110423 -20.000000
110481 59.000000
110526 27.000000
110576 -20.000000
110634 4987.000000
110679 -22.000000
110736 -18.000000
110790 7.000000
110832 16.000000
110875 -30.000000
110925 -17.000000
110978 11.000000
111028 -26.000000
111085 -10.000000
111141 -7.000000
111194 -28.000000
111249 -18.000000
111306 -28.000000
111359 -6.000000
111416 326.000000
111466 -12.000000
111509 -9.000000
111557 10.000000
111610 -21.000000
111661 -21.000000
111711 -11.000000
111759 3.000000
111810 -9.000000
111868 -20.000000
111912 11.000000
111963 9.000000
112014 -15.000000
112062 -12.000000
112110 6.000000
112162 -19.000000
112209 40.000000
112263 -17.000000
112310 -6.000000
112366 31.000000
112417 15.000000
112460 36.000000
112510 -23.000000
112559 -24.000000
112610 -15.000000
112655 -14.000000
112708 -4.000000
112754 -12.000000
112804 -14.000000
112856 -4.000000
112905 -16.000000
112961 -26.000000
113018 -18.000000
113069 15.000000
113114 38.000000
113162 -15.000000
113217 -3.000000
113272 -1.000000
113325 -14.000000
113381 -6.000000
113429 -19.000000
113478 -15.000000
113527 15.000000
113574 11.000000
113618 67.000000
113673 444.000000
113720 9.000000
113766 37.000000
113818 49.000000
113865 15.000000
113915 19.000000
113969 16.000000
114018 27.000000
114068 58.000000
114116 44.000000
114170 62.000000
114222 96.000000
114270 -13.000000
114325 7.000000
114375 -24.000000
114428 -2.000000
114483 25.000000
114529 15.000000
114582 8.000000
114627 -22.000000
114679 -18.000000
114736 1442.000000
114779 -17.000000
114824 279.000000
114870 3.000000
114914 -4.000000
114960 20.000000
115009 -28.000000
115059 -24.000000
115300 2.000000
115351 12.000000
115401 -6.000000
115453 14.000000
115507 17.000000
115551 8.000000
115597 25.000000
115645 87.000000
115690 75.000000
115734 20.000000
115792 7.000000
115844 -13.000000
115901 58.000000
115952 -21.000000
116006 41.000000
116058 49.000000
116109 -19.000000
116161 -14.000000
116211 -21.000000
116268 -31.000000
116319 -25.000000
116371 -7.000000
116475 -3.000000
116526 0.000000
116568 -23.000000
116624 5.000000
116675 -18.000000
116733 -22.000000
116790 -31.000000
116846 -18.000000
116896 -30.000000
116954 -30.000000
117012 2055.000000
117054 1.000000
117109 106.000000
117154 -13.000000
117204 -3.000000
117248 -32.000000
117301 -28.000000
117357 -30.000000
117415 77.000000
117469 -6.000000
117525 -2.000000
117582 -30.000000
117635 2.000000
117691 20.000000
117741 107.000000
117794 130.000000
117844 113.000000
117894 718.000000
117937 94.000000
117984 126.000000
118026 92.000000
118070 26.000000
118123 450.000000
118167 0.000000
118222 41.000000
118319 128.000000
118370 254.000000
118421 154.000000
118471 -5.000000
118522 14.000000
118567 -9.000000
118625 -14.000000
118676 -31.000000
118733 -25.000000
118791 -12.000000
118837 3.000000
118884 7170.000000
118934 135.000000
118978 265.000000
119024 142.000000
119077 284.000000
119217 421.000000
119269 6975.000000
119319 784.000000
119363 375.000000
119416 71.000000
119468 71.000000
119517 191.000000
119562 81.000000
119619 116.000000
119668 1211.000000
119718 318.000000
119768 294.000000
119811 293.000000
119859 335.000000
119913 508.000000
119957 288.000000
120015 351.000000
120066 420.000000
120124 3307.000000
120179 78.000000
120227 -27.000000
120283 2.000000
120336 284.000000
120392 24.000000
120439 587.000000
120494 312.000000
120542 267.000000
120595 122.000000
120649 356.000000
120697 -19.000000
120747 244.000000
120801 237.000000
120848 1.000000
120896 -18.000000
120953 124.000000
121011 51.000000
121069 117.000000
121116 -28.000000
121174 552.000000
121222 441.000000
121273 451.000000
121325 468.000000
121375 14.000000
121433 15.000000
121485 1018.000000
121534 314.000000
121588 958.000000
121630 1492.000000
121675 556.000000
121732 179.000000
121786 1549.000000
121836 776.000000
121890 267.000000
121941 78.000000
121999 183.000000
122051 386.000000
122168 126.000000
122220 11.000000
122277 -5.000000
122406 -1.000000
122456 40.000000
122498 24.000000
122555 12.000000
122613 43.000000
122663 1.000000
122711 20.000000
122769 23.000000
122820 -10.000000
122872 -4.000000
122927 4.000000
122972 161.000000
123016 113.000000
123121 119.000000
123165 95.000000
123207 21.000000
123262 6.000000
123315 24.000000
123371 170.000000
123421 -24.000000
123477 -27.000000
123528 8.000000
123573 65.000000
123615 -2.000000
123657 -9.000000
123699 -22.000000
123754 9.000000
123810 27.000000
123857 4.000000
123909 -31.000000
123962 -7.000000
124010 32.000000
124060 4.000000
124110 -14.000000
124163 -15.000000
124210 41.000000
124264 -24.000000
124315 -26.000000
124366 -22.000000
124418 -18.000000
124469 151.000000
124513 15.000000
124556 -11.000000
124606 -12.000000
124658 -10.000000
124709 67.000000
124764 -2.000000
124808 14.000000
124861 29.000000
124905 -13.000000
124956 23.000000
125011 18.000000
125057 33.000000
125111 8.000000
125162 36.000000
125213 19.000000
125267 17.000000
125318 150.000000
125371 32.000000
125421 343.000000
125472 -9.000000
125528 -24.000000
125586 -17.000000
125644 10.000000
125693 60.000000
125741 10.000000
125786 22.000000
125835 -3.000000
125881 -12.000000
125932 20.000000
125975 61.000000
126020 34.000000
126065 -11.000000
126115 26.000000
126159 -21.000000
126210 -10.000000
126252 25.000000
126306 14.000000
126358 4.000000
126405 15.000000
126448 50.000000
126495 -3.000000
126545 -25.000000
126594 61.000000
126644 -15.000000
126694 -10.000000
126738 -10.000000
126789 18.000000
126838 76.000000
127033 14.000000
127091 38.000000
127136 69.000000
127182 -21.000000
127233 -19.000000
127291 -29.000000
127349 77.000000
127399 -18.000000
127454 -10.000000
127510 205.000000
127635 -29.000000
127693 -27.000000
127746 -25.000000
127798 -18.000000
127844 66.000000
127894 -11.000000
127947 -14.000000
128001 7.000000
128053 -23.000000
128103 270.000000
128152 -23.000000
128206 13.000000
128254 -23.000000
128310 -16.000000
128363 -21.000000
128418 -6.000000
128471 -25.000000
128522 -19.000000
128567 -10.000000
128614 -25.000000
128671 -8.000000
128713 142.000000
128763 -29.000000
128812 -15.000000
128858 190.000000
128905 -29.000000
128958 -7.000000
129007 -31.000000
129059 -28.000000
129111 -10.000000
129166 -16.000000
129221 4.000000
129278 -30.000000
129336 -2.000000
129388 -26.000000
129434 -21.000000
129491 1335.000000
129534 -31.000000
129584 -10.000000
129630 -21.000000
129677 -15.000000
129727 -28.000000
129781 -24.000000
129832 -1.000000
129881 14.000000
129934 126.000000
129986 3.000000
130043 2.000000
130094 35.000000
130143 -28.000000
130194 -15.000000
130243 -16.000000
130345 19.000000
130387 -17.000000
130442 -12.000000
130500 33.000000
130543 2.000000
130601 -17.000000
130651 -28.000000
130707 33.000000
130763 117.000000
130808 51.000000
130860 521.000000
130905 20.000000
130953 57.000000
130995 31.000000
131046 -6.000000
131094 163.000000
131136 -7.000000
131191 4.000000
131244 38.000000
131297 27.000000
131344 42.000000
131399 -8.000000
131454 -20.000000
131508 -12.000000
131561 -29.000000
131619 -29.000000
131676 -29.000000
131728 -30.000000
131781 -26.000000
131831 -13.000000
131874 -3.000000
131925 -23.000000
131973 4.000000
132021 -22.000000
132070 -11.000000
132123 -6.000000
132176 13.000000
132226 -31.000000
132277 -4.000000
132330 -28.000000
132377 -11.000000
132433 23.000000
132487 345.000000
132532 15.000000
132587 11.000000
132640 -15.000000
132695 -1.000000
132745 302.000000
132791 -12.000000
132839 -31.000000
132891 24.000000
132945 -18.000000
132993 8.000000
133041 15.000000
133092 -1.000000
133135 1.000000
133183 66.000000
133227 -18.000000
133272 -16.000000
133322 -26.000000
133375 7.000000
133427 -1.000000
133469 -22.000000
133526 44.000000
133578 65.000000
133632 20.000000
133685 64.000000
133729 214.000000
133778 141.000000
133820 69.000000
133867 108.000000
133919 157.000000
133965 142.000000
134014 84.000000
134057 150.000000
134101 171.000000
134144 137.000000
134187 133.000000
134237 -10.000000
134294 139.000000
134346 14.000000
134389 -23.000000
134443 280.000000
134498 289.000000
134547 174.000000
134597 293.000000
134644 85.000000
134697 153.000000
134748 207.000000
134804 135.000000
134853 166.000000
134900 38.000000
134952 17.000000
135002 534.000000
135058 180.000000
135106 151.000000
135159 126.000000
135212 67.000000
135266 -23.000000
135321 16.000000
135368 14.000000
135419 247.000000
135465 240.000000
135518 179.000000
135576 102.000000
135618 421.000000
135666 713.000000
135711 313.000000
135763 60.000000
135811 7.000000
135865 144.000000
135915 311.000000
135967 109.000000
136017 87.000000
136067 655.000000
136121 6.000000
136175 131.000000
136219 438.000000
136266 532.000000
136314 1011.000000
136357 250.000000
136399 221.000000
136454 115.000000
136500 235.000000
136556 271.000000
136598 444.000000
136642 332.000000
136686 890.000000
136731 47.000000
136789 61.000000
136835 439.000000
136879 88.000000
136930 492.000000
136972 478.000000
137023 247.000000
137078 183.000000
137128 10.000000
137181 161.000000
137231 110.000000
137289 2.000000
137337 -16.000000
137385 -7.000000
137435 -26.000000
137487 55.000000
137540 28.000000
137591 6.000000
137642 152.000000
137685 16.000000
137731 3684.000000
137773 19.000000
137831 25.000000
137880 200.000000
137922 -5.000000
137972 -12.000000
138015 -12.000000
138066 -11.000000
138113 -3.000000
138162 -4.000000
138213 -12.000000
138258 16.000000
138307 5.000000
138354 -30.000000
138411 -23.000000
138466 7.000000
138514 -9.000000
138563 31.000000
138618 -9.000000
138665 9.000000
138718 4.000000
138763 22.000000
138818 58.000000
138870 -29.000000
138919 -19.000000
138967 3.000000
139015 -15.000000
139064 -25.000000
139118 -14.000000
139172 -25.000000
139223 -24.000000
139278 -18.000000
139329 -8.000000
139378 3.000000
139431 4.000000
139476 5.000000
139530 -27.000000
139582 8.000000
139631 1.000000
139679 76.000000
139729 61.000000
139773 -11.000000
139823 -9.000000
139873 -25.000000
139925 40.000000
139971 10.000000
140022 180.000000
140080 -9.000000
140134 -18.000000
140177 -23.000000
140229 115.000000
140284 -14.000000
140337 28.000000
140380 -5.000000
140429 -11.000000
140484 -5.000000
140531 -25.000000
140588 -7.000000
140644 -26.000000
140697 10.000000
140746 42.000000
140796 54.000000
140848 36.000000
140898 -24.000000
140955 9.000000
141005 -11.000000
141054 -14.000000
141103 -20.000000
141150 1.000000
141201 184.000000
141254 -24.000000
141304 -20.000000
141351 -4.000000
141405 6.000000
141463 -14.000000
141517 -31.000000
141574 -7.000000
141628 5.000000
141682 37.000000
141739 -4.000000
141797 46.000000
141850 1.000000
141900 50.000000
141943 55.000000
141993 4.000000
142037 0.000000
142095 -27.000000
142147 -25.000000
142203 -29.000000
142259 2.000000
142306 -12.000000
142352 -12.000000
142407 -18.000000
142455 -17.000000
142503 -5.000000
142554 101.000000
142601 17.000000
142644 20.000000
142692 -10.000000
142747 -1.000000
142795 -26.000000
142853 -22.000000
142907 -6.000000
142951 -17.000000
142996 -10.000000
143041 -18.000000
143086 -10.000000
143138 3.000000
143187 -10.000000
143245 6.000000
143292 -15.000000
143339 34.000000
143394 -19.000000
143444 -26.000000
143499 47.000000
143549 -10.000000
143597 -13.000000
143648 0.000000
143691 -17.000000
143740 -30.000000
143792 -6.000000
143838 88.000000
143885 16.000000
143943 -16.000000
143994 266.000000
144041 75.000000
144085 -3.000000
144136 22.000000
144179 452.000000
144229 2.000000
144275 -3.000000
144325 -19.000000
144377 -13.000000
144427 11.000000
144476 -27.000000
144526 68.000000
144573 -19.000000
144623 -25.000000
144678 -28.000000
144735 -8.000000
144786 26.000000
144837 -22.000000
144895 -32.000000
144945 -30.000000
144995 -21.000000
145053 -31.000000
145104 -20.000000
145153 -30.000000
145204 -4.000000
145246 -28.000000
145296 -27.000000
145349 -21.000000
145405 39.000000
145458 -12.000000
145501 -11.000000
145551 11.000000
145594 -28.000000
145649 51.000000
145701 27.000000
145748 -9.000000
145790 -18.000000
145841 18.000000
145891 -1.000000
145941 11.000000
145998 95.000000
146048 -21.000000
146101 -11.000000
146146 -12.000000
146200 -18.000000
146253 6.000000
146306 -18.000000
146355 11.000000
146403 -10.000000
146453 -20.000000
146511 371.000000
146555 -20.000000
146608 -7.000000
146662 36.000000
147638 -28.000000
147689 -10.000000
147740 -26.000000
147798 -8.000000
147853 -17.000000
147911 -2.000000
147968 89.000000
148010 144.000000
148058 24.000000
148110 79.000000
148159 27.000000
148210 16.000000
148256 36.000000
148305 31.000000
148355 -13.000000
148401 -17.000000
148452 19.000000
148509 -25.000000
148558 45.000000
148610 -16.000000
148668 25.000000
148722 0.000000
148772 21.000000
148816 68.000000
148867 1435.000000
148912 14.000000
148963 159.000000
149006 13.000000
149052 204.000000
149101 55.000000
149152 46.000000
149203 71.000000
149245 6.000000
149289 13.000000
149336 -13.000000
149386 6.000000
149436 10.000000
149493 -26.000000
149543 20.000000
149585 -5.000000
149630 -16.000000
149678 -26.000000
149735 -21.000000
149792 -17.000000
149843 -29.000000
149896 -17.000000
149949 -24.000000
150007 8.000000
150058 -23.000000
150111 -23.000000
150162 -28.000000
150213 -18.000000
150259 17.000000
150303 35.000000
150349 8.000000
150391 -5.000000
150441 -17.000000
150492 -16.000000
150539 -15.000000
150588 -29.000000
150640 60.000000
150692 42.000000
150745 11.000000
150793 106.000000
150836 -5.000000
150885 -29.000000
150942 253.000000
150994 2.000000
151044 -3.000000
151091 -25.000000
151142 -12.000000
151191 8.000000
151243 -16.000000
151289 -18.000000
151340 61.000000
151388 -3.000000
151437 13.000000
151482 74.000000
151534 5.000000
151583 -15.000000
151633 47.000000
151684 54.000000
151733 160.000000
151780 28.000000
151830 396.000000
151878 118.000000
151926 74.000000
151970 19.000000
152018 35.000000
152064 56.000000
152109 58.000000
152159 18.000000
152202 24.000000
152260 -3.000000
152313 280.000000
152359 76.000000
152416 1.000000
152470 50.000000
152513 8.000000
152566 107.000000
152615 1.000000
152667 39.000000
152713 49.000000
152763 -3.000000
152813 -14.000000
152866 13.000000
152922 0.000000
152978 58.000000
153032 -28.000000
153087 115.000000
153134 136.000000
153184 3.000000
153237 22.000000
153295 96.000000
153338 20.000000
153396 -7.000000
153454 0.000000
153508 -5.000000
153558 62.000000
153606 38.000000
153659 26.000000
153701 52.000000
153758 88.000000
153814 -20.000000
153872 -4.000000
153925 -4.000000
153977 -7.000000
154031 -23.000000
154084 70.000000
154131 7.000000
154178 24.000000
154231 63.000000
154284 -6.000000
154342 -29.000000
154396 425.000000
154446 -29.000000
154500 -5.000000
154553 75.000000
154607 -29.000000
154664 21.000000
154714 3.000000
154768 5.000000
154818 5.000000
154876 1.000000
154931 0.000000
154973 -22.000000
155023 14.000000
155065 8.000000
155120 -9.000000
155178 -6.000000
155233 9.000000
155282 -17.000000
155335 -11.000000
155392 -18.000000
155449 149.000000
155493 -7.000000
155547 -1.000000
155598 72.000000
155653 95.000000
155711 77.000000
155756 18.000000
155810 69.000000
155864 -5.000000
155917 116.000000
155967 137.000000
156018 -4.000000
156068 -12.000000
156126 -7.000000
156184 227.000000
156242 60.000000
156294 155.000000
156336 8.000000
156379 35.000000
156425 26.000000
156469 -4.000000
156518 -28.000000
156571 -6.000000
156615 61.000000
156664 14.000000
156709 -20.000000
156766 386.000000
156812 623.000000
156854 18.000000
156904 62.000000
156953 22.000000
157002 15.000000
157049 -6.000000
157095 50.000000
157138 78.000000
157188 80.000000
157233 149.000000
157275 230.000000
157324 80.000000
157371 126.000000
157427 392.000000
157478 45.000000
157528 81.000000
157584 96.000000
157634 -4.000000
157691 24.000000
157742 -26.000000
157800 -19.000000
157858 -24.000000
157916 -28.000000
157966 -6.000000
158009 3082.000000
158051 5.000000
158101 20.000000
158154 26.000000
158204 1448.000000
158246 103.000000
158297 -29.000000
158347 -25.000000
158405 8.000000
158459 -18.000000
158505 -3.000000
158560 10.000000
158616 -19.000000
158673 2.000000
158723 14.000000
158770 51.000000
158819 25.000000
158870 11.000000
158913 -8.000000
158969 30.000000
159017 -5.000000
159061 206.000000
159111 39.000000
159159 -2.000000
159205 1.000000
159254 9.000000
159298 -4.000000
159341 5.000000
159397 -30.000000
159450 -7.000000
159505 -8.000000
159558 -29.000000
159609 -24.000000
159659 -28.000000
159714 -20.000000
159769 -4.000000
159813 -20.000000
159863 -24.000000
159919 -28.000000
159974 -22.000000
160026 -12.000000
160084 -23.000000
160138 -28.000000
160192 -9.000000
160248 -18.000000
160300 59.000000
160349 -25.000000
160399 -28.000000
160455 -25.000000
160506 -18.000000
160564 -19.000000
160622 -25.000000
160680 -27.000000
160730 -16.000000
160786 -29.000000
160840 4.000000
160887 36.000000
160934 -18.000000
160986 12.000000
161041 -13.000000
161094 -6.000000
161149 5.000000
161191 13.000000
161238 15.000000
161280 32.000000
161322 9.000000
161371 30.000000
161417 -15.000000
161462 -10.000000
161512 -25.000000
161562 -9.000000
161613 9.000000
161660 200.000000
161714 -21.000000
161766 -18.000000
161819 -26.000000
161877 -32.000000
162014 -14.000000
162065 -10.000000
162117 -7.000000
162171 -15.000000
162227 -12.000000
162282 39.000000
162337 -29.000000
162388 15.000000
162435 -12.000000
162489 -13.000000
162546 -21.000000
162601 19.000000
162652 10.000000
162703 4.000000
162745 -18.000000
162795 -9.000000
162851 -7.000000
162896 -24.000000
162943 -30.000000
162997 -8.000000
163051 -27.000000
163109 -14.000000
163157 30.000000
163208 -7.000000
163250 -19.000000
163299 -9.000000
163344 20.000000
163391 77.000000
163433 -29.000000
163490 -24.000000
163547 -30.000000
163598 10.000000
163649 68.000000
163701 1071.000000
163743 10.000000
163791 -8.000000
163837 33.000000
163881 -11.000000
163932 -24.000000
163982 -1.000000
164029 40.000000
164081 108.000000
164128 49.000000
164178 62.000000
164229 205.000000
164282 23.000000
164332 156.000000
164387 118.000000
164441 54.000000
164485 190.000000
164535 96.000000
164583 -16.000000
164641 -24.000000
164691 102.000000
164733 81.000000
164782 14.000000
164832 -10.000000
164883 46.000000
164929 38.000000
164975 8.000000
165028 62.000000
165073 40.000000
165120 89.000000
165162 -17.000000
165219 -14.000000
165274 31.000000
165322 20.000000
165374 36.000000
165428 -13.000000
165478 110.000000
165523 35.000000
165575 84.000000
165627 367.000000
165673 80.000000
165822 -10.000000
165880 246.000000
165927 8.000000
165978 40.000000
166029 154.000000
166076 100.000000
166119 21.000000
166162 57.000000
166204 126.000000
166256 20.000000
166308 76.000000
166358 -14.000000
166412 -23.000000
166461 39.000000
166508 -12.000000
166565 64.000000
166617 604.000000
166659 10.000000
166716 1.000000
166773 84.000000
166815 38.000000
166868 -15.000000
166920 70.000000
166965 4.000000
167012 -20.000000
167062 -8.000000
167108 10.000000
167154 -29.000000
167210 -27.000000
167259 0.000000
167304 114.000000
167355 74.000000
167397 -6.000000
167450 -2.000000
167497 -7.000000
167543 -23.000000
167594 -28.000000
167645 -13.000000
167699 -27.000000
167754 20.000000
167798 -13.000000
167842 -32.000000
167892 1.000000
167941 -27.000000
167995 0.000000
168038 21.000000
168082 -6.000000
168133 15.000000
168180 -23.000000
168238 -21.000000
168291 374.000000
168340 32.000000
168383 -16.000000
168428 -3.000000
168471 -26.000000
168526 -17.000000
168569 -27.000000
168616 28.000000
168658 156.000000
168700 -20.000000
168749 8.000000
168794 -17.000000
168846 35.000000
168891 31.000000
168944 -8.000000
168992 2228.000000
169037 -12.000000
169080 -8.000000
169122 1.000000
169170 -13.000000
169214 71.000000
169271 -23.000000
169328 11.000000
169383 11.000000
169433 2.000000
169477 -32.000000
169619 -18.000000
169675 -22.000000
169733 -10.000000
169779 6.000000
169824 -9.000000
169871 87.000000
169913 -8.000000
169965 -2.000000
170016 -23.000000
170069 20.000000
170111 8.000000
170156 11.000000
170198 -7.000000
170245 22.000000
170291 0.000000
170346 -24.000000
170396 29.000000
170438 -6.000000
170486 -28.000000
170537 51.000000
170582 15.000000
170629 118.000000
170686 13.000000
170730 22.000000
170784 101.000000
170836 1.000000
170889 71.000000
170944 31.000000
171001 104.000000
171054 99.000000
171104 105.000000
171158 -18.000000
171208 92.000000
171257 -16.000000
171314 -30.000000
171364 24.000000
171412 -28.000000
171469 -6.000000
171524 18.000000
171575 -5.000000
171619 -15.000000
171670 -25.000000
171718 17.000000
171770 19.000000
171825 44.000000
171876 85.000000
171927 75.000000
172018 171.000000
172065 168.000000
172123 177.000000
172166 223.000000
172224 280.000000
172272 120.000000
172322 304.000000
172369 147.000000
172417 23.000000
172467 -1.000000
172517 22.000000
172567 394.000000
172610 264.000000
172656 47.000000
172706 997.000000
172749 967.000000
172797 184.000000
172843 152.000000
172901 81.000000
172944 78.000000
172994 117.000000
173038 375.000000
173092 147.000000
173146 338.000000
173203 476.000000
173253 492.000000
173308 562.000000
173366 36.000000
173416 59.000000
173466 423.000000
173516 375.000000
173563 145.000000
173620 180.000000
173673 145.000000
173727 -28.000000
173777 -23.000000
173834 -15.000000
173889 -15.000000
173946 -26.000000
174004 -19.000000
174054 23.000000
174107 -21.000000
174157 -16.000000
174207 -17.000000
174263 -1.000000
174656 -16.000000
175010 81.000000
175059 -8.000000
175113 110.000000
175693 -14.000000
175744 -20.000000
175800 -16.000000
175858 -17.000000
175912 -17.000000
175969 157.000000
176027 75.000000
176080 386.000000
176138 -27.000000
176188 1082.000000
176242 585.000000
176297 320.000000
176349 844.000000
176405 564.000000
176453 35.000000
176511 203.000000
176564 404.000000
176861 -12.000000
176917 -14.000000
176966 -24.000000
177020 -31.000000
177073 359.000000
177131 -21.000000
177185 -8.000000
177236 -24.000000
177294 -23.000000
177351 5.000000
177395 -18.000000
177447 33.000000
177505 -18.000000
177562 -26.000000
177614 51.000000
177665 -16.000000
177723 21.000000
177769 -24.000000
177818 -15.000000
177870 201.000000
177916 -16.000000
177971 -14.000000
178022 362.000000
178072 11.000000
178120 -31.000000
178178 -12.000000
178234 1.000000
178290 60.000000
178406 605.000000
178453 664.000000
178509 669.000000
178554 1539.000000
178599 969.000000
178653 270.000000
178707 794.000000
178757 180.000000
178812 456.000000
178865 663.000000
178912 591.000000
178957 140.000000
179009 147.000000
179065 524.000000
179121 222.000000
179177 186.000000
179230 739.000000
179276 529.000000
179319 506.000000
179365 876.000000
179415 684.000000
179466 866.000000
179508 -24.000000
179560 -9.000000
179614 -21.000000
179669 615.000000
179718 309.000000
179769 135.000000
179819 365.000000
179872 417.000000
179923 402.000000
179975 417.000000
180032 -26.000000
180087 6.000000
180137 48.000000
180193 77.000000
180251 564.000000
180304 219.000000
180354 390.000000
180412 229.000000
180465 1040.000000
180514 1397.000000
180659 332.000000
180716 174.000000
180766 1933.000000
180816 764.000000
180868 -6.000000
180919 -25.000000
180977 -26.000000
181035 -21.000000
181085 11.000000
181129 -5.000000
181174 1.000000
181221 -20.000000
181274 55.000000
181320 -1.000000
181368 36.000000
181415 28.000000
181472 -14.000000
181519 46.000000
181570 -19.000000
181624 1661.000000
181673 173.000000
181718 -3.000000
181771 18.000000
181828 179.000000
181871 -25.000000
181929 137.000000
181985 3.000000
182035 20.000000
182078 -1.000000
182123 -19.000000
182173 -6.000000
182220 16.000000
182270 -7.000000
182315 -13.000000
182363 -12.000000
182418 -17.000000
182470 -27.000000
182523 -16.000000
182578 55.000000
182628 -11.000000
182676 -25.000000
182733 -25.000000
182782 -5.000000
182838 0.000000
182895 -16.000000
182947 306.000000
182996 18.000000
183046 -7.000000
183091 -20.000000
183147 -9.000000
183230 388.000000
183273 -19.000000
183322 -19.000000
183377 -3.000000
183427 2.000000
183477 -8.000000
183533 -5.000000
183873 137.000000
183921 -21.000000
183977 -3.000000
184232 -10.000000
184288 -27.000000
184345 -18.000000
184395 -25.000000
184453 -14.000000
184563 -16.000000
184612 -27.000000
184662 -7.000000
184711 -7.000000
184765 11.000000
184815 -19.000000
184865 4.000000
184911 5.000000
184969 204.000000
185020 -21.000000
185074 -21.000000
185124 -26.000000
185177 -31.000000
185231 28.000000
185280 -28.000000
185335 -19.000000
185387 -30.000000
185440 -20.000000
185494 -1.000000
185543 56.000000
185591 -22.000000
185643 -28.000000
185693 19.000000
185735 -21.000000
185785 0.000000
185839 -17.000000
185893 13.000000
185938 -9.000000
185994 -28.000000
186048 24.000000
186096 6.000000
186145 -23.000000
186197 -31.000000
186252 -28.000000
186302 -3.000000
186354 -20.000000
186403 1.000000
186447 20.000000
186492 -21.000000
186538 -28.000000
186591 -13.000000
186640 25.000000
186689 172.000000
186742 -12.000000
186791 -26.000000
186845 60.000000
186889 -27.000000
186945 131.000000
187118 43.000000
187175 -25.000000
187224 -27.000000
187274 -31.000000
187332 -28.000000
187390 -29.000000
187440 -24.000000
187492 -15.000000
187549 86.000000
187599 -9.000000
187654 55.000000
187704 160.000000
187749 34.000000
187801 260.000000
187854 1.000000
187907 352.000000
187951 252.000000
188004 179.000000
188047 122.000000
188103 270.000000
188145 288.000000
188202 215.000000
188260 53.000000
188314 -24.000000
188371 191.000000
188425 152.000000
188472 12.000000
188528 17.000000
188579 95.000000
188631 26.000000
188673 290.000000
188725 300.000000
188771 570.000000
188822 362.000000
188865 58.000000
188921 220.000000
188968 32.000000
189023 138.000000
189076 323.000000
189126 380.000000
189170 413.000000
189219 387.000000
189271 1002.000000
189318 108.000000
189369 709.000000
189423 425.000000
189477 496.000000
189522 783.000000
189579 137.000000
189633 356.000000
189682 271.000000
189727 467.000000
189771 402.000000
189822 122.000000
189872 358.000000
189930 156.000000
189976 467.000000
190018 191.000000
190061 829.000000
190104 251.000000
190156 146.000000
190206 482.000000
190262 418.000000
190320 97.000000
190373 504.000000
190506 384.000000
190558 61.000000
190616 46.000000
190674 -9.000000
190724 -23.000000
190776 -20.000000
190834 2.000000
190884 39.000000
190934 42.000000
190976 -1.000000
191025 9.000000
191076 17.000000
191126 -29.000000
191175 19.000000
191225 -30.000000
191279 38.000000
191328 -27.000000
191377 -25.000000
191426 14.000000
191476 -20.000000
191534 -29.000000
191590 -22.000000
191641 -5.000000
191684 -12.000000
191733 -26.000000
191785 40.000000
191830 -5.000000
191882 3559.000000
191931 -9.000000
191981 -4.000000
192035 -24.000000
192084 -15.000000
192126 73.000000
192168 40.000000
192218 21.000000
192263 27.000000
192317 56.000000
192368 86.000000
192416 31.000000
192470 -6.000000
192515 26.000000
192568 104.000000
192611 -6.000000
192663 80.000000
192712 42.000000
192770 1021.000000
192816 3.000000
192872 73.000000
192915 41.000000
192966 -28.000000
193024 119.000000
193073 67.000000
193124 51.000000
193171 180.000000
193218 95.000000
193269 106.000000
193319 109.000000
193366 128.000000
193417 72.000000
193467 54.000000
193517 91.000000
193564 17.000000
193622 79.000000
193674 16.000000
193730 63.000000
193780 58.000000
193834 46.000000
193892 550.000000
193942 15.000000
193993 78.000000
194046 23.000000
194096 -17.000000
194154 58.000000
194199 74.000000
194248 27.000000
194306 -16.000000
194356 46.000000
194409 117.000000
194460 619.000000
194508 93.000000
194551 26.000000
194607 30.000000
194665 -8.000000
194716 72.000000
194773 -17.000000
194824 526.000000
194868 20.000000
194924 -22.000000
194978 81.000000
195022 43.000000
195079 58.000000
195126 -28.000000
195180 72.000000
195232 217.000000
195282 105.000000
195336 58.000000
195392 -3.000000
195448 75.000000
195497 194.000000
195544 100.000000
195594 153.000000
195644 90.000000
195702 80.000000
195749 44.000000
195795 127.000000
195847 62.000000
195899 63.000000
195942 35.000000
195996 133.000000
196047 219.000000
196093 166.000000
196142 215.000000
196189 170.000000
196237 237.000000
196280 100.000000
196323 142.000000
196375 190.000000
196427 85.000000
196473 179.000000
196524 187.000000
196572 108.000000
196625 -11.000000
196675 133.000000
196730 1.000000
196778 -18.000000
196827 -3.000000
196875 -20.000000
196933 -8.000000
196985 8.000000
197037 84.000000
197081 7.000000
197134 -14.000000
197180 10.000000
197238 4.000000
197291 4.000000
197341 32.000000
197393 49.000000
197437 216.000000
197489 36.000000
197547 23.000000
197594 71.000000
197641 53.000000
197691 18.000000
197749 71.000000
197799 -5.000000
197850 11.000000
197899 -7.000000
197950 46.000000
197995 21.000000
198052 6.000000
198100 68.000000
198145 39.000000
198196 110.000000
198239 -2.000000
198290 11.000000
198342 11.000000
198400 56.000000
198454 -21.000000
198505 165.000000
198555 175.000000
198599 59.000000
198647 34.000000
198695 76.000000
198740 46.000000
198788 85.000000
198844 -16.000000
198901 53.000000
198950 115.000000
198997 98.000000
199048 88.000000
199097 29.000000
199139 -4.000000
199189 13.000000
199241 112.000000
199286 35.000000
199335 157.000000
199385 -4.000000
199436 45.000000
199486 61.000000
199543 64.000000
199593 76.000000
199639 89.000000
199687 -5.000000
199737 3.000000
199787 108.000000
199839 27.000000
199893 -7.000000
199945 1.000000
200002 95.000000
200048 -5.000000
200105 -14.000000
200162 -15.000000
200212 -7.000000
200263 146.000000
200310 34.000000
200359 131.000000
200409 -14.000000
200458 82.000000
200514 106.000000
200561 250.000000
200605 97.000000
200647 632.000000
200695 1.000000
200741 62.000000
200791 384.000000
200848 71.000000
200902 95.000000
200951 273.000000
201001 117.000000
201054 182.000000
201102 238.000000
201148 25.000000
201193 137.000000
201246 172.000000
201300 138.000000
201350 42.000000
201407 60.000000
201462 112.000000
201507 103.000000
201562 87.000000
201606 113.000000
201656 420.000000
201703 113.000000
201753 62.000000
201806 105.000000
201855 191.000000
201903 99.000000
201950 122.000000
201994 99.000000
202041 83.000000
202091 109.000000
202138 147.000000
202191 114.000000
202243 61.000000
202301 46.000000
202348 110.000000
202399 54.000000
202457 43.000000
202503 136.000000
202548 38.000000
202591 77.000000
202641 88.000000
202688 82.000000
202732 -25.000000
202780 87.000000
203061 -32.000000
203116 -21.000000
203164 -21.000000
203218 -29.000000
203272 11.000000
203316 71.000000
203366 133.000000
203410 446.000000
203465 437.000000
203509 265.000000
203551 93.000000
203606 1523.000000
203662 2216.000000
203712 862.000000
203766 1491.000000
203808 1208.000000
203857 316.000000
203899 125.000000
203955 1445.000000
204004 1255.000000
204051 1550.000000
204101 1519.000000
204146 315.000000
204198 720.000000
204250 2636.000000
204295 1499.000000
204343 940.000000
204390 707.000000
204439 1323.000000
204493 614.000000
204543 606.000000
204592 1353.000000
204643 797.000000
204699 103.000000
204751 1183.000000
204799 1612.000000
204848 804.000000
204899 533.000000
204944 1148.000000
204996 2200.000000
205044 82.000000
205095 3332.000000
205137 2419.000000
205188 2015.000000
205233 677.000000
205279 1250.000000
205337 2881.000000
205391 958.000000
205433 1745.000000
205482 1361.000000
205538 4859.000000
205584 2773.000000
205630 1450.000000
205682 2010.000000
205731 1025.000000
205786 2841.000000
205833 2276.000000
205890 1033.000000
205937 2899.000000
205988 1488.000000
206037 1152.000000
206083 526.000000
206135 5705.000000
206185 412.000000
206231 4547.000000
206283 5070.000000
206329 1994.000000
206378 2773.000000
206427 971.000000
206485 1042.000000
206539 2338.000000
206581 6095.000000
206632 3833.000000
206684 5143.000000
206789 257.000000
206840 50.000000
206897 -2.000000
206954 -27.000000
207008 -30.000000
207064 -30.000000
207118 -13.000000
207172 -11.000000
207226 -12.000000
207277 48.000000
207323 23.000000
207368 -14.000000
207410 -17.000000
207467 -4.000000
207515 -17.000000
207564 13.000000
207620 -10.000000
207668 -9.000000
207714 -14.000000
207768 -27.000000
207824 9.000000
207874 -15.000000
207927 -30.000000
207984 -28.000000
208034 -23.000000
208092 -23.000000
208149 -13.000000
208197 -19.000000
208254 -26.000000
208305 -18.000000
208360 -27.000000
208414 21.000000
208460 -24.000000
208513 -31.000000
208568 -20.000000
208620 -23.000000
208675 -28.000000
208727 -7.000000
208777 9.000000
208833 322.000000
208888 34.000000
208934 -16.000000
208989 -10.000000
209044 -2.000000
209089 4.000000
209142 18.000000
209188 4.000000
209236 -24.000000
209288 -23.000000
209341 -18.000000
209391 -8.000000
209449 -13.000000
209503 17.000000
209554 0.000000
209607 -19.000000
209660 89.000000
209715 20.000000
209769 -14.000000
209821 -8.000000
209872 15.000000
209917 -5.000000
209972 448.000000
210024 22.000000
210068 -17.000000
210126 -31.000000
210180 -24.000000
210237 -16.000000
210283 -24.000000
210335 79.000000
210390 -27.000000
210440 2.000000
210488 -23.000000
210538 -20.000000
210593 -21.000000
210646 15.000000
210694 -12.000000
210750 -8.000000
210798 10.000000
210846 -31.000000
210898 -19.000000
210949 9.000000
211006 -23.000000
211056 -15.000000
211113 -30.000000
211165 -29.000000
211223 17.000000
211266 176.000000
211316 -30.000000
211369 -14.000000
211415 107.000000
211460 -29.000000
211503 0.000000
211559 -30.000000
211609 -3.000000
211659 609.000000
211704 -22.000000
211752 26.000000
211800 -26.000000
211853 46.000000
211902 -20.000000
211956 -24.000000
212008 -4.000000
212058 -16.000000
212110 7.000000
212152 -13.000000
212202 9.000000
212246 14.000000
212294 -2.000000
212345 -30.000000
212400 -4.000000
212456 -3.000000
212509 5.000000
212566 116.000000
212623 10.000000
212670 -17.000000
212716 -12.000000
212766 -23.000000
212816 -19.000000
212864 -4.000000
212913 7.000000
212962 -8.000000
213012 -1.000000
213067 -5.000000
213121 4.000000
213177 -20.000000
213223 -2.000000
213273 31.000000
213318 22.000000
213363 -21.000000
213411 19.000000
213461 -20.000000
213508 -21.000000
213563 -15.000000
213611 -22.000000
213661 -30.000000
213715 -3.000000
213762 -3.000000
213812 -28.000000
213862 48.000000
213916 780.000000
213968 6.000000
214017 0.000000
214073 -12.000000
214129 -28.000000
214182 -8.000000
214237 -6.000000
214279 -26.000000
214334 11.000000
214378 -20.000000
214432 -28.000000
214490 -25.000000
214541 9.000000
214586 27.000000
214635 3789.000000
214688 -4.000000
214739 -6.000000
214785 -7.000000
214832 10.000000
214884 19.000000
214929 -23.000000
214978 -3.000000
215025 -2.000000
215083 -21.000000
215136 -27.000000
215187 11.000000
215234 -19.000000
215277 -19.000000
215325 -4.000000
215367 20.000000
215411 -1.000000
215457 -21.000000
215512 -27.000000
215569 17.000000
215623 11.000000
215674 -2.000000
215728 97.000000
215783 51.000000
215837 1393.000000
215891 657.000000
215948 28.000000
215998 58.000000
216049 -6.000000
216099 245.000000
216144 842.000000
216188 459.000000
216239 437.000000
216287 546.000000
216337 876.000000
216385 532.000000
216430 805.000000
216473 1032.000000
216520 277.000000
216568 113.000000
216615 370.000000
216658 423.000000
216706 198.000000
216756 1373.000000
216803 847.000000
216861 458.000000
216911 996.000000
216962 845.000000
217019 1826.000000
217067 685.000000
217124 1844.000000
217174 1339.000000
217223 1190.000000
217275 341.000000
217328 21.000000
217381 23.000000
217438 -18.000000
217496 -19.000000
217553 -31.000000
217609 -24.000000
217667 -28.000000
217723 -6.000000
217765 -13.000000
217815 -33.000000
217870 4.000000
217920 104.000000
217962 207.000000
218005 55.000000
218050 2528.000000
218097 2.000000
218141 51.000000
218196 37.000000
218239 125.000000
218281 38.000000
218333 140.000000
218379 -27.000000
218432 -14.000000
218486 -17.000000
218538 7.000000
218581 -18.000000
218624 -10.000000
218669 5.000000
218717 -2.000000
218775 -12.000000
218824 -2.000000
218869 -23.000000
218915 -20.000000
218968 -32.000000
219025 6.000000
219072 -28.000000
219128 2.000000
219179 -27.000000
219227 -20.000000
219285 13.000000
219331 -17.000000
219384 -28.000000
219437 -32.000000
219490 6.000000
219539 -13.000000
219589 24.000000
219639 -18.000000
219695 -7.000000
219752 -24.000000
219802 -10.000000
219844 -17.000000
219895 -28.000000
219953 -25.000000
220008 -2.000000
220051 4.000000
220093 -24.000000
220143 -19.000000
220187 -30.000000
220240 -18.000000
220294 1.000000
220343 -31.000000
220393 -3.000000
220444 35.000000
220497 20.000000
220543 -27.000000
220596 -5.000000
220646 -27.000000
220697 -25.000000
220747 12.000000
220797 0.000000
220847 -28.000000
220903 79.000000
220956 41.000000
221002 -14.000000
221059 -22.000000
221112 34.000000
221164 -24.000000
221214 8.000000
221266 -28.000000
221323 -29.000000
221376 -29.000000
221426 -6.000000
221471 -16.000000
221514 391.000000
221570 -24.000000
221623 -30.000000
221681 31.000000
221730 28.000000
221780 10.000000
221831 317.000000
221881 -7.000000
221923 14.000000
221971 -22.000000
222023 5.000000
222067 -25.000000
222118 -11.000000
222173 -11.000000
222220 -22.000000
222274 -14.000000
222326 10.000000
222373 1.000000
222419 1.000000
222475 -7.000000
222525 -8.000000
222574 18.000000
222620 -19.000000
222668 -17.000000
222720 -12.000000
222771 -12.000000
222814 41.000000
222862 21.000000
222912 293.000000
222962 40.000000
223006 373.000000
223058 491.000000
223249 356.000000
223305 108.000000
223356 110.000000
223406 48.000000
223460 88.000000
223518 175.000000
223568 129.000000
223619 3.000000
223675 -14.000000
223733 -12.000000
223791 -9.000000
223844 5.000000
223894 34.000000
223943 128.000000
223989 114.000000
224042 30.000000
224088 35.000000
224131 -10.000000
224182 20.000000
224238 62.000000
224295 145.000000
224346 110.000000
224394 60.000000
224441 195.000000
224490 248.000000
224540 76.000000
224593 133.000000
224648 178.000000
224702 -9.000000
224758 68.000000
224811 62.000000
224869 -29.000000
224926 -29.000000
224984 94.000000
225033 73.000000
225078 -9.000000
225129 -3.000000
225178 34.000000
225222 2.000000
225271 -10.000000
225318 -18.000000
225370 -23.000000
225424 -28.000000
225478 -24.000000
225536 -17.000000
225594 -18.000000
225643 10.000000
225697 -33.000000
225755 -22.000000
225808 -26.000000
225861 -17.000000
225917 -26.000000
225972 -22.000000
226030 -24.000000
226081 -9.000000
226130 49.000000
226178 -30.000000
226231 7.000000
226286 35.000000
226328 -8.000000
226378 -8.000000
226432 -26.000000
226490 -30.000000
226540 -10.000000
226592 -22.000000
226645 -20.000000
226700 71.000000
226746 9.000000
226796 -4.000000
226848 -12.000000
226906 -33.000000
226958 -23.000000
227012 -24.000000
227064 -16.000000
227122 23.000000
227171 -19.000000
227225 -1.000000
227275 4.000000
227317 -20.000000
227366 -12.000000
227422 -12.000000
227474 -1.000000
227516 -9.000000
227567 -8.000000
227615 -29.000000
227672 -18.000000
227728 -11.000000
227784 -11.000000
227830 -26.000000
227886 -20.000000
227941 3.000000
227995 -25.000000
228053 111.000000
228103 18.000000
228149 -28.000000
228204 -30.000000
228256 -13.000000
228310 -6.000000
228360 -25.000000
228407 8.000000
228457 2.000000
228510 0.000000
228558 55.000000
228604 21.000000
228658 -14.000000
228709 -21.000000
228765 -28.000000
228815 -3.000000
228861 25.000000
228907 -28.000000
229069 -29.000000
229127 -32.000000
229178 -29.000000
229233 -20.000000
229337 -7.000000
229395 -24.000000
229450 -30.000000
229502 -19.000000
229558 17.000000
229603 13.000000
229661 -18.000000
229719 -19.000000
229772 -6.000000
229821 -21.000000
229875 -14.000000
229928 28.000000
229981 -28.000000
230035 -19.000000
230085 87.000000
230138 -16.000000
230188 -14.000000
230245 -8.000000
230293 -1.000000
230351 -22.000000
230405 -25.000000
230461 1.000000
230513 22.000000
230567 51.000000
230610 51.000000
230657 -12.000000
230715 -27.000000
230772 93.000000
230816 18.000000
230864 -13.000000
230911 130.000000
230962 -11.000000
231009 9.000000
231061 -22.000000
231111 -16.000000
231158 5.000000
231203 20.000000
231258 -7.000000
231314 -19.000000
231371 -5.000000
231422 -24.000000
231472 -17.000000
231528 -14.000000
231577 11.000000
231625 5720.000000
231671 -26.000000
231723 -3.000000
231771 13.000000
231820 321.000000
231863 -3.000000
231912 1.000000
231970 -19.000000
232026 9.000000
232076 -2.000000
232122 -7.000000
232164 41.000000
232213 15.000000
232262 55.000000
232309 9.000000
232358 9.000000
232408 -13.000000
232450 -2.000000
232506 -22.000000
232559 -29.000000
232613 -29.000000
232664 -31.000000
232722 8.000000
232766 -29.000000
232816 -24.000000
232873 0.000000
232924 -16.000000
232975 10.000000
233030 15.000000
233072 -11.000000
233125 -23.000000
233183 -13.000000
233241 2.000000
233298 -29.000000
233348 -14.000000
233398 -25.000000
233448 -15.000000
233501 -19.000000
233789 25.000000
233847 -21.000000
233900 -8.000000
233950 34.000000
234005 47.000000
234061 -18.000000
234111 -22.000000
234162 -10.000000
234220 1014.000000
234606 -9.000000
234659 -29.000000
234717 16.000000
235068 -31.000000
235122 -29.000000
235180 -29.000000
237747 3920.000000
237790 1842.000000
237844 3718.000000
237889 7368.000000
237938 9547.000000
237980 11784.000000
238029 16862.000000
238076 13432.000000
238120 4457.000000
238162 11358.000000
238212 7594.000000
238262 4834.000000
238305 1168.000000
242946 -20.000000
242999 5.000000
243051 -22.000000
243512 -27.000000
243566 13.000000
243619 -14.000000
243918 -28.000000
243973 -9.000000
244582 -16.000000
244640 -30.000000
244693 -18.000000
244746 -11.000000
244796 -25.000000
244854 -2.000000
244912 136.000000
250969 -24.000000
251019 18.000000
251077 -22.000000
251127 -11.000000
251184 52.000000
251234 144.000000
253299 4.000000
253352 20.000000
253441 -17.000000
253491 -26.000000
253543 -8.000000
253600 5.000000
253650 -9.000000
253702 -17.000000
253755 -19.000000
253812 18.000000
253867 -2.000000
253917 -21.000000
253967 -23.000000
254024 -17.000000
254072 17.000000
254122 -11.000000
254174 18.000000
254230 -2.000000
254280 -25.000000
254334 -18.000000
254386 14.000000
254443 -12.000000
254711 32.000000
254766 -8.000000
254816 -16.000000
254872 47.000000
254929 -26.000000
254987 54.000000
255037 -8.000000
255089 -12.000000
255147 -23.000000
255204 -7.000000
255258 -29.000000
255314 7.000000
255372 -23.000000
255423 -4.000000
255481 -14.000000
255536 -18.000000
255588 -13.000000
255639 -23.000000
255696 -26.000000
255754 -18.000000
255812 -26.000000
255866 6.000000
255916 2.000000
255966 9.000000
256016 -1.000000
256058 -10.000000
variableStep chrom=HISTO_KF.Contig316 span=50
10692 -48.000000
10747 -49.000000
10805 88.000000
10857 -46.000000
10907 207.000000
10958 -16.000000
11015 58.000000
11071 127.000000
11435 27.000000
11485 248.000000
11538 -21.000000
11588 50.000000
11646 50.000000
11696 53.000000
11753 101.000000
13523 -21.000000
13573 3.000000
13630 -29.000000
13681 122.000000
13732 227.000000
13786 274.000000
18313 -35.000000
18363 12.000000
18420 -46.000000
18470 23.000000
18525 15.000000
18583 21.000000
18637 75.000000
18692 112.000000
19063 -15.000000
19113 147.000000
19167 335.000000
20426 16.000000
20656 -41.000000
20706 196.000000
20756 100.000000
20809 57.000000
20863 67.000000
25299 3558.000000
25354 3678.000000
25404 4157.000000
25455 1912.000000
25837 -64.000000
25888 169.000000
25938 48.000000
25991 -9.000000
26041 120.000000
26097 396.000000
26154 33.000000
26205 39.000000
26959 1720.000000
27010 1680.000000
27058 1632.000000
27100 2896.000000
27143 2591.000000
27193 2363.000000
27240 4989.000000
27290 7226.000000
27338 1558.000000
31300 105.000000
31350 301.000000
31402 213.000000
31460 1470.000000
31517 2907.000000
31568 1766.000000
31623 5772.000000
31671 2909.000000
31786 1986.000000
32074 -24.000000
32128 -43.000000
32186 208.000000
32238 -57.000000
32288 42.000000
32345 21.000000
32396 50.000000
32452 9.000000
32683 44.000000
32735 19.000000
32793 -42.000000
32850 -47.000000
32902 56.000000
33285 -6.000000
33339 164.000000
33390 55.000000
33444 32.000000
33493 -30.000000
33540 48.000000
33598 387.000000
37469 992.000000
37524 2815.000000
37571 3295.000000
37627 1236.000000
37986 130.000000
38043 807.000000
38099 414.000000
38157 196.000000
38211 356.000000
38263 218.000000
38314 -4.000000
38372 70.000000
variableStep chrom=HISTO_ZW.Contig284 span=50
17714 -30.000000
17770 -41.000000
17826 39.000000
17876 -34.000000
17926 76.000000
17976 -28.000000
18034 50.000000
18084 -33.000000
18501 -23.000000
18558 -41.000000
18616 -34.000000
20220 -22.000000
20270 -41.000000
21008 -23.000000
21057 27.000000
21105 166.000000
21163 1206.000000
21220 1154.000000
21272 878.000000
21323 1814.000000
21375 1061.000000
21429 -14.000000
21478 0.000000
21529 1080.000000
21584 668.000000
21638 408.000000
21682 1228.000000
21737 263.000000
21780 574.000000
21827 171.000000
21870 272.000000
21920 268.000000
21973 70.000000
22019 221.000000
22064 680.000000
22106 914.000000
22161 412.000000
22219 140.000000
22269 1024.000000
22316 325.000000
22364 857.000000
22410 848.000000
22457 838.000000
22508 1381.000000
22563 1213.000000
22609 1829.000000
22664 1008.000000
22714 846.000000
22762 940.000000
22813 579.000000
22859 978.000000
22911 983.000000
22955 1187.000000
23004 1435.000000
23059 590.000000
23104 1135.000000
23161 1793.000000
23203 1770.000000
23248 772.000000
23296 1574.000000
23344 619.000000
23387 1097.000000
23429 648.000000
23480 440.000000
23523 192.000000
23573 217.000000
23621 756.000000
23671 808.000000
23718 578.000000
23761 639.000000
23803 1294.000000
23847 1725.000000
23897 1606.000000
23950 1477.000000
23999 591.000000
24049 144.000000
24101 124.000000
24159 212.000000
24210 104.000000
24264 19.000000
24316 -35.000000
24366 -27.000000
24415 -15.000000
24465 -31.000000
24518 -19.000000
24574 -1.000000
24627 -10.000000
24679 -10.000000
24737 -10.000000
24793 -25.000000
24848 -7.000000
24901 -14.000000
24944 -15.000000
24994 -5.000000
25044 -22.000000
25092 -23.000000
25145 4.000000
25202 35.000000
25252 -6.000000
25294 149.000000
25350 -12.000000
25404 -18.000000
25462 120.000000
25513 -16.000000
25571 -5.000000
25622 124.000000
25671 -15.000000
25722 -28.000000
25768 1.000000
25819 -8.000000
25873 -18.000000
25916 34.000000
25958 -12.000000
26010 -29.000000
26066 12.000000
26115 41.000000
26166 12.000000
26213 -18.000000
26263 -14.000000
26321 -25.000000
26371 8.000000
26427 127.000000
26469 -20.000000
26517 64.000000
26567 -2.000000
26621 -17.000000
26665 -24.000000
26723 302.000000
26778 120.000000
26835 105.000000
26885 64.000000
26935 62.000000
26977 7.000000
27032 105.000000
27080 -16.000000
27130 -22.000000
27180 46.000000
27230 -14.000000
27281 19.000000
27331 -24.000000
27381 43.000000
27436 -15.000000
27488 -15.000000
27535 -17.000000
27580 69.000000
27630 -19.000000
27680 -14.000000
27722 1191.000000
27765 128.000000
27814 65.000000
27862 107.000000
27915 -5.000000
27961 196.000000
28015 260.000000
28066 1129.000000
28116 562.000000
28160 4682.000000
28208 3.000000
28254 -1.000000
28302 -21.000000
28356 -26.000000
28412 -9.000000
28464 14.000000
28509 8.000000
28554 -9.000000
28602 -13.000000
28657 3.000000
28710 832.000000
28759 -11.000000
28812 23.000000
28862 9.000000
28908 -6.000000
28958 -20.000000
29014 -24.000000
29061 150.000000
29108 -18.000000
31018 23.000000
31424 -30.000000
31481 -24.000000
31538 -6.000000
31589 -29.000000
31640 -42.000000
35012 128.000000
35063 -29.000000
49063 176.000000
49112 42.000000
49158 61.000000
49213 122.000000
49269 76.000000
70890 3.000000
70948 -19.000000
80211 7982.000000
80569 289.000000
80623 1494.000000
80676 83.000000
80734 18.000000
80785 162.000000
80841 586.000000
80898 20.000000
80948 -17.000000
81239 3842.000000
81296 948.000000
81347 12645.000000
81399 11518.000000
81779 125.000000
81830 1278.000000
81880 -23.000000
81935 5.000000
81993 2.000000
82044 964.000000
82102 -26.000000
82152 41.000000
83526 50.000000
83569 49.000000
83625 35.000000
83677 -22.000000
83732 11.000000
83783 8.000000
83841 -16.000000
83897 -14.000000
83947 25.000000
83997 46.000000
84047 65.000000
variableStep chrom=HISTO_ZH.Contig107 span=50
6842 10249.000000
6898 6599.000000
6943 18485.000000
7000 21854.000000
7050 5616.000000
7442 703.000000
7493 503.000000
7543 598.000000
7594 898.000000
7651 483.000000
7705 817.000000
7762 22.000000
12292 182.000000
12346 154.000000
12396 243.000000
12447 3598.000000
12498 7993.000000
12735 21928.000000
12787 905.000000
17813 135.000000
17863 -33.000000
17921 38.000000
17971 271.000000
18021 279.000000
18079 29.000000
18129 135.000000
18529 105.000000
18577 -60.000000
18635 308.000000
18693 417.000000
18745 397.000000
20002 -72.000000
20053 85.000000
20111 -73.000000
20161 96.000000
20215 3311.000000
20272 50.000000
20330 1.000000
24973 -3.000000
25028 -32.000000
25086 194.000000
25139 -11.000000
25188 124.000000
25238 -38.000000
31140 270.000000
31499 62.000000
31555 -6.000000
31605 286.000000
34196 9.000000
34253 247.000000
34305 4.000000
34362 24.000000
34414 128.000000
34464 -8.000000
34514 29.000000
34569 79.000000
34619 18.000000
39125 79.000000
39175 152.000000
39233 137.000000
39283 45.000000
39333 90.000000
39389 -50.000000
39441 20.000000
39491 47.000000
39734 -3.000000
39790 -33.000000
39844 68.000000
39900 -36.000000
39950 -17.000000
40005 303.000000
40060 236.000000
40915 630.000000
40964 340.000000
68775 -64.000000
68833 -66.000000
68887 -54.000000
68941 -11.000000
68998 -28.000000
69047 4.000000
69091 81.000000
69134 65.000000
69184 161.000000
69230 661.000000
69283 101.000000
69327 50.000000
69370 599.000000
69419 14.000000
69469 3.000000
69527 -34.000000
69581 692.000000
69631 78.000000
69677 34.000000
69724 717.000000
69766 833.000000
69816 129.000000
69863 11.000000
69914 1041.000000
69958 541.000000
70001 937.000000
70044 110.000000
70101 93.000000
70152 815.000000
70207 968.000000
70259 -41.000000
70316 1059.000000
70370 751.000000
70423 1334.000000
70475 1621.000000
70519 1165.000000
70569 874.000000
70627 661.000000
70678 1053.000000
70730 1017.000000
70787 417.000000
70832 597.000000
70882 616.000000
70934 1658.000000
70983 474.000000
71026 366.000000
71074 3884.000000
71116 256.000000
71173 -62.000000
71224 1411.000000
71269 828.000000
71325 1237.000000
71379 1055.000000
71433 1296.000000
71487 823.000000
71544 544.000000
71594 -50.000000
71650 42.000000
71706 -21.000000
71756 -35.000000
71812 -44.000000
71858 -52.000000
71912 -52.000000
72556 11757.000000
72608 4763.000000
72650 5930.000000
72702 9988.000000
72752 1903.000000
72804 634.000000
72854 12892.000000
73208 39.000000
89894 15.000000
89945 70.000000
89995 89.000000
90046 -7.000000
90103 86.000000
90161 147.000000
90211 811.000000
90268 189.000000
108617 107.000000
108667 114.000000
108718 0.000000
108774 1079.000000
108830 18.000000
108885 119.000000
108937 43.000000
108993 2.000000
109401 32.000000
109452 -7.000000
109502 80.000000
109558 56.000000
109613 284.000000
118545 733.000000
118603 -33.000000
123089 139.000000
123139 27.000000
123197 73.000000
123247 121.000000
123297 310.000000
123353 43.000000
123404 145.000000
123456 -24.000000
123661 39.000000
123719 -49.000000
123775 -51.000000
123826 -8.000000
123878 -24.000000
123936 165.000000
123987 80.000000
124042 121.000000
124098 386.000000
128628 74.000000
128678 32.000000
128731 150.000000
128787 353.000000
128842 198.000000
128892 118.000000
128950 -10.000000
129001 -32.000000
129500 153.000000
129550 1268.000000
129927 2.000000
129977 172.000000
130034 777.000000
130085 243.000000
131194 625.000000
131244 296.000000
131667 498.000000
131723 1127.000000
131779 0.000000
131837 33.000000
131888 60.000000
131944 357.000000
131994 -44.000000
132049 45.000000
140667 33348.000000
150091 309.000000
157333 85.000000
157391 -3.000000
157441 962.000000
157493 114.000000
161979 -27.000000
162093 88.000000
162148 -51.000000
162206 97.000000
162264 -50.000000
162320 139.000000
162727 30.000000
162777 426.000000
162828 491.000000
162878 134.000000
166374 599.000000
166429 3514.000000
166911 1626.000000
166962 656.000000
167012 147.000000
167067 -57.000000
167125 202.000000
167176 1875.000000
167231 9.000000
167281 91.000000
171772 3503.000000
171822 27.000000
171874 466.000000
171932 4143.000000
171985 6449.000000
172043 4808.000000
177347 248.000000
177400 190.000000
177450 -58.000000
180517 1554.000000
182925 151.000000
182976 219.000000
183020 -47.000000
183076 69.000000
183134 13.000000
183192 37.000000
183243 -27.000000
183297 325.000000
183347 -30.000000
187854 44.000000
187904 101.000000
187962 117.000000
188012 -11.000000
188067 164.000000
188125 -59.000000
188179 34.000000
188234 19.000000
188405 3951.000000
188455 3261.000000
188505 7919.000000
188563 4954.000000
188922 736.000000
188979 1236.000000
189033 554.000000
189091 191.000000
189146 833.000000
189198 -13.000000
189249 -14.000000
189300 776.000000
193811 -30.000000
193862 44.000000
193913 600.000000
193971 565.000000
194021 2886.000000
194078 7057.000000
194500 -55.000000
194550 -71.000000
194605 175.000000
194656 53.000000
194706 -9.000000
194762 -28.000000
194820 -50.000000
211024 -59.000000
211082 -59.000000
211139 -61.000000
211189 -68.000000
211247 157.000000
211303 -58.000000
211357 22.000000
211413 8.000000
211466 0.000000
211511 537.000000
211558 15.000000
211602 -18.000000
211649 -51.000000
211696 34.000000
211739 -29.000000
211784 -29.000000
211835 98.000000
211887 -35.000000
211931 -28.000000
211977 542.000000
212030 -28.000000
212079 111.000000
212133 130.000000
212186 -46.000000
212232 79.000000
212280 983.000000
212330 -38.000000
212388 132.000000
212432 58.000000
212487 -18.000000
212540 -46.000000
212586 -13.000000
212629 -13.000000
212676 -44.000000
212724 -30.000000
212773 -27.000000
212818 -33.000000
212861 -59.000000
212915 -49.000000
212968 6.000000
213025 -21.000000
213079 -20.000000
213130 -11.000000
213188 -38.000000
213238 133.000000
213280 1.000000
213333 -16.000000
213386 -31.000000
213437 -55.000000
213485 -36.000000
213537 120.000000
213591 -33.000000
213638 -16.000000
213683 74.000000
213725 -47.000000
213782 -29.000000
213833 -54.000000
213890 225.000000
213933 -28.000000
213989 -28.000000
214036 22.000000
214090 -46.000000
214142 10.000000
214194 -42.000000
214246 101.000000
214293 -40.000000
214350 -38.000000
214400 -40.000000
214453 -26.000000
214502 23.000000
214554 -23.000000
214604 -22.000000
214659 -46.000000
214701 -50.000000
214753 44.000000
214799 1839.000000
214841 -58.000000
214893 -48.000000
214936 0.000000
214986 -6.000000
215040 -39.000000
215090 24.000000
215146 -58.000000
215203 -9.000000
215256 -2.000000
215299 -58.000000
215349 17.000000
215403 -50.000000
215451 -7.000000
215493 -59.000000
215548 -25.000000
215600 -47.000000
215649 -32.000000
215693 -44.000000
215748 -48.000000
215797 21.000000
215847 -34.000000
215900 225.000000
215945 -14.000000
216001 -56.000000
216051 -29.000000
216104 989.000000
216148 8.000000
216198 72.000000
216250 5444.000000
216296 -52.000000
216351 -36.000000
216406 -37.000000
216456 -17.000000
216508 -63.000000
216558 -55.000000
216610 -54.000000
216662 -8.000000
216720 6.000000
216773 -18.000000
216823 -42.000000
216871 -53.000000
216927 -46.000000
216983 -57.000000
217041 54.000000
217095 -20.000000
217150 126.000000
217199 -55.000000
217256 -49.000000
217314 365.000000
217363 -18.000000
217420 548.000000
217469 -29.000000
217520 8.000000
217566 9.000000
217617 -44.000000
217671 12.000000
217719 -47.000000
217765 476.000000
217817 47.000000
217866 2069.000000
217921 76.000000
217971 263.000000
218029 -69.000000
218082 -22.000000
218126 225.000000
218171 -4.000000
218226 -8.000000
218268 -62.000000
218323 -54.000000
218379 -41.000000
218430 -50.000000
218481 -5.000000
218530 -60.000000
218579 -71.000000
218629 -69.000000
218683 -74.000000
218737 92.000000
218791 -57.000000
218845 -59.000000
218895 -76.000000
218945 -69.000000
219003 -53.000000
219057 -71.000000
219114 -17.000000
219156 -25.000000
219199 18.000000
219250 -43.000000
219305 -25.000000
219360 14.000000
219402 -30.000000
219452 -68.000000
219501 -57.000000
219546 -31.000000
219595 83.000000
219646 135.000000
219694 6.000000
219740 -56.000000
219787 45.000000
219835 -71.000000
219887 -24.000000
219945 102.000000
219995 85.000000
220049 72.000000
220096 -15.000000
220140 -40.000000
220193 581.000000
220236 -58.000000
220289 -33.000000
220339 -26.000000
220394 -65.000000
220451 -50.000000
220506 -60.000000
220562 27.000000
220614 -36.000000
220665 24.000000
220720 2.000000
220768 -48.000000
220815 -26.000000
220861 237.000000
220909 -44.000000
220951 2759.000000
221002 -52.000000
221060 -31.000000
221108 -76.000000
221158 60.000000
221202 6.000000
221245 -29.000000
221298 -19.000000
221341 -50.000000
221397 190.000000
221443 -45.000000
221487 8.000000
221534 -61.000000
221582 -52.000000
221633 -49.000000
221685 -46.000000
221736 -40.000000
221778 -49.000000
221821 -48.000000
221869 -51.000000
221916 -68.000000
221970 -43.000000
222024 -47.000000
222066 -76.000000
222122 -58.000000
222174 -50.000000
222225 -17.000000
222275 -33.000000
222319 91.000000
222373 -37.000000
222422 -11.000000
222474 -60.000000
222529 10.000000
222579 -14.000000
222625 -48.000000
222681 -38.000000
222729 277.000000
222771 -37.000000
222825 -66.000000
222878 -59.000000
222932 -69.000000
222982 2.000000
223037 -8.000000
223086 -45.000000
223138 -59.000000
223192 -76.000000
223250 -34.000000
223308 -35.000000
223360 -25.000000
223410 -29.000000
223457 -58.000000
223514 -4.000000
223564 71.000000
223613 -63.000000
223670 -46.000000
223721 -53.000000
223771 -48.000000
223828 -61.000000
223883 6.000000
223941 16.000000
223991 -59.000000
224041 -62.000000
224091 30.000000
224143 -58.000000
224196 -8.000000
224243 -4.000000
224293 -52.000000
224338 -60.000000
224385 4.000000
224441 -70.000000
224491 47.000000
224534 -19.000000
224585 -74.000000
224643 -40.000000
224699 -70.000000
224753 -21.000000
224809 -72.000000
224858 -5.000000
224910 -74.000000
224967 -73.000000
225018 -48.000000
225069 -31.000000
225124 -49.000000
225174 -22.000000
225223 46.000000
225274 15.000000
225325 -31.000000
225375 -36.000000
225417 -58.000000
225467 -35.000000
225520 -57.000000
225574 -70.000000
225632 -76.000000
225685 -33.000000
225732 -17.000000
225782 -56.000000
225832 -67.000000
225886 -31.000000
225937 181.000000
225988 -52.000000
226038 -45.000000
226096 -32.000000
226142 -35.000000
226189 17.000000
226231 -71.000000
226286 -41.000000
226341 -70.000000
226396 -11.000000
226446 -44.000000
226492 -39.000000
226536 -74.000000
226594 126.000000
226646 -66.000000
226696 -55.000000
226744 -17.000000
226796 0.000000
226851 0.000000
226903 -41.000000
226961 -60.000000
227011 -59.000000
227068 -34.000000
227120 -58.000000
227171 -32.000000
227225 6.000000
227282 -30.000000
227325 -5.000000
227381 195.000000
227434 -38.000000
227492 -60.000000
227545 -30.000000
227587 8.000000
227640 -62.000000
227698 -72.000000
227754 -46.000000
227804 -43.000000
227850 -6.000000
227900 -7.000000
227956 -68.000000
228002 -30.000000
228048 -28.000000
228103 44.000000
228148 85.000000
228190 12.000000
228244 -18.000000
228294 -39.000000
228346 -69.000000
228398 -43.000000
228451 -16.000000
228504 -25.000000
228559 -60.000000
228612 106.000000
228664 170.000000
228712 -42.000000
228767 -16.000000
228812 33.000000
228860 94.000000
228902 -28.000000
228960 -32.000000
229015 -75.000000
229071 -63.000000
229128 -50.000000
229174 44.000000
229225 -71.000000
229275 36.000000
229330 -3.000000
229380 -46.000000
229431 -74.000000
229489 -41.000000
229539 -59.000000
229596 -55.000000
229653 -63.000000
229833 -53.000000
229889 -58.000000
229939 -11.000000
229987 -45.000000
230039 -39.000000
230087 112.000000
230137 -40.000000
230190 -59.000000
230243 117.000000
230299 -37.000000
230348 -57.000000
230399 -48.000000
230449 -60.000000
230507 -61.000000
230565 -70.000000
230621 26.000000
230679 27.000000
230737 -36.000000
230793 -13.000000
230838 120.000000
230892 -21.000000
230936 66.000000
230983 -14.000000
231031 165.000000
231082 0.000000
231127 -28.000000
231184 -5.000000
231242 102.000000
231293 321.000000
231343 24.000000
231393 131.000000
231445 69.000000
231495 46.000000
231540 90.000000
231595 25.000000
231645 130.000000
231694 297.000000
231741 100.000000
231791 116.000000
231841 39.000000
231887 9.000000
231942 29.000000
231995 22.000000
232047 -8.000000
232093 46.000000
232137 29.000000
232185 51.000000
232237 185.000000
232291 105.000000
232344 21.000000
232388 196.000000
232435 167.000000
232487 129.000000
232541 187.000000
232590 99.000000
232645 115.000000
232698 85.000000
232749 127.000000
232799 46.000000
232842 -21.000000
232900 131.000000
232949 9.000000
233000 92.000000
233054 192.000000
233100 83.000000
233151 150.000000
233206 88.000000
233256 89.000000
233306 197.000000
233362 4.000000
233411 172.000000
233463 868.000000
233516 323.000000
233567 101.000000
233616 125.000000
233674 17.000000
233728 193.000000
233770 24.000000
233822 262.000000
233877 127.000000
233929 144.000000
233979 147.000000
234030 205.000000
234076 37.000000
234122 62.000000
234174 90.000000
234224 113.000000
234277 139.000000
234329 239.000000
234377 194.000000
234426 140.000000
234478 442.000000
234530 -33.000000
234580 163.000000
234632 120.000000
234688 498.000000
234742 506.000000
234789 87.000000
234839 200.000000
234890 58.000000
234932 302.000000
234981 148.000000
235033 176.000000
235082 311.000000
235125 23.000000
235174 115.000000
235223 517.000000
235270 161.000000
235319 199.000000
235369 157.000000
235419 2435.000000
235468 210.000000
235517 219.000000
235563 192.000000
235612 148.000000
235655 231.000000
235705 202.000000
235747 309.000000
235797 291.000000
235841 14.000000
235887 108.000000
235936 303.000000
235982 217.000000
236027 472.000000
236069 5283.000000
236119 337.000000
236164 -5.000000
236217 1194.000000
236267 158.000000
236317 248.000000
236363 164.000000
236420 60.000000
236478 -23.000000
236534 34.000000
236591 -10.000000
236642 -37.000000
236692 2.000000
236739 -53.000000
236781 -29.000000
236830 -17.000000
236877 -15.000000
236925 -11.000000
236981 -18.000000
237036 -26.000000
237086 6.000000
237181 46.000000
237233 435.000000
237288 550.000000
237343 1172.000000
237398 1385.000000
237448 683.000000
237501 1427.000000
237551 555.000000
237600 482.000000
237651 1884.000000
237706 336.000000
237754 857.000000
237801 6040.000000
237849 728.000000
237896 837.000000
237947 1075.000000
237998 499.000000
238044 761.000000
238096 1436.000000
238145 817.000000
238193 301.000000
238242 414.000000
238288 1291.000000
238340 1062.000000
238395 2248.000000
238444 946.000000
238495 1313.000000
238545 972.000000
238588 505.000000
238630 1050.000000
238672 1147.000000
238722 -31.000000
238774 -3.000000
238827 990.000000
238885 937.000000
238938 724.000000
238989 920.000000
239047 671.000000
239098 96.000000
239148 72.000000
239206 -20.000000
239263 -70.000000
239321 -41.000000
239372 -71.000000
239422 -19.000000
239476 -29.000000
239530 -55.000000
239587 -54.000000
239637 -51.000000
239695 3.000000
239745 -57.000000
239803 -78.000000
239861 -2.000000
239917 -6.000000
239972 -41.000000
240022 25.000000
240079 -37.000000
240129 594.000000
240180 1154.000000
240222 -18.000000
240271 -3.000000
240313 1.000000
240357 -39.000000
240410 -12.000000
240456 223.000000
240510 343.000000
240558 17.000000
240604 12.000000
240656 152.000000
240701 17.000000
240752 -6.000000
240809 31.000000
240858 41.000000
240911 749.000000
240953 -36.000000
241007 1.000000
241060 25.000000
241113 114.000000
241171 4.000000
241216 61.000000
241261 20.000000
241315 41.000000
241366 -49.000000
241409 1.000000
241457 93.000000
241509 -54.000000
241561 -21.000000
241609 -58.000000
241667 -19.000000
241724 -61.000000
241835 -60.000000
241893 102.000000
241937 -1.000000
241982 -37.000000
242024 -38.000000
242073 2.000000
242119 -37.000000
242169 732.000000
242220 67.000000
242266 -33.000000
242317 -31.000000
242361 -44.000000
242418 -36.000000
242467 -45.000000
242511 61.000000
242559 -62.000000
242608 8.000000
242650 11.000000
242700 582.000000
242750 61.000000
242807 60.000000
242862 -57.000000
242912 -37.000000
242956 481.000000
243007 160.000000
243064 31.000000
243116 4197.000000
243164 320.000000
243214 597.000000
243264 363.000000
243306 86.000000
243428 88.000000
243477 10.000000
243522 251.000000
243574 127.000000
243620 221.000000
243666 243.000000
243708 2551.000000
243753 119.000000
243801 455.000000
243844 430.000000
243886 404.000000
243928 75.000000
243984 166.000000
244030 144.000000
244078 8.000000
244126 123.000000
244171 67.000000
244218 31.000000
244272 200.000000
244322 35.000000
244374 77.000000
244428 6.000000
244471 52.000000
244515 21.000000
244571 298.000000
244613 46.000000
244671 78.000000
244721 -1.000000
244778 -16.000000
244834 5.000000
244884 -28.000000
244931 -31.000000
244979 -44.000000
245029 -61.000000
245084 168.000000
245129 -31.000000
245186 -5.000000
245239 94.000000
245294 724.000000
245345 1254.000000
245395 900.000000
245445 1180.000000
245490 937.000000
245541 933.000000
245587 387.000000
245637 -61.000000
245693 -54.000000
245751 605.000000
245796 355.000000
245839 185.000000
245884 1137.000000
245930 442.000000
245984 111.000000
246034 382.000000
246081 1745.000000
246139 727.000000
246190 1087.000000
246316 -54.000000
246370 696.000000
246413 306.000000
246455 214.000000
246564 816.000000
246614 964.000000
246657 961.000000
246713 444.000000
246756 419.000000
246806 2003.000000
246853 1343.000000
246895 703.000000
246937 737.000000
246980 2400.000000
247031 1544.000000
247085 1161.000000
247138 533.000000
247191 73.000000
247248 86.000000
247296 -47.000000
247345 -52.000000
247478 -58.000000
247529 -57.000000
247584 103.000000
247632 -28.000000
247682 -63.000000
247737 169.000000
247783 -37.000000
247832 53.000000
247875 -24.000000
247929 -59.000000
247975 -32.000000
248025 -45.000000
248074 -17.000000
248125 -39.000000
248181 -25.000000
248225 236.000000
248270 -48.000000
248320 327.000000
248371 29.000000
248420 1894.000000
248466 13.000000
248508 -11.000000
248564 -20.000000
248607 -32.000000
248665 -44.000000
248716 -22.000000
248764 -34.000000
248807 186.000000
248852 -20.000000
248901 -29.000000
248949 -36.000000
248999 -76.000000
249049 -37.000000
249097 -28.000000
249147 -52.000000
249197 114.000000
249243 -26.000000
249289 233.000000
249339 -3.000000
249384 -11.000000
249426 -54.000000
249472 173.000000
249514 -55.000000
249564 22.000000
249620 -40.000000
249671 -66.000000
249720 -38.000000
249773 -50.000000
249823 27.000000
249868 19.000000
249923 54.000000
249973 -9.000000
250021 25.000000
250068 -42.000000
250120 184.000000
250169 -1.000000
250333 -23.000000
250381 -40.000000
250431 -70.000000
250482 -31.000000
250527 -39.000000
250575 -26.000000
250626 1266.000000
250676 15.000000
250726 -1.000000
250776 35.000000
250821 34.000000
250878 21.000000
250926 11.000000
250981 -14.000000
251031 30.000000
251089 34.000000
251145 79.000000
251199 11.000000
251254 4931.000000
251304 16.000000
251356 -39.000000
251406 -7.000000
251453 6.000000
251502 -37.000000
251555 -31.000000
251608 -12.000000
251658 350.000000
251712 -54.000000
251764 -61.000000
251821 64.000000
251869 -20.000000
251920 6.000000
251972 -73.000000
252030 -42.000000
252137 -79.000000
252190 -46.000000
252241 -32.000000
252286 5.000000
252335 156.000000
252384 -29.000000
252434 -42.000000
252476 -15.000000
252525 -49.000000
252570 -46.000000
252624 -5.000000
252666 207.000000
252713 -26.000000
252757 1.000000
252807 -14.000000
252858 133.000000
252903 2.000000
252945 66.000000
252995 -42.000000
253042 -41.000000
253095 -34.000000
253147 -30.000000
253197 -43.000000
253249 11.000000
253291 1359.000000
253348 40.000000
253399 111.000000
253443 -35.000000
253545 -66.000000
253598 6.000000
253653 87.000000
253702 -59.000000
253754 -64.000000
253805 23.000000
253848 -41.000000
253894 -48.000000
254000 -21.000000
254053 -38.000000
254109 34.000000
254159 -18.000000
254209 1674.000000
254259 -53.000000
254309 2402.000000
254365 33.000000
254419 105.000000
254471 176.000000
254520 -43.000000
254562 -30.000000
254619 -9.000000
254673 5.000000
254726 2878.000000
254770 -4.000000
254824 1415.000000
254870 832.000000
254918 2211.000000
254970 20.000000
255019 -42.000000
255069 -53.000000
255119 -22.000000
255175 1064.000000
255219 -7.000000
255273 10.000000
255318 -27.000000
255371 -13.000000
255425 832.000000
255476 129.000000
255522 210.000000
255566 167.000000
255611 535.000000
255665 575.000000
255717 1785.000000
255769 44.000000
255818 -5.000000
255876 104.000000
255926 86.000000
255978 1917.000000
256021 1037.000000
256067 494.000000
256119 604.000000
256173 628.000000
256218 1899.000000
256269 183.000000
256323 19.000000
256373 2.000000
256428 -4.000000
256479 1555.000000
256531 1741.000000
256581 1201.000000
256634 1845.000000
256684 468.000000
256733 1172.000000
256787 245.000000
256841 -2.000000
256887 135.000000
256937 -4.000000
256980 16.000000
257025 8.000000
257072 8.000000
257167 -39.000000
257216 -50.000000
257266 -29.000000
257313 71.000000
257366 -61.000000
257417 -15.000000
257461 48.000000
257514 -57.000000
257570 397.000000
257626 -70.000000
257676 -45.000000
257731 -35.000000
257783 -57.000000
257836 -44.000000
257894 -42.000000
257946 -16.000000
257996 91.000000
258042 -19.000000
258095 22.000000
258142 4.000000
258184 -33.000000
258242 205.000000
258292 -9.000000
258343 845.000000
258392 -17.000000
258437 -42.000000
258484 -7.000000
258533 -54.000000
258585 279.000000
258628 -60.000000
258679 1.000000
258727 -23.000000
258784 222.000000
258832 10.000000
258882 280.000000
258927 125.000000
258979 39.000000
259025 34.000000
259076 107.000000
259131 25.000000
259179 -59.000000
259231 113.000000
259281 220.000000
259337 40.000000
259384 156.000000
259441 1597.000000
259492 456.000000
259547 -17.000000
259590 48.000000
259640 113.000000
259698 94.000000
259740 224.000000
259786 37.000000
259828 26.000000
259879 258.000000
259935 135.000000
259984 324.000000
260035 197.000000
260092 119.000000
260135 231.000000
260181 137.000000
260225 14.000000
260274 117.000000
260318 237.000000
260371 309.000000
260420 52.000000
260464 165.000000
260508 76.000000
260555 116.000000
260605 890.000000
260647 132.000000
260690 246.000000
260737 86.000000
260795 50.000000
260844 94.000000
260899 100.000000
260943 7.000000
260997 81.000000
261052 353.000000
261105 122.000000
261155 831.000000
261292 -62.000000
261350 -50.000000
261400 6.000000
261452 -72.000000
261508 -1.000000
261559 -14.000000
261605 89.000000
261650 91.000000
261703 -78.000000
261760 -7.000000
261816 -27.000000
261867 -56.000000
261921 -18.000000
261966 122.000000
262013 -38.000000
262071 -38.000000
262127 -44.000000
262182 -29.000000
262240 -69.000000
262292 -35.000000
262342 -36.000000
262386 1171.000000
262434 46.000000
262484 -30.000000
262532 -36.000000
262587 -23.000000
262642 97.000000
262691 -17.000000
262739 -30.000000
262793 -7.000000
262840 -54.000000
262891 -47.000000
262941 -1.000000
262990 2446.000000
263043 -45.000000
263100 -31.000000
263150 -54.000000
263197 21.000000
263249 -72.000000
263299 116.000000
263352 -65.000000
263407 -55.000000
263463 81.000000
263510 27.000000
263555 21.000000
263599 -56.000000
263655 -42.000000
263706 -65.000000
263764 1302.000000
263806 -46.000000
263863 -51.000000
263914 -10.000000
263963 55.000000
264009 54.000000
264062 51.000000
264117 14.000000
264175 102.000000
264225 168.000000
264283 95.000000
264336 130.000000
264389 19.000000
264438 31.000000
264492 80.000000
264546 111.000000
264595 542.000000
264639 256.000000
264686 429.000000
264728 129.000000
264779 218.000000
264827 110.000000
264880 354.000000
264935 61.000000
264983 109.000000
265039 -69.000000
265089 -54.000000
265136 -51.000000
265186 -15.000000
265235 -1.000000
265282 5.000000
265333 -68.000000
265383 -14.000000
265430 7.000000
265480 -6.000000
265531 -17.000000
265576 -56.000000
265619 259.000000
265667 -13.000000
265715 191.000000
265764 -12.000000
265807 -55.000000
265855 -66.000000
265902 -15.000000
265952 -5.000000
266000 27.000000
266050 147.000000
266097 -50.000000
266147 -34.000000
266193 -65.000000
266243 -48.000000
266293 -22.000000
266346 -74.000000
266400 -6.000000
266453 -46.000000
266503 -42.000000
266554 -6.000000
266599 -6.000000
266652 -71.000000
266705 -59.000000
266755 -43.000000
266798 -32.000000
266855 -58.000000
266912 -78.000000
266964 -72.000000
267021 99.000000
267077 63.000000
267121 -20.000000
267171 -1.000000
267218 1.000000
267270 -48.000000
267320 -27.000000
267366 -34.000000
267415 -60.000000
267466 -61.000000
267523 -1.000000
267573 -45.000000
267623 -40.000000
267675 -72.000000
267731 17.000000
267786 -75.000000
267842 -62.000000
267900 75.000000
267950 -42.000000
268001 -29.000000
268049 -38.000000
268096 42.000000
268142 11871.000000
268190 -13.000000
268234 345.000000
268284 541.000000
268337 -60.000000
268389 -24.000000
268436 -33.000000
268479 82.000000
268522 234.000000
268578 -32.000000
268625 170.000000
268672 294.000000
268721 201.000000
268765 -70.000000
268820 -34.000000
268878 -63.000000
268929 90.000000
268987 -59.000000
269043 -55.000000
269093 1.000000
269144 83.000000
269197 83.000000
269247 84.000000
269304 90.000000
269357 68.000000
269405 47.000000
269452 149.000000
269504 13.000000
269556 163.000000
269606 73.000000
269652 6.000000
269709 97.000000
269764 9.000000
269813 135.000000
269869 82.000000
269913 48.000000
269957 101.000000
270001 220.000000
270043 -47.000000
270088 47.000000
270136 -24.000000
270179 160.000000
270221 117.000000
270279 240.000000
270326 157.000000
270383 364.000000
270426 227.000000
270477 176.000000
270527 123.000000
270580 51.000000
270638 101.000000
270693 56.000000
270747 17.000000
270802 -34.000000
270856 -41.000000
270914 -28.000000
270967 -41.000000
271009 -56.000000
271063 -28.000000
271117 -24.000000
271166 35.000000
271215 95.000000
271261 60.000000
271309 60.000000
271351 3824.000000
271397 -42.000000
271444 431.000000
271486 2767.000000
271535 218.000000
271577 59.000000
271700 74.000000
271748 -4.000000
271794 -14.000000
271843 15.000000
271900 35.000000
271948 17.000000
271992 48.000000
272045 64.000000
272091 21.000000
272146 82.000000
272198 134.000000
272248 16.000000
272303 -32.000000
272347 -67.000000
272400 204.000000
272450 87.000000
272500 130.000000
272552 54.000000
272675 94.000000
272722 44.000000
272776 15.000000
272834 54.000000
272890 -29.000000
272948 -32.000000
273002 3.000000
273059 -39.000000
273106 -67.000000
273163 -42.000000
273218 -54.000000
273268 -43.000000
273322 -23.000000
273372 -25.000000
273426 200.000000
273482 -65.000000
273531 -73.000000
273586 -66.000000
273639 -76.000000
273691 -61.000000
273748 -45.000000
273802 -67.000000
273857 -68.000000
273912 -6.000000
273958 -50.000000
274010 15.000000
274063 -71.000000
274113 -3.000000
274165 -71.000000
274222 376.000000
274266 -13.000000
274324 16.000000
274381 -54.000000
274431 388.000000
274476 -23.000000
274528 -75.000000
274580 -40.000000
274625 -43.000000
274675 -71.000000
274871 -56.000000
274920 -51.000000
274972 -63.000000
275025 -55.000000
275076 -54.000000
275130 26.000000
275185 -11.000000
275227 -50.000000
275281 8.000000
275336 -62.000000
275387 -44.000000
275441 -7.000000
275491 -51.000000
275547 -48.000000
275600 -19.000000
275655 -3.000000
275706 -61.000000
275755 -61.000000
275809 -31.000000
275851 -14.000000
275894 143.000000
275940 21.000000
275988 -40.000000
276042 -64.000000
276098 30.000000
276147 15.000000
276203 -65.000000
276257 44.000000
276303 1164.000000
276353 131.000000
276406 70.000000
276456 5.000000
276506 9.000000
276561 43.000000
276612 1417.000000
276657 -39.000000
276709 -18.000000
276764 86.000000
276806 17.000000
276858 41.000000
276901 645.000000
276949 -33.000000
276995 -54.000000
277044 -56.000000
277100 -59.000000
277155 -27.000000
277210 -50.000000
277268 -68.000000
277320 -60.000000
277377 -73.000000
277431 -2.000000
277473 -64.000000
277529 15.000000
277580 910.000000
277633 -28.000000
277689 -1.000000
277746 -54.000000
277797 41.000000
277850 38.000000
277899 -59.000000
277956 -73.000000
278014 20.000000
278067 -39.000000
278122 -5.000000
278173 -13.000000
278217 -25.000000
278271 -25.000000
278321 -15.000000
278374 -31.000000
278421 -29.000000
278470 -45.000000
278520 -50.000000
278574 -73.000000
278630 -25.000000
278683 -47.000000
278734 -38.000000
278789 13.000000
278841 -42.000000
278897 -26.000000
278949 155.000000
279083 -14.000000
279140 -24.000000
279185 201.000000
279239 140.000000
279287 -30.000000
279330 -17.000000
279385 50.000000
279437 -35.000000
279493 32.000000
279550 -66.000000
279601 -31.000000
279649 -51.000000
279699 -42.000000
279751 -28.000000
279806 -81.000000
279863 -16.000000
279911 -59.000000
279957 -54.000000
280007 34.000000
280055 -44.000000
280110 -35.000000
280152 -40.000000
280198 168.000000
280247 -41.000000
280295 -70.000000
280347 -52.000000
280389 -40.000000
280441 8380.000000
280494 -36.000000
280544 -18.000000
280597 -63.000000
280647 303.000000
280692 210.000000
280735 -44.000000
280784 51.000000
280827 233.000000
280870 -2.000000
280919 -28.000000
280962 -61.000000
281007 -24.000000
281057 181.000000
281108 -30.000000
281158 -26.000000
281208 -44.000000
281251 -30.000000
281302 -24.000000
281357 -11.000000
281412 -22.000000
281461 -18.000000
281505 -31.000000
281552 191.000000
281595 57.000000
281648 -21.000000
281698 -64.000000
281753 169.000000
281798 -52.000000
281844 518.000000
281890 -6.000000
281940 -30.000000
281984 -37.000000
282026 493.000000
282068 -34.000000
282118 -21.000000
282160 -42.000000
282210 34.000000
282261 -50.000000
282312 5.000000
282355 -75.000000
282409 3252.000000
282458 -29.000000
282504 -39.000000
282553 -47.000000
282600 -33.000000
282651 -21.000000
282701 -32.000000
282758 -76.000000
282815 -67.000000
282867 -43.000000
282920 157.000000
282964 -35.000000
283011 -62.000000
283066 -44.000000
283109 -22.000000
283165 4.000000
283207 -17.000000
283262 -58.000000
283320 -72.000000
283378 24951.000000
283421 -35.000000
283464 -30.000000
283513 543.000000
283556 69.000000
283606 20.000000
283650 -21.000000
283704 -9.000000
283759 4.000000
283814 2.000000
283871 -26.000000
283927 -12.000000
283980 -6.000000
284035 16.000000
284086 2.000000
284143 -14.000000
284193 52.000000
284246 71.000000
284301 8.000000
284351 301.000000
284403 -42.000000
284449 -22.000000
284496 70.000000
284546 35.000000
284596 6.000000
284643 7.000000
284692 92.000000
284734 1.000000
284784 -14.000000
284841 157.000000
284895 -11.000000
284945 5953.000000
284997 -35.000000
285042 18.000000
285087 -17.000000
285142 7.000000
285197 -8.000000
285247 -56.000000
285303 18.000000
285359 -48.000000
285409 -33.000000
285466 -38.000000
285521 -40.000000
285579 -76.000000
285637 -47.000000
285695 -67.000000
285753 -71.000000
285806 -40.000000
285856 356.000000
285901 -44.000000
285952 -44.000000
286002 -22.000000
286051 11.000000
286093 71.000000
286139 -36.000000
286190 -51.000000
286247 321.000000
286291 39.000000
286337 168.000000
286379 162.000000
286427 -19.000000
286476 -3.000000
286519 -23.000000
286562 -37.000000
286606 -17.000000
286660 -16.000000
286708 -32.000000
286756 4.000000
286807 6.000000
286860 3.000000
286906 96.000000
286950 65.000000
286994 127.000000
287036 17.000000
287094 276.000000
287139 -28.000000
287265 198.000000
287314 226.000000
287364 4.000000
287414 -26.000000
287570 -38.000000
287622 3.000000
287675 -44.000000
287727 64.000000
287776 -17.000000
287826 -20.000000
287868 38.000000
287918 -24.000000
287970 144.000000
288012 8.000000
288060 -14.000000
288111 285.000000
288166 85.000000
288210 -16.000000
288260 -74.000000
288311 -60.000000
288359 -53.000000
288404 1.000000
288449 -36.000000
288503 -23.000000
288559 61.000000
288602 126.000000
288646 -20.000000
288690 -47.000000
288741 12.000000
288789 -6.000000
288847 64.000000
288896 -35.000000
288951 -42.000000
288998 6.000000
289042 -21.000000
289088 -16.000000
289134 2397.000000
289185 2170.000000
289239 -37.000000
289297 -10.000000
289344 27.000000
289399 41.000000
289453 -19.000000
289503 -15.000000
289554 60.000000
289602 -33.000000
289653 -47.000000
289699 293.000000
289744 -76.000000
289802 -17.000000
289852 -19.000000
289902 -62.000000
289958 124.000000
290003 98.000000
290056 -21.000000
290108 310.000000
290162 314.000000
290209 515.000000
290265 72.000000
290312 159.000000
290361 442.000000
290409 755.000000
290461 2348.000000
290510 1244.000000
290568 594.000000
290613 340.000000
290663 473.000000
290711 300.000000
290764 596.000000
290811 803.000000
290869 867.000000
290926 1129.000000
290981 1218.000000
291031 794.000000
291079 1241.000000
291129 931.000000
291180 584.000000
291223 745.000000
291272 527.000000
291314 754.000000
291361 776.000000
291411 770.000000
291466 875.000000
291513 116.000000
291563 325.000000
291616 2084.000000
291668 877.000000
291718 -11.000000
291770 -12.000000
291822 815.000000
291864 1461.000000
291915 553.000000
291972 501.000000
292030 237.000000
292080 283.000000
292130 142.000000
292176 543.000000
292223 122.000000
292278 66.000000
292333 -40.000000
292385 1613.000000
292433 -29.000000
292482 267.000000
292528 -58.000000
292583 -33.000000
292630 -46.000000
292684 -46.000000
292734 -30.000000
292788 -63.000000
292839 -65.000000
292891 -64.000000
292941 93.000000
292983 34.000000
293030 21.000000
293079 -46.000000
293122 208.000000
293177 397.000000
293226 784.000000
293274 401.000000
293316 701.000000
293361 367.000000
293410 207.000000
293459 999.000000
293503 510.000000
293558 848.000000
293601 61.000000
293644 368.000000
293694 26.000000
293738 306.000000
293781 234.000000
293831 626.000000
293887 819.000000
293935 344.000000
293981 629.000000
294024 1569.000000
294073 292.000000
294122 500.000000
294173 521.000000
294215 930.000000
294268 875.000000
294319 846.000000
294376 1081.000000
294430 875.000000
294476 1274.000000
294523 792.000000
294576 1159.000000
294626 611.000000
294676 842.000000
294729 3758.000000
294778 1154.000000
294830 1204.000000
294886 696.000000
294935 1059.000000
294985 1061.000000
295037 1044.000000
295086 556.000000
295136 216.000000
295185 182.000000
295232 379.000000
295282 759.000000
295332 529.000000
295381 1380.000000
295425 1182.000000
295472 985.000000
295515 624.000000
295571 755.000000
295617 1125.000000
295664 1768.000000
295722 1223.000000
295771 1098.000000
295819 1624.000000
295864 943.000000
295918 1381.000000
295973 328.000000
296017 815.000000
296075 3088.000000
296127 3.000000
296171 1079.000000
296217 1231.000000
296269 977.000000
296322 2973.000000
296373 1306.000000
296422 -37.000000
296472 2.000000
296522 1302.000000
296567 1686.000000
296616 812.000000
296662 1364.000000
296707 718.000000
296761 1094.000000
296807 277.000000
296854 419.000000
296905 1262.000000
296947 198.000000
296993 4188.000000
297043 2518.000000
297223 696.000000
297277 1166.000000
297327 -33.000000
297383 -56.000000
297433 -29.000000
297479 -40.000000
297527 -30.000000
297617 107.000000
297667 75.000000
297714 252.000000
297758 150.000000
297809 106.000000
297865 40.000000
297907 178.000000
297957 119.000000
298005 82.000000
298049 58.000000
298095 -9.000000
298144 469.000000
298193 326.000000
298237 130.000000
298285 88.000000
298337 244.000000
298389 173.000000
298431 170.000000
298473 491.000000
298520 111.000000
298568 49.000000
298618 169.000000
298665 403.000000
298720 63.000000
298771 75.000000
298818 -38.000000
298876 276.000000
298931 134.000000
298983 -49.000000
299036 265.000000
299086 261.000000
299133 138.000000
299180 93.000000
299237 1278.000000
299291 127.000000
299339 152.000000
299391 289.000000
299445 2407.000000
299503 120.000000
299555 486.000000
299613 449.000000
299665 311.000000
299718 164.000000
299775 74.000000
299829 19.000000
299882 123.000000
299935 17.000000
299977 348.000000
300032 53.000000
300078 102.000000
300128 357.000000
300180 78.000000
300230 291.000000
300279 185.000000
300324 250.000000
300376 39.000000
300419 202.000000
300472 154.000000
300522 342.000000
300572 359.000000
300627 243.000000
300677 252.000000
300719 103.000000
300766 213.000000
300808 145.000000
300862 5360.000000
300904 92.000000
300954 282.000000
301005 523.000000
301058 303.000000
301106 235.000000
301155 263.000000
301204 322.000000
301254 16.000000
301308 243.000000
301358 422.000000
301404 167.000000
301447 238.000000
301497 838.000000
301542 78.000000
301589 535.000000
301633 677.000000
301679 437.000000
301724 421.000000
301779 198.000000
301886 355.000000
302015 193.000000
302065 620.000000
302120 210.000000
302171 258.000000
302227 62.000000
302282 -24.000000
302332 -62.000000
302387 -61.000000
302440 -64.000000
302497 421.000000
302545 -60.000000
302596 -43.000000
302640 -40.000000
302690 373.000000
302740 -43.000000
302796 58.000000
302846 -28.000000
302891 230.000000
302934 -45.000000
302976 19.000000
303019 -1.000000
303069 -60.000000
303120 276.000000
303171 -40.000000
303213 82.000000
303255 33.000000
303301 -15.000000
303350 168.000000
303392 -41.000000
303436 10.000000
303486 -46.000000
303536 30.000000
303586 229.000000
303633 121.000000
303681 -66.000000
303733 1.000000
303785 -19.000000
303838 1186.000000
303887 63.000000
303942 -49.000000
303993 569.000000
304043 9.000000
304087 28.000000
304137 -25.000000
304189 -29.000000
304239 -59.000000
304295 36.000000
304344 -66.000000
304397 3.000000
304445 18.000000
304499 -40.000000
304549 135.000000
304599 -21.000000
304652 111.000000
304696 71.000000
304746 57.000000
304799 73.000000
304846 -23.000000
304890 99.000000
304939 173.000000
304982 130.000000
305033 53.000000
305084 50.000000
305129 292.000000
305179 151.000000
305233 31.000000
305287 125.000000
305344 29.000000
305392 28.000000
305436 208.000000
305485 276.000000
305535 -34.000000
305577 99.000000
305619 49.000000
305670 156.000000
305715 121.000000
305771 289.000000
305814 230.000000
305865 144.000000
305923 129.000000
306037 11.000000
306089 -28.000000
306142 48.000000
306185 -26.000000
306235 11.000000
306285 49.000000
306332 -2.000000
306388 2.000000
306440 3.000000
306489 -18.000000
306533 42.000000
306583 41.000000
306626 20.000000
306676 78.000000
306719 60.000000
306772 57.000000
306827 160.000000
306877 241.000000
306934 155.000000
306983 86.000000
307031 279.000000
307076 253.000000
307123 265.000000
307171 278.000000
307220 37.000000
307270 6.000000
307321 77.000000
307371 126.000000
307415 224.000000
307471 110.000000
307521 4.000000
307572 -28.000000
307616 59.000000
307658 12.000000
307708 95.000000
307750 200.000000
307794 190.000000
307846 490.000000
307893 214.000000
307942 113.000000
307995 314.000000
308046 113.000000
308101 154.000000
308151 63.000000
308200 -5.000000
308250 792.000000
308298 1825.000000
308341 -38.000000
308396 50.000000
308438 -17.000000
308489 -46.000000
308539 -43.000000
308589 -64.000000
308647 -54.000000
308697 -41.000000
308755 -42.000000
308807 73.000000
308851 -49.000000
308909 -72.000000
308966 474.000000
309008 -54.000000
309061 -78.000000
309117 -52.000000
309167 125.000000
309217 -20.000000
309270 -11.000000
309317 -64.000000
309375 -58.000000
309424 -14.000000
309472 -58.000000
309530 -20.000000
309582 -45.000000
309636 123.000000
309683 130.000000
309737 -36.000000
309791 50.000000
309837 72.000000
309890 -30.000000
309932 -18.000000
309980 -18.000000
310035 -57.000000
310091 28.000000
310140 -72.000000
310190 -30.000000
310247 -36.000000
310294 -23.000000
310347 -11.000000
310391 -4.000000
310442 -8.000000
310492 -45.000000
310536 -55.000000
310593 -33.000000
310639 -42.000000
310691 -25.000000
310860 -29.000000
310904 27.000000
310955 -48.000000
311010 -41.000000
311135 -29.000000
311186 16.000000
311244 -21.000000
311302 126.000000
311360 9.000000
311410 -30.000000
311460 -52.000000
311513 12.000000
311571 -51.000000
311628 439.000000
311676 -29.000000
311724 168.000000
311766 -15.000000
311822 155.000000
311872 83.000000
311919 115.000000
311966 27.000000
312024 33.000000
312068 62.000000
312110 -29.000000
312160 -5.000000
312202 151.000000
312252 43.000000
312302 53.000000
312355 113.000000
312404 40.000000
312452 36.000000
312510 0.000000
312554 87.000000
312608 25.000000
312659 43.000000
312708 -20.000000
312750 126.000000
312807 -40.000000
312865 -18.000000
312915 112.000000
312973 151.000000
313030 220.000000
313087 316.000000
313138 174.000000
313194 -48.000000
313250 29.000000
313303 48.000000
313360 32.000000
313406 78.000000
313456 -43.000000
313565 75.000000
313610 81.000000
313668 23.000000
313718 94.000000
313768 3.000000
313820 -8.000000
313862 30.000000
313914 40.000000
313964 190.000000
314086 57.000000
314140 39.000000
314194 109.000000
314251 90.000000
314307 -46.000000
314361 358.000000
314409 -5.000000
314458 -14.000000
314509 -24.000000
314559 109.000000
314612 53.000000
314847 -81.000000
314902 -77.000000
314960 -64.000000
315085 -51.000000
315135 -57.000000
315191 -44.000000
315249 -64.000000
315386 -31.000000
315438 85.000000
315496 -12.000000
315587 -54.000000
315642 -35.000000
315692 -42.000000
315749 -40.000000
315802 41.000000
315853 73.000000
315909 221.000000
315961 90.000000
316008 263.000000
316050 5682.000000
316106 136.000000
316693 4623.000000
316746 542.000000
316792 17362.000000
316850 10641.000000
317236 333.000000
317293 1829.000000
317346 781.000000
317397 -46.000000
317454 95.000000
317506 -35.000000
317557 -60.000000
317615 -35.000000
322122 -53.000000
322176 -60.000000
322227 46.000000
329435 -54.000000
329487 8364.000000
329538 4893.000000
330889 -64.000000
331289 469.000000
331338 -63.000000
331389 -63.000000
331445 -66.000000
331495 -56.000000
331552 -79.000000
331610 159.000000
331661 -53.000000
331711 -27.000000
331754 15.000000
331812 -6.000000
331864 -30.000000
331922 -8.000000
332065 -34.000000
332116 -21.000000
332166 164.000000
332290 126.000000
332340 -18.000000
332386 -31.000000
332428 -72.000000
332481 -39.000000
332538 -78.000000
332588 -61.000000
332646 -64.000000
332700 -27.000000
332753 -37.000000
332805 -46.000000
332861 -51.000000
332912 11.000000
332962 47.000000
333005 265.000000
333059 667.000000
333110 1006.000000
333156 501.000000
333206 1447.000000
333248 450.000000
333301 9.000000
333352 -24.000000
333406 1647.000000
333452 15.000000
333510 -28.000000
333564 738.000000
333619 1016.000000
333675 885.000000
333726 325.000000
333779 7.000000
333829 1645.000000
333877 2466.000000
333922 1119.000000
333970 696.000000
334012 655.000000
334059 16673.000000
334102 2059.000000
334152 580.000000
334200 934.000000
334242 484.000000
334298 1827.000000
334352 -36.000000
334507 439.000000
334556 194.000000
334606 1130.000000
334651 1723.000000
334699 483.000000
334742 1291.000000
334792 50.000000
334848 1236.000000
334899 1550.000000
334955 1322.000000
335009 2419.000000
335064 1435.000000
335106 1411.000000
335158 1369.000000
335208 1280.000000
335264 275.000000
335314 784.000000
335370 862.000000
335415 449.000000
335465 343.000000
335508 460.000000
335561 736.000000
335617 87.000000
335662 549.000000
335719 473.000000
335774 1073.000000
335824 395.000000
335873 346.000000
335923 402.000000
335967 1296.000000
336020 568.000000
336074 233.000000
336121 194.000000
336163 356.000000
336218 188.000000
336267 133.000000
336314 841.000000
336372 104.000000
336420 784.000000
336477 495.000000
336534 50.000000
336586 222.000000
336632 315.000000
336681 2418.000000
336726 657.000000
336772 359.000000
336824 4513.000000
336868 214.000000
336917 569.000000
336966 492.000000
337013 713.000000
337068 486.000000
337112 495.000000
337160 583.000000
337213 179.000000
337265 569.000000
337308 611.000000
337351 455.000000
337402 2697.000000
337455 568.000000
337513 989.000000
337571 1411.000000
337616 407.000000
337674 -9.000000
337732 136.000000
337787 7.000000
337837 -35.000000
337886 -76.000000
337938 15.000000
337986 1383.000000
338034 -59.000000
338084 -46.000000
338133 -69.000000
338187 -73.000000
338245 -54.000000
338301 -52.000000
338357 22.000000
338413 -20.000000
338455 -53.000000
338507 277.000000
338556 -28.000000
338606 -58.000000
338664 -55.000000
338712 -7.000000
338754 -47.000000
338807 81.000000
338855 20.000000
338898 763.000000
338946 -4.000000
338991 2483.000000
339041 3514.000000
339153 113.000000
339201 175.000000
339248 2395.000000
339298 46.000000
339343 -47.000000
339387 353.000000
339521 1285.000000
339632 17.000000
339684 -49.000000
339734 -34.000000
339785 -67.000000
339835 -54.000000
339886 -54.000000
339939 59.000000
339995 194.000000
340111 306.000000
340157 -19.000000
340207 -11.000000
340258 1339.000000
340315 -39.000000
340364 -73.000000
340419 -53.000000
340470 -47.000000
340517 -61.000000
340568 -51.000000
340625 -38.000000
340680 -33.000000
340730 22.000000
340777 -44.000000
340822 -70.000000
340876 -50.000000
340922 -53.000000
340976 224.000000
341020 -12.000000
341074 -81.000000
341130 -55.000000
341180 -13.000000
341238 -79.000000
341292 -54.000000
341346 -71.000000
341399 -35.000000
341445 -71.000000
341496 -4.000000
341549 11.000000
341597 -61.000000
341650 -69.000000
341700 -50.000000
341751 153.000000
341804 -43.000000
341854 -27.000000
341906 -7.000000
341960 -39.000000
342012 -31.000000
342069 -52.000000
342124 -4.000000
342168 -27.000000
342222 -19.000000
342275 239.000000
342320 -1.000000
342377 179.000000
342429 -4.000000
342480 37.000000
342527 -14.000000
342581 -54.000000
342632 175.000000
342682 15.000000
342727 -57.000000
342823 -1.000000
342876 73.000000
342932 30.000000
342986 4.000000
343040 280.000000
343082 45.000000
343130 -31.000000
343182 -36.000000
343227 17.000000
343272 -64.000000
343324 242.000000
343379 121.000000
343429 476.000000
343478 -35.000000
343524 4.000000
343569 136.000000
343616 29.000000
343663 191.000000
343714 -24.000000
343765 88.000000
343816 30.000000
343867 -29.000000
343925 -3.000000
343972 -43.000000
344142 9230.000000
344360 5476.000000
346158 3626.000000
346213 2538.000000
351935 449.000000
351985 431.000000
352041 494.000000
352094 616.000000
352144 175.000000
352190 551.000000
352362 134.000000
352790 -45.000000
352845 53.000000
352895 24.000000
352945 -38.000000
353002 -42.000000
353051 34.000000
353103 60.000000
353152 -45.000000
353195 58.000000
353249 -10.000000
353299 50.000000
353349 42.000000
353397 61.000000
353448 3.000000
353492 17.000000
353535 0.000000
353587 94.000000
353636 108.000000
353684 42.000000
353729 90.000000
353785 17.000000
353835 36.000000
353888 -16.000000
353943 3.000000
353998 10.000000
354040 16.000000
354090 78.000000
354139 83.000000
354197 13.000000
354247 -21.000000
354304 -42.000000
354351 -26.000000
354405 -6.000000
354454 56.000000
354509 36.000000
354567 134.000000
354613 14396.000000
354663 -18.000000
354709 -26.000000
354755 -29.000000
354811 -35.000000
354869 -35.000000
354922 -30.000000
354965 -44.000000
355021 438.000000
355065 -6.000000
355108 53.000000
355158 -17.000000
355211 -43.000000
355261 -42.000000
355314 -26.000000
355363 -32.000000
355420 -23.000000
355471 105.000000
355517 280.000000
355565 2973.000000
355609 -51.000000
355657 -54.000000
355710 63.000000
355760 -13.000000
355810 -48.000000
355853 -18.000000
355906 121.000000
355958 39.000000
356014 -31.000000
357214 -62.000000
357270 -77.000000
357323 -61.000000
357376 157.000000
360580 38.000000
360630 -28.000000
360687 -39.000000
360738 -46.000000
360789 -4.000000
360846 243.000000
365377 6.000000
365435 -41.000000
365493 242.000000
365545 43.000000
365599 2112.000000
365994 247.000000
366051 -12.000000
366108 -13.000000
366159 -2.000000
366212 -73.000000
370746 845.000000
370803 2482.000000
370846 500.000000
370894 1294.000000
371260 -43.000000
371311 11.000000
371363 65.000000
371421 -10.000000
371764 32.000000
371955 170.000000
371999 310.000000
375435 717.000000
375485 477.000000
375541 485.000000
375593 88.000000
375643 621.000000
375695 -73.000000
375753 23.000000
376673 279.000000
376723 604.000000
376781 87.000000
376838 -62.000000
376894 120.000000
376951 71.000000
378933 39.000000
378983 423.000000
379038 65.000000
379088 193.000000
379586 9.000000
379636 232.000000
379687 224.000000
379744 152.000000
379794 218.000000
380493 8047.000000
380547 5618.000000
380589 3800.000000
380647 20521.000000
381032 265.000000
381088 886.000000
381141 3160.000000
381188 358.000000
381245 154.000000
381296 138.000000
381415 -14.000000
variableStep chrom=HISTO_EK.Contig102 span=50
1 -38.000000
59 -43.000000
109 -43.000000
160 -57.000000
213 -53.000000
7508 -72.000000
8045 -66.000000
8180 -72.000000
variableStep chrom=HISTO_ZH.Contig108 span=50
977 347.000000
1028 619.000000
1076 421.000000
1133 3023.000000
1188 4177.000000
1245 12352.000000
1300 17466.000000
1355 5074.000000
variableStep chrom=HISTO_GL.Contig296 span=50
43307 -33.000000
43364 -30.000000
43415 -35.000000
43470 -8.000000
43527 -49.000000
43577 -6.000000
43628 12.000000
43679 46.000000
43733 -52.000000
44065 -42.000000
44118 -29.000000
44170 -51.000000
44226 -54.000000
44276 -36.000000
44334 -37.000000
44384 -29.000000
44442 -54.000000
44947 -15.000000
44997 -40.000000
45047 -45.000000
45434 -49.000000
45765 -56.000000
45914 4.000000
45967 14.000000
46024 -2.000000
46082 86.000000
46137 9.000000
46190 27.000000
46247 59.000000
46305 14.000000
46355 80.000000
47609 -29.000000
47659 -46.000000
47710 -50.000000
47767 -24.000000
47822 -51.000000
47879 -60.000000
47929 -42.000000
48195 -1.000000
48251 -12.000000
48308 18.000000
48358 16.000000
48414 13.000000
48465 24.000000
48521 5.000000
48753 37.000000
48805 32.000000
48856 6.000000
49042 112.000000
49088 297.000000
49131 52.000000
49173 39.000000
49223 113.000000
49281 21.000000
49334 164.000000
49377 95.000000
49435 57.000000
49485 60.000000
49611 65.000000
49669 193.000000
49719 114.000000
49762 191.000000
49819 136.000000
49877 92.000000
49935 113.000000
49993 61.000000
50044 -30.000000
50091 35.000000
50138 246.000000
50180 -14.000000
50228 82.000000
50278 14.000000
50321 -7.000000
50373 -27.000000
50424 846.000000
50477 -28.000000
50535 -28.000000
50691 -23.000000
50744 -10.000000
50794 -11.000000
50851 -4.000000
50906 -17.000000
50956 -5.000000
51008 -2.000000
51054 -33.000000
51100 25.000000
51153 -9.000000
51199 69.000000
51250 -22.000000
51301 -8.000000
51343 -23.000000
51394 -22.000000
51437 -14.000000
51487 109.000000
51533 100.000000
51579 -9.000000
51621 64.000000
51667 286.000000
51713 15.000000
51757 477.000000
51805 -16.000000
51861 112.000000
51913 57.000000
51966 -30.000000
52010 6.000000
52067 -40.000000
52117 64.000000
52160 -19.000000
52204 -33.000000
52251 52.000000
52294 -47.000000
52343 -36.000000
52398 -10.000000
52456 105.000000
52506 -12.000000
52564 -15.000000
52619 25.000000
52673 -34.000000
52731 9.000000
52786 -4.000000
52840 -47.000000
52891 -1.000000
52942 -54.000000
52995 -21.000000
53052 -55.000000
53107 -24.000000
53163 -41.000000
53221 -43.000000
53268 -3.000000
53313 131.000000
53367 20.000000
53414 -7.000000
53458 -10.000000
53504 12.000000
53552 -27.000000
53601 7.000000
53651 -44.000000
53709 -17.000000
53751 35.000000
53795 5.000000
53844 60.000000
53892 0.000000
53935 27.000000
53980 25.000000
54029 -44.000000
54086 -33.000000
54138 -12.000000
54196 -12.000000
54251 -40.000000
54301 588.000000
54351 -15.000000
54393 31.000000
54438 -28.000000
54494 4.000000
54549 27.000000
54598 4.000000
54655 -4.000000
54708 -36.000000
54766 2.000000
54820 32.000000
54867 -36.000000
54921 43.000000
54966 87.000000
55024 9.000000
55075 -4.000000
55123 -31.000000
55166 83.000000
55253 46.000000
55301 92.000000
55351 143.000000
55401 12.000000
55444 -10.000000
55494 -20.000000
55540 1727.000000
55582 -35.000000
55633 -11.000000
55683 -24.000000
55734 103.000000
55782 54.000000
55828 13.000000
55884 465.000000
55928 2.000000
55984 15.000000
56028 -33.000000
56074 0.000000
56121 48.000000
56164 88.000000
56209 -25.000000
56267 -50.000000
56321 -19.000000
56375 -28.000000
56432 86.000000
56484 -26.000000
56534 -33.000000
56587 161.000000
56643 73.000000
56693 98.000000
56745 109.000000
56801 94.000000
56856 46.000000
56901 -9.000000
56943 5.000000
56998 80.000000
57045 38.000000
57089 82.000000
57132 -3.000000
57184 356.000000
57227 -2.000000
57282 84.000000
57329 35.000000
57377 38.000000
57431 115.000000
57486 57.000000
57543 90.000000
57596 38.000000
57648 126.000000
57698 920.000000
57743 3.000000
57799 40.000000
57849 227.000000
57892 2.000000
57935 15.000000
57985 13.000000
58043 10.000000
58088 8.000000
58136 62.000000
58179 139.000000
58229 131.000000
58284 81.000000
58335 84.000000
58392 54.000000
58438 118.000000
58483 47.000000
58533 11.000000
58583 8.000000
58627 9.000000
58670 242.000000
58727 13.000000
58772 41.000000
58828 43.000000
58884 35.000000
58935 21.000000
58992 -9.000000
59048 0.000000
59098 -30.000000
59155 134.000000
59213 -12.000000
59266 -39.000000
59323 -35.000000
59373 -46.000000
59428 2.000000
59485 -46.000000
59535 145.000000
59593 4.000000
59651 30.000000
59704 48.000000
59760 -9.000000
59806 44.000000
59859 -5.000000
59912 -34.000000
59970 -50.000000
60020 -15.000000
60077 197.000000
60126 4.000000
60182 -18.000000
60240 -20.000000
60283 29.000000
60332 -7.000000
60381 3.000000
60424 -10.000000
60470 15669.000000
60516 2.000000
60566 -23.000000
60617 14.000000
60663 9.000000
60713 37.000000
60767 519.000000
60811 14.000000
60860 12.000000
60918 53.000000
60961 11.000000
61019 -51.000000
61068 -18.000000
61112 -52.000000
61169 -54.000000
61227 -7.000000
61282 -11.000000
61327 -15.000000
61377 -29.000000
61428 -5.000000
61482 -1.000000
61532 -20.000000
61590 -21.000000
61641 -10.000000
61690 -4.000000
61736 -26.000000
61792 47.000000
61843 -31.000000
61899 -5.000000
61948 -25.000000
61990 -36.000000
62035 74.000000
62085 -14.000000
62130 -50.000000
62186 -35.000000
62239 -30.000000
62281 -32.000000
62332 -36.000000
62390 67.000000
62432 -8.000000
62475 26.000000
62523 -36.000000
62574 -5.000000
62626 16.000000
62668 -18.000000
62816 -35.000000
62864 -34.000000
62911 -5.000000
62965 2.000000
63012 2.000000
63054 -27.000000
63105 140.000000
63149 40.000000
63197 -31.000000
63246 8.000000
63300 452.000000
63345 106.000000
63390 16.000000
63439 194.000000
63482 332.000000
63526 -5.000000
63580 -6.000000
63683 -31.000000
63736 -7.000000
63783 -10.000000
63840 -1.000000
63898 11.000000
63946 247.000000
63997 -18.000000
64049 -3.000000
64095 -39.000000
64146 -40.000000
64197 154.000000
64251 -27.000000
64304 851.000000
64352 -24.000000
64403 -15.000000
64460 82.000000
64509 -21.000000
64562 18.000000
64617 -10.000000
64668 -21.000000
64720 37.000000
64769 22.000000
64812 17.000000
64862 -31.000000
64906 -30.000000
64954 21.000000
65004 46.000000
65057 -30.000000
65112 -46.000000
65162 28.000000
65220 -32.000000
65277 -10.000000
65328 28.000000
65370 -34.000000
65425 -47.000000
65477 -17.000000
65531 -46.000000
65589 -8.000000
65640 -39.000000
65693 236.000000
65737 4.000000
65793 35.000000
65845 36.000000
65894 -45.000000
65938 24.000000
65986 552.000000
66037 41.000000
66080 -4.000000
66122 131.000000
66169 47.000000
66224 -4.000000
66273 65.000000
66330 -40.000000
66384 -4.000000
66432 -18.000000
66480 -22.000000
66538 -29.000000
66595 -25.000000
66653 72.000000
66700 501.000000
66752 -15.000000
66802 -32.000000
66852 -26.000000
66898 123.000000
66942 13.000000
66996 8.000000
67051 -1.000000
67102 489.000000
67145 -6.000000
67193 -18.000000
67235 -44.000000
67290 -28.000000
67345 45.000000
67394 6.000000
67443 148.000000
67497 207.000000
67641 64.000000
67689 48.000000
67736 -21.000000
67894 1.000000
67950 -26.000000
67994 -17.000000
68039 -20.000000
68089 25.000000
68144 -28.000000
68194 23.000000
68246 151.000000
68304 -29.000000
68361 59.000000
68416 72.000000
68466 -47.000000
68509 171.000000
68557 116.000000
68600 -31.000000
68658 34.000000
68706 -9.000000
68758 153.000000
68808 -25.000000
68859 -40.000000
68909 20.000000
68965 -9.000000
69020 1714.000000
69067 22.000000
69117 9.000000
69164 -31.000000
69212 -20.000000
69255 7.000000
69306 93.000000
69358 36.000000
69413 27.000000
69456 55.000000
69502 -20.000000
69553 105.000000
69595 431.000000
69645 361.000000
69699 449.000000
69756 373.000000
69808 28.000000
69855 104.000000
69899 414.000000
69952 341.000000
70002 395.000000
70059 506.000000
70109 254.000000
70151 77.000000
70208 -34.000000
70258 137.000000
70303 8.000000
70346 122.000000
70390 244.000000
70448 -12.000000
70506 143.000000
70550 41.000000
70594 304.000000
70640 314.000000
70691 162.000000
70740 276.000000
70785 178.000000
70834 226.000000
70886 544.000000
70942 427.000000
70988 -20.000000
71035 560.000000
71083 605.000000
71129 401.000000
71177 199.000000
71222 164.000000
71267 31.000000
71309 506.000000
71366 78.000000
71413 251.000000
71456 91.000000
71502 153.000000
71549 321.000000
71593 165.000000
71643 412.000000
71728 1014.000000
71784 709.000000
71835 980.000000
71887 576.000000
71937 1193.000000
71987 449.000000
72041 515.000000
72093 386.000000
72147 491.000000
72199 253.000000
72257 216.000000
72314 91.000000
72364 17.000000
72422 -34.000000
72472 78.000000
72518 32.000000
72561 174.000000
72615 814.000000
72665 212.000000
72713 763.000000
72763 678.000000
72806 2.000000
72861 310.000000
72908 6.000000
72951 460.000000
72994 48.000000
73045 14.000000
73091 524.000000
73143 650.000000
73192 59.000000
73235 229.000000
73282 255.000000
73332 60.000000
73380 103.000000
73429 164.000000
73479 710.000000
73532 3072.000000
73583 -43.000000
73633 13.000000
73679 180.000000
73728 355.000000
73778 303.000000
73828 479.000000
73886 -19.000000
73932 691.000000
73986 1198.000000
74042 704.000000
74092 535.000000
74146 514.000000
74202 201.000000
74260 125.000000
74410 85.000000
74459 134.000000
74512 128.000000
74562 4.000000
74618 -41.000000
74671 -5.000000
74781 11.000000
74832 -25.000000
74888 -32.000000
74934 -13.000000
74985 -8.000000
75035 -11.000000
75083 -17.000000
75217 -18.000000
75267 -23.000000
75312 -37.000000
75362 -19.000000
75413 20.000000
75522 -35.000000
75572 10.000000
75627 -7.000000
75669 -4.000000
75717 5.000000
75766 3.000000
75813 -3.000000
75859 -54.000000
75915 -36.000000
75973 -29.000000
76031 -46.000000
76082 -23.000000
76140 115.000000
76188 45.000000
76240 -24.000000
76291 221.000000
76338 125.000000
76381 -32.000000
76429 -29.000000
76471 -18.000000
76515 81.000000
76559 36.000000
76603 374.000000
76653 -4.000000
76709 -27.000000
76753 -27.000000
76801 75.000000
76845 -6.000000
76901 103.000000
76943 -10.000000
76985 -36.000000
77038 -38.000000
77085 9.000000
77134 -33.000000
77179 -20.000000
77229 95.000000
77274 -44.000000
77330 -25.000000
77380 -17.000000
77424 -30.000000
77474 55.000000
77532 -49.000000
77584 -33.000000
77635 42.000000
77685 17.000000
77731 -42.000000
77779 -9.000000
77828 -34.000000
77886 -22.000000
77939 -21.000000
77984 26.000000
78037 -10.000000
78081 -41.000000
78139 -44.000000
78189 -61.000000
78247 -54.000000
78297 79.000000
78346 111.000000
78472 -49.000000
78530 110.000000
78577 14.000000
78626 1712.000000
78673 462.000000
78715 63.000000
78772 42.000000
78822 67.000000
78869 25.000000
78913 4.000000
78955 -4.000000
78998 22.000000
79049 110.000000
79095 4.000000
79142 20.000000
79192 35.000000
79245 -33.000000
79292 69.000000
79337 83.000000
79387 51.000000
79429 27.000000
79474 157.000000
79521 8.000000
79570 26.000000
79618 42.000000
79668 17.000000
79718 -16.000000
79773 35.000000
79822 398.000000
79873 4.000000
79923 58.000000
79967 111.000000
80018 31.000000
80071 153.000000
80114 140.000000
80168 35.000000
80214 252.000000
80365 112.000000
80408 78.000000
80460 123.000000
80503 115.000000
80551 108.000000
80596 78.000000
80645 60.000000
80702 1.000000
80752 23.000000
80807 102.000000
80850 55.000000
80908 54.000000
80955 14.000000
81006 -7.000000
81060 -29.000000
81109 -7.000000
81156 61.000000
81205 12.000000
81260 -9.000000
81398 -35.000000
81449 270.000000
81506 51.000000
81549 -21.000000
81591 -9.000000
81643 1155.000000
81687 21.000000
81734 -19.000000
81785 3.000000
81828 4.000000
81873 91.000000
81923 16.000000
81968 12.000000
82016 -36.000000
82059 32.000000
82105 21.000000
82152 29.000000
82206 -16.000000
82258 -36.000000
82407 -11.000000
82462 537.000000
82504 35.000000
82555 -9.000000
82603 -14.000000
82647 114.000000
82696 42.000000
82741 45.000000
82783 183.000000
82832 53.000000
83017 -36.000000
83071 -26.000000
83114 -24.000000
83170 16.000000
83223 54.000000
83276 53.000000
83322 192.000000
83375 27.000000
83425 40.000000
83474 60.000000
83527 12.000000
83581 6.000000
83638 17.000000
83695 29.000000
83746 33.000000
83796 16.000000
83846 -2.000000
83891 30.000000
83941 -8.000000
83987 -2.000000
84037 11.000000
84086 148.000000
84136 99.000000
84179 1132.000000
84225 -4.000000
84282 10.000000
84324 265.000000
84366 40.000000
84422 -5.000000
84480 -19.000000
84527 -29.000000
84572 -15.000000
84622 -33.000000
84673 -23.000000
84721 9510.000000
84764 1006.000000
84809 46.000000
84859 -3.000000
84917 -35.000000
84975 -28.000000
85030 -37.000000
85080 -33.000000
85133 -12.000000
85257 60.000000
85306 -48.000000
85353 61.000000
85407 -60.000000
85465 -27.000000
85519 495.000000
85564 3.000000
85607 -10.000000
85656 -25.000000
85702 -13.000000
85748 50.000000
85797 17.000000
85842 -30.000000
85884 29.000000
85928 17.000000
85974 1252.000000
86021 122.000000
86069 -4.000000
86119 2021.000000
86166 703.000000
86216 455.000000
86270 2315.000000
86316 819.000000
86365 808.000000
86408 273.000000
86510 667.000000
86560 6531.000000
86610 521.000000
86652 300.000000
86701 1748.000000
86842 -4.000000
86895 585.000000
86942 278.000000
86993 28.000000
87049 377.000000
87092 649.000000
87142 548.000000
87189 418.000000
87327 128.000000
87379 47.000000
87421 138.000000
87469 83.000000
87511 163.000000
87566 -21.000000
87615 20.000000
87666 1059.000000
87718 255.000000
87760 446.000000
87803 346.000000
87845 456.000000
87895 448.000000
87940 104.000000
87990 432.000000
88037 158.000000
88083 1001.000000
88126 275.000000
88175 829.000000
88225 53.000000
88279 137.000000
88337 2011.000000
88393 1873.000000
88508 -9.000000
88558 2342.000000
88603 1002.000000
88645 2326.000000
88697 552.000000
88747 1100.000000
88794 302.000000
88836 361.000000
88883 36.000000
88933 392.000000
88976 941.000000
89025 222.000000
89074 511.000000
89122 672.000000
89169 420.000000
89219 119.000000
89270 1094.000000
89452 1758.000000
89503 1116.000000
89558 538.000000
89606 1792.000000
89660 615.000000
89789 4750.000000
89842 7289.000000
89894 3838.000000
89948 3455.000000
89998 656.000000
90050 341.000000
90100 361.000000
90243 8.000000
90285 61.000000
90337 -22.000000
90384 -3.000000
90438 -53.000000
90488 106.000000
90531 -31.000000
90583 -1.000000
90709 191.000000
90760 8.000000
90811 1139.000000
90862 -14.000000
90912 81.000000
90955 -32.000000
91005 2.000000
91057 339.000000
91107 -29.000000
91190 72.000000
91248 -32.000000
91305 128.000000
91352 11.000000
91401 49.000000
91445 -16.000000
91495 -15.000000
91541 101.000000
91587 25.000000
91635 42.000000
91686 102.000000
91740 85.000000
91796 288.000000
91850 31.000000
91900 5.000000
91943 43.000000
91995 25.000000
92045 59.000000
92091 125.000000
92140 89.000000
92191 188.000000
92237 83.000000
92285 -27.000000
92328 119.000000
92371 62.000000
92416 47.000000
92469 21.000000
92518 259.000000
92654 71.000000
92701 39.000000
92750 128.000000
92871 571.000000
92920 393.000000
93071 124.000000
93128 -33.000000
93177 8.000000
93284 -26.000000
93408 2.000000
93450 141.000000
93495 121.000000
93547 119.000000
93592 557.000000
93641 52.000000
93686 29.000000
93742 140.000000
93798 16.000000
93846 12.000000
93893 381.000000
93936 174.000000
93982 232.000000
94040 -1.000000
94083 15.000000
94139 75.000000
94277 68.000000
94410 236.000000
94461 0.000000
94512 39.000000
94557 -14.000000
94603 -1.000000
94653 14.000000
94710 -36.000000
94760 -44.000000
94904 13.000000
95055 -57.000000
95105 286.000000
95149 -16.000000
95197 -28.000000
95246 -36.000000
95296 -52.000000
95350 20.000000
95405 296.000000
95457 -56.000000
95511 212.000000
95560 52.000000
95618 5310.000000
95668 -42.000000
95718 116.000000
95768 -36.000000
95826 -47.000000
95988 -10.000000
96046 258.000000
96095 -28.000000
96153 33.000000
96298 -35.000000
96348 22.000000
96390 232.000000
96560 188.000000
96604 548.000000
96652 44.000000
96699 675.000000
96747 376.000000
96789 43.000000
96839 13.000000
96887 44.000000
96933 2108.000000
96983 1236.000000
97035 105.000000
97082 386.000000
97126 290.000000
97181 1240.000000
97232 20.000000
97282 67.000000
97332 -9.000000
97376 98.000000
97418 427.000000
97467 286.000000
97512 131.000000
97555 107.000000
97597 96.000000
97646 153.000000
97693 152.000000
97736 493.000000
97779 166.000000
97827 227.000000
97871 185.000000
97920 510.000000
97967 17.000000
98017 41.000000
98072 100.000000
98127 66.000000
98176 200.000000
98295 343.000000
98345 498.000000
98397 280.000000
98450 138.000000
98497 408.000000
98553 397.000000
98603 265.000000
98693 527.000000
98748 93.000000
98797 58.000000
98847 778.000000
98895 809.000000
98944 143.000000
98987 813.000000
99037 438.000000
99091 947.000000
99138 242.000000
99259 -32.000000
99309 -11.000000
99360 -7.000000
99412 -1.000000
99461 58.000000
99513 89.000000
99715 -28.000000
99768 19.000000
99813 19.000000
99863 38.000000
99911 -13.000000
99959 -29.000000
100011 -10.000000
100175 7.000000
100224 401.000000
100270 -46.000000
100321 -26.000000
100379 -34.000000
100434 93.000000
100484 -17.000000
100531 22.000000
100573 17.000000
100623 -2.000000
100672 5.000000
100714 -29.000000
100764 -34.000000
100818 31.000000
100870 239.000000
100915 35.000000
100962 11.000000
101005 -22.000000
101050 77.000000
101096 5.000000
101143 20.000000
101200 516.000000
101248 -27.000000
101301 0.000000
101346 -48.000000
101396 124.000000
101442 -6.000000
101484 502.000000
101534 -28.000000
101592 73.000000
101643 7.000000
101699 -34.000000
101755 -26.000000
101806 -27.000000
101852 -43.000000
101902 -34.000000
101952 -13.000000
101995 -13.000000
102049 -12.000000
102105 5.000000
102156 -22.000000
102199 805.000000
102250 -34.000000
102298 41.000000
102351 154.000000
102403 -4.000000
102449 165.000000
102499 43.000000
102545 55.000000
102589 81.000000
102634 227.000000
102677 88.000000
102725 298.000000
102776 72.000000
102821 117.000000
102869 163.000000
102923 109.000000
102968 59.000000
103019 63.000000
103068 196.000000
103120 152.000000
103170 150.000000
103228 173.000000
103272 1.000000
103314 -26.000000
103372 165.000000
103426 360.000000
103477 434.000000
103535 109.000000
103580 169.000000
103636 301.000000
103691 416.000000
103770 190.000000
103826 162.000000
103884 98.000000
103936 11.000000
103986 9.000000
104041 9.000000
104091 185.000000
104136 -25.000000
104184 -4.000000
104229 131.000000
104280 159.000000
104323 268.000000
104366 318.000000
104424 1286.000000
104480 108.000000
104530 206.000000
104583 335.000000
104641 367.000000
104696 133.000000
104746 92.000000
104799 459.000000
104852 617.000000
104908 412.000000
104958 191.000000
105008 254.000000
105062 327.000000
105112 286.000000
105169 390.000000
105219 86.000000
105265 263.000000
105312 212.000000
105354 -53.000000
105408 -22.000000
105466 151.000000
105516 365.000000
105567 463.000000
105616 457.000000
105668 471.000000
106839 57.000000
106897 -53.000000
111390 -24.000000
111441 63.000000
111499 4.000000
111552 -36.000000
111604 123.000000
111659 -44.000000
111710 64.000000
111766 -38.000000
112177 10.000000
112227 1.000000
112280 19.000000
112335 89.000000
113123 -67.000000
113180 -52.000000
114152 -26.000000
114203 -19.000000
114261 -16.000000
114311 5.000000
114362 39.000000
114412 -15.000000
114461 74.000000
114504 -19.000000
114554 -12.000000
114597 62.000000
114642 -20.000000
114697 80.000000
114746 -16.000000
114800 -27.000000
114855 28.000000
114909 373.000000
114954 211.000000
115000 62.000000
115048 34.000000
115091 10.000000
115141 110.000000
115190 332.000000
115243 87.000000
115296 -20.000000
115354 -14.000000
115410 -22.000000
115466 -25.000000
115747 38.000000
115805 104.000000
115854 -33.000000
115902 15.000000
115946 35.000000
115992 10.000000
116047 -16.000000
116092 14.000000
116142 -13.000000
116187 7.000000
116244 -48.000000
116294 109.000000
116346 19.000000
116496 -18.000000
116540 0.000000
116586 9.000000
116632 5.000000
116685 40.000000
116727 1391.000000
116769 26.000000
116815 -36.000000
116857 -13.000000
116899 446.000000
116949 107.000000
116999 -9.000000
117048 -21.000000
117090 -8.000000
117143 -38.000000
117195 -9.000000
117252 -29.000000
117309 -46.000000
117360 -3.000000
117418 -51.000000
117473 -28.000000
117530 -28.000000
117581 12.000000
117632 -45.000000
117687 -43.000000
117743 -44.000000
117793 -19.000000
117846 474.000000
117896 20.000000
117941 -11.000000
117983 -19.000000
118036 -12.000000
118091 -28.000000
118142 -21.000000
118192 -6.000000
118237 -36.000000
118284 -2.000000
118335 -13.000000
118381 -24.000000
118432 217.000000
118478 6.000000
118521 1.000000
118570 159.000000
118621 -7.000000
118664 -2.000000
118710 -12.000000
118768 -34.000000
118822 9.000000
118869 8.000000
118912 -39.000000
118965 -17.000000
119014 68.000000
119063 234.000000
119113 95.000000
119160 8.000000
119206 630.000000
119254 -12.000000
119302 39.000000
119345 -12.000000
119400 -30.000000
119445 54.000000
119501 31.000000
119554 -33.000000
119612 -36.000000
119670 1091.000000
119712 89.000000
119765 37.000000
119816 1764.000000
119867 149.000000
119909 -25.000000
119962 -29.000000
120012 -35.000000
120070 -29.000000
120120 -12.000000
120163 21.000000
120213 53.000000
120256 -18.000000
120308 -23.000000
120352 -30.000000
120406 -8.000000
120460 -20.000000
120511 -38.000000
120562 -3.000000
120618 49.000000
120666 -5.000000
120720 53.000000
120769 48.000000
120812 25.000000
120861 164.000000
120903 -19.000000
120947 -26.000000
120999 -15.000000
121056 15.000000
121100 -36.000000
121153 -38.000000
121209 -29.000000
121260 -14.000000
121315 -7.000000
121369 4.000000
121415 -47.000000
121473 2.000000
121522 -13.000000
121579 -33.000000
121634 64.000000
121677 -14.000000
121719 36.000000
121764 90.000000
121812 136.000000
121863 507.000000
121910 -29.000000
121960 123.000000
122004 103.000000
122049 -28.000000
122107 -16.000000
122156 275.000000
122208 66.000000
122260 -34.000000
122311 -10.000000
122364 -11.000000
122421 1.000000
122471 -10.000000
122521 -15.000000
122571 -18.000000
122620 9.000000
122671 -24.000000
122729 203.000000
122787 139.000000
122837 -60.000000
122888 -24.000000
122945 19.000000
122995 16.000000
123039 -21.000000
123094 19.000000
123137 -20.000000
123194 2.000000
123240 0.000000
123289 -30.000000
123334 -11.000000
123388 -34.000000
123440 -22.000000
123496 5.000000
123541 -29.000000
123592 68.000000
123636 -1.000000
123679 45.000000
123726 -26.000000
123769 48.000000
123825 -40.000000
123872 -25.000000
123923 -38.000000
123978 -41.000000
124032 63.000000
124083 -23.000000
124132 -12.000000
124182 -15.000000
124224 313.000000
124273 -42.000000
124327 68.000000
124384 -15.000000
124442 -35.000000
124500 -50.000000
124550 15.000000
124603 -34.000000
124658 -50.000000
124712 -37.000000
124761 -21.000000
124809 -52.000000
124858 -10.000000
124914 -28.000000
124972 27.000000
125030 -52.000000
125081 -35.000000
125130 11.000000
125184 -15.000000
125237 -33.000000
125295 -45.000000
125353 -10.000000
125395 46.000000
125452 -39.000000
125510 -39.000000
125563 -42.000000
125621 -8.000000
125675 -14.000000
125718 8.000000
125763 288.000000
125810 -1.000000
125860 47.000000
125903 17.000000
125945 -12.000000
126001 -34.000000
126058 -51.000000
126116 -22.000000
126169 174.000000
126222 -58.000000
126278 16.000000
126334 -31.000000
126386 21.000000
126428 -27.000000
126480 -21.000000
126529 -33.000000
126578 -41.000000
126631 -41.000000
126686 0.000000
126729 237.000000
126772 -35.000000
126822 -15.000000
126870 54.000000
126917 3.000000
126961 83.000000
127003 17.000000
127054 -14.000000
127104 -22.000000
127154 88.000000
127199 95.000000
127251 -56.000000
127302 -54.000000
127357 -20.000000
127410 -8.000000
127465 -12.000000
127512 -21.000000
127558 29.000000
127605 5.000000
127656 -29.000000
127706 9.000000
127753 2870.000000
127800 1.000000
127853 -1.000000
127898 76.000000
127943 509.000000
127985 46.000000
128035 38.000000
128091 -5.000000
128136 -21.000000
128182 -44.000000
128237 313.000000
128286 -28.000000
128332 3.000000
128380 -45.000000
128429 -8.000000
128484 61.000000
128528 21.000000
128574 -14.000000
128616 18.000000
128665 -3.000000
128708 -3.000000
128757 15.000000
128805 11.000000
128857 -30.000000
128906 -16.000000
128961 -10.000000
129019 -30.000000
129075 -21.000000
129120 20.000000
129170 20.000000
129216 13.000000
129270 -34.000000
129319 24.000000
129373 82.000000
129419 -40.000000
129466 -13.000000
129519 -28.000000
129575 -19.000000
129623 -19.000000
129678 -30.000000
129722 14.000000
129779 -54.000000
129822 -1.000000
129880 787.000000
129936 -25.000000
129984 -37.000000
130036 8.000000
130087 -16.000000
130130 217.000000
130182 175.000000
130236 -1.000000
130278 54.000000
130329 37.000000
130380 29.000000
130428 -2.000000
130485 39.000000
130533 -22.000000
130585 43.000000
130635 -36.000000
130681 -26.000000
130735 -33.000000
130779 -9.000000
130826 24.000000
130880 182.000000
130927 -3.000000
130980 55.000000
131027 9.000000
131072 17.000000
131114 -26.000000
131167 -19.000000
131223 -2.000000
131274 -10.000000
131324 98.000000
131459 -7.000000
131509 -26.000000
131554 -40.000000
131604 207.000000
131652 -23.000000
131709 109.000000
131759 -16.000000
131817 -27.000000
131872 -31.000000
131927 414.000000
131977 -19.000000
132032 -32.000000
132088 -26.000000
132145 -22.000000
132194 -11.000000
132237 -27.000000
132295 -48.000000
132353 -48.000000
132488 1.000000
132537 -34.000000
132594 4.000000
132645 -2.000000
132697 -43.000000
132744 54.000000
132798 -47.000000
132852 -47.000000
132910 -14.000000
132952 61.000000
133004 -20.000000
133053 -6.000000
133103 -18.000000
133159 -38.000000
133216 16.000000
133258 -24.000000
133314 -2.000000
133361 -25.000000
133417 -21.000000
133471 180.000000
133522 7.000000
133575 41.000000
133622 28.000000
133677 27.000000
133719 20.000000
133769 21.000000
133822 50.000000
133872 146.000000
133927 -28.000000
133976 120.000000
134022 -36.000000
134133 71.000000
134183 -32.000000
134240 -24.000000
134296 -25.000000
134340 3.000000
134384 -1.000000
134433 -1.000000
134482 -15.000000
134540 71.000000
134595 -10.000000
134653 -46.000000
134711 5.000000
134757 9.000000
134809 -42.000000
134856 -17.000000
134909 -51.000000
135003 -39.000000
135053 -48.000000
135109 -9.000000
135166 103.000000
135216 -32.000000
135271 -53.000000
135327 -37.000000
135378 -3.000000
135431 -22.000000
135535 -26.000000
135583 -37.000000
135634 -16.000000
135680 121.000000
135738 -46.000000
135796 -2.000000
135853 74.000000
135910 -23.000000
135957 -37.000000
136000 -25.000000
136051 1.000000
136104 -5.000000
136161 75.000000
136214 46.000000
136264 906.000000
136313 -14.000000
136366 14.000000
136420 -12.000000
136475 -29.000000
136532 0.000000
136579 850.000000
136689 -11.000000
136736 60.000000
136786 -17.000000
136832 -17.000000
136879 79.000000
136930 -4.000000
136983 -44.000000
137032 -31.000000
137082 12.000000
137140 -54.000000
137198 -40.000000
137253 -49.000000
137303 -25.000000
137357 -63.000000
137415 48967.000000
137465 -51.000000
137522 -15.000000
137572 9.000000
137624 -41.000000
137678 23.000000
137727 8.000000
137777 48.000000
137830 33.000000
137875 -15.000000
137919 115.000000
137970 150.000000
138013 37.000000
138067 20.000000
138111 -18.000000
138165 -35.000000
138213 -27.000000
138264 -25.000000
138317 -11.000000
138362 -38.000000
138407 142.000000
138454 264.000000
138496 -13.000000
138544 81.000000
138593 -20.000000
138643 -48.000000
138694 -35.000000
138741 72.000000
138783 59.000000
138836 -33.000000
138889 8.000000
138936 -54.000000
138989 -46.000000
139032 29.000000
139082 65.000000
139130 59.000000
139175 -1.000000
139227 67.000000
139271 -33.000000
139313 -14.000000
139370 23.000000
139427 -39.000000
139485 -32.000000
139529 854.000000
139575 -26.000000
139617 159.000000
139671 81.000000
139720 -6.000000
139776 -28.000000
139834 -39.000000
139892 -22.000000
139942 -19.000000
139984 2.000000
140038 -34.000000
140178 -6.000000
140232 12.000000
140387 15.000000
140433 -13.000000
140480 -27.000000
140538 -7.000000
140595 -22.000000
140648 251.000000
140691 78.000000
140738 -15.000000
140795 172.000000
140840 -3.000000
140883 40.000000
140940 26.000000
140985 -23.000000
141035 4382.000000
141087 194.000000
141130 416.000000
141179 70.000000
141225 151.000000
141271 89.000000
141324 31.000000
141371 30.000000
141423 2.000000
141475 -23.000000
141530 7.000000
141582 -13.000000
141633 -17.000000
141691 93.000000
141744 164.000000
141798 37.000000
141853 -45.000000
141903 -37.000000
141953 -59.000000
142003 30.000000
142054 -38.000000
142103 19.000000
142145 11.000000
142194 15.000000
142241 94.000000
142283 -11.000000
142330 705.000000
142377 184.000000
142425 137.000000
142469 422.000000
142518 -56.000000
142563 393.000000
142609 -18.000000
142661 -22.000000
142710 25.000000
142760 139.000000
142928 -16.000000
142970 2.000000
143014 -32.000000
143070 107.000000
143125 -15.000000
143175 -30.000000
143225 155.000000
143275 589.000000
143319 33.000000
143370 -48.000000
143424 21.000000
143474 -23.000000
143521 58.000000
143568 3.000000
143610 -15.000000
143654 13.000000
143702 83.000000
143759 -19.000000
143808 15.000000
143862 23.000000
143914 13.000000
143964 -27.000000
144011 62.000000
144057 893.000000
144103 343.000000
144148 -9.000000
144199 -23.000000
144254 -18.000000
144310 976.000000
144355 -20.000000
144408 49.000000
144450 -44.000000
144505 -39.000000
144558 316.000000
144607 -15.000000
144665 189.000000
144712 -26.000000
144762 4.000000
144807 -18.000000
144857 -29.000000
144905 -2.000000
144958 148.000000
145000 -65.000000
145058 -8.000000
145108 -11.000000
145161 9.000000
145208 59.000000
145250 -36.000000
145301 -46.000000
145358 4.000000
145409 -35.000000
145465 -60.000000
145523 303.000000
145572 1167.000000
145618 -20.000000
145668 -22.000000
145724 24.000000
145775 -21.000000
145827 -23.000000
145987 70.000000
146043 262.000000
146097 89.000000
146146 -8.000000
146196 -26.000000
146245 0.000000
146290 -30.000000
146346 -26.000000
146401 2.000000
146459 -9.000000
146544 -16.000000
146594 -19.000000
146650 3.000000
146708 121.000000
146759 3562.000000
146809 33.000000
146866 169.000000
146912 529.000000
146959 15.000000
147001 2506.000000
147044 27.000000
147099 -25.000000
147155 -29.000000
147206 -21.000000
147256 5.000000
147308 522.000000
147350 93.000000
147401 -5.000000
147458 238.000000
147588 45.000000
147636 -31.000000
147686 261.000000
147730 0.000000
147781 -40.000000
147832 62.000000
147882 -48.000000
147938 93.000000
147990 -23.000000
148046 -47.000000
148103 -29.000000
148153 524.000000
148200 -10.000000
148255 -40.000000
148404 -37.000000
148457 -52.000000
148589 28.000000
148644 31.000000
148688 1765.000000
148734 -15.000000
148788 79.000000
148835 -19.000000
148885 1717.000000
148942 -11.000000
148986 80.000000
149040 -23.000000
149090 4.000000
149140 100.000000
149191 18.000000
149249 -19.000000
149298 -38.000000
149347 307.000000
149389 10.000000
149487 -6.000000
149532 -6.000000
149579 -10.000000
149622 -28.000000
149672 -24.000000
149722 -9.000000
149772 16.000000
149817 -4.000000
149871 -20.000000
149926 -9.000000
149981 -18.000000
150023 366.000000
150072 150.000000
150116 -12.000000
150166 6.000000
150271 6.000000
150375 -6.000000
150482 -10.000000
150575 -10.000000
150619 -10.000000
150668 13.000000
150723 464.000000
150770 30.000000
150816 -22.000000
150867 -25.000000
150912 -36.000000
150962 11.000000
151008 -37.000000
151064 147.000000
151176 -14.000000
151229 -23.000000
151283 -15.000000
151335 14.000000
151391 -10.000000
151441 -1.000000
151496 3.000000
151546 244.000000
151592 -16.000000
151642 -9.000000
151694 31.000000
151736 2146.000000
151780 14.000000
151835 103.000000
151887 1025.000000
151938 -28.000000
151980 -39.000000
152030 -26.000000
152084 -38.000000
152140 -15.000000
152182 -27.000000
152229 12.000000
152276 9.000000
152323 -17.000000
152370 32.000000
152423 -26.000000
152481 29.000000
152530 370.000000
152572 -4.000000
152621 12.000000
152671 -28.000000
152719 33.000000
152762 157.000000
152804 -10.000000
152852 37.000000
152902 -16.000000
152945 -7.000000
152991 29.000000
153037 23.000000
153079 12.000000
153137 3.000000
153193 12.000000
153245 254.000000
153295 -7.000000
153342 1.000000
153394 9.000000
153447 -2.000000
153505 101.000000
153554 39.000000
153608 8.000000
153662 45.000000
153720 -16.000000
153773 -32.000000
153828 58.000000
153877 216.000000
153920 23.000000
153962 11.000000
154006 114.000000
154056 68.000000
154102 -17.000000
154146 65.000000
154201 6.000000
154250 921.000000
154297 -2.000000
154351 32.000000
154402 28.000000
154451 -4.000000
154502 -33.000000
154548 37.000000
154595 -35.000000
154652 -17.000000
154700 17.000000
154752 8.000000
154802 33.000000
154851 -9.000000
154896 25.000000
154944 -14.000000
154998 -21.000000
155048 148.000000
155098 2144.000000
155148 -12.000000
155198 2245.000000
155245 -27.000000
155298 -9.000000
155353 -25.000000
155480 -11.000000
155530 -43.000000
155588 -22.000000
155638 -42.000000
155688 55.000000
155742 -28.000000
155795 -30.000000
155849 -15.000000
155904 -6.000000
155962 104.000000
156004 -1.000000
156055 121.000000
156105 25.000000
156154 83.000000
156204 124.000000
156258 34.000000
156315 75.000000
156363 83.000000
156415 37.000000
156471 177.000000
156520 140.000000
156574 -31.000000
156628 73.000000
156676 186.000000
156731 326.000000
156784 201.000000
156836 133.000000
156891 227.000000
156942 73.000000
156993 259.000000
157043 264.000000
157101 230.000000
157158 30.000000
157202 -12.000000
157244 190.000000
157301 -35.000000
157357 -20.000000
157412 58.000000
157455 109.000000
157501 93.000000
157553 69.000000
157600 186.000000
157657 48.000000
157701 78.000000
157755 310.000000
157808 285.000000
157862 214.000000
157912 103.000000
157962 98.000000
158004 286.000000
158060 147.000000
158111 340.000000
158161 -21.000000
158214 424.000000
158267 454.000000
158317 342.000000
158372 347.000000
158425 367.000000
158483 184.000000
158535 334.000000
158593 240.000000
158647 77.000000
158705 -35.000000
158759 -4.000000
158809 -14.000000
158860 -17.000000
158910 41.000000
158968 -23.000000
159018 -24.000000
159063 -22.000000
159106 -12.000000
159156 -12.000000
159210 -11.000000
159254 78.000000
159308 1.000000
159353 -22.000000
159403 -34.000000
159460 -31.000000
159514 -37.000000
159565 -29.000000
159616 -17.000000
159674 -29.000000
159732 -41.000000
159782 -20.000000
159834 -9.000000
159890 -27.000000
159943 -18.000000
159986 -20.000000
160042 -49.000000
160092 -18.000000
160134 43.000000
160181 334.000000
160228 352.000000
160272 -24.000000
160322 616.000000
160376 -35.000000
160418 29.000000
160467 -33.000000
160520 364.000000
160562 7.000000
160607 -18.000000
160651 -6.000000
160705 2.000000
160763 -8.000000
160813 -33.000000
160857 -32.000000
160911 20.000000
160969 -4.000000
161021 45.000000
161075 -16.000000
161127 20.000000
161175 75.000000
161225 234.000000
161280 509.000000
161330 15.000000
161373 5.000000
161420 -16.000000
161463 -14.000000
161505 -29.000000
161563 49.000000
161611 -25.000000
161658 -16.000000
161706 -16.000000
161748 22.000000
161798 -25.000000
161850 -7.000000
161897 978.000000
161940 62.000000
161991 41.000000
162035 112.000000
162081 -23.000000
162126 19.000000
162180 124.000000
162226 -32.000000
162275 -31.000000
162325 -18.000000
162380 -33.000000
162431 894.000000
162485 26.000000
162542 112.000000
162591 -34.000000
162644 -1.000000
162695 -11.000000
162744 -15.000000
162787 -10.000000
162834 -9.000000
162882 9.000000
162924 0.000000
162979 -35.000000
163030 -35.000000
163086 -36.000000
163130 405.000000
163181 15.000000
163229 388.000000
163278 -38.000000
163331 19.000000
163383 42.000000
163432 -17.000000
163478 -3.000000
163526 4.000000
163582 -2.000000
163632 -13.000000
163690 -23.000000
163745 -30.000000
163798 -3.000000
163844 -9.000000
163893 76.000000
163943 20.000000
163995 -6.000000
164039 17.000000
164084 -8.000000
164128 23.000000
164181 -1.000000
164234 86.000000
164277 -16.000000
164331 131.000000
164375 -30.000000
164433 33.000000
164483 -7.000000
164533 -22.000000
164590 113.000000
164636 133.000000
164678 19.000000
164729 91.000000
164784 -26.000000
164837 28.000000
164893 102.000000
165023 20.000000
165075 23.000000
165127 205.000000
165182 11.000000
165239 77.000000
165289 2928.000000
165339 9.000000
165381 -26.000000
165439 -31.000000
165491 -15.000000
165541 -20.000000
165588 -25.000000
165642 -41.000000
165694 2258.000000
165740 -13.000000
165786 -18.000000
165844 0.000000
165900 -19.000000
165945 9.000000
165991 9.000000
166039 -34.000000
166082 15.000000
166135 -36.000000
166185 11.000000
166232 231.000000
166281 -21.000000
166333 -9.000000
166387 -19.000000
166430 -21.000000
166480 -11.000000
166531 62.000000
166583 21.000000
166628 -34.000000
166670 -28.000000
166723 -14.000000
166780 203.000000
166826 61.000000
166873 -34.000000
166921 -15.000000
166973 -26.000000
167022 -29.000000
167072 17.000000
167118 -26.000000
167168 -18.000000
167216 -33.000000
167271 15.000000
167315 -30.000000
167366 -25.000000
167421 -21.000000
167478 -31.000000
167536 -23.000000
167592 -23.000000
167641 10.000000
167683 -20.000000
167738 -20.000000
167789 -18.000000
167843 -10.000000
167897 -33.000000
167951 -20.000000
167995 0.000000
168050 -7.000000
168098 -31.000000
168155 -14.000000
168212 475.000000
168260 610.000000
168310 506.000000
168362 367.000000
168406 12.000000
168458 241.000000
168508 659.000000
168557 368.000000
168599 13.000000
168655 360.000000
168707 -20.000000
168760 371.000000
168815 377.000000
168873 75.000000
168915 1010.000000
168972 474.000000
169017 353.000000
169069 751.000000
169119 490.000000
169169 945.000000
169227 222.000000
169284 -8.000000
169334 50.000000
169392 345.000000
169449 779.000000
169506 267.000000
169556 869.000000
169607 945.000000
169662 1028.000000
169719 605.000000
169770 706.000000
169827 453.000000
169885 284.000000
169936 120.000000
169986 8.000000
170041 8.000000
170098 -5.000000
170148 8.000000
170206 0.000000
170263 -17.000000
170313 38.000000
170361 159.000000
170419 -6.000000
170465 16.000000
170512 54.000000
170563 206.000000
170610 223.000000
170656 31.000000
170706 59.000000
170756 6026.000000
170805 122.000000
170848 143.000000
170895 -24.000000
170944 19.000000
170996 16.000000
171048 -16.000000
171095 33.000000
171153 7.000000
171205 -23.000000
171261 -5.000000
171315 19.000000
171362 22.000000
171416 -35.000000
171474 91.000000
171517 -24.000000
171566 198.000000
171614 -36.000000
171668 12.000000
171719 -18.000000
171776 -24.000000
171830 -22.000000
171880 62.000000
171930 -31.000000
171980 -7.000000
172030 -30.000000
172080 -42.000000
172135 -15.000000
172188 -39.000000
172239 7.000000
172283 82.000000
172338 148.000000
172389 -28.000000
172434 -33.000000
172484 29.000000
172527 256.000000
172576 86.000000
172618 219.000000
172666 -8.000000
172723 -43.000000
172773 136.000000
172817 164.000000
172859 2027.000000
172914 -37.000000
172969 198.000000
173019 208.000000
173074 64.000000
173124 207.000000
173175 84.000000
173219 68.000000
173270 83.000000
173320 51.000000
173374 126.000000
173428 84.000000
173478 154.000000
173528 6.000000
173573 86.000000
173625 1148.000000
173677 124.000000
173723 21.000000
173765 57.000000
173811 125.000000
173855 27.000000
173907 40.000000
173951 29.000000
174006 82.000000
174060 -28.000000
174208 107.000000
174258 6.000000
174303 20.000000
174349 127.000000
174391 248.000000
174444 134.000000
174502 -6.000000
174644 -20.000000
174693 -12.000000
174740 152.000000
174783 84.000000
174834 37.000000
174883 78.000000
174933 68.000000
174989 165.000000
175045 124.000000
175096 180.000000
175146 -13.000000
175192 83.000000
175242 37.000000
175291 81.000000
175343 75.000000
175389 73.000000
175439 34.000000
175494 70.000000
175536 59.000000
175580 145.000000
175624 33.000000
175669 59.000000
175711 954.000000
175758 172.000000
175803 148.000000
175857 258.000000
175899 226.000000
175946 101.000000
175993 88.000000
176044 118.000000
176094 1328.000000
176144 269.000000
176197 115.000000
176254 564.000000
176303 293.000000
176351 68.000000
176400 138.000000
176450 84.000000
176501 10.000000
176549 153.000000
176603 75.000000
176655 203.000000
176709 10.000000
176758 9.000000
176805 114.000000
176854 139.000000
176901 119.000000
176952 718.000000
176996 67.000000
177046 149.000000
177095 231.000000
177147 308.000000
177204 99.000000
177251 228.000000
177307 171.000000
178004 -23.000000
178057 22.000000
178102 -32.000000
178157 -28.000000
178208 -47.000000
178263 -18.000000
178321 -33.000000
178371 -20.000000
178421 -6.000000
178478 39.000000
178535 17.000000
178589 1.000000
178634 -22.000000
178682 224.000000
178724 49.000000
178767 -8.000000
178815 84.000000
178867 -36.000000
178920 -41.000000
178978 252.000000
179029 2764.000000
179076 89.000000
179120 -8.000000
179162 -4.000000
179213 358.000000
179314 355.000000
179360 25.000000
179415 -16.000000
179462 16.000000
179514 -27.000000
179572 -15.000000
179687 -29.000000
179735 468.000000
179781 -49.000000
179833 -38.000000
179890 -30.000000
179943 61.000000
180000 476.000000
180056 -28.000000
180103 387.000000
180145 -33.000000
180190 -31.000000
180240 -17.000000
180289 1011.000000
180334 452.000000
180381 38.000000
180432 -4.000000
180479 392.000000
180521 -23.000000
180576 266.000000
180631 -1.000000
180689 28.000000
180737 19.000000
180794 -12.000000
180836 -11.000000
180882 -25.000000
180925 -24.000000
180976 46.000000
181022 40.000000
181071 -35.000000
181116 -30.000000
181167 -11.000000
181213 -11.000000
181270 -22.000000
181314 -34.000000
181365 148.000000
181420 -31.000000
181478 -37.000000
181536 -16.000000
181586 42.000000
181634 0.000000
181676 33.000000
181722 9.000000
181767 -12.000000
181818 -24.000000
181869 57.000000
181912 -31.000000
181962 -23.000000
182005 -10.000000
182054 46.000000
182104 -4.000000
182157 -15.000000
182215 -12.000000
182257 52.000000
182306 -22.000000
182354 -18.000000
182401 -6.000000
182457 -19.000000
182511 51.000000
182637 66.000000
182684 130.000000
182741 229.000000
182784 9.000000
182835 19.000000
182886 20.000000
182932 56.000000
182985 13.000000
183031 90.000000
183088 34.000000
183131 157.000000
183185 -9.000000
183238 57.000000
183287 64.000000
183339 322.000000
183397 107.000000
183449 82.000000
183505 77.000000
183555 26.000000
183606 25.000000
183650 106.000000
183698 96.000000
183749 153.000000
183799 6.000000
183851 65.000000
183903 45.000000
183954 51.000000
184008 24.000000
184058 23.000000
184111 112.000000
184168 145.000000
184221 52.000000
184278 136.000000
184332 -6.000000
184387 -14.000000
184437 21.000000
184486 2.000000
184532 0.000000
184583 34.000000
184627 213.000000
184676 367.000000
184723 -13.000000
184767 151.000000
184810 65.000000
184860 612.000000
184910 122.000000
184964 124.000000
185016 76.000000
185070 -13.000000
185127 -24.000000
185265 14.000000
185316 -20.000000
185373 -22.000000
185520 -26.000000
185572 -37.000000
185627 -35.000000
185676 -32.000000
185723 4.000000
185773 37.000000
185823 322.000000
185865 90.000000
185916 41.000000
185966 -23.000000
186008 -13.000000
186052 7.000000
186095 -14.000000
186140 -22.000000
186190 61.000000
186239 -9.000000
186284 -22.000000
186332 6.000000
186384 -15.000000
186426 -3.000000
186470 -1.000000
186516 60.000000
186566 55.000000
186616 -14.000000
186664 -24.000000
186715 -12.000000
186765 69.000000
186823 -2.000000
186870 -15.000000
186922 -30.000000
186972 -19.000000
187023 21.000000
187078 12.000000
187125 11.000000
187175 1.000000
187225 340.000000
187269 543.000000
187312 -11.000000
187362 26.000000
187412 946.000000
187456 -12.000000
187499 1.000000
187545 454.000000
187595 1231.000000
187639 -51.000000
187693 686.000000
187746 -25.000000
187799 53.000000
187850 25.000000
187907 96.000000
187959 -7.000000
188009 35.000000
188061 83.000000
188116 -7.000000
188172 -45.000000
188230 -22.000000
188281 39.000000
188335 47.000000
188383 -35.000000
188440 -25.000000
188485 18.000000
188532 -32.000000
188588 -9.000000
188634 -23.000000
188680 -16.000000
188728 -19.000000
188777 -35.000000
188832 5.000000
188885 329.000000
188929 -21.000000
188977 -42.000000
189028 6.000000
189079 37.000000
189128 -23.000000
189175 -24.000000
189230 -5.000000
189280 -42.000000
189330 -33.000000
189388 -26.000000
189438 -36.000000
189490 -8.000000
189537 114.000000
189587 -40.000000
189644 -22.000000
189693 -35.000000
189744 -12.000000
189794 20.000000
189845 -8.000000
189903 -30.000000
189956 -35.000000
190003 -18.000000
190061 -17.000000
190113 -17.000000
190160 -8.000000
190204 -13.000000
190252 1.000000
190299 -23.000000
190351 119.000000
190393 -28.000000
190448 -25.000000
190506 632.000000
190548 252.000000
190598 61.000000
190655 -23.000000
190712 -4.000000
190769 576.000000
190817 258.000000
190863 14.000000
190909 75.000000
190956 14.000000
190998 640.000000
191048 -15.000000
191091 18.000000
191133 41.000000
191180 613.000000
191227 1891.000000
191278 83.000000
191320 14.000000
191367 86.000000
191409 289.000000
191455 -17.000000
191503 49.000000
191546 491.000000
191594 344.000000
191642 3.000000
191692 -9.000000
191744 -10.000000
191800 -29.000000
191848 123.000000
191904 103.000000
191958 -23.000000
192001 -20.000000
192051 1013.000000
192103 -7.000000
192160 -45.000000
192217 59.000000
192275 -36.000000
192327 -16.000000
192385 -19.000000
192443 -33.000000
192497 27.000000
192542 -18.000000
192592 -9.000000
192642 337.000000
192684 -8.000000
192734 501.000000
192784 1361.000000
192829 4.000000
192871 -29.000000
192924 -28.000000
192972 -23.000000
193019 -5.000000
193063 -11.000000
193113 -8.000000
193164 -18.000000
193217 -26.000000
193271 -23.000000
193322 -11.000000
193372 -21.000000
193427 -5.000000
193472 118.000000
193524 -24.000000
193580 -17.000000
193622 -10.000000
193666 -20.000000
193714 -24.000000
193771 3.000000
193825 -22.000000
193867 -28.000000
193915 39.000000
193972 -25.000000
194029 351.000000
194078 -36.000000
194132 -33.000000
194179 9.000000
194230 25.000000
194281 -25.000000
194324 25.000000
194375 -9.000000
194426 15.000000
194482 -30.000000
194533 2.000000
194590 11.000000
194642 73.000000
194700 39.000000
194752 27.000000
194808 20.000000
194861 43.000000
194914 94.000000
194966 58.000000
195023 1.000000
195066 -7.000000
195122 -7.000000
195172 12.000000
195223 28.000000
195268 -21.000000
195318 -26.000000
195364 262.000000
195410 -4.000000
195461 159.000000
195509 915.000000
195557 -10.000000
195600 15.000000
195656 24.000000
195711 68.000000
195761 13.000000
195813 -18.000000
195864 -12.000000
195913 95.000000
195961 9.000000
196011 -18.000000
196057 122.000000
196103 38.000000
196149 -1.000000
196195 -31.000000
196243 0.000000
196293 -26.000000
196350 -24.000000
196400 30.000000
196454 -9.000000
196496 99.000000
196539 -10.000000
196587 38.000000
196629 102.000000
196680 -34.000000
196735 -6.000000
196785 95.000000
196829 52.000000
196872 7.000000
196924 8.000000
196982 14.000000
197037 375.000000
197090 37.000000
197132 3.000000
197188 43.000000
197234 27.000000
197276 -14.000000
197322 -30.000000
197372 18.000000
197415 2.000000
197460 196.000000
197512 -23.000000
197563 -28.000000
197613 -23.000000
197669 60.000000
197719 38.000000
197771 6.000000
197813 147.000000
197863 313.000000
197915 146.000000
197966 76.000000
198011 97.000000
198053 47.000000
198105 38.000000
198160 2.000000
198212 1.000000
198268 -31.000000
198319 -39.000000
198370 -11.000000
198415 353.000000
198473 112.000000
198531 155.000000
198577 237.000000
198626 186.000000
198675 248.000000
198727 527.000000
198771 1616.000000
198814 35.000000
198871 -8.000000
198923 334.000000
198976 268.000000
199027 197.000000
199075 337.000000
199120 279.000000
199165 208.000000
199209 344.000000
199261 65.000000
199311 337.000000
199357 255.000000
199401 190.000000
199447 428.000000
199491 298.000000
199540 436.000000
199590 161.000000
199637 207.000000
199679 384.000000
199731 325.000000
199784 362.000000
199842 734.000000
199891 196.000000
199939 542.000000
199990 1126.000000
200033 321.000000
200086 57.000000
200136 78.000000
200186 235.000000
200230 325.000000
200277 186.000000
200329 843.000000
200381 722.000000
200434 2437.000000
200484 44.000000
200526 -17.000000
200582 1023.000000
200633 1401.000000
200685 622.000000
200739 742.000000
200789 494.000000
200841 467.000000
200891 244.000000
200944 206.000000
200999 356.000000
201051 133.000000
201093 217.000000
201220 51.000000
201270 10.000000
201317 33.000000
201361 50.000000
201410 22.000000
201681 316.000000
201736 591.000000
201785 62.000000
201830 -22.000000
201872 93.000000
201928 53.000000
201983 -7.000000
202033 47.000000
202081 -2.000000
202123 -20.000000
202179 -22.000000
202229 11.000000
202272 -8.000000
202323 -12.000000
202379 260.000000
202432 -11.000000
202478 -19.000000
202531 132.000000
202581 12.000000
202623 276.000000
202679 -12.000000
202736 -19.000000
202784 -18.000000
202829 -14.000000
202886 -11.000000
202935 8.000000
202991 -27.000000
203046 4.000000
203104 32.000000
203153 32.000000
203207 -14.000000
203258 -15.000000
203303 3.000000
203347 4.000000
203393 -10.000000
203439 4.000000
203490 -27.000000
203546 22.000000
203593 -14.000000
203648 7.000000
203700 0.000000
203747 40.000000
203803 5.000000
203847 56.000000
203904 45.000000
203960 3.000000
204004 -5.000000
204057 7.000000
204107 -11.000000
204158 -4.000000
204212 -25.000000
204264 32.000000
204310 -22.000000
204368 53.000000
204422 7.000000
204474 -7.000000
204532 -18.000000
204582 0.000000
204632 38.000000
204684 29.000000
204734 85.000000
204788 3.000000
204831 7.000000
204881 73.000000
204928 -2.000000
204980 -15.000000
205023 38.000000
205066 100.000000
205117 433.000000
205165 -15.000000
205215 -38.000000
205265 -19.000000
205323 -16.000000
205376 2451.000000
205427 6.000000
205477 16.000000
205526 27.000000
205575 13.000000
205618 77.000000
205666 23.000000
205714 4718.000000
205760 529.000000
205807 493.000000
205852 -9.000000
205900 221.000000
205949 -6.000000
205999 37.000000
206045 150.000000
206090 16.000000
206135 47.000000
206184 20.000000
206299 -7.000000
206352 7.000000
206405 -11.000000
206455 272.000000
206513 -11.000000
206570 -25.000000
206628 -16.000000
206680 -26.000000
206731 -18.000000
206781 -8.000000
206838 -15.000000
206895 -7.000000
206945 -42.000000
206999 10.000000
207050 -32.000000
207108 -34.000000
207165 64.000000
207208 -37.000000
207262 138.000000
207312 -36.000000
207362 -28.000000
207414 -53.000000
207530 19.000000
207584 4.000000
207635 -19.000000
207685 -21.000000
207732 -35.000000
207774 119.000000
207816 -30.000000
207861 -28.000000
207904 -29.000000
207954 -11.000000
208004 -16.000000
208047 -13.000000
208101 1491.000000
208149 373.000000
208193 1024.000000
208245 58.000000
208301 -10.000000
208348 60.000000
208391 94.000000
208443 -24.000000
208485 -18.000000
208535 15.000000
208585 -23.000000
208628 -21.000000
208672 -32.000000
208726 27.000000
208771 -8.000000
208813 -19.000000
208871 5.000000
208921 12.000000
208979 36.000000
209023 44.000000
209068 -14.000000
209117 -27.000000
209167 -25.000000
209223 -8.000000
209269 -19.000000
209327 -23.000000
209385 -16.000000
209442 326.000000
209496 -25.000000
209544 967.000000
209589 93.000000
209638 159.000000
209684 1.000000
209737 24.000000
209795 -3.000000
209845 6.000000
209896 22.000000
209946 105.000000
210003 46.000000
210051 52.000000
210105 9.000000
210157 -21.000000
210205 8.000000
210255 15.000000
210304 -11.000000
210346 -6.000000
210396 -20.000000
210446 503.000000
210488 -5.000000
210543 3.000000
210593 3.000000
210651 -1.000000
210701 24.000000
210749 6.000000
210798 -5.000000
210848 263.000000
210898 43.000000
210946 25.000000
210998 22.000000
211040 3.000000
211090 13.000000
211145 74.000000
211203 19.000000
211261 4.000000
211314 256.000000
211365 22.000000
211420 51.000000
211469 28.000000
211516 28.000000
211565 -10.000000
211609 770.000000
211665 5.000000
211709 -7.000000
211759 21.000000
211808 -25.000000
211850 -14.000000
211899 26.000000
211949 20.000000
211996 -9.000000
212051 -13.000000
212105 23.000000
212159 -3.000000
212210 7.000000
212268 -5.000000
212317 -6.000000
212366 144.000000
212419 21.000000
212463 33.000000
212513 188.000000
212569 5.000000
212619 61.000000
212666 108.000000
212716 -2.000000
212763 296.000000
212818 6.000000
212871 17.000000
212915 -10.000000
212965 17.000000
213023 23.000000
213075 130.000000
213122 25.000000
213172 -1.000000
213220 26.000000
213270 47.000000
213313 58.000000
213356 51.000000
213404 41.000000
213454 210.000000
213498 12.000000
213544 226.000000
213589 18.000000
213643 19.000000
213691 130.000000
213735 401.000000
213777 214.000000
213823 122.000000
213874 17.000000
213916 88.000000
213966 0.000000
214022 4.000000
214072 92.000000
214130 25.000000
214183 53.000000
214318 152.000000
214526 29.000000
214576 52.000000
214634 73.000000
214692 21.000000
214750 24.000000
214803 67.000000
214851 15.000000
214909 -33.000000
214967 -47.000000
215023 6.000000
215069 768.000000
215119 66.000000
215163 174.000000
215208 13.000000
215256 25.000000
215306 237.000000
215356 -19.000000
215406 3.000000
215448 120.000000
215491 144.000000
215541 -7.000000
215593 56.000000
215640 -8.000000
215696 130.000000
215738 628.000000
215780 -30.000000
215831 -6.000000
215889 -35.000000
215941 -23.000000
215991 -10.000000
216038 24.000000
216095 -16.000000
216140 11.000000
216191 -12.000000
216233 -27.000000
216279 95.000000
216323 41.000000
216371 -18.000000
216417 -4.000000
216462 -33.000000
216507 27.000000
216555 9057.000000
216606 4.000000
216657 38.000000
216708 36.000000
216761 102.000000
216818 154.000000
216875 94.000000
216925 73.000000
216982 93.000000
217033 106.000000
217079 129.000000
217126 111.000000
217168 92.000000
217217 287.000000
217260 146.000000
217307 190.000000
217356 38.000000
217402 -15.000000
217452 165.000000
217508 -19.000000
217560 -14.000000
217610 68.000000
217658 68.000000
217700 73.000000
217749 93.000000
217806 176.000000
217855 17.000000
217899 -32.000000
217949 53.000000
217994 158.000000
218045 32.000000
218093 126.000000
218144 105.000000
218285 83.000000
218330 14.000000
218382 22.000000
218431 21.000000
218485 -26.000000
218538 -21.000000
218585 -4.000000
218640 -15.000000
218694 98.000000
218748 -8.000000
218801 -21.000000
218852 -17.000000
218902 -2.000000
218954 15.000000
218999 307.000000
219047 154.000000
219101 712.000000
219144 6.000000
219193 -40.000000
219249 -29.000000
219304 109.000000
219359 150.000000
219413 -38.000000
219471 -37.000000
219525 6951.000000
219576 -13.000000
219634 116.000000
219685 -17.000000
219735 -2.000000
219785 185.000000
219835 7.000000
219893 -21.000000
219948 70.000000
219997 0.000000
220047 157.000000
220089 -7.000000
220135 -25.000000
220185 120.000000
220235 12.000000
220292 149.000000
220336 23.000000
220387 -8.000000
220437 7.000000
220480 99.000000
220527 45.000000
220579 6.000000
220622 28.000000
220666 -11.000000
220714 156.000000
220759 -3.000000
220808 -2.000000
220858 13.000000
220902 123.000000
220944 -9.000000
220988 -11.000000
221038 24.000000
221088 14.000000
221138 9.000000
221188 -34.000000
221238 4.000000
221288 233.000000
221338 0.000000
221387 27.000000
221435 19.000000
221478 -15.000000
221533 155.000000
221582 1.000000
221637 106.000000
221695 50.000000
221753 214.000000
221799 74.000000
221848 113.000000
221891 87.000000
221939 99.000000
221993 24.000000
222038 1173.000000
222087 284.000000
222214 184.000000
222263 428.000000
222310 266.000000
222360 854.000000
222402 369.000000
222449 5281.000000
222495 7.000000
222545 77.000000
222588 171.000000
222632 120.000000
222681 1203.000000
222723 135.000000
222773 215.000000
222831 211.000000
222887 88.000000
222943 126.000000
222999 12.000000
223049 -15.000000
223102 -28.000000
223152 0.000000
223203 2.000000
223254 527.000000
223296 -35.000000
223354 -36.000000
223404 65.000000
223451 -13.000000
223501 -9.000000
223549 -17.000000
223599 192.000000
223643 29.000000
223686 30.000000
223728 -10.000000
223786 16.000000
223835 25.000000
223878 252.000000
223928 600.000000
223970 -13.000000
224020 39.000000
224078 -31.000000
224128 0.000000
224179 -24.000000
224233 619.000000
224282 870.000000
224329 -20.000000
224372 489.000000
224416 -30.000000
224458 20.000000
224500 207.000000
224550 -20.000000
224599 -10.000000
224650 101.000000
224702 -20.000000
224746 -3.000000
224792 -33.000000
224841 -6.000000
224885 1.000000
224934 1935.000000
224983 -19.000000
225030 -12.000000
225083 -6.000000
225131 -33.000000
225189 -2.000000
225231 -28.000000
225288 -32.000000
225343 124.000000
225399 -21.000000
225450 671.000000
225501 16.000000
225553 66.000000
225605 -13.000000
225655 14.000000
225713 -25.000000
225841 -20.000000
225891 -11.000000
225938 -20.000000
225980 1.000000
226029 15.000000
226079 -13.000000
226182 -19.000000
226233 -18.000000
226323 -31.000000
226375 -7.000000
226571 -50.000000
226626 1.000000
226678 -37.000000
226731 -12.000000
226787 -19.000000
226840 2.000000
226895 -34.000000
226945 29.000000
227000 -19.000000
227057 -19.000000
227107 -37.000000
227157 -32.000000
227214 0.000000
227270 63.000000
227325 9.000000
227376 -32.000000
227430 19.000000
228001 -37.000000
228053 -14.000000
228096 -15.000000
228145 -12.000000
228187 -13.000000
228241 -29.000000
228291 14.000000
228337 -7.000000
228381 186.000000
228426 -10.000000
228481 -9.000000
228538 71.000000
228595 274.000000
228641 -18.000000
228697 -31.000000
228745 -26.000000
228793 -12.000000
228844 128.000000
228889 -28.000000
228931 32.000000
228985 12.000000
229027 16.000000
229081 -5.000000
229133 -26.000000
229184 -21.000000
229234 -14.000000
229291 -20.000000
229347 -25.000000
229398 -28.000000
229451 -24.000000
229496 -39.000000
229542 -20.000000
229594 -19.000000
229650 7.000000
229695 -30.000000
229752 -17.000000
229803 -26.000000
229855 -19.000000
229899 12.000000
229946 2.000000
229995 -25.000000
230037 -34.000000
230087 138.000000
230135 131.000000
230180 -22.000000
230224 -26.000000
230269 -14.000000
230320 -31.000000
230372 -23.000000
230425 -16.000000
230476 100.000000
230526 3240.000000
230572 69.000000
230625 157.000000
230674 -27.000000
230717 19.000000
230763 0.000000
230819 -10.000000
230870 -20.000000
230925 -10.000000
230968 -18.000000
231020 4.000000
231069 33.000000
231127 -34.000000
231182 -1.000000
231237 4.000000
231286 69.000000
231343 57.000000
231401 89.000000
231511 29.000000
231554 323.000000
231596 -7.000000
231646 54.000000
231688 34.000000
231740 -24.000000
231792 -17.000000
231840 0.000000
231882 73.000000
231924 44.000000
231971 38.000000
232013 101.000000
232063 41.000000
232106 155.000000
232155 138.000000
232197 79.000000
232241 88.000000
232284 43.000000
232330 96.000000
232373 65.000000
232415 81.000000
232467 392.000000
232509 17.000000
232558 41.000000
232600 47.000000
232643 72.000000
232690 31.000000
232737 54.000000
232792 80.000000
232842 840.000000
232886 157.000000
232937 144.000000
232986 58.000000
233036 72.000000
233092 20.000000
233143 -10.000000
233193 20.000000
233243 -9.000000
233291 233.000000
233338 -16.000000
233388 88.000000
233441 -9.000000
233497 -25.000000
233549 -17.000000
233606 -11.000000
233662 -34.000000
233713 -28.000000
233764 -30.000000
233817 -38.000000
233872 88.000000
233927 -27.000000
233981 174.000000
234028 -32.000000
234073 -32.000000
234131 96.000000
234173 -4.000000
234220 480.000000
234265 -7.000000
234315 238.000000
234368 -11.000000
234426 304.000000
234480 -7.000000
234529 1.000000
234575 4.000000
234625 20.000000
234668 -21.000000
234722 274.000000
234770 682.000000
234828 -29.000000
234885 745.000000
234931 -30.000000
234977 49.000000
235019 -35.000000
235073 274.000000
235118 28.000000
235161 -34.000000
235217 4.000000
235267 -27.000000
235309 -5.000000
235356 -41.000000
235409 -14.000000
235460 -30.000000
235507 5.000000
235557 -36.000000
235610 12.000000
235659 1367.000000
235702 2054.000000
235744 201.000000
235790 159.000000
235833 194.000000
235876 403.000000
235932 130.000000
235980 118.000000
236026 785.000000
236073 186.000000
236121 361.000000
236171 571.000000
236213 181.000000
236255 39.000000
236305 5.000000
236354 172.000000
236404 7.000000
236452 -14.000000
236498 50.000000
236547 361.000000
236590 159.000000
236641 38.000000
236691 839.000000
236736 493.000000
236786 8.000000
236832 279.000000
236879 54.000000
236929 60.000000
236971 22.000000
237020 228.000000
237067 335.000000
237111 204.000000
237160 458.000000
237206 88.000000
237253 378.000000
237295 522.000000
237348 510.000000
237401 51.000000
237453 -7.000000
237500 -1.000000
237550 -26.000000
237595 1.000000
237639 42.000000
237695 -1.000000
237742 -16.000000
237785 11.000000
237829 -30.000000
237871 21.000000
237918 -23.000000
237965 2.000000
238008 -8.000000
238054 19.000000
238101 1692.000000
238150 -21.000000
238200 38.000000
238246 -24.000000
238291 -30.000000
238348 -3.000000
238394 2.000000
238444 -26.000000
238499 75.000000
238555 -34.000000
238610 515.000000
238665 -24.000000
238712 -29.000000
238755 -9.000000
238800 -10.000000
238852 -15.000000
238904 -22.000000
238952 -23.000000
238997 8.000000
239044 16.000000
239094 -13.000000
239144 -25.000000
239199 -23.000000
239253 -26.000000
239297 -30.000000
239346 -31.000000
239402 29.000000
239447 -3.000000
239498 -11.000000
239552 789.000000
239602 -25.000000
239653 73.000000
239696 16.000000
239740 -8.000000
239783 -18.000000
239826 -45.000000
239876 45.000000
239918 -34.000000
239976 -31.000000
240026 -37.000000
240079 -6.000000
240131 -20.000000
240175 -28.000000
240224 -34.000000
240273 1.000000
240326 -33.000000
240376 -10.000000
240418 26.000000
240465 -16.000000
240517 -30.000000
240568 -29.000000
240613 -18.000000
240663 -23.000000
240711 10.000000
240754 47.000000
240798 112.000000
240849 144.000000
240899 150.000000
240944 73.000000
240991 227.000000
241047 230.000000
241096 238.000000
241139 109.000000
241192 1529.000000
241244 167.000000
241289 301.000000
241346 70.000000
241398 569.000000
241447 140.000000
241496 513.000000
241549 299.000000
241595 819.000000
241649 129.000000
241697 25.000000
241744 88.000000
241796 59.000000
241846 488.000000
241901 461.000000
241944 5.000000
242002 -24.000000
242053 156.000000
242105 329.000000
242158 179.000000
242203 144.000000
242253 93.000000
242303 545.000000
242360 150.000000
242410 438.000000
242533 194.000000
242587 -1.000000
242643 -26.000000
242694 -2.000000
242745 -4.000000
242796 -15.000000
242847 -27.000000
242905 25.000000
242955 -12.000000
243004 -13.000000
243056 237.000000
243111 -35.000000
243162 -34.000000
243213 -34.000000
243270 -9.000000
243314 48.000000
243367 -22.000000
243413 -4.000000
243455 -30.000000
243502 -15.000000
243558 -19.000000
243611 5.000000
243655 3.000000
243706 -12.000000
243755 -5.000000
243806 24.000000
244363 -20.000000
244405 -21.000000
244456 0.000000
244505 -25.000000
244563 -34.000000
244613 6.000000
244664 372.000000
244722 -28.000000
244773 -30.000000
244823 -22.000000
244879 -18.000000
244937 -47.000000
244995 -20.000000
245103 -42.000000
245160 -36.000000
245213 -30.000000
245266 -17.000000
245320 -32.000000
245378 31.000000
245433 -41.000000
245487 -5.000000
245536 33.000000
245584 14.000000
245641 -28.000000
245694 -38.000000
245751 64.000000
245798 0.000000
245852 -8.000000
245899 -28.000000
245942 -35.000000
245992 -32.000000
246050 -41.000000
246106 -20.000000
246152 73.000000
246206 -40.000000
246262 8.000000
246315 -43.000000
246373 -7.000000
246422 -19.000000
246471 -25.000000
246520 -42.000000
246578 -41.000000
246628 -7.000000
246672 -51.000000
246726 -22.000000
246781 -32.000000
246835 -24.000000
246888 -11.000000
246930 94.000000
246976 -17.000000
247021 -43.000000
247068 78.000000
247110 308.000000
247156 -4.000000
247213 -23.000000
247263 -30.000000
247321 -38.000000
247379 -26.000000
247431 -34.000000
247483 -39.000000
247538 -55.000000
247596 -33.000000
247653 -37.000000
247711 112.000000
247762 -50.000000
247816 -2.000000
247869 -15.000000
247919 -44.000000
247972 -3.000000
248023 -35.000000
248072 263.000000
248125 276.000000
248172 350.000000
248229 257.000000
248287 13.000000
248338 75.000000
248394 315.000000
248452 285.000000
248501 4112.000000
248552 251.000000
248607 488.000000
248655 162.000000
248701 195.000000
248755 621.000000
248810 378.000000
248855 404.000000
248906 569.000000
248964 517.000000
249016 592.000000
249074 137.000000
249128 112.000000
249177 -5.000000
249227 23.000000
249270 29.000000
249322 8.000000
249372 -16.000000
249420 -27.000000
249470 -23.000000
249521 -19.000000
249567 6.000000
249617 2663.000000
249664 8.000000
249719 872.000000
249761 133.000000
249808 -24.000000
249853 6.000000
249901 -13.000000
249947 40.000000
249989 -14.000000
250035 -20.000000
250085 24.000000
250129 -35.000000
250177 -14.000000
250224 23.000000
250274 -8.000000
250324 -18.000000
250372 234.000000
250424 -5.000000
250471 112.000000
250524 293.000000
250581 410.000000
250638 21.000000
250685 132.000000
250730 405.000000
250780 337.000000
250838 1513.000000
250886 -4.000000
250936 66.000000
250990 130.000000
251043 200.000000
251086 328.000000
251138 130.000000
251188 177.000000
251241 18804.000000
251283 -9.000000
251341 -25.000000
251396 5.000000
251452 453.000000
251504 287.000000
251549 1171.000000
251605 -29.000000
251658 251.000000
251709 193.000000
251752 222.000000
251796 245.000000
251845 349.000000
251891 372.000000
251933 248.000000
251983 190.000000
252033 201.000000
252083 376.000000
252132 272.000000
252184 60.000000
252233 183.000000
252290 224.000000
252346 180.000000
252393 277.000000
252436 174.000000
252483 136.000000
252528 742.000000
252582 824.000000
252631 811.000000
252684 14.000000
252732 449.000000
252782 726.000000
252832 530.000000
252887 949.000000
252937 633.000000
252987 531.000000
253036 527.000000
253093 343.000000
253143 69.000000
253200 47.000000
253251 103.000000
253308 -28.000000
253362 19.000000
253406 25.000000
253455 21.000000
253511 35.000000
253623 -4.000000
253671 -2.000000
253721 3.000000
253766 -6.000000
253808 -34.000000
253850 13.000000
253899 6.000000
253947 73.000000
253991 -24.000000
254037 9.000000
254086 28.000000
254128 85.000000
254177 -2.000000
254223 30.000000
254276 -11.000000
254330 -12.000000
254372 -6.000000
254429 -24.000000
254481 9.000000
254524 -26.000000
254571 82.000000
254627 -25.000000
254674 -32.000000
254725 -18.000000
254782 -24.000000
254832 40.000000
254882 -27.000000
254938 -21.000000
254985 308.000000
255038 -8.000000
255085 3.000000
255129 -27.000000
255180 -10.000000
255225 10.000000
255274 29.000000
255331 -19.000000
255383 122.000000
255441 50.000000
255490 -9.000000
255542 -26.000000
255599 -11.000000
255650 -8.000000
255705 -15.000000
255752 26.000000
255797 -35.000000
255851 -36.000000
255904 90.000000
255950 -37.000000
256057 -28.000000
256107 137.000000
256158 68.000000
256208 30.000000
256257 60.000000
256304 59.000000
256353 1136.000000
256401 244.000000
256443 5000.000000
256485 228.000000
256530 146.000000
256588 170.000000
256641 207.000000
256689 962.000000
256738 54.000000
256788 125.000000
256841 305.000000
256895 43.000000
256941 117.000000
256991 32.000000
257036 56.000000
257082 224.000000
257126 183.000000
257175 33.000000
257226 940.000000
257276 95.000000
257320 138.000000
257375 78.000000
257424 329.000000
257468 161.000000
257526 234.000000
257579 181.000000
257634 92.000000
257686 36.000000
257736 258.000000
257785 513.000000
257840 -1.000000
257888 55.000000
257935 19.000000
257979 -18.000000
258021 43.000000
258071 -28.000000
258119 97.000000
258161 -12.000000
258206 51.000000
258254 298.000000
258302 81.000000
258347 25.000000
258395 698.000000
258444 78.000000
258491 72.000000
258536 -17.000000
258581 296.000000
258624 -21.000000
258669 85.000000
258717 -21.000000
258765 14.000000
258818 -8.000000
258863 -23.000000
258921 -19.000000
258963 47.000000
259006 -5.000000
259061 -28.000000
259113 4.000000
259159 16.000000
259203 -17.000000
259252 -30.000000
259309 -21.000000
259362 -39.000000
259415 -7.000000
259467 -4.000000
259520 2.000000
259568 -31.000000
259623 -31.000000
259680 40.000000
259724 3.000000
259773 -34.000000
259815 -19.000000
259859 21.000000
259909 777.000000
259957 -23.000000
260002 427.000000
260046 -32.000000
260092 310.000000
260141 -18.000000
260187 26.000000
260235 -24.000000
260278 -10.000000
260330 12.000000
260377 -1.000000
260429 -31.000000
260473 32.000000
260521 48.000000
260571 -2.000000
260619 -14.000000
260661 -28.000000
260711 8.000000
260761 -23.000000
260807 -12.000000
260851 -11.000000
260901 -5.000000
260946 197.000000
260992 6.000000
261235 370.000000
261284 58.000000
261326 -21.000000
261376 55.000000
261421 74.000000
261471 -17.000000
261517 32.000000
261564 -8.000000
261614 4.000000
261661 126.000000
261712 18.000000
261770 -7.000000
261820 -37.000000
261871 -25.000000
261924 228.000000
261973 -25.000000
262023 -41.000000
262076 -10.000000
262133 -41.000000
262187 -35.000000
262237 171.000000
262335 -37.000000
262392 -51.000000
262449 -33.000000
262881 -27.000000
262932 -22.000000
262977 101.000000
263032 -36.000000
263083 -38.000000
263135 155.000000
263190 11.000000
263240 -33.000000
263291 21.000000
263340 -34.000000
263395 -32.000000
263449 -4.000000
263504 49.000000
263554 -9.000000
263603 -28.000000
263653 -16.000000
263706 -19.000000
263756 -31.000000
263812 -27.000000
263868 -31.000000
263926 -29.000000
263980 -7.000000
264025 -18.000000
264071 -33.000000
264121 -19.000000
264168 -19.000000
264218 -25.000000
264268 -29.000000
264322 -16.000000
264373 -4.000000
264429 20.000000
264479 11.000000
264529 -10.000000
264578 -31.000000
264636 45.000000
264686 10.000000
264742 -20.000000
264794 -34.000000
264851 -30.000000
264909 -20.000000
264953 -39.000000
265002 -26.000000
265056 -23.000000
265112 -15.000000
265167 -18.000000
265221 -13.000000
265520 -15.000000
265578 4.000000
265633 -33.000000
265687 56.000000
265738 -34.000000
265796 -28.000000
265848 54.000000
265897 -29.000000
265955 -26.000000
266011 -34.000000
266060 -34.000000
266110 -36.000000
266167 -38.000000
266222 -32.000000
266277 19.000000
266328 -17.000000
266382 -2.000000
266435 -25.000000
266477 -27.000000
266590 -53.000000
266648 -48.000000
266698 -17.000000
266749 -21.000000
266801 -23.000000
266852 -31.000000
266908 -44.000000
266959 23.000000
267007 -40.000000
267064 -40.000000
267114 -39.000000
267167 444.000000
267218 388.000000
267268 -47.000000
267325 77.000000
267374 -23.000000
267427 -37.000000
267481 -39.000000
267538 -28.000000
267591 -31.000000
267646 -21.000000
267704 -23.000000
267758 -27.000000
267816 1776.000000
267872 4475.000000
267921 4308.000000
267977 2505.000000
268020 4734.000000
268070 7113.000000
268125 1935.000000
268168 5859.000000
268216 4722.000000
268272 4149.000000
268325 5615.000000
268380 88.000000
268436 274.000000
268494 5286.000000
268544 1822.000000
268592 2265.000000
268637 6072.000000
268691 5968.000000
268748 5146.000000
268796 3024.000000
269094 7.000000
269151 -12.000000
269201 17.000000
269251 -14.000000
269303 31.000000
269360 -1.000000
269409 21.000000
269466 28.000000
269513 4.000000
269567 0.000000
269620 -5.000000
269678 7.000000
269730 304.000000
269781 -26.000000
269831 -19.000000
269881 41.000000
269930 40.000000
269983 -28.000000
270026 -1.000000
270071 -4.000000
270116 -18.000000
270171 25.000000
270218 -18.000000
270265 0.000000
270314 81.000000
270359 -26.000000
270406 -30.000000
270460 -15.000000
270505 754.000000
270552 -12.000000
270602 35.000000
270658 -21.000000
270714 -6.000000
270770 65.000000
270827 -22.000000
270877 11.000000
270921 -4.000000
270970 -12.000000
271024 2.000000
271077 5.000000
271123 -8.000000
271167 -19.000000
271215 34.000000
271261 47.000000
271314 -34.000000
271369 -29.000000
271420 13.000000
271466 -27.000000
271521 29.000000
271571 66.000000
271618 -7.000000
271663 31.000000
271717 -44.000000
271767 -22.000000
271818 -14.000000
271865 -2.000000
271914 11.000000
271966 34.000000
272008 5.000000
272059 -6.000000
272114 107.000000
272162 5.000000
272207 -40.000000
272325 -5.000000
272377 -40.000000
272435 42.000000
272485 -28.000000
272543 -31.000000
272591 -28.000000
272647 -30.000000
272697 -9.000000
272748 8.000000
272792 -26.000000
272845 -17.000000
272896 -14.000000
272953 34.000000
273004 11.000000
273049 -4.000000
273098 77.000000
273144 24.000000
273196 -17.000000
273238 -17.000000
273288 11.000000
273342 -18.000000
273392 9.000000
273437 -10.000000
273487 12.000000
273530 -22.000000
273585 4.000000
273643 -14.000000
273701 -42.000000
273757 -46.000000
273809 -7.000000
273860 -3.000000
273912 21.000000
273964 -11.000000
274022 -30.000000
274065 13.000000
274115 -16.000000
274172 -24.000000
274223 -21.000000
274270 -29.000000
274317 -29.000000
274372 103.000000
274423 -27.000000
274473 2025.000000
274529 298.000000
274575 -31.000000
274622 -2.000000
274673 -15.000000
274724 -40.000000
274782 -27.000000
274829 -16.000000
274882 -11.000000
274929 20.000000
274979 -34.000000
275034 22.000000
275081 -40.000000
275131 120.000000
275173 -8.000000
275223 -12.000000
275273 5.000000
275329 -4.000000
275372 -30.000000
275425 46.000000
275473 127.000000
275527 -27.000000
275585 -10.000000
275631 -39.000000
275687 -26.000000
275740 -19.000000
275788 -25.000000
275841 1094.000000
275891 -10.000000
275948 -15.000000
275993 -11.000000
276043 185.000000
276093 255.000000
276146 13.000000
276196 -29.000000
276254 32.000000
276302 -37.000000
276359 -27.000000
276415 7.000000
276472 437.000000
276522 -1.000000
276569 -30.000000
276621 -1.000000
276672 260.000000
276717 -22.000000
276770 -13.000000
276817 -25.000000
276867 6.000000
276917 -13.000000
276961 -20.000000
277004 -26.000000
277060 -35.000000
277113 -1.000000
277165 -42.000000
277218 -9.000000
277270 3.000000
277323 -1.000000
277366 -21.000000
277416 -36.000000
277470 -45.000000
277526 104.000000
277576 369.000000
277632 -18.000000
277679 26.000000
277729 -18.000000
277778 14.000000
277825 669.000000
277880 -10.000000
277926 76.000000
277976 -17.000000
278034 -14.000000
278089 14.000000
278135 172.000000
278183 36.000000
278231 1631.000000
278276 -27.000000
278327 -30.000000
278384 6.000000
278430 183.000000
278472 6.000000
278522 247.000000
278580 33.000000
278634 52.000000
278684 -4.000000
278731 -9.000000
278785 78.000000
278838 180.000000
278883 33.000000
278932 33.000000
278990 17.000000
279040 53.000000
279094 67.000000
279148 57.000000
279199 105.000000
279243 74.000000
279289 166.000000
279345 154.000000
279392 720.000000
279438 50.000000
279492 90.000000
279538 59.000000
279586 93.000000
279636 79.000000
279685 11.000000
279737 185.000000
279789 167.000000
279840 119.000000
279898 243.000000
279948 160.000000
280001 31.000000
280046 55.000000
280093 85.000000
280142 -4.000000
280189 149.000000
280239 154.000000
280283 126.000000
280332 165.000000
280388 106.000000
280445 85.000000
280496 -18.000000
280551 -4.000000
280757 97.000000
280808 40.000000
280863 0.000000
280913 46.000000
280960 18.000000
281012 50.000000
281056 168.000000
281108 49.000000
281150 -28.000000
281200 3.000000
281245 110.000000
281287 -21.000000
281337 -26.000000
281458 -35.000000
281516 -42.000000
281566 -36.000000
281616 -23.000000
281666 -2.000000
281711 17.000000
281769 237.000000
281819 235.000000
281873 231.000000
281928 187.000000
281981 165.000000
282033 293.000000
282084 200.000000
282142 252.000000
282200 21.000000
282255 -21.000000
282299 -3.000000
282356 303.000000
282406 205.000000
282453 1395.000000
282502 135.000000
282555 64.000000
282598 184.000000
282646 137.000000
282696 159.000000
282743 92.000000
282792 152.000000
282841 357.000000
282883 175.000000
282934 -7.000000
282984 140.000000
283035 -32.000000
283083 158.000000
283129 313.000000
283179 39.000000
283228 34.000000
283272 63.000000
283321 55.000000
283369 464.000000
283419 368.000000
283474 238.000000
283530 77.000000
283572 101.000000
283620 379.000000
283674 -27.000000
283732 238.000000
283776 226.000000
283823 99.000000
283870 80.000000
283915 181.000000
283963 247.000000
284008 55.000000
284051 268.000000
284107 209.000000
284155 265.000000
284199 243.000000
284249 808.000000
284297 98.000000
284343 518.000000
284387 166.000000
284433 472.000000
284486 479.000000
284540 197.000000
284589 408.000000
284632 545.000000
284683 215.000000
284728 14.000000
284777 744.000000
284830 579.000000
284875 43.000000
284923 219.000000
284970 166.000000
285012 365.000000
285067 491.000000
285120 579.000000
285176 549.000000
285229 426.000000
285279 496.000000
285337 467.000000
285385 8459.000000
285433 250.000000
285486 254.000000
285539 215.000000
285581 273.000000
285637 365.000000
285684 89.000000
285726 96.000000
285778 94.000000
285830 -44.000000
285887 -6.000000
285996 -42.000000
286048 -30.000000
286098 -29.000000
286147 -9.000000
286263 -18.000000
286314 6.000000
286366 69.000000
286416 101.000000
286458 85.000000
286508 554.000000
286560 7.000000
286603 -32.000000
286655 -28.000000
286705 23.000000
286756 -3.000000
286800 34.000000
286842 33.000000
286891 -36.000000
286942 -27.000000
286994 -28.000000
287045 -33.000000
287095 1175.000000
287139 -30.000000
287189 21.000000
287241 80.000000
287298 6.000000
287352 1089.000000
287403 -32.000000
287461 -25.000000
287507 -29.000000
287561 -17.000000
287610 -2.000000
287652 73.000000
287703 243.000000
287751 -26.000000
287809 52.000000
287863 450.000000
287917 391.000000
287970 451.000000
288019 509.000000
288071 431.000000
288124 246.000000
288179 743.000000
288227 1252.000000
288272 133.000000
288330 288.000000
288380 491.000000
288434 361.000000
288486 217.000000
288532 229.000000
288581 758.000000
288637 633.000000
288692 451.000000
288737 -8.000000
288786 229.000000
288839 722.000000
288890 127.000000
288932 363.000000
288985 604.000000
289036 218.000000
289081 484.000000
289138 651.000000
289192 530.000000
289234 399.000000
289288 1103.000000
289340 1045.000000
289395 171.000000
289437 1011.000000
289490 368.000000
289539 43.000000
289586 109.000000
289634 228.000000
289679 238.000000
289729 362.000000
289780 338.000000
289824 622.000000
289872 3814.000000
289928 451.000000
289981 177.000000
290031 130.000000
290083 45.000000
290140 -15.000000
290190 -39.000000
290248 -35.000000
290299 132.000000
290408 -18.000000
290458 32.000000
290508 141.000000
290558 -33.000000
290611 16.000000
290659 47.000000
290709 50.000000
290753 -10.000000
290803 32.000000
290853 -2.000000
290905 -32.000000
290955 14.000000
290998 30.000000
291041 124.000000
291087 129.000000
291136 188.000000
291179 8.000000
291223 21.000000
291271 -13.000000
291321 242.000000
291366 -9.000000
291408 -10.000000
291465 -39.000000
291516 138.000000
291559 28.000000
291609 1283.000000
291651 419.000000
291702 83.000000
291750 514.000000
291795 694.000000
291839 372.000000
291885 52.000000
291982 0.000000
292029 602.000000
292078 2.000000
292124 47.000000
292172 38.000000
292222 17.000000
292269 -29.000000
292311 18.000000
292364 -18.000000
292422 -20.000000
292472 50.000000
292521 -19.000000
292571 24.000000
292616 36.000000
292658 -39.000000
292709 -11.000000
292752 -34.000000
292806 6.000000
292858 14.000000
292900 -29.000000
292950 -42.000000
293000 -28.000000
293050 -21.000000
293102 -1.000000
293148 -28.000000
293202 245.000000
293249 -27.000000
293299 311.000000
293345 -28.000000
293395 65.000000
293449 -48.000000
293502 0.000000
293555 -34.000000
293671 18.000000
293725 -15.000000
293778 253.000000
293828 25.000000
293875 -34.000000
293925 7.000000
293971 68.000000
294020 -14.000000
294069 -23.000000
294127 -25.000000
294184 1.000000
294230 -36.000000
294279 -20.000000
294326 -19.000000
294383 132.000000
294433 -7.000000
294476 -17.000000
294524 142.000000
294567 -12.000000
294625 -20.000000
294671 184.000000
294721 -9.000000
294772 -26.000000
294822 166.000000
294868 32.000000
294922 -12.000000
294972 72.000000
295014 15.000000
295061 -26.000000
295110 -28.000000
295153 -18.000000
295205 -21.000000
295253 -5.000000
295301 -14.000000
295345 -13.000000
295390 -33.000000
295439 -5.000000
295482 20.000000
295540 -31.000000
295596 -11.000000
295642 -24.000000
295689 -37.000000
295734 34.000000
295778 -19.000000
295836 -28.000000
295881 -15.000000
295924 -5.000000
295968 138.000000
296018 9.000000
296062 201.000000
296111 -19.000000
296161 80.000000
296217 -3.000000
296260 261.000000
296303 -12.000000
296349 -9.000000
296399 17.000000
296442 27.000000
296484 -39.000000
296536 -32.000000
296587 -50.000000
296644 -19.000000
296691 -3.000000
296735 -26.000000
296782 33.000000
296824 -8.000000
296874 -38.000000
296932 -14.000000
296990 39.000000
297043 -18.000000
297098 -21.000000
297144 -29.000000
297198 -19.000000
297249 -2.000000
297363 79.000000
297418 -11.000000
297475 -23.000000
297531 -36.000000
297581 -10.000000
297627 -42.000000
297675 -19.000000
297733 -12.000000
297783 -30.000000
297840 -2.000000
297885 -30.000000
297938 -20.000000
297983 -4.000000
298033 -29.000000
298084 -4.000000
298133 2.000000
298185 -14.000000
298236 -10.000000
298293 -27.000000
298343 -16.000000
298387 -38.000000
298437 -34.000000
298480 147.000000
298531 -23.000000
298585 -34.000000
298633 -28.000000
298686 -19.000000
298740 -21.000000
298787 -24.000000
298834 -4.000000
298880 -23.000000
298932 -28.000000
298986 -26.000000
299035 16.000000
299079 231.000000
299126 22.000000
299169 34.000000
299219 6.000000
299266 213.000000
299324 -34.000000
299374 299.000000
299421 217.000000
299464 144.000000
299515 -45.000000
299570 72.000000
299615 81.000000
299658 129.000000
299704 23.000000
299752 661.000000
299795 -4.000000
299845 420.000000
299898 -32.000000
299953 -27.000000
300010 -29.000000
300058 -43.000000
300113 -19.000000
300279 -27.000000
300328 31.000000
300370 49.000000
300412 72.000000
300454 -28.000000
300504 96.000000
300554 48.000000
300601 226.000000
300655 195.000000
300704 -53.000000
300760 -20.000000
300809 -5.000000
300860 -5.000000
300917 27.000000
300969 -27.000000
301019 -12.000000
301077 -29.000000
301129 -47.000000
301181 51.000000
301234 31.000000
301289 6.000000
301338 -26.000000
301396 228.000000
301441 -25.000000
301486 28.000000
301530 -15.000000
301581 -22.000000
301633 -26.000000
301685 8.000000
301736 -5.000000
301784 13.000000
301837 -19.000000
301887 -28.000000
301938 -6.000000
301987 -5.000000
302029 -42.000000
302086 -17.000000
302136 -21.000000
302193 -10.000000
302250 8.000000
302294 151.000000
302344 89.000000
302394 190.000000
302436 102.000000
302485 188.000000
302532 234.000000
302581 313.000000
302631 170.000000
302675 44.000000
302717 60.000000
302763 234.000000
302808 87.000000
302862 301.000000
302906 2602.000000
302958 159.000000
303010 480.000000
303057 173.000000
303110 1.000000
303158 129.000000
303210 95.000000
303261 255.000000
303316 326.000000
303367 76.000000
303415 50.000000
303470 -32.000000
303520 -12.000000
303564 62.000000
303614 222.000000
303662 305.000000
303707 316.000000
303755 167.000000
303800 330.000000
303846 251.000000
303900 201.000000
303948 137.000000
303991 95.000000
304033 1515.000000
304089 287.000000
304143 233.000000
304193 215.000000
304242 730.000000
304290 291.000000
304332 42.000000
304475 191.000000
304519 164.000000
304561 3567.000000
304609 112.000000
304651 197.000000
304701 131.000000
304750 162.000000
304793 204.000000
304842 151.000000
304899 290.000000
304952 397.000000
305010 361.000000
305067 227.000000
305113 393.000000
305162 253.000000
305209 112.000000
305256 86.000000
305313 25.000000
305368 -20.000000
305410 -3.000000
305459 14.000000
305509 176.000000
305559 -25.000000
305609 53.000000
305660 54.000000
305710 -9.000000
305757 -20.000000
305812 91.000000
305868 97.000000
305920 61.000000
305964 163.000000
306022 100.000000
306077 257.000000
306121 373.000000
306163 38.000000
306221 109.000000
306271 1252.000000
306321 112.000000
306378 -35.000000
306428 850.000000
306478 151.000000
306528 114.000000
306581 -26.000000
306638 12.000000
306683 102.000000
306734 44.000000
306783 59.000000
306838 119.000000
306986 29.000000
307040 1.000000
307090 126.000000
307133 131.000000
307180 101.000000
307226 9.000000
307271 -21.000000
307314 174.000000
307371 121.000000
307418 56.000000
307466 18.000000
307508 102.000000
307560 120.000000
307676 124.000000
307726 137.000000
307780 143.000000
307828 34.000000
307874 -4.000000
307924 -18.000000
307977 -16.000000
308031 264.000000
308073 592.000000
308128 -1.000000
308178 -28.000000
308230 -16.000000
308285 -35.000000
308341 -26.000000
308391 135.000000
308445 -31.000000
308495 -43.000000
308553 -33.000000
308611 -8.000000
308663 -24.000000
308715 -30.000000
308773 -28.000000
308831 73.000000
308881 -14.000000
308937 -15.000000
308986 129.000000
309030 6.000000
309137 137.000000
309190 -21.000000
309241 -32.000000
309291 -33.000000
309337 -9.000000
309383 -11.000000
309426 2.000000
309476 -3.000000
309520 -14.000000
309566 -23.000000
309621 14.000000
309666 -16.000000
309713 -14.000000
309758 7.000000
309807 73.000000
309850 -9.000000
309893 -11.000000
309943 10.000000
309992 18.000000
310041 -2.000000
310085 1.000000
310135 6.000000
310180 33.000000
310231 25.000000
310273 192.000000
310315 57.000000
310358 4.000000
310411 64.000000
310454 55.000000
310499 99.000000
310549 36.000000
310593 25.000000
310640 47.000000
310690 509.000000
310736 28.000000
310786 92.000000
310828 45.000000
310878 58.000000
310929 -1.000000
310977 12.000000
311026 14.000000
311070 116.000000
311117 36.000000
311162 54.000000
311212 159.000000
311256 83.000000
311301 148.000000
311348 103.000000
311395 -11.000000
311443 99.000000
311487 21.000000
311537 200.000000
311584 646.000000
311633 19.000000
311680 65.000000
311731 283.000000
311779 202.000000
311834 95.000000
311883 173.000000
311937 273.000000
311986 271.000000
312030 126.000000
312074 7.000000
312121 139.000000
312164 71.000000
312210 -18.000000
312262 73.000000
312316 97.000000
312359 9.000000
312402 85.000000
312450 3414.000000
312495 131.000000
312550 4.000000
312599 86.000000
312649 52.000000
312691 140.000000
312749 70.000000
312793 56.000000
312836 79.000000
312881 -33.000000
312930 -26.000000
312979 234.000000
313027 62.000000
313077 33.000000
313131 85.000000
313182 165.000000
313227 125.000000
313277 91.000000
313323 80.000000
313368 -17.000000
313423 38.000000
313471 193.000000
313526 145.000000
313570 167.000000
313620 216.000000
313668 51.000000
313718 102.000000
313763 67.000000
313809 110.000000
313854 196.000000
313901 -19.000000
313946 22.000000
313998 40.000000
314042 625.000000
314086 165.000000
314136 402.000000
314188 180.000000
314246 606.000000
314300 259.000000
314351 170.000000
314401 81.000000
314456 -27.000000
314513 -24.000000
314640 -25.000000
314696 3207.000000
314752 -38.000000
314810 23.000000
314863 -27.000000
314992 61.000000
315039 -21.000000
315089 251.000000
315141 86.000000
315185 -27.000000
315231 -34.000000
315281 11.000000
315323 117.000000
315373 -9.000000
315420 186.000000
315463 -25.000000
315520 -23.000000
315572 -47.000000
315630 -29.000000
315682 -37.000000
315734 -11.000000
315781 -3.000000
315833 -34.000000
315884 -37.000000
315933 -16.000000
315984 -22.000000
316037 -16.000000
316095 34.000000
316148 33.000000
316199 27.000000
316250 -2.000000
316295 -16.000000
316342 250.000000
316387 -26.000000
316444 -28.000000
316495 -32.000000
316552 9.000000
316597 104.000000
316654 -14.000000
316705 -22.000000
316755 -19.000000
316806 -17.000000
316858 -14.000000
316903 13.000000
316946 -39.000000
316996 24.000000
317048 -26.000000
317098 -3.000000
317156 -21.000000
317207 -23.000000
317252 115.000000
317299 -36.000000
317350 31.000000
317395 -35.000000
317448 -8.000000
317491 1848.000000
317544 -25.000000
317586 -36.000000
317642 -25.000000
317685 -24.000000
317728 -35.000000
317783 85.000000
317825 15.000000
317873 -3.000000
317920 42.000000
317968 -28.000000
318023 -26.000000
318070 -10.000000
318118 -25.000000
318173 0.000000
318222 -20.000000
318268 -11.000000
318321 30.000000
318373 -9.000000
318419 -20.000000
318465 -19.000000
318513 -1.000000
318630 -4.000000
318681 -17.000000
318730 52.000000
318773 2678.000000
318820 -14.000000
318866 1468.000000
318908 106.000000
318962 -14.000000
319012 14.000000
319063 35.000000
319113 -22.000000
319166 8.000000
319219 -9.000000
319266 -4.000000
319317 202.000000
319361 81.000000
319410 28.000000
319454 1.000000
319509 -18.000000
319564 -22.000000
319616 -6.000000
319672 -13.000000
319716 -18.000000
319761 19.000000
319808 -8.000000
319850 -10.000000
319898 -27.000000
319950 -25.000000
320007 -22.000000
320057 2.000000
320108 -24.000000
320156 4.000000
320206 -19.000000
320251 -25.000000
320295 -33.000000
320344 -9.000000
320399 -37.000000
320453 -20.000000
320499 12.000000
320552 -29.000000
320610 -25.000000
320660 -25.000000
320711 -33.000000
320816 -36.000000
320897 -36.000000
320949 -41.000000
321007 -33.000000
321060 -8.000000
321118 -39.000000
321168 -40.000000
321222 -30.000000
321272 -35.000000
321327 -45.000000
321379 -43.000000
321429 -25.000000
321480 463.000000
321530 71.000000
321573 -38.000000
321626 -23.000000
321679 -38.000000
321736 34.000000
321785 -41.000000
321836 -12.000000
321886 -19.000000
321938 -20.000000
321989 -29.000000
322047 -18.000000
322100 -13.000000
322143 -15.000000
322189 149.000000
322237 -29.000000
322289 -11.000000
322336 -29.000000
322383 15.000000
322429 -17.000000
322474 12.000000
322524 -1.000000
322582 8.000000
322632 -10.000000
322675 -36.000000
322719 -35.000000
322774 129.000000
322824 -36.000000
322878 -15.000000
322922 40.000000
322980 -16.000000
323032 -37.000000
323082 -17.000000
323130 -16.000000
323172 -17.000000
323219 71.000000
323263 -31.000000
323320 -36.000000
323371 -3.000000
323420 1.000000
323470 16.000000
323521 38.000000
323575 -16.000000
323625 -24.000000
323674 -8.000000
323725 -12.000000
323782 -34.000000
323839 -13.000000
323889 -22.000000
323947 -25.000000
323997 -40.000000
324051 21.000000
324096 1474.000000
324139 820.000000
324189 4.000000
324240 -19.000000
324290 -41.000000
324346 1.000000
324402 22.000000
324449 29.000000
324502 -32.000000
324554 -33.000000
324607 20.000000
324663 -19.000000
324712 -35.000000
324762 -8.000000
324811 6.000000
324867 19.000000
324915 -20.000000
324973 -20.000000
325025 -11.000000
325068 45.000000
325117 -18.000000
325162 21.000000
325213 -19.000000
325264 -40.000000
325314 -37.000000
325364 0.000000
325411 28.000000
325457 -20.000000
325503 -24.000000
325556 115.000000
325603 -15.000000
325649 -28.000000
325700 -27.000000
325758 -18.000000
325810 -8.000000
325866 14.000000
325914 -19.000000
325959 526.000000
326002 -22.000000
326058 -29.000000
326109 -15.000000
326167 -6.000000
326221 29.000000
326268 147.000000
326321 -23.000000
326379 -12.000000
326435 -19.000000
326482 21.000000
326532 29.000000
326589 -27.000000
326643 -10.000000
326697 2.000000
326754 -30.000000
326806 -12.000000
326856 -5.000000
326904 -12.000000
326955 -21.000000
327008 176.000000
327057 -31.000000
327103 32.000000
327150 27.000000
327200 3457.000000
327244 -27.000000
327293 32.000000
327339 10.000000
327381 -14.000000
327439 46.000000
327483 -34.000000
327536 -30.000000
327586 29.000000
327631 -11.000000
327674 3.000000
327716 596.000000
327765 -1.000000
327807 -28.000000
327857 -45.000000
327914 -26.000000
327968 -27.000000
328018 -6.000000
328067 -25.000000
328109 -13.000000
328158 -9.000000
328212 197.000000
328254 561.000000
328302 19.000000
328354 13343.000000
328402 13.000000
328451 43.000000
328501 8.000000
328544 11.000000
328595 0.000000
328653 33.000000
328703 36.000000
328751 -23.000000
328794 35.000000
328837 13.000000
328888 -17.000000
328937 208.000000
328991 40.000000
329041 47.000000
329089 -3.000000
329141 5.000000
329195 13.000000
329242 17.000000
329289 -30.000000
329335 12.000000
329385 2.000000
329440 3.000000
329487 71.000000
329539 57.000000
329592 212.000000
329642 13.000000
329699 -21.000000
329756 -21.000000
329812 31.000000
329861 -30.000000
329910 78.000000
329953 136.000000
329998 39.000000
330050 6.000000
330108 27.000000
330151 40.000000
330200 140.000000
330247 -10.000000
330301 -35.000000
330358 -5.000000
330409 30.000000
330456 23.000000
330509 94.000000
330563 18.000000
330621 18.000000
330677 83.000000
330723 97.000000
330779 30.000000
330837 60.000000
330880 8.000000
330933 157.000000
330982 6.000000
331034 75.000000
331083 71.000000
331137 27.000000
331192 52.000000
331234 -6.000000
331283 -31.000000
331339 0.000000
331389 -37.000000
331445 1.000000
331491 -11.000000
331549 252.000000
331638 326.000000
331696 224.000000
331746 269.000000
331796 508.000000
331851 331.000000
331897 223.000000
331946 180.000000
332003 136.000000
332127 275.000000
332182 437.000000
332231 260.000000
332288 692.000000
332344 71.000000
332396 796.000000
332454 1439.000000
332510 750.000000
332568 707.000000
332625 313.000000
332672 263.000000
332728 394.000000
332779 278.000000
332834 266.000000
332877 296.000000
333099 498.000000
333152 160.000000
333209 672.000000
333254 492.000000
333312 103.000000
333368 245.000000
333421 346.000000
333475 66.000000
333533 6.000000
333583 4.000000
333727 -42.000000
333785 -21.000000
333835 1685.000000
333885 -18.000000
333937 -28.000000
333992 -11.000000
334047 -35.000000
334103 -23.000000
334155 -18.000000
334213 -39.000000
334263 6.000000
334317 -36.000000
334371 -28.000000
334426 2.000000
334482 15.000000
334532 14.000000
334590 478.000000
334648 19.000000
334706 60.000000
334755 12.000000
334805 -5.000000
334856 7.000000
334909 -36.000000
334966 -51.000000
335019 238.000000
335077 41.000000
335127 -36.000000
335179 -30.000000
335233 -7.000000
335284 6.000000
335335 -52.000000
335386 -39.000000
335441 -19.000000
335496 -35.000000
335551 570.000000
335604 -31.000000
335654 -13.000000
335704 -12.000000
335760 -23.000000
335811 -37.000000
335861 -30.000000
335918 -25.000000
335971 -13.000000
336015 143.000000
336073 -30.000000
336131 -13.000000
336189 -21.000000
336239 2.000000
336294 -20.000000
336348 -49.000000
336399 -30.000000
336453 -31.000000
336504 -18.000000
336555 -27.000000
336610 -41.000000
336668 -15.000000
336718 -29.000000
336772 -15.000000
336816 169.000000
336873 20.000000
336931 -17.000000
336981 -45.000000
337039 22.000000
337090 -31.000000
337145 -42.000000
337201 -29.000000
337256 -41.000000
337314 -38.000000
337371 -34.000000
337429 -27.000000
337484 -42.000000
337542 -39.000000
337595 28.000000
337645 -30.000000
337695 -2.000000
337740 -41.000000
337790 -41.000000
337838 4.000000
337895 -33.000000
337952 -42.000000
338006 -32.000000
338064 -27.000000
338114 -27.000000
338165 -29.000000
338221 -30.000000
338277 -44.000000
338327 -37.000000
338383 -32.000000
338435 -17.000000
338482 20.000000
338537 -16.000000
338595 -11.000000
338645 -25.000000
338699 -41.000000
339100 -26.000000
339154 -19.000000
339212 -39.000000
339708 -24.000000
339759 -32.000000
339804 165.000000
339851 -24.000000
339901 -46.000000
339959 -30.000000
340015 73.000000
340067 -9.000000
340119 -43.000000
340632 -16.000000
340688 -8.000000
341001 1665.000000
342045 2676.000000
342096 75.000000
342139 256.000000
342465 8.000000
342607 -40.000000
342726 7.000000
342780 -44.000000
342834 -50.000000
342884 -28.000000
342932 -29.000000
342984 23.000000
343032 -4.000000
343075 0.000000
343127 -18.000000
343182 28.000000
343235 170.000000
343619 55.000000
343669 -13.000000
343723 7.000000
343777 -34.000000
343835 -52.000000
343885 -27.000000
343939 -52.000000
343990 -36.000000
344043 -28.000000
344092 65.000000
344143 -33.000000
344193 -5.000000
344249 14.000000
344297 -33.000000
344346 277.000000
344400 -45.000000
344454 -41.000000
344512 -56.000000
344570 -35.000000
344628 222.000000
344678 218.000000
344731 -24.000000
344785 -11.000000
344843 274.000000
344892 446.000000
344950 187.000000
345006 999.000000
345061 468.000000
345110 122.000000
345157 495.000000
345211 424.000000
346020 -18.000000
346078 -41.000000
346135 -36.000000
346185 -11.000000
346242 -27.000000
346295 7.000000
346341 -17.000000
346391 34.000000
346437 -2.000000
346490 -16.000000
346540 18.000000
346590 36.000000
346632 -30.000000
346681 73.000000
346732 -9.000000
346776 -24.000000
346826 28.000000
346871 11.000000
346922 10.000000
346975 11.000000
347025 -12.000000
347075 167.000000
347118 349.000000
347163 -16.000000
347207 2.000000
347257 -26.000000
347304 -7.000000
347350 -3.000000
347395 25.000000
347444 -20.000000
347496 -29.000000
347538 38.000000
347582 -13.000000
347630 21.000000
347683 1956.000000
347733 -7.000000
347788 -18.000000
347846 -7.000000
347904 -18.000000
347962 1.000000
348014 -31.000000
348072 78.000000
348210 -29.000000
348261 -28.000000
348311 -8.000000
348364 -26.000000
348415 -48.000000
348472 1.000000
348517 71.000000
348571 -11.000000
348614 -26.000000
348668 26.000000
348711 -24.000000
348767 -17.000000
348821 -19.000000
348870 -3.000000
348915 -29.000000
348972 590.000000
349022 -18.000000
349067 -4.000000
349117 5.000000
349161 381.000000
349211 476.000000
349255 -22.000000
349302 -12.000000
349346 -12.000000
349396 -12.000000
349445 23.000000
349501 1028.000000
349550 109.000000
349596 -5.000000
349639 -19.000000
349687 2.000000
349734 15.000000
349778 59.000000
349828 240.000000
349874 11.000000
349923 -12.000000
349966 -31.000000
350022 -18.000000
350069 0.000000
350126 2.000000
350169 31.000000
350219 -20.000000
350272 -6.000000
350318 564.000000
350371 -15.000000
350423 -25.000000
350480 0.000000
350530 91.000000
350580 5.000000
350635 10.000000
350680 4.000000
350724 9.000000
350768 71.000000
350817 1334.000000
350867 57.000000
350916 -11.000000
350964 -18.000000
351022 -35.000000
351074 -27.000000
351124 92.000000
351172 -22.000000
351216 1.000000
351267 -13.000000
351318 -6.000000
351559 145.000000
351607 -13.000000
351659 -7.000000
351706 -15.000000
351761 -30.000000
351804 161.000000
351855 1375.000000
351900 -17.000000
351947 142.000000
351991 -22.000000
352047 -18.000000
352105 214.000000
352155 30.000000
352209 -18.000000
352267 -16.000000
352325 2.000000
352377 -28.000000
352432 325.000000
352482 4.000000
352533 43.000000
352587 -26.000000
352633 3.000000
352683 -6.000000
352737 -22.000000
352787 -34.000000
352837 -26.000000
352886 1243.000000
352944 -9.000000
352994 -28.000000
353040 448.000000
353094 16.000000
353142 15.000000
353184 214.000000
353234 -6.000000
353276 -2.000000
353325 -18.000000
353451 -19.000000
353501 -18.000000
353554 -33.000000
353608 -16.000000
353654 -17.000000
353974 -13.000000
354029 -17.000000
354079 441.000000
354134 14.000000
354180 6.000000
354227 -7.000000
354272 -13.000000
354321 -3.000000
354368 -24.000000
354426 30.000000
354474 17.000000
354528 37.000000
354571 -16.000000
354623 12.000000
354670 230.000000
354722 14.000000
354780 -17.000000
354830 63.000000
354886 56.000000
354941 18.000000
354990 52.000000
355034 7.000000
355083 29.000000
355127 103.000000
355172 -1.000000
355216 105.000000
355264 61.000000
355314 68.000000
355363 1670.000000
355407 60.000000
355455 -9.000000
355498 -11.000000
355548 -9.000000
355595 48.000000
355638 -14.000000
355685 -13.000000
355728 78.000000
355777 993.000000
355827 -40.000000
355879 63.000000
355928 158.000000
355972 33.000000
356030 66.000000
356081 119.000000
356133 -7.000000
356232 -6.000000
356285 -18.000000
356338 -45.000000
356389 -11.000000
356447 -14.000000
356493 -10.000000
356535 14.000000
356585 -32.000000
356641 -33.000000
356692 49.000000
356744 -19.000000
356796 -25.000000
356853 8.000000
356903 -24.000000
356953 -41.000000
357007 -2.000000
357060 -13.000000
357108 6.000000
357158 -34.000000
357205 169.000000
357248 -12.000000
357297 19.000000
357341 19.000000
357390 -11.000000
357437 260.000000
357487 156.000000
357532 296.000000
357584 53.000000
357634 -27.000000
357687 -34.000000
357742 -27.000000
357790 -29.000000
357841 4.000000
357889 -27.000000
357946 -40.000000
357996 -2.000000
358046 -22.000000
358091 -15.000000
358149 -39.000000
358202 5.000000
358246 -24.000000
358303 -13.000000
358354 -21.000000
358402 -19.000000
358447 11.000000
358494 74.000000
358545 0.000000
358589 57.000000
358638 -34.000000
358692 -26.000000
358747 -48.000000
358800 -22.000000
358852 459.000000
358900 5.000000
358952 82.000000
359005 76.000000
359048 4.000000
359099 -30.000000
359142 -11.000000
359197 92.000000
359241 489.000000
359283 152.000000
359325 192.000000
359383 7.000000
359428 -24.000000
359480 167.000000
359535 1.000000
359593 92.000000
359641 413.000000
359695 281.000000
359741 222.000000
359798 -28.000000
359850 268.000000
359902 72.000000
359949 101.000000
359997 194.000000
360043 123.000000
360091 95.000000
360135 210.000000
360184 1229.000000
360234 122.000000
360284 26.000000
360330 6.000000
360379 123.000000
360429 133.000000
360472 2298.000000
360524 661.000000
360580 221.000000
360635 172.000000
360679 1168.000000
360730 155.000000
360786 173.000000
360838 123.000000
360893 277.000000
360946 139.000000
361100 -23.000000
361150 -32.000000
361204 -33.000000
361260 -19.000000
361307 -43.000000
361363 -39.000000
361418 12.000000
361472 -5.000000
361530 -41.000000
361580 -25.000000
361638 -42.000000
361696 31.000000
361748 -36.000000
361805 -28.000000
361855 -4.000000
361900 8.000000
361950 -18.000000
362004 -15.000000
362048 -26.000000
362090 -4.000000
362144 14.000000
362190 -27.000000
362238 30.000000
362288 131.000000
362332 -26.000000
362381 -9.000000
362429 -38.000000
362483 -13.000000
362531 -12.000000
362579 -19.000000
362629 -12.000000
362674 -36.000000
362732 -30.000000
362788 83.000000
362846 -39.000000
362896 -24.000000
362943 -24.000000
362998 -10.000000
363047 18.000000
363098 -6.000000
363153 175.000000
363203 4.000000
363247 36.000000
363295 -11.000000
363348 -15.000000
363390 0.000000
363444 -4.000000
363493 72.000000
363538 -19.000000
363580 0.000000
363626 -23.000000
363684 29.000000
363727 -11.000000
363770 -1.000000
363825 -13.000000
363870 3.000000
363924 -11.000000
363966 -7.000000
364022 -18.000000
364075 -27.000000
364120 1963.000000
364176 -31.000000
364226 25.000000
364274 -42.000000
364324 -20.000000
364371 78.000000
364422 73.000000
364474 15.000000
364524 -36.000000
364574 -41.000000
364622 -30.000000
364665 811.000000
364709 -30.000000
364759 18.000000
364801 -16.000000
364846 2302.000000
364904 543.000000
364954 -6.000000
365010 -22.000000
365065 222.000000
365107 77.000000
365160 428.000000
365203 -11.000000
365256 -19.000000
365307 -16.000000
365355 1047.000000
365403 -19.000000
365458 23.000000
365505 102.000000
365548 -21.000000
365591 2.000000
365634 -8.000000
365684 12.000000
365726 -15.000000
365779 -14.000000
365825 306.000000
365869 -40.000000
365919 -5.000000
365970 -10.000000
366017 -4.000000
366061 124.000000
366103 -13.000000
366156 -19.000000
366208 -35.000000
366266 12.000000
366312 -14.000000
366360 -25.000000
366417 27.000000
366465 11.000000
366507 10.000000
366556 -5.000000
366613 29.000000
366657 -9.000000
366705 36.000000
366751 258.000000
366800 143.000000
366843 261.000000
366892 -4.000000
366940 -44.000000
366998 -22.000000
367053 -35.000000
367096 -24.000000
367140 -24.000000
367191 -10.000000
367243 -12.000000
367285 53.000000
367339 2.000000
367382 37.000000
367425 -31.000000
367483 -6.000000
367534 -27.000000
367584 35.000000
367634 55.000000
367679 -21.000000
367728 106.000000
367785 4.000000
367838 58.000000
367894 44.000000
367947 -24.000000
367995 39.000000
368046 121.000000
368096 46.000000
368145 24.000000
368196 28.000000
368240 16.000000
368292 61.000000
368343 39.000000
368386 166.000000
368435 145.000000
368483 221.000000
368533 84.000000
368576 672.000000
368628 123.000000
368686 396.000000
368737 817.000000
368786 705.000000
368841 349.000000
368897 175.000000
368948 108.000000
368996 135.000000
369044 145.000000
369089 464.000000
369141 319.000000
369191 621.000000
369247 386.000000
369297 263.000000
369340 -30.000000
369396 290.000000
369449 197.000000
369505 191.000000
369561 122.000000
369618 83.000000
369670 182.000000
369717 254.000000
369771 123.000000
369821 401.000000
369869 55.000000
369923 47.000000
369973 2.000000
370016 -18.000000
370064 221.000000
370114 56.000000
370162 31.000000
370214 -11.000000
370268 109.000000
370320 33.000000
370373 350.000000
370424 56.000000
370482 47.000000
370528 0.000000
370580 7.000000
370637 37.000000
370686 -10.000000
370743 39.000000
370794 -20.000000
370846 -21.000000
370890 7.000000
370934 -8.000000
370990 -30.000000
371036 -13.000000
371090 -37.000000
371147 -2.000000
371201 -2.000000
371250 -15.000000
371303 -10.000000
371350 -23.000000
371394 -16.000000
371446 -30.000000
371498 71.000000
371551 429.000000
371597 -31.000000
371648 -23.000000
371706 -40.000000
371754 26.000000
371812 22.000000
371866 -16.000000
371917 -21.000000
371973 7.000000
372031 520.000000
372089 -17.000000
372145 -33.000000
372196 98.000000
372251 -29.000000
372301 53.000000
372346 -19.000000
372389 -20.000000
372447 -35.000000
372493 53.000000
372542 -27.000000
372592 -3.000000
372638 -23.000000
372689 -3.000000
372737 -28.000000
372786 17.000000
372836 -33.000000
372890 19.000000
372934 -29.000000
372979 27.000000
373030 -28.000000
373080 -14.000000
373124 -18.000000
373175 1176.000000
373224 -28.000000
373274 8.000000
373322 15.000000
373372 -33.000000
373417 -37.000000
373467 171.000000
373513 4.000000
373558 -22.000000
373608 -17.000000
373651 167.000000
373693 -22.000000
373740 -10.000000
373785 -26.000000
373829 66.000000
373881 -23.000000
373928 -7.000000
373983 -31.000000
374033 -13.000000
374082 -37.000000
374136 -32.000000
374194 59.000000
374242 -32.000000
374284 -16.000000
374334 21.000000
374381 190.000000
374425 34.000000
374473 17.000000
374520 61.000000
374577 56.000000
374629 52.000000
374677 57.000000
374720 -14.000000
374765 51.000000
374818 88.000000
374873 -28.000000
374923 331.000000
374972 50.000000
375020 55.000000
375077 18.000000
375126 -3.000000
375176 206.000000
375224 83.000000
375273 47.000000
375323 260.000000
375371 71.000000
375413 79.000000
375464 89.000000
375517 72.000000
375567 105.000000
375611 129.000000
375665 103.000000
375717 3.000000
375762 197.000000
375808 91.000000
375859 35.000000
375909 66.000000
375952 12.000000
375996 4.000000
376046 23.000000
376088 46.000000
376180 62.000000
376234 -4.000000
376284 10.000000
376339 -36.000000
376391 -2.000000
376435 -24.000000
376490 102.000000
376532 -20.000000
376574 3.000000
376623 8.000000
376673 -8.000000
376726 -7.000000
376774 49.000000
376818 -1.000000
376872 19.000000
376917 176.000000
376961 31.000000
377010 67.000000
377061 48.000000
377115 64.000000
377164 128.000000
377208 112.000000
377258 103.000000
377308 319.000000
377350 77.000000
377399 1398.000000
377457 52.000000
377499 102.000000
377553 226.000000
377611 29.000000
377665 70.000000
377711 19.000000
377757 77.000000
377814 75.000000
377864 40.000000
377911 1046.000000
377961 46.000000
378011 68.000000
378058 61.000000
378109 197.000000
378166 74.000000
378213 61.000000
378261 -15.000000
378310 64.000000
378367 73.000000
378415 75.000000
378469 98.000000
378513 326.000000
378555 160.000000
378607 53.000000
378661 -13.000000
378716 145.000000
378768 -10.000000
378824 69.000000
378875 67.000000
378925 40.000000
378975 17.000000
379023 129.000000
379080 26.000000
379588 166.000000
379644 193.000000
379698 193.000000
379745 128.000000
379803 74.000000
379845 219.000000
379898 476.000000
379954 529.000000
380004 329.000000
380055 -34.000000
380113 73.000000
380158 274.000000
380213 401.000000
380255 181.000000
380303 336.000000
380352 118.000000
380400 374.000000
380450 171.000000
380500 198.000000
380547 2463.000000
380596 39.000000
380640 -28.000000
380696 16.000000
380741 29.000000
380789 44.000000
380847 59.000000
380893 270.000000
380943 176.000000
380989 166.000000
381043 195.000000
381086 385.000000
381140 613.000000
381195 311.000000
381245 151.000000
381301 -19.000000
381359 -16.000000
381410 -11.000000
381459 197.000000
381501 51.000000
381551 -10.000000
381593 -17.000000
381638 -12.000000
381688 497.000000
381737 -6.000000
381792 10.000000
381835 -12.000000
381892 6.000000
381937 -24.000000
381979 -23.000000
382037 -21.000000
382092 4.000000
382134 -18.000000
382186 -43.000000
382287 -32.000000
382399 -31.000000
382452 -48.000000
382510 -34.000000
382561 -24.000000
382617 -39.000000
382667 -28.000000
382725 2250.000000
382777 -32.000000
382835 -20.000000
382887 -29.000000
382945 4.000000
383002 32.000000
383059 19.000000
383112 142.000000
383162 -13.000000
383218 -18.000000
383267 -28.000000
383318 605.000000
383372 56.000000
383422 -32.000000
383472 -29.000000
383526 -16.000000
383584 61.000000
383637 35.000000
383684 2002.000000
383726 10.000000
383775 -31.000000
383825 -4.000000
383868 -24.000000
383913 -20.000000
383962 -25.000000
384008 366.000000
384054 -24.000000
384098 51.000000
384143 51.000000
384188 -19.000000
384238 6.000000
384290 -1.000000
384338 37.000000
384391 -46.000000
384444 -13.000000
384495 4.000000
384541 64.000000
384583 -18.000000
384634 -16.000000
384677 -34.000000
384732 -21.000000
384780 36.000000
384831 -1.000000
384878 -9.000000
384926 -21.000000
384976 -34.000000
385026 -11.000000
385074 41.000000
385119 23.000000
385162 -1.000000
385208 28.000000
385266 -20.000000
385321 494.000000
385364 313.000000
385413 -1.000000
385457 16.000000
385502 -30.000000
385554 0.000000
385600 26.000000
385658 -13.000000
385709 -20.000000
385767 8.000000
385810 -20.000000
385860 91.000000
385916 284.000000
385964 31.000000
386012 -39.000000
386061 146.000000
386111 -9.000000
386164 4.000000
386215 -1.000000
386273 778.000000
386317 85.000000
386362 16.000000
386415 335.000000
386473 -20.000000
386528 -30.000000
386575 309.000000
386617 -28.000000
386675 -40.000000
386729 -42.000000
386787 -26.000000
386839 -22.000000
386887 5.000000
386944 -34.000000
387002 -5.000000
387044 0.000000
387181 -43.000000
387235 -32.000000
387286 160.000000
387339 82.000000
387390 22.000000
387433 9.000000
387488 -2.000000
387537 -3.000000
387587 57.000000
387637 126.000000
387679 103.000000
387727 180.000000
387771 86.000000
387814 97.000000
387858 66.000000
387908 229.000000
387964 371.000000
388015 228.000000
388063 275.000000
388106 42.000000
388148 206.000000
388192 481.000000
388246 216.000000
388294 183.000000
388345 76.000000
388388 155.000000
388431 242.000000
388482 179.000000
388530 137.000000
388572 323.000000
388625 183.000000
388678 747.000000
388720 65.000000
388771 279.000000
388825 253.000000
388881 88.000000
388935 -4.000000
388993 -24.000000
389051 -22.000000
389099 25.000000
389146 -1.000000
389188 284.000000
389230 -8.000000
389278 153.000000
389324 137.000000
389374 -23.000000
389425 -24.000000
389468 -11.000000
389515 -34.000000
389562 -9.000000
389615 39.000000
389672 -28.000000
389726 -27.000000
389779 -35.000000
389834 33.000000
389876 -23.000000
389929 -34.000000
389979 -31.000000
390024 -41.000000
390080 16.000000
390131 48.000000
390176 210.000000
390223 57.000000
390274 -31.000000
390329 215.000000
390375 239.000000
390421 -37.000000
390476 1.000000
390527 13.000000
390576 16.000000
390626 -30.000000
390674 28.000000
390718 37.000000
390766 57.000000
390813 150.000000
390862 -45.000000
390911 6.000000
390966 -49.000000
391086 -2.000000
391139 -39.000000
391192 -7.000000
391245 -15.000000
391296 -21.000000
391349 4.000000
391404 420.000000
391462 11.000000
391513 -18.000000
391565 544.000000
391607 1911.000000
391653 11.000000
391701 -11.000000
391751 9.000000
391797 -32.000000
391843 -19.000000
391890 -29.000000
391942 -11.000000
391995 -23.000000
392043 -28.000000
392087 23.000000
392136 221.000000
392181 24.000000
392232 -8.000000
392281 -26.000000
392328 -9.000000
392379 -15.000000
392427 -19.000000
392475 520.000000
392532 -31.000000
392582 -28.000000
392640 -39.000000
392746 20.000000
392790 -7.000000
392840 93.000000
392891 108.000000
392940 35.000000
392990 54.000000
393040 75.000000
393084 129.000000
393134 211.000000
393185 252.000000
393234 214.000000
393284 139.000000
393336 84.000000
393386 187.000000
393440 556.000000
393491 221.000000
393540 78.000000
393590 4.000000
393632 75.000000
393680 313.000000
393729 14.000000
393780 200.000000
393836 233.000000
393891 399.000000
393943 206.000000
393991 137.000000
394041 116.000000
394092 241.000000
394135 155.000000
394184 346.000000
394232 255.000000
394281 161.000000
394334 370.000000
394386 154.000000
394437 11.000000
394487 249.000000
394543 225.000000
394593 278.000000
394647 74.000000
394689 139.000000
394739 382.000000
394786 187.000000
394836 340.000000
394887 81.000000
394929 38.000000
394985 -2.000000
395038 288.000000
395093 114.000000
395141 211.000000
395187 436.000000
395239 472.000000
395295 364.000000
395431 315.000000
395478 136.000000
395528 179.000000
395583 262.000000
395629 167.000000
395674 59.000000
395725 93.000000
395768 194.000000
395826 181.000000
395874 164.000000
395929 81.000000
395976 129.000000
396028 203.000000
396086 -44.000000
396144 -28.000000
396201 44.000000
396255 3.000000
396312 376.000000
396369 -42.000000
396421 -16.000000
396471 -5.000000
396519 33.000000
396563 11.000000
396613 -38.000000
396668 -25.000000
396726 -14.000000
396771 8.000000
396829 62.000000
396871 33.000000
396923 35.000000
396978 -27.000000
397035 64.000000
397080 39.000000
397127 -27.000000
397181 413.000000
397229 -36.000000
397282 -12.000000
397330 67.000000
397379 -15.000000
397426 15.000000
397473 108.000000
397515 11.000000
397562 -23.000000
397613 727.000000
397658 13.000000
397705 -15.000000
397758 -12.000000
397807 262.000000
397856 75.000000
397900 51.000000
397954 -5.000000
398011 453.000000
398063 23.000000
398110 9.000000
398160 -23.000000
398213 -2.000000
398261 0.000000
398311 17.000000
398361 -12.000000
398417 26.000000
398472 1.000000
398530 17.000000
398682 68.000000
398732 147.000000
398774 59.000000
398823 88.000000
398869 4.000000
398911 95.000000
398953 46.000000
399002 77.000000
399052 982.000000
399101 27.000000
399150 132.000000
399197 165.000000
399247 57.000000
399291 196.000000
399344 59.000000
399394 59.000000
399440 141.000000
399482 373.000000
399530 180.000000
399573 65.000000
399617 6.000000
399664 72.000000
399712 0.000000
399767 682.000000
399814 84.000000
399859 26.000000
399902 -2.000000
399954 19.000000
400008 16.000000
400063 11.000000
400111 60.000000
400158 59.000000
400213 22.000000
400268 105.000000
400317 -10.000000
400362 -6.000000
400409 -9.000000
400459 -5.000000
400502 29.000000
400547 1466.000000
400590 97.000000
400638 92.000000
400688 16.000000
400735 57.000000
400789 -16.000000
400833 43.000000
400880 144.000000
400929 10.000000
400973 69.000000
401020 69.000000
401070 69.000000
401120 69.000000
401178 -1.000000
401230 119.000000
401283 88.000000
401334 117.000000
401387 46.000000
401436 10.000000
401482 -15.000000
401532 299.000000
401582 289.000000
401624 79.000000
401672 5.000000
401715 192.000000
401763 70.000000
401812 100.000000
401857 10216.000000
401904 162.000000
401961 93.000000
402012 6625.000000
402055 56.000000
402105 -10.000000
402155 83.000000
402202 144.000000
402255 845.000000
402310 28.000000
402364 52.000000
402410 190.000000
402455 96.000000
402500 -2.000000
402544 131.000000
402594 17.000000
402642 -6.000000
402692 -9.000000
402748 -9.000000
402802 141.000000
402847 -36.000000
402902 -7.000000
402951 28.000000
403001 55.000000
403045 436.000000
403088 1031.000000
403130 150.000000
403182 87.000000
403234 302.000000
403284 2046.000000
403334 41.000000
403382 161.000000
403432 454.000000
403489 227.000000
403539 2928.000000
403594 566.000000
403652 312.000000
403700 427.000000
403747 188.000000
403803 557.000000
403855 291.000000
403912 333.000000
403968 136.000000
404022 78.000000
404072 46.000000
404125 748.000000
404179 -4.000000
404229 2.000000
404283 -30.000000
404340 -25.000000
404390 -16.000000
404448 -8.000000
404504 -28.000000
404554 -26.000000
404612 -9.000000
404656 -35.000000
404706 -4.000000
404764 -39.000000
404821 234.000000
404870 -17.000000
404914 313.000000
404972 29.000000
405030 134.000000
405077 6.000000
405120 40.000000
405168 220.000000
405211 186.000000
405261 3121.000000
405313 250.000000
405364 339.000000
405411 110.000000
405453 62.000000
405498 815.000000
405545 152.000000
405598 266.000000
405648 204.000000
405701 63.000000
405751 2402.000000
405800 -2.000000
405851 55.000000
405895 7.000000
405941 34.000000
405986 52.000000
406034 4341.000000
406082 18.000000
406132 74.000000
406177 72.000000
406226 70.000000
406269 27.000000
406316 88.000000
406360 173.000000
406410 147.000000
406466 -4.000000
406516 2.000000
406571 233.000000
406616 25.000000
406666 103.000000
406708 83.000000
406766 7.000000
406824 138.000000
406882 33.000000
406930 182.000000
406972 62.000000
407016 145.000000
407065 163.000000
407115 291.000000
407158 106.000000
407200 3.000000
407258 -3.000000
407307 187.000000
407360 88.000000
407404 409.000000
407453 21.000000
407502 109.000000
407558 2786.000000
407607 37.000000
407654 699.000000
407696 97.000000
407740 155.000000
407791 121.000000
407841 56.000000
407884 355.000000
407935 163.000000
407990 141.000000
408042 155.000000
408095 123.000000
408142 42.000000
408185 101.000000
408235 110.000000
408280 70.000000
408326 2268.000000
408454 380.000000
408512 23.000000
408561 788.000000
408609 236.000000
408658 98.000000
408703 157.000000
408758 594.000000
408809 167.000000
408863 27.000000
408907 1045.000000
408952 4163.000000
408998 63.000000
409047 116.000000
409096 92.000000
409139 238.000000
409196 677.000000
409248 474.000000
409303 462.000000
409360 132.000000
409415 191.000000
409470 15.000000
409521 34.000000
409579 25.000000
409630 -36.000000
409688 -20.000000
409743 -9.000000
409794 -40.000000
409844 66.000000
409898 -18.000000
409954 231.000000
410004 92.000000
410046 80.000000
410099 183.000000
410148 398.000000
410198 78.000000
410250 80.000000
410298 87.000000
410351 186.000000
410401 92.000000
410449 210.000000
410499 44.000000
410546 315.000000
410598 65.000000
410643 96.000000
410693 189.000000
410741 179.000000
410794 148.000000
410843 35.000000
410885 18.000000
410941 189.000000
410990 167.000000
411047 133.000000
411096 194.000000
411149 121.000000
411196 87.000000
411247 146.000000
411296 1255.000000
411351 179.000000
411409 65.000000
411463 139.000000
411511 38.000000
411562 132.000000
411620 702.000000
411670 28.000000
411712 138.000000
411762 65.000000
411811 170.000000
411853 112.000000
411907 147.000000
411956 446.000000
412012 113.000000
412062 17.000000
412111 -3.000000
412154 20.000000
412196 221.000000
412253 313.000000
412306 702.000000
412355 203.000000
412411 993.000000
412460 282.000000
412504 354.000000
412554 187.000000
412604 122.000000
412647 400.000000
412689 1141.000000
412738 292.000000
412791 309.000000
412844 6.000000
412887 1128.000000
412931 405.000000
412979 535.000000
413036 323.000000
413085 362.000000
413132 131.000000
413187 1989.000000
413238 368.000000
413296 353.000000
413350 0.000000
413400 172.000000
413443 201.000000
413499 142.000000
413549 306.000000
413600 154.000000
413642 -4.000000
413688 186.000000
413730 678.000000
413787 729.000000
413839 544.000000
413894 574.000000
413948 613.000000
414003 1087.000000
414053 924.000000
414103 630.000000
414161 364.000000
414214 1279.000000
414272 434.000000
414317 234.000000
414375 -20.000000
414429 -8.000000
414475 -19.000000
414526 -34.000000
414584 -9.000000
414631 -40.000000
414688 -30.000000
414741 -15.000000
414794 6.000000
414843 306.000000
414892 91.000000
414945 -12.000000
414989 -24.000000
415039 2759.000000
415082 4.000000
415129 2.000000
415179 2187.000000
415229 -11.000000
415275 24.000000
415331 -13.000000
415380 644.000000
415423 53.000000
415471 -12.000000
415528 -16.000000
415573 -17.000000
415616 -23.000000
415668 -40.000000
415723 -21.000000
415768 -13.000000
415820 -27.000000
415868 -25.000000
415926 -27.000000
415983 -23.000000
416041 214.000000
416096 5.000000
416147 -43.000000
416205 -13.000000
416251 -12.000000
416304 -31.000000
416359 227.000000
416410 -14.000000
416463 -31.000000
416512 -19.000000
416566 -12.000000
416624 -11.000000
416675 -14.000000
416722 -22.000000
416776 -49.000000
416833 -48.000000
416885 -35.000000
416934 -33.000000
416982 107.000000
417024 -34.000000
417079 -33.000000
417133 486.000000
417184 -33.000000
417234 -28.000000
417287 -19.000000
417345 5.000000
417399 5.000000
417447 -5.000000
417492 -27.000000
417542 21.000000
417594 192.000000
417650 305.000000
417707 220.000000
417750 362.000000
417792 403.000000
417843 110.000000
417890 179.000000
417943 435.000000
417993 292.000000
418037 536.000000
418092 163.000000
418138 866.000000
418185 335.000000
418228 151.000000
418278 844.000000
418330 986.000000
418379 174.000000
418432 89.000000
418481 0.000000
418525 254.000000
418580 178.000000
418631 664.000000
418689 610.000000
418731 254.000000
418788 27.000000
418836 332.000000
418886 237.000000
418931 25.000000
418973 123.000000
419021 305.000000
419071 517.000000
419123 268.000000
419168 148.000000
419213 308.000000
419268 387.000000
419316 349.000000
419363 429.000000
419413 271.000000
419459 1097.000000
419509 584.000000
419554 307.000000
419600 331.000000
419649 489.000000
419704 231.000000
419756 351.000000
419801 734.000000
419856 -21.000000
419909 248.000000
419952 335.000000
420002 942.000000
420057 497.000000
420112 306.000000
420169 367.000000
420227 452.000000
420281 -7.000000
420336 -16.000000
420392 -17.000000
420445 390.000000
420491 -9.000000
420534 57.000000
420576 38.000000
420622 317.000000
420778 37.000000
420828 260.000000
420870 2.000000
420920 11.000000
420971 192.000000
421015 -17.000000
421065 1497.000000
421115 -27.000000
421172 53.000000
421221 260.000000
421275 -35.000000
421328 14.000000
421377 45.000000
421432 -16.000000
421483 -21.000000
421536 -30.000000
421590 63.000000
421647 -14.000000
421704 25.000000
421750 -19.000000
421805 -41.000000
421855 -27.000000
421906 -15.000000
421962 -8.000000
422014 -13.000000
422066 -34.000000
422119 -16.000000
422172 218.000000
422223 581.000000
422276 -35.000000
422333 -38.000000
422388 -24.000000
422446 -29.000000
422500 -32.000000
422549 101.000000
422598 -31.000000
422648 1.000000
422694 -28.000000
422745 -15.000000
422796 -46.000000
422851 -12.000000
422905 -43.000000
422956 -25.000000
423009 -30.000000
423058 55.000000
423110 -18.000000
423153 -31.000000
423208 -23.000000
423261 -8.000000
423319 -33.000000
423373 1.000000
423418 -1.000000
423468 -18.000000
423514 -16.000000
423564 -3.000000
423616 91.000000
423660 40.000000
423704 -1.000000
423762 -30.000000
423812 139.000000
423866 172.000000
423918 120.000000
423966 204.000000
424015 390.000000
424058 291.000000
424106 100.000000
424149 174.000000
424196 174.000000
424248 -22.000000
424304 4.000000
424359 11.000000
424409 289.000000
424463 164.000000
424510 10.000000
424564 19.000000
424614 155.000000
424666 223.000000
424713 179.000000
424763 175.000000
424813 207.000000
424858 63.000000
424903 727.000000
424957 281.000000
425012 365.000000
425061 219.000000
425110 108.000000
425165 35.000000
425209 2216.000000
425253 289.000000
425305 387.000000
425359 157.000000
425402 367.000000
425451 264.000000
425494 367.000000
425538 404.000000
425594 181.000000
425641 1065.000000
425684 279.000000
425732 126.000000
425784 380.000000
425836 350.000000
425890 189.000000
425933 238.000000
425978 440.000000
426025 243.000000
426078 337.000000
426120 271.000000
426169 721.000000
426218 478.000000
426267 469.000000
426320 159.000000
426372 307.000000
426416 136.000000
426466 171.000000
426516 110.000000
426566 144.000000
426622 349.000000
426678 65.000000
426721 750.000000
426776 474.000000
426821 365.000000
426879 508.000000
426929 361.000000
426979 145.000000
427033 23.000000
427086 20.000000
427130 56.000000
427176 13.000000
427221 1110.000000
427266 99.000000
427316 53.000000
427359 -16.000000
427401 -17.000000
427454 50.000000
427504 -4.000000
427558 425.000000
427605 -42.000000
427652 62.000000
427710 932.000000
427754 42.000000
427809 16.000000
427863 14.000000
427913 -11.000000
427956 -25.000000
428002 -37.000000
428045 -13.000000
428093 -16.000000
428149 -8.000000
428199 -41.000000
428256 -14.000000
428306 -21.000000
428360 -26.000000
428409 40.000000
428535 6.000000
428586 76.000000
428641 12.000000
428695 -22.000000
428752 24.000000
428802 -1.000000
428847 6.000000
428901 -34.000000
428953 23.000000
428995 62.000000
429046 46.000000
429090 47.000000
429140 206.000000
429197 183.000000
429253 108.000000
429300 36.000000
429354 34.000000
429398 96.000000
429453 63.000000
429506 344.000000
429555 54.000000
429604 71.000000
429649 173.000000
429691 69.000000
429738 71.000000
429791 140.000000
429837 141.000000
429882 57.000000
429932 125.000000
429984 59.000000
430033 109.000000
430085 -17.000000
430133 149.000000
430182 98.000000
430226 1817.000000
430277 151.000000
430331 88.000000
430389 53.000000
430444 206.000000
430499 17.000000
430549 -12.000000
430606 13.000000
430664 30.000000
430722 -7.000000
430775 -13.000000
430824 15.000000
430874 -32.000000
430924 12.000000
430971 -22.000000
431023 -31.000000
431078 -16.000000
431200 -14.000000
431256 -30.000000
431314 151.000000
431364 367.000000
431417 590.000000
431468 204.000000
431518 -11.000000
431571 70.000000
431624 462.000000
431678 394.000000
431731 513.000000
431773 588.000000
431828 766.000000
431874 803.000000
431930 799.000000
431974 1018.000000
432032 652.000000
432079 226.000000
432124 611.000000
432178 62.000000
432227 139.000000
432271 574.000000
432320 542.000000
432367 -3.000000
432417 31.000000
432472 145.000000
432522 244.000000
432564 958.000000
432615 968.000000
432662 1466.000000
432712 1022.000000
432769 1251.000000
432821 1057.000000
432876 796.000000
432931 446.000000
432973 627.000000
433028 583.000000
433079 509.000000
433132 809.000000
433186 823.000000
433239 162.000000
433289 33.000000
433332 96.000000
433383 -14.000000
433440 -43.000000
433490 -44.000000
433544 -38.000000
433692 -17.000000
433743 37.000000
433797 -21.000000
433855 -3.000000
433911 51.000000
433955 -4.000000
433998 -24.000000
434048 -21.000000
434091 -19.000000
434134 104.000000
434176 -10.000000
434227 -24.000000
434269 31.000000
434327 76.000000
434381 3.000000
434434 11.000000
434489 19.000000
434531 -2.000000
434578 59.000000
434628 12.000000
434675 -13.000000
434731 16.000000
434781 13.000000
434826 -9.000000
434874 -2.000000
434922 14.000000
434974 -16.000000
435018 30.000000
435065 0.000000
435112 149.000000
435166 -29.000000
435222 -18.000000
435270 -16.000000
435318 -4.000000
435374 4.000000
435424 -30.000000
435472 -9.000000
435530 -16.000000
435580 95.000000
435630 70.000000
435680 112.000000
435734 -3.000000
435779 -7.000000
435829 -16.000000
435883 -13.000000
435933 11.000000
435976 3.000000
436030 -28.000000
436086 -27.000000
436141 71.000000
436189 30.000000
436245 275.000000
436293 1.000000
436343 -20.000000
436394 1.000000
436436 22.000000
436486 -6.000000
436535 70.000000
436577 41.000000
436619 33.000000
436671 -2.000000
436714 15.000000
436756 -18.000000
436808 131.000000
436855 267.000000
436901 99.000000
436955 22.000000
437007 28.000000
437065 71.000000
437115 24.000000
437173 -22.000000
437225 -24.000000
437279 -37.000000
437332 -35.000000
437385 -27.000000
437427 -30.000000
437484 -49.000000
437538 -34.000000
437594 113.000000
437644 -20.000000
437697 -4.000000
437743 3.000000
437799 -15.000000
437849 -19.000000
437896 23.000000
437940 104.000000
437988 28.000000
438034 -46.000000
438091 179.000000
438134 -13.000000
438176 69.000000
438220 -4.000000
438270 2519.000000
438317 349.000000
438363 15.000000
438407 -15.000000
438457 59.000000
438508 101.000000
438557 47.000000
438607 225.000000
438652 44.000000
438701 28.000000
438750 325.000000
438792 322.000000
438843 341.000000
438888 7019.000000
438938 111.000000
438985 161.000000
439032 373.000000
439084 533.000000
439134 260.000000
439181 293.000000
439227 319.000000
439278 319.000000
439336 856.000000
439386 588.000000
439429 791.000000
439477 5645.000000
439528 133.000000
439579 387.000000
439629 203.000000
439683 506.000000
439733 232.000000
439783 13.000000
439825 1199.000000
439875 290.000000
439926 199.000000
439977 679.000000
440026 228.000000
440076 238.000000
440122 378.000000
440177 197.000000
440226 53.000000
440275 34.000000
440326 171.000000
440368 328.000000
440418 716.000000
440468 515.000000
440519 131.000000
440562 439.000000
440618 443.000000
440668 161.000000
440710 265.000000
440757 498.000000
440806 498.000000
440859 182.000000
440907 442.000000
440952 139.000000
441010 406.000000
441066 1905.000000
441113 270.000000
441158 629.000000
441208 -19.000000
441257 8.000000
441376 139.000000
441424 135.000000
441467 32.000000
441511 641.000000
441555 621.000000
441598 300.000000
441656 997.000000
441698 -28.000000
441748 -1.000000
441798 219.000000
441852 275.000000
441899 949.000000
441948 644.000000
442003 331.000000
442058 1107.000000
442111 491.000000
442165 481.000000
442216 263.000000
442272 283.000000
442328 224.000000
442371 -13.000000
442423 20.000000
442467 -13.000000
442523 -20.000000
442575 84.000000
442617 -34.000000
442674 37.000000
442724 -3.000000
442775 5.000000
442825 -17.000000
442875 101.000000
442919 142.000000
442968 -9.000000
443081 754.000000
443128 507.000000
443181 904.000000
443232 267.000000
443283 514.000000
443337 113.000000
443379 385.000000
443506 1213.000000
443563 1006.000000
443614 952.000000
443667 666.000000
443725 72.000000
443891 15.000000
443938 572.000000
443981 192.000000
444024 805.000000
444075 911.000000
444122 8.000000
444172 -9.000000
444223 42.000000
444281 203.000000
444339 449.000000
444432 48.000000
444488 15.000000
444543 495.000000
444596 387.000000
444644 327.000000
444691 374.000000
444741 470.000000
444796 335.000000
444839 578.000000
444887 388.000000
444936 416.000000
444979 96.000000
445027 237.000000
445077 490.000000
445125 98.000000
445175 290.000000
445224 587.000000
445275 182.000000
445321 65.000000
445364 277.000000
445410 449.000000
445460 516.000000
445502 872.000000
445552 110.000000
445594 215.000000
445642 1075.000000
445692 464.000000
445735 539.000000
445779 414.000000
445823 292.000000
445868 536.000000
445910 466.000000
445961 1199.000000
446013 406.000000
446058 325.000000
446101 579.000000
446147 225.000000
446197 627.000000
446245 438.000000
446468 126.000000
446518 164.000000
446650 806.000000
446706 487.000000
446758 960.000000
446855 327.000000
446906 345.000000
446960 -16.000000
447010 -24.000000
447057 -12.000000
447100 -33.000000
447154 -12.000000
447282 -10.000000
447389 1.000000
447439 -19.000000
447494 7.000000
447546 -23.000000
447596 505.000000
447649 44.000000
447697 -36.000000
447806 -37.000000
447860 -25.000000
447904 18.000000
447950 -13.000000
447994 3.000000
448044 2290.000000
448088 -22.000000
448138 199.000000
448186 517.000000
448232 76.000000
448282 191.000000
448330 -11.000000
448373 82.000000
448422 4.000000
448474 -28.000000
448516 -4.000000
448566 116.000000
448616 80.000000
448661 -25.000000
448711 -29.000000
448767 17.000000
448816 -13.000000
448862 -29.000000
448904 -13.000000
448950 -45.000000
449007 -39.000000
449058 -30.000000
449113 -27.000000
449171 22.000000
449222 0.000000
449266 -14.000000
449312 -8.000000
449369 -31.000000
449421 51.000000
449468 -7.000000
449526 -26.000000
449584 12.000000
449634 15.000000
449692 -41.000000
449750 -27.000000
449802 -13.000000
449849 -18.000000
449897 8.000000
449945 -26.000000
449994 -25.000000
450041 -23.000000
450093 -9.000000
450139 13.000000
450191 4.000000
450249 -25.000000
450300 2.000000
450350 -8.000000
450405 -30.000000
450460 2.000000
450504 18.000000
450546 -21.000000
450600 36.000000
450649 -28.000000
450706 7.000000
450753 71.000000
450795 183.000000
450852 277.000000
450903 69.000000
450947 2439.000000
450997 202.000000
451052 156.000000
451104 60.000000
451146 809.000000
451194 104.000000
451240 83.000000
451288 6.000000
451338 364.000000
451393 35.000000
451441 18.000000
451497 124.000000
451552 228.000000
451604 286.000000
451652 181.000000
451701 309.000000
451747 259.000000
451797 272.000000
451849 444.000000
451902 165.000000
451948 173.000000
451994 337.000000
452044 202.000000
452086 235.000000
452136 253.000000
452185 237.000000
452239 508.000000
452282 51.000000
452332 64.000000
452382 154.000000
452426 148.000000
452477 114.000000
452521 407.000000
452568 253.000000
452620 279.000000
452665 535.000000
452711 245.000000
452765 245.000000
452817 37.000000
452862 172.000000
452908 158.000000
452956 597.000000
453006 254.000000
453062 320.000000
453114 458.000000
453168 494.000000
453223 279.000000
453268 209.000000
453326 200.000000
453377 154.000000
453428 12.000000
453478 213.000000
453536 178.000000
453582 38.000000
453625 173.000000
453680 262.000000
453732 185.000000
453774 302.000000
453830 455.000000
453878 275.000000
453935 318.000000
453983 171.000000
454033 380.000000
454081 522.000000
454135 492.000000
454185 357.000000
454227 243.000000
454273 166.000000
454322 145.000000
454373 382.000000
454431 378.000000
454484 250.000000
454534 354.000000
454587 404.000000
454637 204.000000
454686 123.000000
454736 226.000000
454783 663.000000
454841 408.000000
454894 424.000000
454945 15.000000
454999 95.000000
455056 159.000000
455102 352.000000
455157 1316.000000
455213 401.000000
455262 595.000000
455314 451.000000
455367 357.000000
455420 283.000000
455462 263.000000
455520 26.000000
455578 288.000000
455628 93.000000
455683 144.000000
455734 102.000000
455778 225.000000
455835 48.000000
455877 -19.000000
455930 -21.000000
455980 4.000000
456029 119.000000
456082 72.000000
456131 75.000000
456173 20.000000
456223 122.000000
456268 123.000000
456310 185.000000
456353 225.000000
456409 137.000000
456460 119.000000
456503 149.000000
456549 159.000000
456604 75.000000
456654 870.000000
456704 116.000000
456751 124.000000
456802 46.000000
456849 77.000000
456892 94.000000
456942 169.000000
456986 35.000000
457038 105.000000
457089 303.000000
457139 31.000000
457189 83.000000
457241 46.000000
457288 54.000000
457335 448.000000
457385 195.000000
457434 15.000000
457479 107.000000
457532 101.000000
457579 288.000000
457629 195.000000
457673 145.000000
457730 33.000000
457784 108.000000
457827 66.000000
457877 163.000000
457919 234.000000
457974 14.000000
458019 214.000000
458070 209.000000
458121 76.000000
458172 137.000000
458223 320.000000
458271 207.000000
458326 -16.000000
458382 1.000000
458434 -8.000000
458486 -20.000000
458536 -23.000000
458590 241.000000
458639 147.000000
458696 351.000000
458747 989.000000
458790 97.000000
458839 232.000000
458884 111.000000
458933 315.000000
458978 712.000000
459026 213.000000
459073 100.000000
459128 252.000000
459179 33.000000
459223 87.000000
459265 522.000000
459315 279.000000
459369 -23.000000
459425 419.000000
459476 114.000000
459524 23.000000
459576 582.000000
459631 733.000000
459689 382.000000
459739 283.000000
459795 1100.000000
459848 859.000000
459898 261.000000
459941 237.000000
459993 -15.000000
460043 21.000000
460159 -29.000000
460213 -6.000000
460267 4.000000
460316 -10.000000
460369 64.000000
460419 -35.000000
460475 37.000000
460519 567.000000
460568 7.000000
460613 21.000000
460661 17.000000
460717 42.000000
460764 290.000000
460814 4.000000
460866 -11.000000
460917 -11.000000
460967 -6.000000
461009 -2.000000
461054 408.000000
461102 117.000000
461155 1676.000000
461202 52.000000
461246 -11.000000
461300 -9.000000
461344 -4.000000
461388 -14.000000
461430 -5.000000
461485 17.000000
461532 -22.000000
461574 125.000000
461620 -9.000000
461670 -31.000000
461721 -42.000000
461777 0.000000
461827 -21.000000
461884 -25.000000
461926 -23.000000
461982 -17.000000
462030 -33.000000
462080 25.000000
462123 25.000000
462170 39.000000
462214 10.000000
462264 -11.000000
462308 -16.000000
462358 -11.000000
462410 -18.000000
462459 -20.000000
462516 -31.000000
462568 -17.000000
462617 -33.000000
462675 -7.000000
462733 3.000000
462782 2.000000
462837 29.000000
462890 14.000000
462940 -2.000000
462995 6.000000
463040 39.000000
463085 432.000000
463136 2.000000
463179 1289.000000
463228 75.000000
463273 10.000000
463315 -5.000000
463364 -8.000000
463414 -11.000000
463467 27.000000
463516 3.000000
463564 43.000000
463611 11.000000
463669 38.000000
463716 19.000000
463758 40.000000
463806 47.000000
463857 34.000000
463901 49.000000
463952 1058.000000
463995 -8.000000
464052 -1.000000
464102 -25.000000
464152 -10.000000
464199 -8.000000
464256 -20.000000
464313 -15.000000
464363 -19.000000
464412 -17.000000
464455 -12.000000
464511 32.000000
464563 413.000000
464606 42.000000
464659 -9.000000
464710 36.000000
464759 730.000000
464817 499.000000
464869 379.000000
464911 404.000000
464956 936.000000
465007 898.000000
465058 459.000000
465105 1039.000000
465159 1003.000000
465215 1554.000000
465266 1531.000000
465316 548.000000
465371 60.000000
465427 74.000000
465480 308.000000
465524 4.000000
465568 19.000000
465616 79.000000
465663 37.000000
465712 51.000000
465761 -1.000000
465804 10.000000
465854 -6.000000
465904 10.000000
465955 -3.000000
466004 -13.000000
466056 1.000000
466103 47.000000
466150 -28.000000
466202 -9.000000
466254 25.000000
466304 41.000000
466355 -7.000000
466410 -11.000000
466461 202.000000
466505 -18.000000
466562 -13.000000
466605 -32.000000
variableStep chrom=HISTO_LN.Contig13 span=50
229 -38.500000
282 -82.500000
340 -40.500000
398 -79.500000
1539 3018.500000
1590 363.500000
1644 3346.500000
1702 1823.500000
2088 336.500000
2146 -30.500000
2198 163.500000
2254 -67.500000
2306 -20.500000
2358 -41.500000
2408 161.500000
2466 -40.500000
5456 -64.500000
5506 -56.500000
5562 34.500000
5614 -61.500000
5665 5.500000
5723 -15.500000
11291 -62.500000
11341 242.500000
11399 -80.500000
11449 -22.500000
11504 -13.500000
11555 -65.500000
11607 -17.500000
11663 -16.500000
12109 -33.500000
12167 -78.500000
12221 96.500000
14124 -49.500000
14176 0.500000
14222 477.500000
14280 -46.500000
14330 456.500000
14388 569.500000
17928 -81.500000
17985 -39.500000
18040 -42.500000
18095 -79.500000
28202 806.500000
28252 773.500000
28302 1183.500000
28353 219.500000
28406 1093.500000
28750 279.500000
28806 145.500000
28858 -96.500000
28913 12.500000
28971 -2.500000
29021 -58.500000
29073 147.500000
29124 -49.500000
variableStep chrom=HISTO_ZL.Contig658 span=50
967 385.000000
1022 77.000000
1066 465.000000
1123 441.000000
1174 1555.000000
1316 3501.000000
1370 1786.000000
6502 -73.000000
8365 3279.000000
8423 7629.000000
8469 6910.000000
8523 12752.000000
8905 3053.000000
8960 1372.000000
9017 1611.000000
9064 2020.000000
9119 11.000000
9176 -11.000000
9225 2333.000000
9283 449.000000
13802 1072.000000
13860 265.000000
13907 594.000000
13955 6096.000000
14013 8605.000000
14213 5329.000000
14271 2954.000000
15749 283.000000
15806 752.000000
15857 405.000000
15911 161.000000
15966 -42.000000
16009 197.000000
16052 62.000000
16098 33.000000
16143 -36.000000
16197 -42.000000
16254 27.000000
16307 -48.000000
16357 -20.000000
16402 65.000000
16457 119.000000
16507 86.000000
16559 -12.000000
16609 -34.000000
16657 -33.000000
16709 -42.000000
16759 -44.000000
16817 -49.000000
16873 -28.000000
16930 -36.000000
16973 -39.000000
17026 75.000000
17075 0.000000
17129 -38.000000
17180 218.000000
17226 -61.000000
17278 -25.000000
17330 206.000000
17381 -56.000000
17437 -47.000000
17495 91.000000
17541 -45.000000
17589 -36.000000
17646 -70.000000
17695 -62.000000
17748 -27.000000
17805 -4.000000
17859 -44.000000
17911 104.000000
17961 -52.000000
18011 -36.000000
18067 162.000000
18114 -26.000000
18163 -58.000000
18212 -28.000000
18258 59.000000
18311 -54.000000
18362 35.000000
18406 -11.000000
18450 -65.000000
18501 -18.000000
18551 33.000000
18599 -40.000000
18653 85.000000
18699 -47.000000
18750 625.000000
18800 171.000000
18855 148.000000
18903 588.000000
18951 697.000000
19005 215.000000
19047 301.000000
19094 5.000000
19317 5134.000000
19367 376.000000
19425 578.000000
19480 987.000000
19530 565.000000
19587 80.000000
19637 669.000000
19689 659.000000
19739 172.000000
19784 484.000000
19841 109.000000
19892 6.000000
19942 117.000000
20000 -3.000000
20044 -41.000000
20089 -30.000000
20136 109.000000
20178 -17.000000
20227 -29.000000
20274 -50.000000
20331 -76.000000
20375 -23.000000
20425 -3.000000
20467 -47.000000
20520 3.000000
20576 -50.000000
20626 14.000000
20675 30.000000
20733 157.000000
20787 216.000000
20839 12.000000
20894 349.000000
20940 -12.000000
20997 -43.000000
21052 -1.000000
21108 164.000000
21156 31.000000
21213 82.000000
21264 -7.000000
21306 -16.000000
21359 -58.000000
21408 104.000000
21451 29.000000
21498 -7.000000
21550 -39.000000
21602 -47.000000
21658 216.000000
21711 -66.000000
21766 323.000000
21808 381.000000
21861 -36.000000
21910 -22.000000
21956 104.000000
22006 555.000000
22057 24.000000
22106 219.000000
22159 25.000000
22206 39.000000
22257 135.000000
22310 144.000000
22362 161.000000
22420 129.000000
22467 168.000000
22519 50.000000
22570 -14.000000
22621 151.000000
22672 178.000000
22726 92.000000
22770 344.000000
22820 173.000000
22862 445.000000
22912 14.000000
22960 135.000000
23010 173.000000
23063 616.000000
23108 142.000000
23158 -9.000000
23210 72.000000
23262 61.000000
23314 1417.000000
23360 -24.000000
23408 28.000000
23457 78.000000
23511 -45.000000
23566 -59.000000
23622 -20.000000
23678 -56.000000
23734 -61.000000
23784 -13.000000
23832 56.000000
23885 -61.000000
23934 -20.000000
23991 -70.000000
24049 -40.000000
24091 -62.000000
24141 -75.000000
24197 -69.000000
24247 -50.000000
24290 -51.000000
24347 139.000000
24398 -54.000000
24440 -32.000000
24555 72.000000
24603 125.000000
24650 1452.000000
24692 358.000000
24738 -3.000000
24788 141.000000
24837 293.000000
24887 1031.000000
24939 117.000000
24989 103.000000
25033 163.000000
25083 107.000000
25135 33.000000
25192 73.000000
25247 163.000000
25301 203.000000
25347 169.000000
25397 -23.000000
25447 261.000000
25503 196.000000
25559 653.000000
25605 967.000000
25649 128.000000
25693 171.000000
25741 18.000000
25792 98.000000
25842 83.000000
25892 110.000000
25945 317.000000
26001 125.000000
26051 128.000000
26094 116.000000
26144 33.000000
26198 166.000000
26254 122.000000
26304 -12.000000
26354 77.000000
26407 176.000000
26460 -47.000000
26516 -50.000000
26571 -10.000000
26618 168.000000
26662 -28.000000
26713 -14.000000
26770 25.000000
26812 -44.000000
26870 95.000000
26919 -36.000000
26963 -18.000000
27010 -14.000000
27054 198.000000
27108 368.000000
27152 49.000000
27210 105.000000
27268 300.000000
27321 79.000000
27371 15.000000
27417 122.000000
27461 6.000000
27514 32.000000
27569 1946.000000
27623 56.000000
27668 92.000000
27724 286.000000
27769 -15.000000
27817 -25.000000
27861 15.000000
27903 9.000000
27953 12.000000
28011 44.000000
28059 -28.000000
28101 60.000000
28147 8.000000
28200 23.000000
28258 80.000000
28308 121.000000
28359 -62.000000
28416 -40.000000
28469 696.000000
28517 20.000000
28568 88.000000
28623 -11.000000
28670 34.000000
28719 -11.000000
28766 1.000000
28817 86.000000
28866 6317.000000
28917 58.000000
28965 27.000000
29010 23.000000
29059 -25.000000
29117 7.000000
29167 133.000000
29217 28.000000
29267 243.000000
29325 49.000000
29370 62.000000
29422 216.000000
29473 37.000000
29527 -27.000000
29667 -19.000000
29725 -67.000000
29779 57.000000
29834 -61.000000
29884 -54.000000
29938 -41.000000
29990 -57.000000
30040 590.000000
30098 -74.000000
30156 -62.000000
30213 177.000000
30269 -7.000000
30317 -59.000000
30366 -64.000000
30417 -21.000000
30474 -60.000000
30524 -25.000000
30569 124.000000
30618 -24.000000
30663 -78.000000
30713 -26.000000
30770 30.000000
30827 4.000000
30874 77.000000
30927 -21.000000
30971 2.000000
31029 -75.000000
31076 207.000000
31127 -65.000000
31184 -80.000000
31238 -65.000000
31288 -43.000000
31344 -51.000000
31400 0.000000
31446 -69.000000
31497 -69.000000
31547 -57.000000
31589 -26.000000
31647 123.000000
31689 -4.000000
31740 9.000000
31782 197.000000
31831 13.000000
31886 -27.000000
31929 -22.000000
31976 -76.000000
32029 54.000000
32083 2.000000
32139 -48.000000
32196 9.000000
32254 -69.000000
32307 -24.000000
32355 -67.000000
32412 -56.000000
32469 15.000000
32524 -30.000000
32574 68.000000
32619 76.000000
32675 -60.000000
32727 3.000000
32778 7.000000
32828 103.000000
32880 -17.000000
32932 -36.000000
32981 2.000000
33031 293.000000
33075 494.000000
33124 -59.000000
33173 -67.000000
33226 22.000000
33274 297.000000
33325 -42.000000
33373 -63.000000
33417 -29.000000
33459 86.000000
33503 17.000000
33555 -48.000000
33605 93.000000
33654 33.000000
33701 -85.000000
33759 -70.000000
33817 -51.000000
33870 -4.000000
33913 -62.000000
33970 -71.000000
34025 -9.000000
34080 0.000000
34136 -83.000000
34187 -19.000000
34239 48.000000
34290 -30.000000
34334 52.000000
34387 -24.000000
34528 34.000000
34583 500.000000
34633 -63.000000
34675 51.000000
34717 59.000000
34774 50.000000
34822 452.000000
34864 672.000000
34913 -63.000000
34964 214.000000
35011 -60.000000
35060 108.000000
35105 38.000000
35152 52.000000
35205 224.000000
35261 -47.000000
35310 -64.000000
35360 -17.000000
35408 64.000000
35464 -65.000000
35520 -47.000000
35578 -63.000000
35625 -25.000000
35678 -11.000000
35724 62.000000
35776 -1.000000
35820 84.000000
35877 -8.000000
35928 -51.000000
35985 -54.000000
36041 -18.000000
36091 333.000000
36138 -50.000000
36188 -34.000000
36241 137.000000
36298 -20.000000
36343 -64.000000
36388 4.000000
36432 42.000000
36479 -43.000000
36523 9.000000
36574 -26.000000
36624 -55.000000
36677 -52.000000
36728 -47.000000
36786 90.000000
36830 14.000000
36883 -74.000000
36936 109.000000
36984 119.000000
37030 24.000000
37075 -8.000000
37125 399.000000
37172 -65.000000
37230 910.000000
37273 -49.000000
37320 -69.000000
37376 -57.000000
37426 -50.000000
37478 108.000000
37520 80.000000
37570 -72.000000
37622 147.000000
37668 668.000000
37724 507.000000
37770 -7.000000
37814 -24.000000
37868 13.000000
37926 1195.000000
37976 128.000000
38026 -49.000000
38070 268.000000
38113 -53.000000
38162 -69.000000
38215 11.000000
38258 -27.000000
38314 918.000000
38362 82.000000
38407 -60.000000
38457 3.000000
38499 114.000000
38541 -59.000000
38593 -47.000000
38636 -48.000000
38687 76.000000
38740 -50.000000
38789 -37.000000
38844 116.000000
38901 -41.000000
38957 -39.000000
39012 -63.000000
39062 22.000000
39114 -14.000000
39168 -25.000000
39220 47.000000
39273 24.000000
39324 84.000000
39368 5.000000
39410 12.000000
39452 76.000000
39507 292.000000
39561 -20.000000
39619 -4.000000
39670 6.000000
39724 -19.000000
39775 -33.000000
39827 -5.000000
39871 -54.000000
39929 6.000000
39984 -79.000000
40041 -69.000000
40099 1235.000000
40149 52.000000
40199 917.000000
40243 144.000000
40295 147.000000
40353 94.000000
40403 418.000000
40452 171.000000
40507 52.000000
40564 -8.000000
40607 -8.000000
40650 117.000000
40694 165.000000
40752 86.000000
40807 -47.000000
40858 -37.000000
40911 114.000000
40969 510.000000
41020 83.000000
41070 29.000000
41124 80.000000
41174 117.000000
41224 75.000000
41282 -73.000000
41333 -17.000000
41383 206.000000
41441 29.000000
41487 74.000000
41534 -12.000000
41579 -62.000000
41637 -42.000000
41693 53.000000
41750 395.000000
41801 127.000000
41851 370.000000
41893 52.000000
41949 304.000000
42002 -36.000000
42047 -54.000000
42098 -34.000000
42148 -12.000000
42192 94.000000
42234 218.000000
42285 196.000000
42337 53.000000
42389 120.000000
42439 262.000000
42489 412.000000
42540 435.000000
42598 1005.000000
42656 -24.000000
42707 178.000000
42765 85.000000
42856 77.000000
42906 -10.000000
42956 132.000000
43005 -27.000000
43059 102.000000
43107 270.000000
43165 130.000000
43207 164.000000
43259 245.000000
43302 111.000000
43349 498.000000
43396 125.000000
43447 166.000000
43489 213.000000
43537 19.000000
43591 75.000000
43637 545.000000
43690 336.000000
43737 298.000000
43783 257.000000
43832 320.000000
43879 203.000000
43921 102.000000
43971 171.000000
44016 110.000000
44064 1411.000000
44108 -46.000000
44150 106.000000
44199 19.000000
44246 257.000000
44296 543.000000
44348 1137.000000
44390 296.000000
44524 1075.000000
44576 663.000000
44634 385.000000
44691 389.000000
44745 855.000000
44800 766.000000
44916 745.000000
44971 51.000000
45021 -49.000000
45079 -82.000000
45131 30.000000
45189 49.000000
45239 -83.000000
45293 -45.000000
45349 120.000000
45401 -64.000000
45452 18.000000
45502 -31.000000
45546 52.000000
45588 25.000000
45640 -32.000000
45686 3.000000
45736 -18.000000
45784 -45.000000
45834 -66.000000
45884 -31.000000
45927 -40.000000
45975 -64.000000
46025 266.000000
46067 28.000000
46109 -58.000000
46161 1590.000000
46213 87.000000
46266 -41.000000
46319 -42.000000
46377 -72.000000
46435 -59.000000
46486 -22.000000
46531 55.000000
46585 -83.000000
46635 -42.000000
46689 -69.000000
46745 35.000000
46799 1399.000000
46842 1652.000000
46885 -27.000000
46934 -39.000000
46985 85.000000
47027 -27.000000
47081 1115.000000
47135 -41.000000
47184 -57.000000
47233 -54.000000
47288 567.000000
47343 -36.000000
47385 -47.000000
47439 -13.000000
47490 76.000000
47547 -45.000000
47603 -29.000000
47652 -7.000000
47707 -23.000000
47757 -30.000000
47813 -52.000000
47870 572.000000
47921 -13.000000
47967 -68.000000
48017 -56.000000
48071 -19.000000
48121 -15.000000
48170 -38.000000
48220 306.000000
48278 21.000000
48403 -47.000000
48455 69.000000
48510 -67.000000
48560 -47.000000
48613 -78.000000
48665 -84.000000
48721 42.000000
48777 5.000000
48832 154.000000
49023 -67.000000
49074 -53.000000
49127 -33.000000
49169 -74.000000
49275 -27.000000
49326 -23.000000
49427 -17.000000
49483 -51.000000
49533 11.000000
49587 21.000000
49639 -61.000000
49694 -70.000000
49744 94.000000
49791 128.000000
49841 -72.000000
49899 35.000000
49950 4.000000
50006 -61.000000
50055 -22.000000
50100 -8.000000
50150 -5.000000
50206 150.000000
50258 -61.000000
50308 -66.000000
50363 -57.000000
50419 7.000000
50469 -53.000000
50527 -60.000000
50585 -39.000000
50636 -2.000000
50692 -14.000000
50744 -78.000000
50802 5.000000
50852 169.000000
50903 -33.000000
50958 65.000000
51006 -81.000000
51060 -53.000000
51110 6.000000
51167 462.000000
51223 -43.000000
51268 24.000000
51318 237.000000
51363 166.000000
51412 -58.000000
51461 -18.000000
51581 -42.000000
51638 -57.000000
51693 -62.000000
51746 9.000000
51798 9.000000
51853 64.000000
51898 51.000000
51951 -47.000000
52003 -45.000000
52052 503.000000
52181 208.000000
52231 27.000000
52285 2580.000000
52332 98.000000
52378 -50.000000
52425 -42.000000
52480 73.000000
52534 -75.000000
52590 6.000000
52643 -37.000000
52685 -25.000000
52735 -26.000000
52844 -36.000000
52958 -73.000000
53010 -48.000000
53068 1684.000000
53116 -29.000000
53170 1155.000000
53217 1.000000
53264 -56.000000
53312 109.000000
53357 -56.000000
53407 -34.000000
53463 -48.000000
53514 -32.000000
53568 -25.000000
53619 8.000000
53670 -67.000000
53727 174.000000
53784 -58.000000
53831 -16.000000
53885 -68.000000
53937 -78.000000
53993 46.000000
54048 -55.000000
54095 0.000000
54149 -42.000000
54203 101.000000
54248 -42.000000
54292 255.000000
54341 127.000000
54385 -27.000000
54437 7970.000000
54494 -63.000000
54550 -49.000000
54607 -39.000000
54656 47.000000
54712 25.000000
54770 44.000000
54828 -69.000000
54881 95.000000
54930 31.000000
54987 183.000000
55036 -45.000000
55141 -28.000000
55191 -65.000000
55235 38.000000
55288 -62.000000
55337 3.000000
55386 380.000000
55433 -58.000000
55489 -8.000000
55546 16.000000
55598 -40.000000
55645 1480.000000
55690 -47.000000
55744 0.000000
55793 -9.000000
55843 801.000000
55892 -30.000000
55942 128.000000
56000 39.000000
56056 158.000000
56105 -37.000000
56154 28.000000
56204 -29.000000
56255 -53.000000
56302 -29.000000
56348 116.000000
56406 -38.000000
56457 162.000000
56501 -55.000000
56551 132.000000
56602 -39.000000
56645 890.000000
56703 -24.000000
56749 801.000000
56797 11.000000
56842 38.000000
56893 -27.000000
56949 -37.000000
57001 737.000000
57046 -16.000000
57098 -58.000000
57151 -43.000000
57209 -65.000000
57265 222.000000
57310 -30.000000
57368 -51.000000
57419 -43.000000
57474 18.000000
57519 151.000000
57638 -44.000000
57693 -7.000000
57743 -40.000000
57791 -48.000000
57843 775.000000
57899 -53.000000
57949 -50.000000
58007 -25.000000
58049 -63.000000
58105 -41.000000
58159 -24.000000
58217 30.000000
58267 29.000000
58324 6.000000
58371 -29.000000
58415 23.000000
58457 114.000000
58502 1920.000000
58557 -4.000000
58613 -5.000000
58669 -60.000000
58718 -41.000000
58767 297.000000
58814 -44.000000
58858 -15.000000
58909 -55.000000
58966 -79.000000
59019 197.000000
59069 -4.000000
59118 195.000000
59167 -15.000000
59217 -5.000000
59259 -23.000000
59307 37.000000
59363 67.000000
59412 -58.000000
59470 -58.000000
59520 49.000000
59571 130.000000
59622 174.000000
59677 -9.000000
59723 -5.000000
59769 -21.000000
59817 295.000000
59859 177.000000
59903 -30.000000
59954 72.000000
60004 156.000000
60056 -4.000000
60107 41.000000
60163 19.000000
60221 -45.000000
60267 -4.000000
60317 460.000000
60367 106.000000
60418 64.000000
60476 420.000000
60532 366.000000
60588 -52.000000
60646 -10.000000
60695 43.000000
60737 -29.000000
60782 17.000000
60839 62.000000
60892 122.000000
60937 -21.000000
60990 -58.000000
61040 120.000000
61097 16.000000
61151 -58.000000
61198 50.000000
61253 25.000000
61305 -11.000000
61358 66.000000
61414 25.000000
61467 6.000000
61519 27.000000
61569 1.000000
61612 144.000000
61660 16.000000
61708 -40.000000
61754 -7.000000
61806 -1.000000
61860 1685.000000
61914 -47.000000
61968 2.000000
62025 -17.000000
62079 862.000000
62129 -26.000000
62178 48.000000
62235 -6.000000
62356 12.000000
62408 339.000000
62454 -43.000000
62496 -37.000000
62553 -61.000000
62611 -58.000000
62667 -51.000000
62710 -36.000000
62759 -53.000000
62810 -36.000000
62861 14.000000
62908 70.000000
62960 971.000000
63016 -32.000000
63062 105.000000
63120 509.000000
63166 36.000000
63224 -40.000000
63281 71.000000
63331 2321.000000
63387 26.000000
63443 -46.000000
63490 -40.000000
63532 -25.000000
63576 -36.000000
63619 31.000000
63666 178.000000
63718 1813.000000
63762 5.000000
63819 -13.000000
63872 -32.000000
63920 65.000000
63971 -56.000000
64021 205.000000
64079 -35.000000
64137 2639.000000
64181 -48.000000
64223 -40.000000
64270 -17.000000
64316 101.000000
64371 -35.000000
64423 -15.000000
64473 160.000000
64521 -1.000000
64577 -34.000000
64635 -72.000000
64686 -1.000000
64736 -43.000000
64778 -29.000000
64826 461.000000
64870 72.000000
64922 94.000000
64966 74.000000
65019 76.000000
65071 -32.000000
65128 -29.000000
65186 26.000000
65236 134.000000
65279 175.000000
65333 15.000000
65389 -38.000000
65445 -30.000000
65496 -40.000000
65547 35.000000
65593 -60.000000
65644 862.000000
65694 -76.000000
65743 -52.000000
65792 -2.000000
65844 -55.000000
65894 349.000000
65943 -65.000000
65995 -41.000000
66043 8.000000
66092 -2.000000
66142 70.000000
66187 -29.000000
66236 27.000000
66282 10.000000
66333 -25.000000
66376 -54.000000
66423 -4.000000
66473 53.000000
66524 -32.000000
66575 -10.000000
66625 -46.000000
66667 -11.000000
66712 -62.000000
66763 49.000000
66816 59.000000
66866 28.000000
66919 156.000000
66971 35.000000
67026 21.000000
67070 11.000000
67122 -28.000000
67167 -25.000000
67217 95.000000
67269 191.000000
67313 -7.000000
67363 -46.000000
67420 -47.000000
67472 6.000000
67518 -32.000000
67569 -39.000000
67617 91.000000
67668 -50.000000
67718 -19.000000
67761 -10.000000
67808 22.000000
67860 -34.000000
67903 56.000000
67956 -2.000000
67999 -47.000000
68055 12.000000
68107 3.000000
68165 39.000000
68213 497.000000
68270 -25.000000
68319 -50.000000
68376 -4.000000
68426 7.000000
68470 39.000000
68526 -57.000000
68584 -38.000000
68642 -9.000000
68687 75.000000
68733 -9.000000
68777 1012.000000
68820 839.000000
68874 836.000000
68922 1527.000000
68971 219.000000
69017 1594.000000
69060 161.000000
69111 19.000000
69157 172.000000
69215 202.000000
69270 104.000000
69328 934.000000
69386 1707.000000
69428 -32.000000
69486 -29.000000
69541 1616.000000
69592 4670.000000
69641 421.000000
69685 421.000000
69731 1524.000000
69779 1308.000000
69823 1563.000000
69867 2344.000000
69924 1715.000000
69974 2142.000000
70026 508.000000
70074 531.000000
70132 1742.000000
70189 2693.000000
70247 1304.000000
70305 1312.000000
70361 -22.000000
70419 1705.000000
70469 27.000000
70514 -11.000000
70562 116.000000
70615 -77.000000
70670 -77.000000
70720 -75.000000
70778 -77.000000
70835 -51.000000
70882 34.000000
70925 76.000000
70967 -60.000000
71015 233.000000
71065 -86.000000
71123 -77.000000
71178 -30.000000
71235 -18.000000
71288 -2.000000
71344 -48.000000
71394 1580.000000
71448 292.000000
71490 -12.000000
71539 -19.000000
71586 140.000000
71636 -71.000000
71678 56.000000
71720 -44.000000
71770 2.000000
71818 288.000000
71870 99.000000
71922 -33.000000
71978 -19.000000
72026 93.000000
72072 154.000000
72126 609.000000
72170 146.000000
72220 37.000000
72263 -44.000000
72316 -15.000000
72364 293.000000
72414 -60.000000
72466 39.000000
72516 103.000000
72561 249.000000
72612 -55.000000
72662 -50.000000
72706 -23.000000
72758 -64.000000
72814 93.000000
72862 -74.000000
72912 -62.000000
72969 3.000000
73014 -30.000000
73060 -33.000000
73115 -72.000000
73168 -58.000000
73218 -64.000000
73264 206.000000
73309 62.000000
73365 -42.000000
73412 -28.000000
73455 -34.000000
73509 191.000000
73564 54.000000
73614 587.000000
73665 85.000000
73713 216.000000
73763 134.000000
73818 95.000000
73862 85.000000
73906 -30.000000
73957 32.000000
74005 147.000000
74053 174.000000
74107 9.000000
74164 53.000000
74222 196.000000
74267 2321.000000
74313 416.000000
74361 226.000000
74410 142.000000
74460 66.000000
74510 389.000000
74557 381.000000
74607 -71.000000
74654 25.000000
74700 115.000000
74748 238.000000
74801 204.000000
74854 259.000000
74903 94.000000
74955 462.000000
75013 176.000000
75065 152.000000
75115 180.000000
75168 -27.000000
75219 130.000000
75274 -38.000000
75324 -28.000000
75370 -1.000000
75416 62.000000
75460 -16.000000
75503 -71.000000
75549 34.000000
75603 181.000000
75660 -39.000000
75712 1050.000000
75766 -6.000000
75809 -41.000000
75857 -52.000000
75907 1025.000000
75957 -24.000000
76008 17.000000
76053 374.000000
76098 -50.000000
76142 -48.000000
76193 149.000000
76237 2240.000000
76280 52.000000
76337 -70.000000
76392 -73.000000
76444 83.000000
76497 230.000000
76544 -65.000000
76594 -39.000000
76645 -49.000000
76693 -34.000000
76735 942.000000
76785 -59.000000
76834 -55.000000
76882 -18.000000
76925 -4.000000
76975 -38.000000
77031 -52.000000
77076 -30.000000
77127 5.000000
77179 -44.000000
77233 -47.000000
77276 51.000000
77334 -6.000000
77384 49.000000
77426 -39.000000
77481 -48.000000
77531 -45.000000
77581 113.000000
77635 -44.000000
77686 -35.000000
77729 19.000000
77782 -29.000000
77826 156.000000
77872 -36.000000
77917 22.000000
77964 -29.000000
78019 -11.000000
78068 -44.000000
78118 19.000000
78169 -40.000000
78211 -24.000000
78259 -73.000000
78309 -57.000000
78359 -50.000000
78409 109.000000
78451 -3.000000
78505 -54.000000
78554 3279.000000
78604 -67.000000
78654 -57.000000
78705 -75.000000
78762 -56.000000
78815 -57.000000
78857 -45.000000
78899 1184.000000
78953 221.000000
79001 -52.000000
79055 -36.000000
79104 -21.000000
79162 -52.000000
79213 -18.000000
79256 216.000000
79306 -53.000000
79359 336.000000
79417 -21.000000
79464 -49.000000
79520 -47.000000
79562 -47.000000
79612 396.000000
79662 -53.000000
79717 1194.000000
79761 -43.000000
79814 27.000000
79859 986.000000
79912 -43.000000
79970 -66.000000
80024 -44.000000
80081 -69.000000
80131 36.000000
80173 -75.000000
80224 253.000000
80279 -56.000000
80331 -36.000000
80379 -61.000000
80421 -62.000000
80471 184.000000
80515 -48.000000
80565 891.000000
80620 234.000000
80673 -12.000000
80719 266.000000
80777 13.000000
80835 -48.000000
80891 -50.000000
80933 556.000000
80980 -24.000000
81031 448.000000
81077 -17.000000
81119 -64.000000
81172 2775.000000
81215 92.000000
81263 40.000000
81318 -44.000000
81376 -61.000000
81431 105.000000
81477 -7.000000
81525 -35.000000
81570 -53.000000
81618 -4.000000
81673 -33.000000
81726 -16.000000
81778 -34.000000
81829 74.000000
81881 89.000000
81936 -40.000000
81981 24.000000
82039 -12.000000
82088 305.000000
82132 -5.000000
82186 -44.000000
82238 -58.000000
82291 72.000000
82343 -47.000000
82397 -70.000000
82454 -23.000000
82507 -7.000000
82554 -43.000000
82606 7.000000
82660 0.000000
82709 -18.000000
82759 1225.000000
82808 -62.000000
82859 -14.000000
82916 376.000000
82966 528.000000
83014 660.000000
83071 987.000000
83124 644.000000
83174 486.000000
83224 828.000000
83281 807.000000
83331 1106.000000
83386 -72.000000
83438 926.000000
83488 618.000000
83546 1065.000000
83596 -33.000000
83654 600.000000
83712 -58.000000
83758 -60.000000
83816 158.000000
83872 407.000000
83922 381.000000
83969 746.000000
84025 930.000000
84198 130.000000
84256 172.000000
84309 70.000000
84363 195.000000
84414 303.000000
84465 927.000000
84510 281.000000
84560 -10.000000
84605 39.000000
84661 204.000000
84704 167.000000
84762 61.000000
84812 392.000000
84863 841.000000
84911 54.000000
84959 18.000000
85001 47.000000
85047 99.000000
85104 54.000000
85155 -45.000000
85206 -39.000000
85255 -23.000000
85312 79.000000
85354 -16.000000
85398 16.000000
85440 202.000000
85496 1049.000000
85538 33.000000
85582 315.000000
85631 190.000000
85674 583.000000
85719 -21.000000
85763 126.000000
85816 105.000000
85867 48.000000
85923 -60.000000
85976 93.000000
86030 -49.000000
86079 1015.000000
86122 125.000000
86176 5.000000
86222 -1.000000
86280 -73.000000
86336 -38.000000
86390 -65.000000
86438 -66.000000
86492 4162.000000
86537 -81.000000
86592 -60.000000
86643 -82.000000
86701 -47.000000
86753 29.000000
86799 37.000000
86851 59.000000
86901 87.000000
86947 -62.000000
86997 -5.000000
87046 31.000000
87096 3.000000
87148 88.000000
87198 -3.000000
87251 0.000000
87305 219.000000
87357 230.000000
87407 46.000000
87449 48.000000
87500 -13.000000
87556 -59.000000
87606 -14.000000
87656 18.000000
87712 -60.000000
87770 -50.000000
87826 -52.000000
87876 528.000000
87923 -8.000000
87973 -78.000000
88026 -23.000000
88077 71.000000
88133 -31.000000
88182 1255.000000
88232 -70.000000
88286 -68.000000
88342 68.000000
88392 -62.000000
88450 -59.000000
88508 -39.000000
88560 -54.000000
88609 6.000000
88662 -71.000000
88718 -57.000000
88773 -35.000000
88827 -27.000000
88914 -67.000000
88966 14.000000
89019 -65.000000
89077 15339.000000
89120 17.000000
89173 -75.000000
89217 -33.000000
89259 58.000000
89306 -9.000000
89350 120.000000
89403 124.000000
89456 201.000000
89500 -30.000000
89550 -25.000000
89600 32.000000
89646 -6.000000
89689 14.000000
89737 66.000000
89792 3.000000
89842 99.000000
89886 -11.000000
89938 -13.000000
89985 43.000000
90033 -58.000000
90085 6.000000
90136 -6.000000
90184 -35.000000
90227 -10.000000
90283 18.000000
90341 -30.000000
90395 -28.000000
90445 -40.000000
90487 -15.000000
90543 1.000000
90586 -76.000000
90641 -69.000000
90690 428.000000
90739 59.000000
90796 327.000000
90844 11.000000
90969 496.000000
91026 495.000000
91077 498.000000
91128 318.000000
91181 178.000000
91229 422.000000
91284 173.000000
91336 400.000000
91394 474.000000
91448 243.000000
91500 240.000000
91548 89.000000
91598 23.000000
91649 288.000000
91691 3056.000000
91740 212.000000
91789 125.000000
91843 131.000000
91893 231.000000
91949 173.000000
91998 201.000000
92040 242.000000
92083 140.000000
92128 57.000000
92177 90.000000
92219 95.000000
92270 422.000000
92316 132.000000
92365 -46.000000
92415 212.000000
92460 248.000000
92510 81.000000
92555 163.000000
92606 39.000000
92652 290.000000
92699 536.000000
92746 -1.000000
92804 -21.000000
92853 154.000000
92897 71.000000
92941 347.000000
92985 346.000000
93027 159.000000
93074 291.000000
93120 601.000000
93178 22.000000
93228 291.000000
93282 -19.000000
93329 -58.000000
93371 23.000000
93418 229.000000
93467 50.000000
93515 105.000000
93567 218.000000
93615 577.000000
93663 375.000000
93707 336.000000
93756 637.000000
93812 1270.000000
93870 1896.000000
93927 411.000000
93977 463.000000
94108 402.000000
94162 352.000000
94217 159.000000
94266 271.000000
94316 43.000000
94373 9.000000
94426 61.000000
94477 -84.000000
94535 -85.000000
94585 35.000000
94627 -94.000000
94680 18.000000
94730 -71.000000
94780 -31.000000
94830 95.000000
94872 -76.000000
94986 382.000000
95044 1048.000000
95092 534.000000
95134 6409.000000
95184 6.000000
95234 5.000000
95288 552.000000
95340 411.000000
95391 154.000000
95442 85.000000
95561 -10.000000
95618 0.000000
95668 -32.000000
95724 236.000000
95766 150.000000
95808 88.000000
95858 474.000000
95905 217.000000
95950 121.000000
95994 602.000000
96044 129.000000
96097 201.000000
96149 -3.000000
96196 -31.000000
96254 -86.000000
96305 2883.000000
96360 -29.000000
96406 44.000000
96454 18.000000
96509 503.000000
96559 407.000000
96613 373.000000
96656 35.000000
96702 352.000000
96744 14.000000
96794 42.000000
96839 2318.000000
96882 739.000000
96925 1677.000000
96977 781.000000
97030 57.000000
97081 172.000000
97131 49.000000
97189 732.000000
97231 1298.000000
97281 788.000000
97331 453.000000
97382 1286.000000
97434 2234.000000
97492 1197.000000
97545 1016.000000
97602 1339.000000
97767 589.000000
97820 339.000000
97878 304.000000
97936 184.000000
97994 110.000000
98045 -31.000000
98239 -85.000000
98292 -101.000000
98350 -53.000000
98404 -93.000000
98462 14.000000
98512 -72.000000
98562 -103.000000
98615 -79.000000
98667 -35.000000
98722 634.000000
98770 32.000000
98822 337.000000
98876 -69.000000
98926 84.000000
98971 35.000000
99020 -87.000000
99077 -53.000000
99128 -97.000000
99184 -85.000000
99234 -93.000000
99288 -97.000000
99343 42.000000
99399 -102.000000
99449 -92.000000
99505 -102.000000
99561 -67.000000
99618 1773.000000
99675 -84.000000
99731 -27.000000
99789 -68.000000
99842 -92.000000
99899 -89.000000
99949 -95.000000
100007 -101.000000
100062 -92.000000
100112 -59.000000
100162 -71.000000
100213 -86.000000
100271 33.000000
100322 -63.000000
100379 -72.000000
100430 -39.000000
100480 295.000000
100526 -69.000000
100657 47.000000
100711 333.000000
100767 787.000000
100819 -12.000000
100932 1836.000000
100982 11034.000000
101039 11230.000000
101095 14293.000000
101150 6862.000000
101285 9726.000000
101340 11945.000000
101390 9969.000000
101441 17514.000000
101491 639.000000
101546 59.000000
101603 7060.000000
101656 12754.000000
101710 849.000000
101764 303.000000
101821 12793.000000
101879 1566.000000
101930 15330.000000
101974 9793.000000
102025 15263.000000
102080 4030.000000
102258 -4.000000
102308 -58.000000
102357 -46.000000
102408 -12.000000
102453 191.000000
102498 133.000000
102544 12.000000
102586 212.000000
102691 403.000000
102744 1619.000000
102792 476.000000
102834 624.000000
102885 755.000000
102936 1038.000000
102988 681.000000
103037 1459.000000
103088 -30.000000
103142 64.000000
103199 755.000000
103249 86.000000
103305 663.000000
103357 1052.000000
103415 574.000000
103473 92.000000
103515 289.000000
103568 777.000000
103689 544.000000
103733 667.000000
103787 363.000000
103845 476.000000
103892 380.000000
103939 261.000000
103987 441.000000
104031 607.000000
104080 397.000000
104129 1352.000000
104180 757.000000
104234 110.000000
104284 352.000000
104338 1051.000000
104387 1207.000000
104437 761.000000
104495 964.000000
104542 1013.000000
104591 910.000000
104641 687.000000
104691 850.000000
104742 448.000000
104881 378.000000
104931 679.000000
104980 20229.000000
105028 908.000000
105079 1009.000000
105133 568.000000
105187 649.000000
105245 1138.000000
105291 1144.000000
105339 99.000000
105387 714.000000
105445 937.000000
105488 43.000000
105533 1231.000000
105577 269.000000
105629 1423.000000
105673 809.000000
105722 485.000000
105773 2785.000000
105825 1366.000000
105883 1507.000000
105936 759.000000
105989 196.000000
106042 112.000000
106094 1267.000000
106145 -20.000000
106201 -18.000000
106254 -69.000000
106308 -60.000000
106359 370.000000
106409 5146.000000
106459 -68.000000
106513 -42.000000
106562 -95.000000
106618 -40.000000
106672 -71.000000
106720 246.000000
106771 -55.000000
106822 -27.000000
106879 -97.000000
106935 -72.000000
106981 -88.000000
107024 6.000000
107070 11.000000
107216 16.000000
107267 -15.000000
107325 108.000000
107383 -108.000000
107439 70.000000
107486 67.000000
107541 -37.000000
107599 -69.000000
107650 728.000000
107705 -60.000000
107755 -70.000000
107813 334.000000
107869 219.000000
107918 15988.000000
107965 336.000000
108015 13.000000
108063 -7.000000
108113 120.000000
108166 97.000000
108224 7.000000
108274 140.000000
108321 19.000000
108363 -9.000000
108412 90.000000
108456 1436.000000
108504 -38.000000
108553 129.000000
108598 -39.000000
108643 -81.000000
108690 1961.000000
108732 70.000000
108778 95.000000
108827 -22.000000
108878 639.000000
108934 244.000000
108986 17353.000000
109036 16.000000
109093 29.000000
109141 -20.000000
109191 580.000000
109236 24.000000
109288 107.000000
109342 -69.000000
109392 12.000000
109441 -59.000000
109488 -54.000000
109538 -37.000000
109582 109.000000
109629 -71.000000
109681 253.000000
109733 69.000000
109780 187.000000
109832 547.000000
109882 299.000000
109926 -49.000000
109973 488.000000
110023 -14.000000
110069 -87.000000
110120 -58.000000
110165 -10.000000
110220 114.000000
110266 -85.000000
110316 41.000000
110361 -77.000000
110410 -76.000000
110457 -51.000000
110510 -57.000000
110556 -15.000000
110604 -86.000000
110657 137.000000
110707 -83.000000
110749 120.000000
110806 545.000000
110848 85.000000
110899 74.000000
110949 -74.000000
111002 -39.000000
111058 -29.000000
111104 -17.000000
111157 13.000000
111214 19.000000
111272 165.000000
111321 115.000000
111374 -70.000000
111424 -52.000000
111474 -13.000000
111527 45.000000
111577 -64.000000
111624 153.000000
111674 -1.000000
111721 761.000000
111774 120.000000
111828 -48.000000
111878 -30.000000
111927 432.000000
111976 -33.000000
112034 1043.000000
112084 3.000000
112136 -60.000000
112192 -27.000000
112246 -7.000000
112299 34.000000
112346 -69.000000
112395 249.000000
112447 -11.000000
112494 164.000000
112540 31.000000
112585 -48.000000
112630 164.000000
112677 -7.000000
112732 -17.000000
112777 -10.000000
112833 296.000000
112882 234.000000
112928 1286.000000
112971 -1.000000
113017 -27.000000
113060 92.000000
113104 -9.000000
113162 133.000000
113208 20.000000
113261 129.000000
113308 -15.000000
113355 113.000000
113401 18.000000
113456 -14.000000
113505 0.000000
113553 15.000000
113601 274.000000
113644 463.000000
113687 3288.000000
113731 2787.000000
113779 391.000000
113829 121.000000
113882 452.000000
113928 26.000000
113986 -65.000000
114036 3.000000
114088 656.000000
114140 -56.000000
114197 4.000000
114241 53.000000
114287 -80.000000
114344 -56.000000
114392 -75.000000
114445 -66.000000
114493 -78.000000
114551 -29.000000
114606 -49.000000
114663 109.000000
114714 -71.000000
114765 -69.000000
114811 -14.000000
114854 -21.000000
114896 -53.000000
114952 -80.000000
115008 -25.000000
115054 -73.000000
115105 -83.000000
115159 -9.000000
115202 411.000000
115249 418.000000
115298 -31.000000
115340 -45.000000
115385 -49.000000
115435 57.000000
115479 1154.000000
115521 -28.000000
115570 -9.000000
115614 -11.000000
115663 -53.000000
115712 71.000000
115761 -3.000000
115803 19.000000
115848 -52.000000
115902 739.000000
115947 1360.000000
115999 -53.000000
116055 -56.000000
116100 -43.000000
116152 492.000000
116196 -31.000000
116240 5.000000
116282 -57.000000
116332 128.000000
116384 -46.000000
116438 293.000000
116488 113.000000
116537 -47.000000
116590 1309.000000
116634 -60.000000
116690 -98.000000
116740 314.000000
116782 254.000000
116832 110.000000
116885 -61.000000
116935 -28.000000
116985 -34.000000
117035 -64.000000
117085 -19.000000
117128 -74.000000
117183 -68.000000
117233 -29.000000
117283 -92.000000
117336 -48.000000
117391 -67.000000
117443 -22.000000
117493 -73.000000
117544 -78.000000
117598 368.000000
117652 164.000000
117700 -58.000000
117754 86.000000
117800 -80.000000
117852 128.000000
117943 -84.000000
117996 -66.000000
118054 -83.000000
118159 -82.000000
118215 -63.000000
118265 -55.000000
118322 36.000000
118485 20.000000
118531 385.000000
118580 15.000000
118638 14.000000
118759 17.000000
118814 20.000000
118862 -39.000000
118912 -21.000000
118966 75.000000
119094 -30.000000
119139 -27.000000
119181 -75.000000
119231 -74.000000
119276 646.000000
119318 14.000000
119369 -46.000000
119411 -23.000000
119461 2560.000000
119508 -60.000000
119553 228.000000
119600 474.000000
119642 -75.000000
119689 -12.000000
119737 674.000000
119781 -53.000000
119833 202.000000
119888 272.000000
119943 130.000000
119993 211.000000
120051 -98.000000
120101 559.000000
120158 -70.000000
120208 -76.000000
120260 -47.000000
120311 460.000000
120361 1936.000000
120411 626.000000
120453 395.000000
120499 452.000000
120549 128.000000
120600 -77.000000
120644 94.000000
120689 -23.000000
120740 -85.000000
120791 -67.000000
120846 17.000000
120894 -10.000000
120944 -59.000000
120987 -68.000000
121042 -26.000000
121087 205.000000
121137 24.000000
121183 277.000000
121241 -65.000000
121289 -83.000000
121339 604.000000
121391 -39.000000
121440 249.000000
121489 -56.000000
121539 169.000000
121582 112.000000
121628 180.000000
121677 1026.000000
121724 -32.000000
121770 362.000000
121820 39.000000
121930 -60.000000
121980 -43.000000
122031 216.000000
122080 -8.000000
122125 3004.000000
122169 -59.000000
122217 15.000000
122264 -29.000000
122393 -24.000000
122447 -8.000000
122558 -1.000000
122615 -18.000000
122657 -22.000000
122708 22.000000
122757 -91.000000
122807 -44.000000
122855 44.000000
122910 310.000000
122952 -23.000000
123005 44.000000
123055 134.000000
123105 197.000000
123155 -2.000000
123202 -10.000000
123252 -96.000000
123372 -74.000000
123473 -57.000000
123523 -66.000000
123581 -81.000000
123709 -1.000000
123760 -89.000000
123816 -49.000000
123867 -33.000000
124116 160.000000
124174 -86.000000
124227 -53.000000
124281 36.000000
124338 261.000000
124383 73.000000
124432 -65.000000
124490 -81.000000
124545 239.000000
124592 -70.000000
124640 -88.000000
124692 629.000000
124741 254.000000
124795 589.000000
124837 -55.000000
124885 285.000000
124932 956.000000
124979 305.000000
125024 -50.000000
125074 259.000000
125125 430.000000
125173 -63.000000
125223 575.000000
125276 -82.000000
125328 387.000000
125372 66.000000
125419 57.000000
125468 4444.000000
125513 143.000000
125565 -54.000000
125609 14361.000000
125666 121.000000
125722 -42.000000
125770 -70.000000
125819 -70.000000
125870 -2.000000
125920 -7.000000
125962 -28.000000
126008 29.000000
126062 -56.000000
126120 -62.000000
126169 -68.000000
126226 -74.000000
126276 -22.000000
126326 1335.000000
126368 -57.000000
126417 373.000000
126463 185.000000
126513 386.000000
126666 267.000000
126712 -78.000000
126761 -69.000000
126808 50.000000
126865 -67.000000
126915 22.000000
126967 -73.000000
127025 60.000000
127080 97.000000
127132 997.000000
127183 -51.000000
127239 -10.000000
127292 16.000000
127347 2423.000000
127403 339.000000
127445 186.000000
127491 96.000000
127533 8.000000
127582 -93.000000
127632 -45.000000
127674 107.000000
127718 -44.000000
127760 -29.000000
127816 58.000000
127943 75.000000
127997 182.000000
128046 139.000000
128089 41.000000
128131 -29.000000
128182 -64.000000
128237 -71.000000
128291 120.000000
128345 100.000000
128388 -92.000000
128438 -38.000000
128484 20.000000
128527 -72.000000
128585 -24.000000
128640 22.000000
128691 13.000000
128738 31.000000
128780 111.000000
128834 -45.000000
128884 -38.000000
128934 -23.000000
128985 -52.000000
129042 -38.000000
129093 1402.000000
129135 -43.000000
129177 29.000000
129235 97.000000
129287 80.000000
129338 -29.000000
129392 55.000000
129441 -42.000000
129498 -65.000000
129628 60.000000
129849 -106.000000
129906 -78.000000
130066 -47.000000
130115 -38.000000
130159 -20.000000
130215 -80.000000
130272 -49.000000
130324 93.000000
130369 49.000000
130423 -78.000000
130479 241.000000
130537 -96.000000
130595 58.000000
130640 -79.000000
130685 -2.000000
130734 9.000000
130777 1.000000
130827 228.000000
130873 29.000000
130915 1154.000000
130965 -39.000000
131011 123.000000
131053 358.000000
131102 1775.000000
131152 428.000000
131196 353.000000
131244 131.000000
131298 -34.000000
131346 511.000000
131393 166.000000
131443 644.000000
131491 337.000000
131546 216.000000
131598 313.000000
131650 153.000000
131701 394.000000
131751 251.000000
131796 442.000000
131846 5532.000000
131892 272.000000
131940 7683.000000
131983 248.000000
132035 106.000000
132082 158.000000
132132 220.000000
132178 226.000000
132228 221.000000
132286 5.000000
132333 522.000000
132378 221.000000
132425 686.000000
132475 540.000000
132530 1015.000000
132587 108.000000
132635 998.000000
132683 24.000000
132729 133.000000
132781 76.000000
132839 241.000000
132885 310.000000
132928 252.000000
132982 42.000000
133027 181.000000
133077 201.000000
133122 306.000000
133165 146.000000
133214 137.000000
133265 416.000000
133318 86.000000
133368 251.000000
133415 132.000000
133468 259.000000
133517 178.000000
133565 373.000000
133620 231.000000
133674 477.000000
133724 404.000000
133780 17.000000
133832 23.000000
133883 358.000000
133940 651.000000
133995 807.000000
134050 729.000000
134106 370.000000
134159 1266.000000
134213 157.000000
134256 197.000000
134306 149.000000
134349 242.000000
134403 107.000000
134450 391.000000
134502 318.000000
134552 207.000000
134598 -25.000000
134644 449.000000
134689 1591.000000
134734 223.000000
134789 28.000000
134846 -5.000000
134889 267.000000
134942 666.000000
134993 494.000000
135038 407.000000
135084 900.000000
135134 477.000000
135192 47.000000
135237 267.000000
135280 193.000000
135325 347.000000
135367 235.000000
135409 264.000000
135459 160.000000
135505 295.000000
135554 187.000000
135604 217.000000
135656 946.000000
135713 245.000000
135760 234.000000
135810 1107.000000
135863 719.000000
135908 559.000000
135959 332.000000
136011 177.000000
136060 11126.000000
136106 495.000000
136151 436.000000
136197 150.000000
136250 618.000000
136303 208.000000
136351 703.000000
136403 800.000000
136453 260.000000
136503 2911.000000
136556 70.000000
136608 -76.000000
136662 194.000000
136717 781.000000
136761 365.000000
136874 1056.000000
136932 230.000000
136984 1219.000000
137039 2947.000000
137083 1690.000000
137139 1271.000000
137197 699.000000
137249 125.000000
137303 -88.000000
137356 -57.000000
137404 -46.000000
137457 -15.000000
137508 -69.000000
137554 121.000000
137597 4.000000
137648 -6.000000
137697 -63.000000
137751 -83.000000
137805 -22.000000
137853 217.000000
137901 -22.000000
137943 -43.000000
137992 193.000000
138040 -12.000000
138097 -44.000000
138144 -54.000000
138200 -66.000000
138256 220.000000
138302 55.000000
138349 -48.000000
138399 2752.000000
138449 -19.000000
138496 -41.000000
138542 1358.000000
138594 -23.000000
138641 89.000000
138686 12.000000
138742 -85.000000
138793 -61.000000
138845 62.000000
138896 466.000000
138940 312.000000
138988 -61.000000
139031 -54.000000
139081 -9.000000
139129 -18.000000
139171 90.000000
139229 -21.000000
139286 -80.000000
139335 -76.000000
139387 14.000000
139436 -40.000000
139485 -99.000000
139539 305.000000
139589 106.000000
139634 -8.000000
139682 -62.000000
139736 -83.000000
139788 1.000000
139844 -91.000000
139898 -51.000000
139944 -84.000000
139999 -23.000000
140049 -31.000000
140093 -29.000000
140149 20.000000
140199 -51.000000
140253 -94.000000
140304 -69.000000
140356 -85.000000
140402 -37.000000
140454 2382.000000
140504 1.000000
140554 43.000000
140597 -105.000000
140653 -27.000000
140709 515.000000
140766 -29.000000
140812 225.000000
140856 60.000000
140906 137.000000
140958 341.000000
141011 1109.000000
141065 288.000000
141115 150.000000
141165 113.000000
141220 189.000000
141278 826.000000
141334 292.000000
141385 175.000000
141443 110.000000
141488 218.000000
141530 482.000000
141576 303.000000
141623 183.000000
141665 558.000000
141714 117.000000
141758 670.000000
141811 275.000000
141869 148.000000
141917 146.000000
141966 238.000000
142011 247.000000
142056 308.000000
142099 343.000000
142152 250.000000
142201 293.000000
142255 530.000000
142305 477.000000
142357 271.000000
142401 142.000000
142445 940.000000
142488 250.000000
142535 416.000000
142593 731.000000
142651 111.000000
142706 551.000000
142756 257.000000
142813 162.000000
142866 47.000000
142916 -79.000000
142961 60.000000
143006 25.000000
143055 -15.000000
143112 89.000000
143154 7.000000
143208 -30.000000
143261 10.000000
143315 -35.000000
143366 181.000000
143411 347.000000
143462 103.000000
143517 83.000000
143569 -10.000000
143625 90.000000
143667 13.000000
143717 208.000000
143761 127.000000
143811 319.000000
143853 8.000000
143909 65.000000
143951 839.000000
144000 346.000000
144042 -3.000000
144098 -5.000000
144156 24.000000
144212 -37.000000
144268 -74.000000
144313 -48.000000
144366 33.000000
144421 30.000000
144463 -41.000000
144514 -58.000000
144568 115.000000
144613 142.000000
144665 313.000000
144707 38.000000
144751 14.000000
144799 332.000000
144856 87.000000
144906 -13.000000
144948 2004.000000
144994 42.000000
145036 -45.000000
145086 34.000000
145137 -10.000000
145188 440.000000
145241 50.000000
145299 -25.000000
145350 -24.000000
145400 52.000000
145445 -24.000000
145497 -60.000000
145553 -57.000000
145603 9.000000
145658 -47.000000
145713 -101.000000
145770 -54.000000
145816 -81.000000
145862 13.000000
145906 -62.000000
145953 -65.000000
146004 12.000000
146048 33.000000
146098 -64.000000
146156 201.000000
146200 22.000000
146250 80.000000
146301 -43.000000
146357 26.000000
146405 -43.000000
146461 -52.000000
146505 -63.000000
146558 189.000000
146608 -34.000000
146654 2.000000
146696 46.000000
146740 516.000000
146797 141.000000
146846 1011.000000
146895 40.000000
146943 87.000000
146992 149.000000
147039 79.000000
147085 -44.000000
147138 -16.000000
147183 17.000000
147230 -46.000000
147287 2594.000000
147332 -66.000000
147374 84.000000
147423 7.000000
147481 -27.000000
147532 47.000000
147577 95.000000
147630 14.000000
147687 20.000000
147743 406.000000
147794 -46.000000
147848 27.000000
147902 2761.000000
147952 -13.000000
148009 -39.000000
148058 -63.000000
148109 51.000000
148160 -56.000000
148202 -26.000000
148250 12.000000
148299 99.000000
148344 -86.000000
148394 -12.000000
148444 5.000000
148497 -48.000000
148547 625.000000
148589 29.000000
148637 76.000000
148685 -49.000000
148735 -35.000000
148784 -77.000000
148829 -56.000000
148884 -93.000000
148934 -66.000000
148987 -68.000000
149031 -12.000000
149080 -52.000000
149130 -49.000000
149179 -83.000000
149235 -67.000000
149285 -27.000000
149335 -64.000000
149384 -89.000000
149437 105.000000
149492 -82.000000
149542 -25.000000
149591 -26.000000
149639 -30.000000
149684 -66.000000
149735 -77.000000
149781 470.000000
149833 5.000000
149891 -82.000000
149940 1680.000000
149986 33.000000
150041 -96.000000
150099 -71.000000
150156 -19.000000
150201 -6.000000
150256 527.000000
150309 -45.000000
150356 -47.000000
150407 -56.000000
150462 -56.000000
150518 -47.000000
150569 -1.000000
150627 -76.000000
150677 -61.000000
150719 -92.000000
150769 -17.000000
150813 -52.000000
150859 -16.000000
150904 2.000000
150954 111.000000
151004 150.000000
151051 1357.000000
151094 111.000000
151149 44.000000
151200 -7.000000
151250 -28.000000
151298 28.000000
151353 -44.000000
151395 33.000000
151445 188.000000
151500 147.000000
151554 -14.000000
151612 102.000000
151659 3786.000000
151714 -21.000000
151757 -59.000000
151812 144.000000
151861 107.000000
151918 0.000000
151971 41.000000
152025 -14.000000
152083 109.000000
152136 310.000000
152193 -49.000000
152245 184.000000
152301 222.000000
152348 152.000000
152400 105.000000
152446 58.000000
152496 23.000000
152553 296.000000
152606 28.000000
152659 44.000000
152711 76.000000
152764 58.000000
152822 125.000000
152870 402.000000
152912 -6.000000
152969 281.000000
153024 188.000000
153072 -31.000000
153115 77.000000
153165 60.000000
153222 109.000000
153279 227.000000
153328 -37.000000
153379 21.000000
153434 224.000000
153487 122.000000
153539 39.000000
153588 -16.000000
153638 189.000000
153688 -39.000000
153732 99.000000
153785 163.000000
153837 70.000000
153887 18.000000
153934 -13.000000
153981 -37.000000
154027 104.000000
154074 82.000000
154131 68.000000
154181 6102.000000
154229 85.000000
154283 39.000000
154334 -30.000000
154376 201.000000
154432 4.000000
154483 24.000000
154532 21.000000
154666 725.000000
154716 141.000000
154774 70.000000
154828 129.000000
154879 -14.000000
154937 112.000000
154992 88.000000
155040 13.000000
155086 18.000000
155138 182.000000
155184 89.000000
155235 -1.000000
155286 232.000000
155328 112.000000
155378 12.000000
155430 23.000000
155488 70.000000
155544 -48.000000
155594 -25.000000
155646 146.000000
155695 -8.000000
155737 44.000000
155789 54.000000
155839 52.000000
155895 4.000000
155949 -19.000000
156001 -50.000000
156058 -18.000000
156114 6.000000
156159 1.000000
156216 -30.000000
156274 -41.000000
156328 295.000000
156385 -76.000000
156428 -72.000000
156476 26.000000
156522 31.000000
156580 -53.000000
156630 780.000000
156680 -48.000000
156730 -25.000000
156783 -7.000000
156826 172.000000
156875 97.000000
156930 988.000000
156978 1749.000000
157034 -51.000000
157083 -33.000000
157130 -4.000000
157179 -7.000000
157231 27.000000
157282 -62.000000
157339 -73.000000
157385 -40.000000
157435 -42.000000
157481 244.000000
157538 -11.000000
157594 1.000000
157652 -4.000000
157710 -47.000000
157760 -25.000000
157811 -26.000000
157857 28.000000
157902 -44.000000
157951 133.000000
158006 -9.000000
158063 -56.000000
158118 39.000000
158172 117.000000
158223 110.000000
158276 16.000000
158329 -23.000000
158386 -30.000000
158433 -32.000000
158482 318.000000
158535 -79.000000
158591 137.000000
158640 -48.000000
158693 22.000000
158743 -13.000000
158787 -83.000000
158841 -80.000000
158899 -43.000000
158953 -40.000000
158995 -11.000000
159046 -60.000000
159102 104.000000
159152 23.000000
159208 -69.000000
159252 -53.000000
159307 -57.000000
159359 -41.000000
159409 47.000000
159467 -79.000000
159517 67.000000
159570 -50.000000
159614 -8.000000
159661 35.000000
159710 26.000000
159759 36.000000
159802 -17.000000
159858 5001.000000
159908 343.000000
159956 10.000000
160007 -72.000000
160058 -64.000000
160116 -39.000000
160174 -40.000000
160229 41.000000
160275 -39.000000
160318 157.000000
160375 -75.000000
160431 -56.000000
160477 -34.000000
160532 131.000000
160586 58.000000
160637 -50.000000
160682 383.000000
160727 5.000000
160778 66.000000
160831 -53.000000
160878 38.000000
160922 -11.000000
160969 1185.000000
161012 21.000000
161070 73.000000
161127 -51.000000
161179 -18.000000
161231 13.000000
161284 79.000000
161339 -3.000000
161384 -22.000000
161436 -25.000000
161488 148.000000
161538 -34.000000
161590 205.000000
161640 1395.000000
161691 75.000000
161736 135.000000
161786 11.000000
161842 193.000000
161894 -45.000000
161946 4455.000000
162003 3.000000
162127 75.000000
162182 122.000000
162239 329.000000
162296 429.000000
162343 144.000000
162398 168.000000
162448 375.000000
162505 171.000000
162555 154.000000
162611 469.000000
162659 249.000000
162715 -8.000000
162767 4.000000
162816 29.000000
162863 -21.000000
162920 -81.000000
162970 -74.000000
163027 -28.000000
163071 19.000000
163127 892.000000
163184 405.000000
163231 -4.000000
163275 104.000000
163325 168.000000
163383 85.000000
163432 2621.000000
163480 -28.000000
163537 43.000000
163589 39.000000
163636 401.000000
163686 258.000000
163732 -81.000000
163782 -52.000000
163828 271.000000
163874 -86.000000
163931 99.000000
163973 -20.000000
164020 -23.000000
164073 37.000000
164123 164.000000
164181 330.000000
164232 1170.000000
164286 -82.000000
164344 373.000000
164398 238.000000
164448 129.000000
164500 -24.000000
164548 13.000000
164594 124.000000
164639 -71.000000
164697 17.000000
164755 -67.000000
164858 -99.000000
164916 -100.000000
164972 -14.000000
165028 -69.000000
165086 -98.000000
165143 28.000000
165201 -82.000000
165259 54.000000
165317 -75.000000
165368 -28.000000
165423 -74.000000
165476 4.000000
165530 -23.000000
165582 -8.000000
165630 -22.000000
165680 20.000000
165722 -36.000000
165774 -85.000000
165824 2279.000000
165870 -78.000000
165919 447.000000
165967 11.000000
166014 7.000000
166064 63.000000
166110 -16.000000
166156 -93.000000
166200 -33.000000
166243 664.000000
166291 687.000000
166340 387.000000
166396 -36.000000
166449 -8.000000
166500 -87.000000
166554 433.000000
166605 1.000000
166657 -103.000000
166713 83.000000
166771 -3.000000
166821 16.000000
166873 -36.000000
166918 6258.000000
166962 91.000000
167014 265.000000
167058 322.000000
167116 -85.000000
167173 9.000000
167229 -39.000000
167286 -63.000000
167337 -87.000000
167387 -72.000000
167444 5.000000
167498 -51.000000
167555 -43.000000
167613 -62.000000
167663 -93.000000
167718 23.000000
167775 -45.000000
167833 -98.000000
167891 -89.000000
167945 38.000000
167990 114.000000
168032 -74.000000
168088 -33.000000
168140 7.000000
168190 825.000000
168233 -11.000000
168281 -71.000000
168334 15.000000
168376 -32.000000
168432 68.000000
168490 9.000000
168536 -10.000000
168579 217.000000
168632 116.000000
168685 376.000000
168733 941.000000
168777 548.000000
168821 611.000000
168879 658.000000
168923 700.000000
168973 1315.000000
169015 1042.000000
169069 641.000000
169117 469.000000
169167 585.000000
169216 556.000000
169265 890.000000
169316 618.000000
169363 358.000000
169405 155.000000
169449 24.000000
169499 1373.000000
169551 226.000000
169607 88.000000
169661 -6.000000
169712 53.000000
169762 475.000000
169813 426.000000
169863 351.000000
169913 313.000000
169970 388.000000
170020 521.000000
170066 600.000000
170120 1330.000000
170173 552.000000
170222 257.000000
170277 365.000000
170326 463.000000
170372 44.000000
170415 431.000000
170465 94.000000
170513 1417.000000
170557 1009.000000
170608 573.000000
170661 866.000000
170715 458.000000
170762 383.000000
170811 641.000000
170863 617.000000
170918 327.000000
170967 361.000000
171021 888.000000
171070 431.000000
171126 1278.000000
171176 637.000000
171227 977.000000
171279 453.000000
171336 666.000000
171388 852.000000
171431 303.000000
171488 -33.000000
171538 1293.000000
171590 595.000000
171709 -35.000000
171759 -65.000000
171813 38.000000
171857 172.000000
171912 317.000000
171966 946.000000
172023 724.000000
172065 1159.000000
172122 994.000000
172169 1620.000000
172219 1906.000000
172270 1318.000000
172325 709.000000
172375 1757.000000
172548 1094.000000
172599 1715.000000
172651 878.000000
172706 395.000000
172759 2108.000000
172811 645.000000
172864 438.000000
172922 170.000000
172980 15.000000
173029 107.000000
173079 120.000000
173134 109.000000
173186 19.000000
173228 104.000000
173278 -59.000000
173325 -48.000000
173453 125.000000
173503 -8.000000
173556 165.000000
173599 -54.000000
173648 -90.000000
173706 -65.000000
173856 -68.000000
173912 -85.000000
173965 -25.000000
174020 -65.000000
174072 -51.000000
174190 -93.000000
174240 174.000000
174295 -109.000000
174353 -40.000000
174403 -75.000000
174450 -8.000000
174492 -93.000000
174542 511.000000
174592 10.000000
174639 135.000000
174697 -73.000000
174748 -48.000000
174798 148.000000
174843 -50.000000
174885 -82.000000
174935 469.000000
175037 -79.000000
175093 44.000000
175140 95.000000
175196 49.000000
175326 -68.000000
175383 -81.000000
175433 -70.000000
175485 7.000000
175536 15.000000
175579 -44.000000
175636 -18.000000
175755 133.000000
175804 465.000000
175849 232.000000
175894 2214.000000
175944 302.000000
175994 46.000000
176041 673.000000
176085 -38.000000
176128 164.000000
176176 2105.000000
176221 -60.000000
176273 131.000000
176327 5041.000000
176378 26.000000
176420 400.000000
176477 -65.000000
176533 -92.000000
176583 -45.000000
176633 133.000000
176682 351.000000
176724 93.000000
176771 -86.000000
176828 -40.000000
176875 319.000000
176927 -75.000000
176971 -58.000000
177021 -64.000000
177073 4239.000000
177120 -39.000000
177177 27.000000
177231 1215.000000
177273 929.000000
177320 209.000000
177372 -8.000000
177429 23.000000
177517 127.000000
177567 -28.000000
177610 -91.000000
177660 -37.000000
177774 -64.000000
177820 36.000000
177872 65.000000
177920 42.000000
177968 -81.000000
178024 -64.000000
178075 -65.000000
178123 8.000000
178171 -71.000000
178228 244.000000
178276 -20.000000
178319 -3.000000
178364 -32.000000
178412 381.000000
178459 7.000000
178508 -53.000000
178558 -80.000000
178608 -71.000000
178664 -29.000000
178720 295.000000
178777 -101.000000
178829 24.000000
178883 -55.000000
178926 -45.000000
178979 -39.000000
179031 99.000000
179079 260.000000
179125 101.000000
179176 -40.000000
179324 79.000000
179373 -21.000000
179417 16.000000
179468 -44.000000
179517 6.000000
179561 14.000000
179603 68.000000
179653 120.000000
179703 -1.000000
179755 2815.000000
179803 67.000000
179846 373.000000
179904 74.000000
179957 79.000000
180005 47.000000
180139 136.000000
180197 359.000000
180240 -37.000000
180290 296.000000
180346 -11.000000
180397 79.000000
180443 -35.000000
180487 423.000000
180532 -49.000000
180579 7.000000
180621 -43.000000
180674 -80.000000
180728 143.000000
180776 -27.000000
180826 -39.000000
180883 11.000000
180926 559.000000
180979 -64.000000
181027 8.000000
181077 41.000000
181127 273.000000
181175 -75.000000
181228 -81.000000
181276 -72.000000
181332 137.000000
181378 -26.000000
181432 -59.000000
181488 -80.000000
181542 23.000000
181590 59.000000
181640 20.000000
181684 442.000000
181734 -72.000000
181789 -4.000000
181904 29.000000
181954 -39.000000
182007 -39.000000
182060 50.000000
182102 -92.000000
182159 -95.000000
182209 33.000000
182255 -38.000000
182312 47.000000
182361 332.000000
182412 76.000000
182468 146.000000
182512 27.000000
182555 -37.000000
182612 182.000000
182662 147.000000
182706 -46.000000
182754 -24.000000
182801 349.000000
182845 499.000000
182900 62.000000
182956 232.000000
183007 -11.000000
183049 19.000000
183097 334.000000
183147 214.000000
183189 32.000000
183240 28.000000
183283 232.000000
183325 172.000000
183370 37.000000
183414 89.000000
183462 185.000000
183514 -4.000000
183556 390.000000
183599 141.000000
183656 1138.000000
183704 1181.000000
183759 531.000000
183804 759.000000
183853 662.000000
183970 1084.000000
184015 81.000000
184067 365.000000
184115 792.000000
184166 1482.000000
184213 298.000000
184261 -18.000000
184317 -33.000000
184375 474.000000
184428 711.000000
184475 579.000000
184523 941.000000
184573 857.000000
184618 1493.000000
184664 2.000000
184720 334.000000
184766 205.000000
184815 487.000000
184865 75.000000
184909 -18.000000
184965 -52.000000
185016 2353.000000
185066 765.000000
185116 87.000000
185167 316.000000
185214 1437.000000
185258 627.000000
185301 754.000000
185348 958.000000
185391 650.000000
185439 763.000000
185483 801.000000
185541 872.000000
185587 800.000000
185639 213.000000
185686 641.000000
185733 3598.000000
185788 1412.000000
185841 175.000000
185888 753.000000
185937 494.000000
185988 706.000000
186031 1857.000000
186089 1461.000000
186134 1121.000000
186189 636.000000
186236 1039.000000
186287 2509.000000
186338 123.000000
186387 364.000000
186438 480.000000
186487 628.000000
186535 518.000000
186585 319.000000
186635 617.000000
186682 321.000000
186830 1477.000000
186877 1837.000000
187002 429.000000
187047 712.000000
187094 2337.000000
187139 1192.000000
187195 896.000000
187247 2661.000000
187304 1450.000000
187439 769.000000
187483 1332.000000
187601 1068.000000
187659 902.000000
187717 117.000000
187773 455.000000
187827 222.000000
187883 911.000000
187940 223.000000
187996 858.000000
188053 18.000000
188111 -69.000000
188163 -83.000000
188213 -55.000000
188265 -64.000000
188317 2462.000000
188364 200.000000
188417 -71.000000
188467 -13.000000
188523 -98.000000
188574 295.000000
188619 -58.000000
188673 -44.000000
188789 -5.000000
188841 -22.000000
188892 22.000000
188944 167.000000
188996 -89.000000
189108 -76.000000
189162 -87.000000
189217 -49.000000
189272 71.000000
189321 -9.000000
189363 4.000000
189421 94.000000
189471 411.000000
189515 13.000000
189560 -34.000000
189618 -73.000000
189674 -74.000000
189725 317.000000
189783 -18.000000
189826 300.000000
189880 16.000000
189923 -66.000000
189969 195.000000
190019 -72.000000
190074 685.000000
190121 -79.000000
190178 -91.000000
190234 -49.000000
190284 -58.000000
190328 179.000000
190386 116.000000
190443 2788.000000
190493 2086.000000
190544 56.000000
190592 -21.000000
190650 48.000000
190700 -26.000000
190746 -45.000000
190792 351.000000
190836 357.000000
191005 663.000000
191049 134.000000
191101 -19.000000
191156 -66.000000
191201 -44.000000
191258 -37.000000
191301 -54.000000
191350 139.000000
191406 -71.000000
191462 -58.000000
191518 -95.000000
191569 25.000000
191618 -82.000000
191675 -92.000000
191730 -2.000000
191779 -46.000000
191829 -49.000000
191883 -1.000000
191939 517.000000
191986 9.000000
192028 -19.000000
192077 -51.000000
192122 -53.000000
192176 96.000000
192220 427.000000
192269 -47.000000
192315 373.000000
192365 1744.000000
192409 -55.000000
192459 67.000000
192508 1496.000000
192552 556.000000
192603 1162.000000
192652 88.000000
192702 86.000000
192756 118.000000
192804 -33.000000
192854 11.000000
192908 180.000000
192965 -88.000000
193014 39.000000
193065 535.000000
193108 -9.000000
193158 349.000000
193204 256.000000
193255 -87.000000
193304 -55.000000
193354 36.000000
193398 130.000000
193442 149.000000
193500 287.000000
193550 144.000000
193598 34.000000
193641 -30.000000
193689 -76.000000
193739 -29.000000
193797 248.000000
193847 159.000000
193902 16.000000
194002 -86.000000
194055 49.000000
194107 28.000000
194159 88.000000
194209 -66.000000
194258 -62.000000
194303 409.000000
194352 -84.000000
194407 -80.000000
194460 175.000000
194511 87.000000
194553 -36.000000
194603 -102.000000
194750 -80.000000
194806 -48.000000
194859 15.000000
194904 -61.000000
194953 96.000000
194997 679.000000
195047 920.000000
195097 8726.000000
195140 7757.000000
195190 716.000000
195232 -65.000000
195288 17.000000
195341 385.000000
195393 -66.000000
195450 564.000000
195496 -18.000000
195542 -31.000000
195591 155.000000
195639 1076.000000
195688 -82.000000
195734 -83.000000
195783 28.000000
195833 -22.000000
195883 -83.000000
195936 -87.000000
195992 16.000000
196043 133.000000
196085 -44.000000
196130 639.000000
196183 317.000000
196228 -83.000000
196285 -60.000000
196337 -26.000000
196385 -68.000000
196436 -21.000000
196494 -70.000000
196552 -87.000000
196606 449.000000
196660 -45.000000
196703 -2.000000
196751 0.000000
196793 -68.000000
196836 -66.000000
196882 37.000000
196926 -46.000000
196984 -26.000000
197032 -27.000000
197079 3563.000000
197134 -53.000000
197179 65.000000
197226 -50.000000
197268 22.000000
197314 -97.000000
197371 -73.000000
197421 49.000000
197468 -72.000000
197522 -37.000000
197575 -97.000000
197625 -64.000000
197678 -45.000000
197722 -59.000000
197773 -60.000000
197820 61.000000
197869 -67.000000
197915 -24.000000
197960 -21.000000
198015 -69.000000
198065 382.000000
198107 -27.000000
198155 -70.000000
198198 -54.000000
198251 64.000000
198293 -65.000000
198343 77.000000
198385 -48.000000
198439 1601.000000
198487 4696.000000
198530 1.000000
198580 -84.000000
198636 -69.000000
198691 268.000000
198744 -60.000000
198793 31.000000
198839 334.000000
198889 651.000000
198933 446.000000
198986 67.000000
199028 -49.000000
199078 -70.000000
199135 -57.000000
199181 69.000000
199231 182.000000
199273 27.000000
199326 215.000000
199377 32.000000
199423 513.000000
199467 13661.000000
199510 52.000000
199558 207.000000
199612 25.000000
199664 53.000000
199720 87.000000
199774 11.000000
199820 243.000000
199874 155.000000
199926 1419.000000
199977 188.000000
200028 118.000000
200078 200.000000
200132 356.000000
200183 177.000000
200238 -23.000000
200285 -12.000000
200335 291.000000
200383 1362.000000
200434 111.000000
200476 86.000000
200529 595.000000
200587 302.000000
200631 694.000000
200689 190.000000
200747 558.000000
200797 511.000000
200851 91.000000
200896 718.000000
200949 73.000000
200993 144.000000
201041 -34.000000
201097 -69.000000
201146 -1.000000
201197 11.000000
201252 178.000000
201298 -42.000000
201342 296.000000
201390 22.000000
201440 391.000000
201484 -40.000000
201534 -69.000000
201587 -59.000000
201630 14.000000
201678 325.000000
201725 164.000000
201778 10501.000000
201832 -52.000000
201882 19.000000
201928 7.000000
201980 196.000000
202027 431.000000
202074 -79.000000
202118 -65.000000
202175 -21.000000
202221 -65.000000
202263 -48.000000
202311 233.000000
202354 -32.000000
202404 -85.000000
202454 41.000000
202509 1023.000000
202567 -95.000000
202623 451.000000
202681 -107.000000
202734 -39.000000
202785 123.000000
202832 -37.000000
202886 316.000000
202933 52.000000
202985 -49.000000
203037 38.000000
203085 119.000000
203140 173.000000
203195 200.000000
203245 239.000000
203294 214.000000
203339 101.000000
203384 114.000000
203435 256.000000
203480 41.000000
203531 -46.000000
203576 236.000000
203627 379.000000
203683 -12.000000
203728 -63.000000
203777 -66.000000
203832 -24.000000
203881 308.000000
203928 306.000000
203978 85.000000
204028 126.000000
204071 108.000000
204124 -19.000000
204175 -42.000000
204229 84.000000
204281 398.000000
204333 73.000000
204382 1639.000000
204426 -70.000000
204468 158.000000
204515 59.000000
204562 48.000000
204610 254.000000
204653 175.000000
204703 94.000000
204761 77.000000
204807 818.000000
204850 -30.000000
204908 -36.000000
204959 2915.000000
205011 39.000000
205057 171.000000
205103 537.000000
205205 156.000000
205257 96.000000
205313 8.000000
205365 -55.000000
205416 -20.000000
205462 236.000000
205513 -65.000000
205570 -35.000000
205622 162.000000
205673 39.000000
205729 -83.000000
205787 -36.000000
205842 18.000000
205899 -106.000000
205957 47.000000
206013 -5.000000
206063 -73.000000
206114 99.000000
206166 -36.000000
206222 48.000000
206278 191.000000
206320 -69.000000
206364 1520.000000
206407 -18.000000
206457 14.000000
206502 137.000000
206550 54.000000
206599 63.000000
206656 68.000000
206703 112.000000
206749 -3.000000
206791 33.000000
206837 -45.000000
206880 -51.000000
206931 222.000000
206973 104.000000
207029 -22.000000
207084 135.000000
207136 185.000000
207179 110.000000
207230 181.000000
207280 134.000000
207326 47.000000
207380 232.000000
207433 118.000000
207485 28.000000
207532 800.000000
207581 212.000000
207636 96.000000
207682 178.000000
207733 -26.000000
207785 76.000000
207838 79.000000
207888 199.000000
207932 68.000000
207976 546.000000
208026 65.000000
208078 33.000000
208128 730.000000
208177 80.000000
208229 151.000000
208281 117.000000
208329 18.000000
208380 278.000000
208433 21.000000
208486 137.000000
208528 218.000000
208573 96.000000
208623 205.000000
208678 144.000000
208728 3.000000
208777 -49.000000
208823 -45.000000
208874 45.000000
208924 703.000000
208973 318.000000
209023 25.000000
209074 -28.000000
209122 1703.000000
209173 2473.000000
209219 30.000000
209263 -14.000000
209320 10311.000000
209362 769.000000
209409 3423.000000
209455 2526.000000
209500 2196.000000
209550 342.000000
209666 297.000000
209710 -3.000000
209760 589.000000
209804 1774.000000
209853 2016.000000
210005 1871.000000
210055 173.000000
210111 40.000000
210163 -81.000000
210213 4.000000
210259 43.000000
210316 -5.000000
210371 124.000000
210419 4.000000
210473 -35.000000
210523 -63.000000
210578 -59.000000
210630 -61.000000
210677 -77.000000
210727 60.000000
210771 -40.000000
210826 -40.000000
210878 2.000000
210920 63.000000
210968 -52.000000
211017 156.000000
211059 -57.000000
211112 -66.000000
211159 -50.000000
211206 -82.000000
211253 -49.000000
211295 -40.000000
211344 137.000000
211393 46.000000
211443 -61.000000
211495 -36.000000
211549 -83.000000
211597 -49.000000
211644 -66.000000
211686 -52.000000
211744 -40.000000
211797 -89.000000
211852 -74.000000
211902 -13.000000
211960 113.000000
212014 65.000000
212062 -42.000000
212111 -81.000000
212169 -46.000000
212216 -72.000000
212272 -88.000000
212324 -67.000000
212372 -54.000000
212420 -64.000000
212474 -73.000000
212524 8.000000
212577 -102.000000
212629 23.000000
212683 -92.000000
212740 -89.000000
212796 148.000000
212840 859.000000
212890 16.000000
213016 96.000000
213073 -36.000000
213127 310.000000
213177 965.000000
213234 469.000000
213285 -44.000000
213331 39.000000
213378 -48.000000
213427 -37.000000
213469 -27.000000
213521 28.000000
213572 3321.000000
213623 1.000000
213675 -34.000000
213729 3080.000000
213779 -34.000000
213836 291.000000
213883 -25.000000
213925 -73.000000
213979 -27.000000
214025 656.000000
214074 -43.000000
214124 -79.000000
214252 52.000000
214301 9108.000000
214348 1.000000
214398 58.000000
214448 206.000000
214490 526.000000
214541 273.000000
214669 -98.000000
214721 -89.000000
214847 -24.000000
214940 104.000000
215079 -15.000000
215127 -62.000000
215222 -84.000000
215276 -88.000000
215326 -13.000000
215378 -63.000000
215502 -50.000000
215552 34.000000
215595 36.000000
215639 -64.000000
215683 785.000000
215733 -23.000000
215782 -40.000000
215832 -60.000000
215881 3.000000
215925 31.000000
215973 -30.000000
216021 -41.000000
216064 143.000000
216110 232.000000
216158 -22.000000
216282 403.000000
216334 -80.000000
216389 -56.000000
216432 417.000000
216479 -53.000000
216529 277.000000
216579 177.000000
216635 146.000000
216677 96.000000
216726 147.000000
216773 -54.000000
216825 905.000000
216869 821.000000
216913 202.000000
216966 -67.000000
217015 1.000000
217071 -11.000000
217116 41.000000
217256 -55.000000
217310 -32.000000
217360 -90.000000
217405 -12.000000
217452 87.000000
217496 -17.000000
217545 -34.000000
217594 1860.000000
217650 -29.000000
217698 -26.000000
217753 -84.000000
217807 -79.000000
217862 64.000000
217904 -49.000000
217954 -43.000000
218004 -54.000000
218055 172.000000
218104 -42.000000
218150 -89.000000
218201 -81.000000
218335 105.000000
218378 4.000000
218426 -5.000000
218473 19.000000
218523 315.000000
218565 -93.000000
218619 -60.000000
218669 3351.000000
218719 -4.000000
218766 -45.000000
218810 420.000000
218852 375.000000
218897 -64.000000
218951 -55.000000
218993 1128.000000
219040 -7.000000
219089 21093.000000
219132 -71.000000
219182 -65.000000
219229 -86.000000
219272 507.000000
219316 122.000000
219365 67.000000
219408 371.000000
219461 -13.000000
219505 -27.000000
219552 118.000000
219598 -59.000000
219650 13.000000
219703 65.000000
219756 -43.000000
219807 -38.000000
219854 104.000000
219900 116.000000
219943 70.000000
219992 -70.000000
220048 -71.000000
220102 -49.000000
220145 8.000000
220188 -27.000000
220231 588.000000
220283 46.000000
220376 48.000000
220426 163.000000
220468 248.000000
220520 243.000000
220567 498.000000
220616 229.000000
220659 -27.000000
220706 0.000000
220754 -31.000000
220806 397.000000
220849 109.000000
220897 328.000000
220948 63.000000
220999 33.000000
221049 -5.000000
221107 34.000000
221165 251.000000
221216 -11.000000
221266 -26.000000
221314 12.000000
221361 -58.000000
221414 3862.000000
221457 152.000000
221502 1681.000000
221545 -32.000000
221598 -28.000000
221645 -20.000000
221694 250.000000
221747 -72.000000
221796 -67.000000
221850 -70.000000
221900 -47.000000
221947 43.000000
221999 -30.000000
222057 188.000000
222112 -22.000000
222164 8.000000
222214 334.000000
222265 10.000000
222317 118.000000
222370 -41.000000
222420 48.000000
222559 1035.000000
222609 813.000000
222664 -34.000000
222706 59.000000
222756 -34.000000
222803 190.000000
222854 16070.000000
222903 972.000000
222945 53.000000
222995 -43.000000
223045 -51.000000
223091 -15.000000
223557 -20.000000
223611 -88.000000
223668 -79.000000
223725 122.000000
223776 -66.000000
223830 -42.000000
223881 -44.000000
223934 -67.000000
223992 -54.000000
224049 21.000000
224101 289.000000
224151 803.000000
224206 -11.000000
224260 -62.000000
224306 5.000000
224359 80.000000
224409 -74.000000
224528 12.000000
224580 -100.000000
224635 18.000000
224684 -83.000000
224735 9.000000
224785 -30.000000
224835 -69.000000
224892 40.000000
224944 -63.000000
224986 -64.000000
225043 439.000000
225093 -3.000000
225136 1259.000000
225184 -33.000000
225234 77.000000
225281 693.000000
225331 77.000000
225389 4.000000
225438 -58.000000
225486 -65.000000
225536 99.000000
225579 -21.000000
225631 -57.000000
225687 -18.000000
225738 -47.000000
225788 1798.000000
225831 -13.000000
225889 -77.000000
225942 116.000000
225991 -51.000000
226039 103.000000
226089 -35.000000
226136 13.000000
226185 6.000000
226232 94.000000
226282 227.000000
226326 352.000000
226381 1763.000000
226438 1828.000000
226488 1965.000000
226543 32.000000
226594 124.000000
226641 -34.000000
226685 80.000000
226727 2058.000000
226773 2210.000000
226821 3175.000000
226868 2248.000000
226917 1169.000000
226967 1515.000000
227009 3418.000000
227056 2546.000000
227101 787.000000
227145 1701.000000
227192 2644.000000
227235 1256.000000
227284 2952.000000
227331 814.000000
227383 2267.000000
227434 5273.000000
227486 5834.000000
227538 3939.000000
227588 3917.000000
227644 5478.000000
227698 4151.000000
227756 2329.000000
227811 1415.000000
227869 169.000000
227927 219.000000
227984 583.000000
228042 252.000000
228097 79.000000
228154 -14.000000
228212 576.000000
228255 3793.000000
228307 52.000000
228356 403.000000
228398 151.000000
228448 -77.000000
228506 -27.000000
228564 -54.000000
228771 -32.000000
228824 -61.000000
228870 52.000000
228920 350.000000
228962 -16.000000
229014 637.000000
229063 688.000000
229121 132.000000
229166 -73.000000
229215 -59.000000
229259 -68.000000
229302 -21.000000
229348 -79.000000
229403 25.000000
229457 -82.000000
229511 -55.000000
229565 -52.000000
229608 149.000000
229665 -9.000000
229715 -85.000000
229771 -59.000000
229822 -65.000000
229876 -55.000000
229928 -77.000000
229978 20.000000
230022 59.000000
230071 475.000000
230114 18.000000
230163 42.000000
230212 -55.000000
230255 -11.000000
230312 -6.000000
230370 74.000000
230421 201.000000
230465 261.000000
230507 1037.000000
230556 613.000000
230610 295.000000
230660 175.000000
230706 1109.000000
230748 51.000000
230795 -76.000000
230844 -44.000000
230897 414.000000
230943 2037.000000
230990 365.000000
231036 290.000000
231091 973.000000
231142 784.000000
231200 98.000000
231251 260.000000
231296 1722.000000
231344 507.000000
231389 410.000000
231439 3346.000000
231486 -51.000000
231540 -76.000000
231592 866.000000
231641 543.000000
231689 256.000000
231732 1642.000000
231782 -42.000000
231830 83.000000
231972 1701.000000
232029 835.000000
232086 2002.000000
232140 1904.000000
232260 40.000000
232315 126.000000
232369 139.000000
232422 54.000000
232471 15.000000
232521 72.000000
232570 -25.000000
232620 -80.000000
232670 -8.000000
232810 -47.000000
232868 -73.000000
232918 240.000000
232961 -46.000000
233005 -45.000000
233054 12.000000
233100 283.000000
233146 -27.000000
233204 -84.000000
233262 -67.000000
233320 -90.000000
233378 -87.000000
233433 -19.000000
233477 -85.000000
233529 -15.000000
233577 79.000000
233621 -17.000000
233666 15.000000
233715 2513.000000
233757 27.000000
233802 -80.000000
233845 445.000000
233895 89.000000
233943 -16.000000
233985 1215.000000
234027 282.000000
234080 430.000000
234130 203.000000
234182 -49.000000
234232 454.000000
234283 -40.000000
234328 -28.000000
234371 58.000000
234415 -20.000000
234467 -66.000000
234513 -69.000000
234563 -64.000000
234613 636.000000
234665 -24.000000
234715 -50.000000
234768 284.000000
234813 -67.000000
234863 -80.000000
234910 15.000000
234966 -36.000000
235013 -27.000000
235061 281.000000
235104 1807.000000
235230 -2.000000
235288 136.000000
235338 5370.000000
235384 4.000000
235432 -36.000000
235482 -12.000000
235532 -87.000000
235590 -59.000000
235639 -73.000000
235695 -4.000000
235753 -11.000000
235811 9.000000
235862 26215.000000
235908 -27.000000
235956 -1.000000
236006 63.000000
236058 96.000000
236108 3.000000
236150 -1.000000
236207 167.000000
236254 100.000000
236303 73.000000
236345 55.000000
236392 8.000000
236448 279.000000
236492 -1.000000
236545 427.000000
236595 68.000000
236644 207.000000
236691 149.000000
236738 365.000000
236795 -9.000000
236844 482.000000
236886 130.000000
236936 -86.000000
236988 107.000000
237039 508.000000
237097 232.000000
237149 36.000000
237198 5.000000
237248 124.000000
237302 109.000000
237354 47.000000
237408 72.000000
237458 24.000000
237507 69.000000
237559 5.000000
237613 -55.000000
237663 -25.000000
237715 80.000000
237768 -28.000000
237825 16.000000
237875 -54.000000
237933 254.000000
237987 -77.000000
238045 35.000000
238095 -68.000000
238151 -70.000000
238209 -70.000000
238266 -83.000000
238324 64.000000
238367 392.000000
238410 -13.000000
238467 -50.000000
238525 1362.000000
238567 -59.000000
238617 -24.000000
238665 180.000000
238711 54.000000
238764 51.000000
238816 225.000000
238868 -68.000000
238918 -87.000000
238971 147.000000
239027 -24.000000
239084 11.000000
239136 -89.000000
239190 -75.000000
239247 -43.000000
239302 -87.000000
239352 -49.000000
239406 32.000000
239453 -2.000000
239498 -11.000000
239556 -79.000000
239613 -25.000000
239663 30.000000
239712 -64.000000
239763 595.000000
239813 -99.000000
239870 -2.000000
239922 -21.000000
239973 -52.000000
240031 -22.000000
240081 28.000000
240137 -74.000000
240188 -77.000000
240238 -56.000000
240287 -75.000000
240345 -79.000000
240463 -71.000000
240505 -90.000000
240557 24.000000
240607 -79.000000
240657 139.000000
240705 10.000000
240761 109.000000
240811 153.000000
240857 -3.000000
240901 871.000000
240958 -96.000000
241013 -92.000000
241071 -81.000000
241116 -97.000000
241173 444.000000
241231 -68.000000
241289 -101.000000
241344 -86.000000
241397 -59.000000
241446 -10.000000
241494 -57.000000
241537 624.000000
241588 -68.000000
241638 -73.000000
241688 -62.000000
241741 -79.000000
241784 -2.000000
241835 -100.000000
241881 -88.000000
241929 -50.000000
241972 6373.000000
242021 59.000000
242072 552.000000
242121 15.000000
242164 -60.000000
242214 -55.000000
242272 53.000000
242323 -25.000000
242381 4.000000
242434 -42.000000
242482 -51.000000
242538 138.000000
242590 -10.000000
242633 102.000000
242681 -6.000000
242725 86.000000
242775 -10.000000
242832 50.000000
242881 51.000000
242930 11.000000
242982 -17.000000
243035 47.000000
243089 161.000000
243136 15.000000
243183 123.000000
243233 178.000000
243283 202.000000
243341 649.000000
243398 359.000000
243449 122.000000
243497 49.000000
243550 -10.000000
243592 -29.000000
243647 179.000000
243694 246.000000
243750 74.000000
243795 4026.000000
243838 169.000000
243888 140.000000
243934 300.000000
243986 1734.000000
244030 -41.000000
244074 76.000000
244116 3112.000000
244160 124.000000
244206 356.000000
244248 437.000000
244293 233.000000
244335 289.000000
244385 107.000000
244437 412.000000
244488 8854.000000
244538 399.000000
244590 113.000000
244647 22.000000
244697 95.000000
244747 18.000000
244805 62.000000
244862 -71.000000
244920 7.000000
244971 23.000000
245020 776.000000
245067 -28.000000
245116 -44.000000
245166 279.000000
245211 130.000000
245255 836.000000
245301 -51.000000
245347 293.000000
245400 11.000000
245450 13919.000000
245500 9.000000
245550 448.000000
245595 246.000000
245644 12.000000
245696 56.000000
245751 53.000000
245801 570.000000
245853 155.000000
245904 -38.000000
245952 1303.000000
246003 21.000000
246055 84.000000
246097 56.000000
246153 -10.000000
246205 625.000000
246251 21.000000
246305 117.000000
246360 376.000000
246402 949.000000
246451 -26.000000
246503 251.000000
246547 9.000000
246595 402.000000
246637 -46.000000
246688 6.000000
246730 142.000000
246774 -58.000000
246818 -61.000000
246866 78.000000
246922 60.000000
246971 608.000000
247017 490.000000
247062 627.000000
247111 34.000000
247161 39.000000
247217 86.000000
247268 114.000000
247320 -85.000000
247370 137.000000
247425 114.000000
247480 -56.000000
247527 39.000000
247577 205.000000
247629 140.000000
247686 -24.000000
247737 2.000000
247795 95.000000
247853 27.000000
247907 106.000000
247961 247.000000
248019 855.000000
248070 -21.000000
248125 27.000000
248180 -37.000000
248231 -44.000000
248288 2.000000
248342 -2.000000
248393 -67.000000
248447 -75.000000
248502 12.000000
248546 63.000000
248597 -95.000000
248650 -92.000000
248706 -85.000000
248758 -59.000000
248808 25.000000
248862 -86.000000
248915 64.000000
248960 194.000000
249010 -23.000000
249063 79.000000
249109 -92.000000
249158 15.000000
249210 278.000000
249263 -83.000000
249320 -100.000000
249376 3.000000
249419 2725.000000
249464 123.000000
249510 -96.000000
249568 -71.000000
249622 192.000000
249668 643.000000
249718 33.000000
249774 -43.000000
249816 35.000000
249866 219.000000
249918 16.000000
249965 387.000000
250011 1028.000000
250055 22153.000000
250103 199.000000
250146 -16.000000
250202 1375.000000
250248 168.000000
250298 -85.000000
250351 12.000000
250397 -77.000000
250453 -79.000000
250502 173.000000
250544 -77.000000
250591 192.000000
250633 -55.000000
250684 5.000000
250741 -13.000000
250792 -31.000000
250840 -60.000000
250894 70.000000
250942 -78.000000
250994 -38.000000
251042 106.000000
251091 -24.000000
251141 -11.000000
251183 260.000000
251235 -5.000000
251277 -17.000000
251324 150.000000
251371 -82.000000
251413 2576.000000
251463 -51.000000
251511 32.000000
251558 9.000000
251603 329.000000
251651 36.000000
251699 366.000000
251746 344.000000
251790 11.000000
251840 -58.000000
251884 -13.000000
251930 -75.000000
251976 399.000000
252023 -32.000000
252066 -11.000000
252113 -56.000000
252160 -28.000000
252208 161.000000
252262 127.000000
252305 -11.000000
252355 68.000000
252406 -21.000000
252448 -71.000000
252499 -56.000000
252542 -9.000000
252586 -88.000000
252633 -34.000000
252680 39.000000
252729 -90.000000
252782 620.000000
252828 2.000000
252880 -89.000000
252922 -72.000000
252968 -8.000000
253013 59.000000
253061 -45.000000
253113 -45.000000
253156 -75.000000
253205 125.000000
253252 -89.000000
253306 99.000000
253350 26.000000
253396 -46.000000
253443 -68.000000
253495 -68.000000
253539 707.000000
253591 -3.000000
253635 -46.000000
253679 -46.000000
253729 99.000000
253771 76.000000
253826 123.000000
253879 353.000000
253926 -46.000000
253972 11063.000000
254018 335.000000
254064 52.000000
254110 351.000000
254160 54.000000
254207 18.000000
254260 314.000000
254306 172.000000
254348 -7.000000
254398 55.000000
254451 142.000000
254506 -2.000000
254563 -50.000000
254607 1.000000
254658 -14.000000
254711 15.000000
254767 -64.000000
254821 -22.000000
254865 -45.000000
254919 61.000000
254964 75.000000
255019 -51.000000
255069 45.000000
255119 185.000000
255166 34.000000
255213 -2.000000
255261 30.000000
255318 50.000000
255368 205.000000
255417 -56.000000
255473 -18.000000
255596 17.000000
255647 159.000000
255695 3537.000000
255738 13.000000
255796 70.000000
255846 168.000000
255891 92.000000
255933 144.000000
255980 85.000000
256028 175.000000
256070 -4.000000
256199 -7.000000
256244 -54.000000
256294 -4.000000
256344 -41.000000
256395 -50.000000
256441 -57.000000
256487 -45.000000
256541 11.000000
256591 81.000000
256641 -73.000000
256754 -88.000000
256809 6.000000
256852 -84.000000
256899 17.000000
256957 -85.000000
257012 -58.000000
257068 492.000000
257113 33.000000
257161 101.000000
257213 -5.000000
257259 270.000000
257307 378.000000
257361 802.000000
257409 1138.000000
257459 -34.000000
257508 74.000000
257557 -87.000000
257613 74.000000
257663 -30.000000
257711 -31.000000
257767 26.000000
257825 1354.000000
257871 -48.000000
257921 5216.000000
257964 117.000000
258016 369.000000
258067 139.000000
258109 1377.000000
258166 1.000000
258215 -59.000000
258268 -51.000000
258325 -59.000000
258379 70.000000
258429 -50.000000
258479 70.000000
258534 92.000000
258581 6.000000
258632 -13.000000
258690 -84.000000
258741 12.000000
258787 -72.000000
258838 45.000000
258880 214.000000
258926 9.000000
258983 -78.000000
259035 422.000000
259084 -81.000000
259133 101.000000
259178 -56.000000
259228 288.000000
259271 48.000000
259321 330.000000
259370 2068.000000
259420 493.000000
259470 58.000000
259519 234.000000
259571 -12.000000
259616 488.000000
259663 -10.000000
259716 -73.000000
259764 -66.000000
259807 -75.000000
259858 36.000000
259906 -78.000000
259960 -58.000000
260088 -52.000000
260138 -6.000000
260193 -83.000000
260250 31.000000
260294 -64.000000
260350 -15.000000
260405 286.000000
260455 -12.000000
260507 -23.000000
260562 -83.000000
260615 -21.000000
260673 5925.000000
260717 -84.000000
260775 -58.000000
260826 -40.000000
260876 -61.000000
260926 399.000000
260975 -36.000000
261026 -25.000000
261084 -77.000000
261140 360.000000
261187 22.000000
261232 -13.000000
261286 79.000000
261335 -28.000000
261384 -83.000000
261430 -89.000000
261483 -72.000000
261539 -88.000000
261597 224.000000
261646 -76.000000
261696 -22.000000
261744 -80.000000
261801 2.000000
261851 7.000000
261903 -45.000000
261958 -78.000000
262016 -91.000000
262072 -74.000000
262129 135.000000
262185 -82.000000
262237 -86.000000
262287 -89.000000
262342 -8.000000
262394 -55.000000
262448 -38.000000
262495 59.000000
262544 1082.000000
262588 -19.000000
262632 227.000000
262683 -70.000000
262741 9.000000
262796 382.000000
262846 11.000000
262900 -35.000000
262956 2.000000
263006 -97.000000
263058 -30.000000
263106 204.000000
263155 -37.000000
263209 95.000000
263262 96.000000
263312 -78.000000
263370 -57.000000
263420 -50.000000
263465 132.000000
263517 -84.000000
263573 292.000000
263630 6.000000
263685 -3.000000
263741 -44.000000
264084 -73.000000
264134 -88.000000
264187 -88.000000
264244 -29.000000
264299 -87.000000
264347 340.000000
264389 -58.000000
264433 464.000000
264478 -13.000000
264524 -93.000000
264581 -71.000000
264635 78.000000
264682 -64.000000
264732 -79.000000
264782 -101.000000
264834 -101.000000
264892 -72.000000
264950 3287.000000
265000 332.000000
265049 -83.000000
265103 -45.000000
265157 96.000000
265202 10.000000
265259 -47.000000
265308 -70.000000
265362 -37.000000
265409 -41.000000
265465 -69.000000
265519 -64.000000
265575 -62.000000
265624 -64.000000
265672 -41.000000
265720 -74.000000
265772 2556.000000
265821 43.000000
265865 -78.000000
265912 475.000000
265960 -35.000000
266006 -30.000000
266056 -66.000000
266099 -58.000000
266141 -57.000000
266185 -32.000000
266237 -71.000000
266290 -90.000000
266347 -88.000000
266404 75.000000
266448 -42.000000
266495 -82.000000
266545 -8.000000
266596 136.000000
266642 -63.000000
266696 15.000000
266738 130.000000
266786 19.000000
266843 -72.000000
266890 227.000000
266946 -77.000000
267001 -75.000000
267055 -66.000000
267100 -93.000000
267150 -85.000000
267194 91.000000
267238 -80.000000
267290 -84.000000
267341 -25.000000
267399 133.000000
267449 -58.000000
267501 -88.000000
267559 2431.000000
267609 -52.000000
267658 515.000000
267700 331.000000
267753 46.000000
267799 -76.000000
267852 6.000000
267906 -78.000000
267956 -81.000000
268013 -9.000000
268056 -54.000000
268103 -99.000000
268157 -92.000000
268212 -74.000000
268262 -63.000000
268309 115.000000
268367 332.000000
268418 -24.000000
268461 -79.000000
268509 -94.000000
268553 12.000000
268595 -59.000000
268647 -87.000000
268697 -45.000000
268747 239.000000
268805 -62.000000
268855 59.000000
268902 8.000000
268955 -71.000000
269008 -57.000000
269062 -47.000000
269114 -81.000000
269164 1574.000000
269215 -68.000000
269271 -29.000000
269313 -88.000000
269364 -43.000000
269408 -79.000000
269460 -91.000000
269512 8.000000
269563 7.000000
269613 -56.000000
269666 -40.000000
269718 -94.000000
269773 -85.000000
269821 68.000000
269864 79.000000
269918 -100.000000
269971 -93.000000
270017 -31.000000
270066 -14.000000
270122 -33.000000
270164 -22.000000
270209 -46.000000
270254 -93.000000
270312 28.000000
270355 -10.000000
270406 69.000000
270456 -54.000000
270506 -75.000000
270551 23.000000
270593 -43.000000
270646 -75.000000
270701 -34.000000
270751 -83.000000
270808 -77.000000
270858 -68.000000
270905 -84.000000
270956 3.000000
271002 7.000000
271048 -32.000000
271099 -60.000000
271155 -90.000000
271204 -89.000000
271254 -76.000000
271298 -27.000000
271350 -71.000000
271406 -50.000000
271459 636.000000
271501 -87.000000
271556 218.000000
271610 -4.000000
271662 16.000000
271713 -35.000000
271766 2808.000000
271809 16.000000
271861 -77.000000
271910 -50.000000
271958 -56.000000
272003 -62.000000
272059 -57.000000
272109 21.000000
272160 -59.000000
272202 -77.000000
272244 148.000000
272294 -31.000000
272341 22.000000
272387 33.000000
272445 -24.000000
272496 120.000000
272538 595.000000
272594 -30.000000
272644 -3.000000
272694 70.000000
272749 621.000000
272794 204.000000
272841 90.000000
272893 -46.000000
272950 46.000000
273008 55.000000
273058 17.000000
273102 208.000000
273152 -24.000000
273207 -20.000000
273249 -10.000000
273292 505.000000
273342 211.000000
273396 50.000000
273445 -51.000000
273498 -86.000000
273544 -12.000000
273597 25.000000
273651 -72.000000
273709 -23.000000
273790 -100.000000
273848 -94.000000
273905 -36.000000
273956 237.000000
274005 -49.000000
274054 -65.000000
274104 210.000000
274158 -46.000000
274212 -76.000000
274267 839.000000
274317 609.000000
274364 -10.000000
274420 -72.000000
274468 -81.000000
274518 357.000000
274567 87.000000
274616 226.000000
274666 -69.000000
274709 -12.000000
274759 1667.000000
274801 455.000000
274851 569.000000
274897 -3.000000
274947 -67.000000
275005 2413.000000
275055 -65.000000
275103 39.000000
275150 -67.000000
275201 9.000000
275259 -57.000000
275313 111.000000
275362 27.000000
275404 21.000000
275459 919.000000
275507 -44.000000
275557 -30.000000
275604 4.000000
275658 20.000000
275705 -73.000000
275757 -85.000000
275807 -40.000000
275857 -94.000000
275913 170.000000
275966 -29.000000
276013 1.000000
276057 146.000000
276105 129.000000
276156 -83.000000
276209 148.000000
276267 52.000000
276310 -37.000000
276353 -80.000000
276400 759.000000
276450 45.000000
276590 -58.000000
276640 -52.000000
276694 -73.000000
276747 403.000000
276791 -59.000000
276841 1.000000
276896 -47.000000
276950 -56.000000
277003 -29.000000
277052 -61.000000
277102 -15.000000
277151 32.000000
277196 -61.000000
277239 11.000000
277294 -51.000000
277346 -72.000000
277399 -56.000000
277455 -65.000000
277503 3019.000000
277546 -39.000000
277603 228.000000
277648 -66.000000
277705 -78.000000
277759 17.000000
277803 41.000000
277850 -51.000000
277902 34.000000
277949 1897.000000
277998 263.000000
278043 119.000000
278092 30.000000
278136 -58.000000
278186 -9.000000
278233 -73.000000
278283 -27.000000
278329 265.000000
278381 -71.000000
278433 39.000000
278483 -12.000000
278538 366.000000
278584 -49.000000
278637 -87.000000
278689 37.000000
278740 -69.000000
278791 148.000000
278841 -5.000000
278884 -53.000000
278941 -98.000000
278991 -40.000000
279034 71.000000
279081 -15.000000
279131 344.000000
279185 509.000000
279232 1450.000000
279284 237.000000
279338 1317.000000
279384 -74.000000
279439 -64.000000
279489 -51.000000
279542 -17.000000
279592 -56.000000
279643 -37.000000
279778 -38.000000
279835 284.000000
279878 476.000000
279926 -52.000000
279983 -77.000000
280031 239.000000
280075 318.000000
280131 1241.000000
280181 487.000000
280234 1244.000000
280286 865.000000
280344 447.000000
280394 138.000000
280452 82.000000
280501 44.000000
280553 0.000000
280608 112.000000
280665 -21.000000
280722 -2.000000
280772 -28.000000
280822 -19.000000
280866 47.000000
280913 -76.000000
280960 164.000000
281009 -59.000000
281052 35.000000
281105 -2.000000
281159 -42.000000
281217 -51.000000
281270 -56.000000
281316 1.000000
281366 118.000000
281408 34.000000
281463 -59.000000
281513 28.000000
281565 -63.000000
281612 79.000000
281670 -9.000000
281719 309.000000
281762 444.000000
281810 1704.000000
281856 631.000000
281898 -78.000000
281949 -37.000000
281995 -78.000000
282041 -13.000000
282098 486.000000
282145 -79.000000
282196 -87.000000
282250 -47.000000
282308 25.000000
282362 -21.000000
282420 22.000000
282470 -49.000000
282520 -49.000000
282576 -5.000000
282623 -70.000000
282673 -81.000000
282725 48.000000
282775 50.000000
282820 -1.000000
282866 137.000000
282916 -53.000000
282966 14.000000
283021 -51.000000
283075 -70.000000
283118 15.000000
283162 -65.000000
283208 182.000000
283262 -52.000000
283320 52.000000
283363 657.000000
283411 78.000000
283462 -27.000000
283515 0.000000
283566 -73.000000
283613 -10.000000
283662 -19.000000
283712 -74.000000
283762 -9.000000
283815 -22.000000
283865 -46.000000
283919 206.000000
283972 -88.000000
284024 -62.000000
284068 402.000000
284120 12.000000
284162 -56.000000
284204 -50.000000
284262 12.000000
284315 -33.000000
284365 -4.000000
284419 -77.000000
284471 25.000000
284516 -54.000000
284567 -7.000000
284610 -69.000000
284656 -38.000000
284706 7.000000
284756 23.000000
284799 -40.000000
284857 -79.000000
284908 -56.000000
284958 86.000000
285008 280.000000
285050 -64.000000
285101 296.000000
285155 71.000000
285201 -34.000000
285249 -23.000000
285301 -88.000000
285343 6.000000
285388 -61.000000
285441 -66.000000
285496 -51.000000
285548 -69.000000
285599 -63.000000
285652 -69.000000
285705 -60.000000
285752 -2.000000
285807 0.000000
285860 -41.000000
285910 -77.000000
285965 -5.000000
286016 204.000000
286069 397.000000
286119 319.000000
286162 651.000000
286220 530.000000
286276 313.000000
286332 406.000000
286384 780.000000
286434 66.000000
286480 379.000000
286527 -64.000000
286580 -63.000000
286631 76.000000
286675 506.000000
286728 2205.000000
286770 93.000000
286817 31.000000
286861 161.000000
286903 585.000000
286945 941.000000
287000 1395.000000
287046 489.000000
287100 381.000000
287153 441.000000
287201 287.000000
287245 160.000000
287287 105.000000
287336 364.000000
287382 180.000000
287433 278.000000
287477 1472.000000
287531 897.000000
287584 1482.000000
287636 801.000000
287689 523.000000
287739 152.000000
287794 185.000000
287844 -60.000000
287890 -11.000000
287934 33.000000
287978 13.000000
288032 -67.000000
288088 25.000000
288138 -57.000000
288188 1329.000000
288234 19.000000
288289 42.000000
288332 182.000000
288382 140.000000
288425 -34.000000
288482 -84.000000
288536 -63.000000
288580 -65.000000
288630 -49.000000
288676 62.000000
288721 -69.000000
288777 4.000000
288823 79.000000
288875 23625.000000
288918 -87.000000
288968 -33.000000
289013 46.000000
289055 -52.000000
289105 -31.000000
289157 -61.000000
289207 -68.000000
289256 -59.000000
289305 66.000000
289348 -1.000000
289396 -87.000000
289449 -21.000000
289500 54.000000
289548 4.000000
289604 110.000000
289650 33.000000
289700 -7.000000
289755 517.000000
289803 -75.000000
289853 218.000000
289896 -40.000000
289940 -62.000000
289998 -39.000000
290056 17.000000
290106 -82.000000
290158 2.000000
290207 -46.000000
290263 -49.000000
290316 -93.000000
290373 -74.000000
290416 -86.000000
290465 -26.000000
290512 16.000000
290558 203.000000
290608 57.000000
290664 246.000000
290720 -67.000000
290778 215.000000
290830 -59.000000
290882 178.000000
290929 -31.000000
290980 -39.000000
291023 -4.000000
291076 200.000000
291131 332.000000
291176 22.000000
291228 103.000000
291278 155.000000
291333 245.000000
291422 686.000000
291474 860.000000
291530 97.000000
291572 1260.000000
291626 1094.000000
291679 -76.000000
291733 203.000000
291849 99.000000
291900 535.000000
291950 25.000000
291998 55.000000
292048 925.000000
292096 1139.000000
292151 785.000000
292201 -42.000000
292256 -59.000000
292314 381.000000
292360 547.000000
292412 271.000000
292457 361.000000
292502 490.000000
292548 118.000000
292597 428.000000
292647 697.000000
292693 308.000000
292737 350.000000
292779 76.000000
292823 196.000000
292874 1089.000000
292925 365.000000
292978 464.000000
293021 1058.000000
293071 2449.000000
293123 513.000000
293173 1327.000000
293230 1511.000000
293284 806.000000
293334 349.000000
293386 -25.000000
293442 -60.000000
293497 -41.000000
293548 -93.000000
293604 -67.000000
293654 -33.000000
293711 52.000000
293766 173.000000
293820 -74.000000
293870 -59.000000
293918 130.000000
293967 228.000000
294018 175.000000
294064 15.000000
294108 494.000000
294151 237.000000
294198 -7.000000
294244 245.000000
294294 644.000000
294350 854.000000
294392 600.000000
294445 411.000000
294493 1058.000000
294542 1220.000000
294587 373.000000
294629 8.000000
294683 117.000000
294739 281.000000
294790 202.000000
294843 596.000000
294890 103.000000
294935 372.000000
294984 -85.000000
295036 36.000000
295083 222.000000
295137 160.000000
295183 203.000000
295226 182.000000
295279 188.000000
295329 223.000000
295381 171.000000
295435 66.000000
295492 59.000000
295537 7.000000
295592 -19.000000
295642 16.000000
295693 -42.000000
295745 324.000000
295796 -43.000000
295838 -26.000000
295881 217.000000
295926 3899.000000
295971 87.000000
296016 -48.000000
296070 548.000000
296126 -53.000000
296177 -32.000000
296235 -20.000000
296292 -85.000000
296342 -10.000000
296396 560.000000
296453 354.000000
296509 410.000000
296552 -6.000000
296596 462.000000
296643 429.000000
296686 263.000000
296729 728.000000
296780 440.000000
296822 180.000000
296864 2247.000000
296913 562.000000
296969 1049.000000
297018 -48.000000
297075 -51.000000
297125 376.000000
297175 -71.000000
297228 161.000000
297283 218.000000
297329 425.000000
297375 725.000000
297422 341.000000
297479 815.000000
297532 693.000000
297579 1092.000000
297631 1048.000000
297682 129.000000
297736 690.000000
297789 1512.000000
297837 1109.000000
297887 947.000000
297938 1197.000000
297989 679.000000
298033 389.000000
298089 432.000000
298146 1334.000000
298197 234.000000
298255 17.000000
298313 -26.000000
298362 -31.000000
298408 -25.000000
298457 21.000000
298505 -24.000000
298561 -12.000000
298617 69.000000
298662 -38.000000
298713 223.000000
298764 265.000000
298809 -47.000000
298852 2003.000000
298903 6.000000
298953 -71.000000
299009 -90.000000
299067 -3.000000
299120 -62.000000
299170 2.000000
299225 236.000000
299269 -50.000000
299321 -2.000000
299369 -9.000000
299415 -24.000000
299457 -7.000000
299500 14.000000
299543 900.000000
299586 69.000000
299633 92.000000
299687 70.000000
299737 -95.000000
299780 -56.000000
299838 58.000000
299893 -82.000000
299943 1232.000000
299987 -40.000000
300040 -40.000000
300096 -34.000000
300146 -79.000000
300202 -90.000000
300254 -13.000000
300299 -83.000000
300355 76.000000
300400 29.000000
300450 -38.000000
300494 -44.000000
300545 -54.000000
300588 -47.000000
300638 -64.000000
300688 -58.000000
300740 -60.000000
300790 -61.000000
300847 -64.000000
300903 -74.000000
300951 -61.000000
301006 -49.000000
301054 -74.000000
301106 5.000000
301162 -80.000000
301565 -54.000000
301759 1573.000000
301814 18398.000000
301860 268.000000
301912 1296.000000
301955 30.000000
302013 -16.000000
302068 21.000000
302116 631.000000
302170 482.000000
302226 138.000000
302276 2712.000000
302329 2674.000000
302379 4388.000000
302427 52.000000
302475 46.000000
302530 315.000000
302587 1207.000000
302638 9875.000000
302696 1170.000000
302751 8065.000000
302801 4893.000000
302858 3932.000000
302903 2366.000000
302955 2600.000000
303008 139.000000
303054 946.000000
303109 240.000000
303159 123.000000
303208 -19.000000
303251 125.000000
303309 89.000000
303353 75.000000
303410 -18.000000
303460 -18.000000
303514 -36.000000
303556 -66.000000
303605 -39.000000
303662 85.000000
303709 -66.000000
303766 -29.000000
303812 -52.000000
303862 -49.000000
303909 -11.000000
303960 -46.000000
304002 764.000000
304044 26.000000
304101 527.000000
304158 100.000000
304208 -40.000000
304258 104.000000
304306 186.000000
304360 432.000000
304417 3063.000000
304466 559.000000
304515 -88.000000
304567 -37.000000
304617 207.000000
304663 55.000000
304716 322.000000
304766 188.000000
304815 15.000000
304865 88.000000
304910 116.000000
304954 115.000000
305001 172.000000
305046 118.000000
305102 128.000000
305150 114.000000
305194 177.000000
305242 415.000000
305289 180.000000
305338 1708.000000
305385 1576.000000
305428 15.000000
305481 49.000000
305525 474.000000
305570 510.000000
305617 272.000000
305662 411.000000
305709 1866.000000
305757 926.000000
305801 1384.000000
305848 8.000000
305891 554.000000
305943 266.000000
305989 538.000000
306043 101.000000
306093 265.000000
306141 424.000000
306191 794.000000
306242 803.000000
306292 985.000000
306349 721.000000
306398 1054.000000
306446 870.000000
306500 1022.000000
306558 770.000000
306612 404.000000
306670 88.000000
306723 2.000000
306777 -40.000000
306828 -98.000000
306883 -28.000000
306941 -79.000000
306992 -49.000000
307042 -94.000000
307095 -100.000000
316870 31188.000000
316912 35250.000000
317082 31428.000000
317129 31698.000000
317178 26851.000000
317221 25234.000000
317269 32472.000000
317311 26427.000000
317360 19417.000000
321167 29992.000000
321219 33478.000000
321267 32025.000000
321318 25630.000000
321361 31174.000000
321408 32031.000000
321460 35562.000000
321514 31292.000000
321565 30288.000000
321608 30776.000000
321655 32130.000000
321706 22915.000000
321749 28356.000000
321793 37988.000000
321844 29907.000000
321887 31156.000000
321936 22428.000000
321979 19981.000000
322022 31246.000000
322077 22964.000000
322130 26676.000000
322175 26299.000000
322218 21783.000000
322272 25116.000000
322323 23043.000000
322373 31500.000000
322419 24928.000000
322463 22581.000000
322515 23323.000000
322566 31571.000000
322621 24099.000000
322674 27431.000000
322719 26319.000000
322762 20308.000000
322816 21375.000000
322867 24261.000000
322917 31969.000000
322968 24696.000000
323017 28183.000000
323877 345.000000
323924 -32.000000
323979 165.000000
324029 -54.000000
328285 44.000000
328343 -44.000000
328456 76.000000
328506 -18.000000
328557 0.000000
328606 259.000000
328663 2.000000
328717 19.000000
328774 158.000000
328829 -21.000000
variableStep chrom=REPEAT_IAE.Contig1 span=50
9 349.000000
67 2683.000000
216 675.000000
266 -27.000000
1626 -113.000000
1681 -81.000000
1738 -53.000000
1788 -87.000000
1843 -104.000000
1893 -13.000000
1950 -101.000000
2006 -109.000000
2061 -133.000000
2117 -105.000000
2166 -99.000000
2217 -125.000000
2270 -117.000000
2327 -121.000000
2382 -95.000000
2440 90.000000
2498 -31.000000
2556 -116.000000
2609 -57.000000
2665 -116.000000
2723 -102.000000
2781 91.000000
2832 -74.000000
2884 -92.000000
2942 -94.000000
2993 -119.000000
3043 -66.000000
3094 -101.000000
3152 -5.000000
3207 -117.000000
3263 -59.000000
3317 -91.000000
3931 434.000000
3982 -12.000000
variableStep chrom=HISTO_ZU.Contig65 span=50
9 97.000000
60 3.000000
117 -26.000000
174 200.000000
216 -47.000000
266 -37.000000
322 -35.000000
374 30.000000
426 63.000000
475 49.000000
519 -37.000000
577 157.000000
624 181.000000
672 -2.000000
722 234.000000
768 111.000000
819 87.000000
869 355.000000
915 -2.000000
961 0.000000
1012 71.000000
1065 -24.000000
1120 -8.000000
1164 -30.000000
1210 44.000000
1261 -10.000000
1306 -18.000000
1354 142.000000
1405 -11.000000
1451 -22.000000
1500 -27.000000
1553 -29.000000
1602 44.000000
1660 -26.000000
1710 -35.000000
1761 99.000000
1811 -16.000000
1857 -28.000000
1913 -20.000000
1958 -23.000000
2012 -1.000000
2066 -9.000000
2114 -25.000000
2172 -12.000000
2217 -12.000000
2275 16.000000
2328 -1.000000
2385 -19.000000
2433 13.000000
2487 -12.000000
2534 43.000000
2589 51.000000
2638 44.000000
2688 221.000000
2733 -31.000000
2788 -8.000000
2843 -27.000000
2890 -15.000000
2941 -18.000000
2992 158.000000
3042 2.000000
3097 180.000000
3147 -14.000000
3191 78.000000
3244 -10.000000
3287 -26.000000
3339 -10.000000
3384 1206.000000
3435 332.000000
3486 6.000000
[truncated: 8,769,894 more chars]
