# Supplementary material for: Experimental annotation of the human pathogen Histoplasma capsulatum transcribed regions using high-resolution tiling arrays
Source: BMC Microbiol. 2011 Sep 29;11:216. doi: 10.1186/1471-2180-11-216 (PMC3207942; doi:10.1186/1471-2180-11-216)
Supplement: Additional file 5 — Data S5. WIG formatted minus strand tiling probe intensities mapped to the 11/30/2004 GSC G217B assembly, suitable for viewing in Gbrowse2 http://gmod.org/wiki/GBrowse. [file 1471-2180-11-216-S5.WIG]

track type=wiggle_0 name="RedMed.minus" description="WGTA background subtracted intensities"
variableStep chrom=HISTO_ZY.Contig562 span=50
397 14223.000000
454 7773.000000
510 4735.000000
561 9195.000000
612 1275.000000
670 5.000000
5193 48.000000
5243 -145.000000
5301 237.000000
5352 1101.000000
5407 169.000000
5463 326.000000
5515 1713.000000
5569 165.000000
5950 41657.000000
6001 48241.000000
6051 33230.000000
6107 32598.000000
6154 12394.000000
6203 870.000000
6260 -186.000000
6318 -164.000000
6370 -158.000000
6426 -192.000000
6477 433.000000
6535 65.000000
6585 -217.000000
6642 -147.000000
6692 -185.000000
6748 -116.000000
6805 -44.000000
6863 -165.000000
6921 -188.000000
6971 -82.000000
7021 143.000000
7072 -80.000000
7218 88.000000
7270 108.000000
7326 -61.000000
16084 -125.000000
16138 197.000000
16189 -165.000000
16239 -163.000000
16329 -188.000000
16379 -144.000000
16437 477.000000
16648 -4.000000
16704 -100.000000
16762 -111.000000
16820 -180.000000
16873 -201.000000
16930 -167.000000
16982 157.000000
17034 -104.000000
17087 371.000000
17137 9.000000
17191 1032.000000
17242 -124.000000
17293 -107.000000
17349 -125.000000
17405 -3.000000
17458 -23.000000
17513 -116.000000
17564 200.000000
17622 112.000000
17676 -16.000000
17731 306.000000
17785 -68.000000
17843 -161.000000
17894 -71.000000
17952 -26.000000
18002 -168.000000
18055 -203.000000
23263 162.000000
23305 189.000000
23361 204.000000
23408 -131.000000
23461 332.000000
23511 -140.000000
23564 -63.000000
23615 -140.000000
23657 690.000000
23702 289.000000
23754 -145.000000
23796 -168.000000
23846 -161.000000
23894 75.000000
23940 -12.000000
23996 -39.000000
24042 -85.000000
24096 779.000000
24142 -176.000000
24193 893.000000
24240 -195.000000
24294 -150.000000
24344 -11.000000
24399 -109.000000
24451 -217.000000
24504 -65.000000
24557 139.000000
24612 -152.000000
24669 -192.000000
24727 -124.000000
24777 -82.000000
24833 -129.000000
24886 -191.000000
24944 -115.000000
24997 -142.000000
25055 -10.000000
25113 -214.000000
25171 -136.000000
25229 -208.000000
25279 -154.000000
25336 -206.000000
25388 -106.000000
25439 -116.000000
25491 -149.000000
25545 -188.000000
25601 -152.000000
25658 99.000000
25716 -112.000000
25771 -101.000000
25821 -47.000000
25879 -16.000000
25933 16.000000
25991 91.000000
26044 203.000000
26101 -100.000000
26154 37.000000
26210 50.000000
26342 -196.000000
26398 182.000000
26447 -192.000000
26489 68.000000
26532 -101.000000
26586 1263.000000
26636 -92.000000
26685 -137.000000
26743 1159.000000
26799 -141.000000
26849 656.000000
26892 24.000000
26939 14957.000000
26991 59.000000
27039 102.000000
27094 -124.000000
27146 -117.000000
27200 -123.000000
27249 -5.000000
27297 -51.000000
27340 -146.000000
27398 -116.000000
27453 264.000000
27499 -200.000000
27557 -177.000000
27609 53304.000000
27658 -125.000000
27711 -162.000000
27759 -83.000000
27805 843.000000
27852 -98.000000
27895 -124.000000
27949 -102.000000
28002 -86.000000
28053 868.000000
28103 121.000000
28161 48.000000
28217 691.000000
28275 -188.000000
28325 -90.000000
28380 290.000000
28434 285.000000
28485 4052.000000
28536 437.000000
28590 410.000000
28646 2546.000000
28691 842.000000
28734 228.000000
28784 816.000000
28829 1088.000000
28874 224.000000
28924 458.000000
28968 782.000000
29018 1081.000000
29060 532.000000
29116 832.000000
29162 687.000000
29217 185.000000
29267 320.000000
29322 91.000000
29369 695.000000
29419 443.000000
29470 605.000000
29518 -159.000000
29571 3.000000
29621 308.000000
29673 1268.000000
29724 266.000000
29773 76.000000
29823 85.000000
29881 685.000000
29935 140.000000
29986 150.000000
30033 -58.000000
30080 74.000000
30123 13.000000
30169 -48.000000
30226 209.000000
30276 57.000000
30327 51.000000
30384 167.000000
30435 90.000000
30483 510.000000
30538 220.000000
30588 40.000000
30631 98.000000
30683 -112.000000
30741 -54.000000
30797 98.000000
30849 65.000000
30903 208.000000
30954 130.000000
31007 1689.000000
31063 1560.000000
31107 55.000000
31156 143.000000
31209 18.000000
31263 -36.000000
31321 -76.000000
31371 -144.000000
31423 -116.000000
31472 -182.000000
31528 50.000000
31584 79.000000
31631 -6.000000
31679 2611.000000
31730 140.000000
31784 183.000000
31830 -198.000000
31888 7881.000000
31932 258.000000
31982 -82.000000
32035 158.000000
32085 206.000000
32127 -119.000000
32171 -185.000000
32213 -104.000000
32265 -154.000000
32323 803.000000
32373 93.000000
32425 -169.000000
32475 -104.000000
32530 -92.000000
32588 -123.000000
32641 1017.000000
32691 267.000000
32739 404.000000
32794 473.000000
32841 5370.000000
32887 265.000000
32934 -124.000000
32984 -29.000000
33027 -116.000000
33079 -36.000000
33125 -136.000000
33173 480.000000
33215 -36.000000
33273 -79.000000
33318 343.000000
33363 1425.000000
33411 -127.000000
33455 2032.000000
33504 323.000000
33554 -51.000000
33602 -76.000000
33652 -113.000000
33694 299.000000
33750 17.000000
33804 -166.000000
33855 220.000000
33905 53.000000
33949 -79.000000
34004 -147.000000
34055 31.000000
34107 -56.000000
34165 15.000000
34215 -169.000000
34264 -153.000000
34314 -34.000000
34364 -70.000000
34416 -155.000000
34470 3966.000000
34523 -131.000000
34577 -135.000000
34627 -101.000000
34679 -74.000000
34732 313.000000
34784 -141.000000
34834 -213.000000
34891 717.000000
34936 -121.000000
34994 -109.000000
35044 -123.000000
35100 -64.000000
35151 -132.000000
35202 43.000000
35255 -54.000000
35303 -185.000000
35353 219.000000
35402 -128.000000
35458 -101.000000
35511 -49.000000
35564 -112.000000
35615 188.000000
35663 301.000000
35714 -82.000000
35758 -118.000000
35811 -35.000000
35950 -144.000000
35997 105.000000
36049 164.000000
36096 310.000000
36150 -19.000000
36203 -105.000000
36248 -40.000000
36305 431.000000
36360 -76.000000
36410 -121.000000
36460 -56.000000
36502 65257.000000
36552 245.000000
36600 112.000000
36642 -3.000000
36690 8.000000
36738 -98.000000
36786 102.000000
36834 -68.000000
36880 55.000000
36930 46874.000000
36985 85.000000
37037 -106.000000
37095 -169.000000
37138 -190.000000
37195 -109.000000
37242 979.000000
37293 661.000000
37345 130.000000
37391 -176.000000
37437 -45.000000
37493 -154.000000
37545 -70.000000
37591 64.000000
37640 -20.000000
37691 251.000000
37745 196.000000
37787 -47.000000
37838 894.000000
37884 146.000000
37934 -149.000000
37991 -120.000000
38035 3527.000000
38079 -12.000000
38125 -152.000000
38170 -116.000000
38217 154.000000
38265 -131.000000
38308 -121.000000
39469 22.000000
39527 540.000000
39576 6.000000
39630 -31.000000
39680 1329.000000
39727 171.000000
39777 132.000000
39828 562.000000
39883 235.000000
39929 -5.000000
39972 130.000000
40121 25.000000
40169 245.000000
40222 95.000000
40271 -91.000000
40319 3435.000000
40374 -157.000000
40430 -149.000000
40481 1827.000000
40525 202.000000
40577 288.000000
40623 -15.000000
40673 87.000000
40723 -17.000000
40843 52.000000
40885 1087.000000
40928 1786.000000
40970 200.000000
41012 -64.000000
41062 -116.000000
41106 274.000000
41154 221.000000
41206 -119.000000
41258 2316.000000
41302 40.000000
41344 -25.000000
41391 73.000000
41448 374.000000
41496 1487.000000
41544 355.000000
41600 -60.000000
41649 -35.000000
41704 677.000000
41756 -111.000000
41807 3276.000000
41858 264.000000
41901 103.000000
41946 317.000000
41996 109.000000
42046 -64.000000
42095 -200.000000
42145 466.000000
42192 15199.000000
42237 2104.000000
42285 1702.000000
42331 55.000000
42382 419.000000
42431 -39.000000
42481 -214.000000
42539 -83.000000
42658 -100.000000
42710 453.000000
42767 361.000000
42825 53.000000
42883 -161.000000
42938 -84.000000
42989 142.000000
43043 -8.000000
43101 -149.000000
43621 -181.000000
43669 -150.000000
43723 -143.000000
43769 -98.000000
43823 -138.000000
43880 -70.000000
43927 308.000000
43977 3425.000000
44027 6785.000000
44071 3369.000000
44124 8376.000000
44169 1456.000000
44212 -101.000000
44261 -81.000000
44363 -183.000000
44415 -100.000000
44467 311.000000
44515 13.000000
44557 22.000000
44604 -147.000000
44655 -150.000000
44710 -99.000000
44760 -127.000000
44817 -127.000000
45276 22933.000000
45333 1284.000000
45391 365.000000
45441 22.000000
45491 -127.000000
45543 -130.000000
45917 34903.000000
46045 2663.000000
46096 -9.000000
46148 53.000000
46198 -131.000000
65580 -102.000000
65630 504.000000
65687 805.000000
65738 46.000000
65796 13.000000
65847 725.000000
65899 664.000000
65950 719.000000
66328 12118.000000
66378 31235.000000
66431 19617.000000
66481 10158.000000
83633 64809.000000
83687 65257.000000
87085 -73.000000
87135 189.000000
87193 4089.000000
87243 701.000000
87299 4.000000
87355 -150.000000
87413 2492.000000
87470 2127.000000
87838 15293.000000
87888 11344.000000
87946 7119.000000
87996 9954.000000
88046 -176.000000
88099 -199.000000
88157 -150.000000
88215 -185.000000
88265 96.000000
88314 0.000000
88370 -147.000000
88422 128.000000
88474 -199.000000
88532 -127.000000
88582 -102.000000
88640 -172.000000
88690 -161.000000
88744 -160.000000
88794 -91.000000
88850 122.000000
88907 91.000000
88964 -162.000000
89014 646.000000
89066 -119.000000
89116 -43.000000
89174 -155.000000
89232 -63.000000
89278 -128.000000
89324 -174.000000
89378 -39.000000
89426 24.000000
89471 -46.000000
89523 -173.000000
89569 -145.000000
89626 -20.000000
89673 340.000000
89720 732.000000
89770 -19.000000
89820 922.000000
89875 219.000000
89925 288.000000
89970 23972.000000
90019 -141.000000
90062 -111.000000
90110 12.000000
90164 -126.000000
90215 -88.000000
90258 -39.000000
90311 87.000000
90368 -104.000000
90424 -31.000000
90475 -108.000000
90528 53.000000
90577 -116.000000
90633 -83.000000
90683 -73.000000
90725 -170.000000
90769 -155.000000
90827 -47.000000
90872 122.000000
90922 53.000000
90966 70.000000
91010 -54.000000
91056 -16.000000
91105 -47.000000
91155 -153.000000
91207 -141.000000
91265 113.000000
91317 166.000000
91361 344.000000
91408 368.000000
91456 -186.000000
91506 -30.000000
91560 -114.000000
91612 77.000000
91664 124.000000
91719 -93.000000
91771 276.000000
91819 -18.000000
91867 824.000000
91920 55.000000
91975 17.000000
92023 231.000000
92065 4.000000
92108 210.000000
92155 142.000000
92201 222.000000
92247 983.000000
92299 129.000000
92345 442.000000
92393 288.000000
92437 208.000000
92596 355.000000
92640 21.000000
92692 962.000000
92739 142.000000
92784 195.000000
92833 391.000000
92877 324.000000
92922 236.000000
92972 453.000000
93022 209.000000
93065 30.000000
93118 507.000000
93176 972.000000
93227 435.000000
93284 122.000000
93327 523.000000
93375 -29.000000
93420 266.000000
93463 1417.000000
93505 189.000000
93555 49.000000
93603 7016.000000
93654 30.000000
93708 342.000000
93764 550.000000
93816 3421.000000
93866 237.000000
93916 64.000000
93967 139.000000
94017 213.000000
94068 62.000000
94123 1433.000000
94167 2132.000000
94221 64.000000
94274 540.000000
94330 500.000000
94381 3.000000
94433 -69.000000
94486 -32.000000
94538 -47.000000
94586 -64.000000
94638 1092.000000
94680 42.000000
94722 -74.000000
94777 -45.000000
94828 4026.000000
94870 2056.000000
94923 1241.000000
94981 32.000000
95037 185.000000
95095 550.000000
95151 165.000000
95208 253.000000
95254 513.000000
95299 -101.000000
95349 61.000000
95395 533.000000
95442 51.000000
95492 3498.000000
95538 217.000000
95585 354.000000
95628 740.000000
95677 1208.000000
95720 265.000000
95769 68.000000
95811 491.000000
95854 -11.000000
95896 -31.000000
95946 421.000000
95999 955.000000
96057 -160.000000
96109 -124.000000
96158 -46.000000
96200 589.000000
96244 949.000000
96287 1636.000000
96337 -123.000000
96389 -128.000000
96444 -50.000000
96500 226.000000
96554 -27.000000
96604 -54.000000
96652 -54.000000
96701 59.000000
96751 -89.000000
96798 -19.000000
96845 -59.000000
96899 -85.000000
96944 -127.000000
96994 -83.000000
97045 -113.000000
97096 3233.000000
97141 -108.000000
97198 -105.000000
97247 498.000000
97293 310.000000
97336 -167.000000
97380 -90.000000
97431 -168.000000
97476 -79.000000
97525 -118.000000
97567 2340.000000
97614 680.000000
97656 35.000000
97698 -46.000000
97755 290.000000
97799 -118.000000
97849 -54.000000
97906 688.000000
97949 -42.000000
97994 5.000000
98043 529.000000
98092 -165.000000
98144 2.000000
98200 -157.000000
98242 -66.000000
98287 -15.000000
98341 -77.000000
98390 599.000000
98441 10.000000
98493 27.000000
98543 -35.000000
98593 -39.000000
98637 2913.000000
98693 -133.000000
98744 17298.000000
98786 -18.000000
98833 26.000000
98889 -103.000000
98945 310.000000
98995 222.000000
99052 -42.000000
99108 -95.000000
99160 -136.000000
99218 -35.000000
99276 490.000000
100013 1558.000000
100064 396.000000
100114 -63.000000
100164 124.000000
100562 23.000000
100618 184.000000
100673 -150.000000
100723 178.000000
100777 -16.000000
100833 200.000000
100880 -193.000000
100932 -107.000000
113244 155.000000
113297 3885.000000
113343 209.000000
113397 194.000000
113448 -19.000000
113504 -100.000000
113558 -135.000000
122607 874.000000
variableStep chrom=HISTO_ZZ.Contig4. span=50
1 120.000000
51 43.000000
106 10.000000
156 156.000000
207 115.000000
261 359.000000
316 16.000000
367 -48.000000
425 -38.000000
475 -54.000000
532 -26.000000
587 -12.000000
644 -63.000000
698 52.000000
794 -53.000000
848 165.000000
898 -25.000000
942 -48.000000
994 -47.000000
1048 -31.000000
1095 -37.000000
1153 -57.000000
1205 -42.000000
1257 -68.000000
1307 -57.000000
1357 -53.000000
1409 17.000000
1462 -44.000000
1509 13.000000
1562 49.000000
1619 -29.000000
1663 -17.000000
1713 -24.000000
1755 29.000000
1804 23.000000
1861 -10.000000
1906 170.000000
1956 78.000000
1999 12.000000
2041 266.000000
2085 -39.000000
2130 337.000000
2177 -23.000000
2221 -38.000000
2271 223.000000
2320 -12.000000
2370 52.000000
2412 -41.000000
2455 -39.000000
2505 1089.000000
2551 -31.000000
2601 8.000000
2647 5.000000
2694 -37.000000
2750 67.000000
2801 1.000000
2846 34.000000
2903 -21.000000
2956 -4.000000
3104 653.000000
3154 509.000000
3204 436.000000
3249 238.000000
3305 272.000000
3348 425.000000
3390 274.000000
3435 231.000000
3478 214.000000
3532 366.000000
3581 421.000000
3625 111.000000
3669 465.000000
3711 155.000000
3758 464.000000
3800 19.000000
3851 364.000000
3900 613.000000
3944 472.000000
4001 434.000000
4050 534.000000
4100 312.000000
4150 171.000000
4199 351.000000
4248 539.000000
4295 559.000000
4337 504.000000
4387 535.000000
4437 666.000000
4483 503.000000
4529 294.000000
4586 470.000000
4635 468.000000
4685 823.000000
4736 785.000000
4786 542.000000
4833 605.000000
4886 916.000000
4940 387.000000
4990 392.000000
5034 395.000000
5085 633.000000
5140 302.000000
5185 356.000000
5237 378.000000
5284 564.000000
5337 184.000000
5386 792.000000
5435 209.000000
5479 554.000000
5527 89.000000
5569 802.000000
5617 295.000000
5668 326.000000
5711 223.000000
5766 359.000000
5816 480.000000
5862 411.000000
5915 345.000000
5968 43.000000
6010 453.000000
6062 35.000000
6112 19.000000
6164 19.000000
6210 310.000000
6263 133.000000
6313 234.000000
6355 149.000000
6408 108.000000
6461 445.000000
6505 138.000000
6556 15.000000
6614 -17.000000
6669 -24.000000
6721 193.000000
6771 -42.000000
6818 74.000000
6869 -38.000000
6912 26.000000
6968 -33.000000
7019 -42.000000
7071 84.000000
7118 -54.000000
7169 -45.000000
7218 -2.000000
7265 -41.000000
7314 -58.000000
7371 8.000000
7418 17.000000
7473 -19.000000
7525 -9.000000
7582 220.000000
7637 614.000000
7688 345.500000
7738 32.500000
7790 551.500000
7833 292.500000
7877 77.500000
7929 110.500000
7979 -16.500000
8026 -11.500000
8079 -47.500000
8125 -30.500000
8181 -40.500000
8233 -16.500000
8277 -3.500000
8321 -3.500000
8364 21.500000
8417 -66.500000
8469 94.500000
8514 10.500000
8564 28.500000
8619 -38.500000
8674 133.500000
8725 68.500000
8781 114.500000
8836 -26.500000
8888 -34.500000
8942 -7.500000
8985 -31.500000
9032 55.500000
9074 -14.500000
9119 65.500000
9165 -53.500000
9215 -1.500000
9265 -18.500000
9313 1.500000
9363 -47.500000
9412 277.500000
9456 -2.500000
9506 -17.500000
9563 -48.500000
9613 -6.500000
9655 -42.500000
9702 175.500000
9746 46.500000
9791 -34.500000
9840 242.500000
9890 152.500000
9935 -78.500000
9986 -17.500000
10035 -12.500000
10085 -10.500000
10133 1266.500000
10191 -80.500000
10242 -57.500000
10288 527.500000
10336 90.500000
10383 -48.500000
10433 -61.500000
10485 1141.500000
10527 3366.500000
10569 -92.500000
10623 -56.500000
10677 -48.500000
10732 -13.500000
10781 2089.500000
10826 -16.500000
10871 -58.500000
10919 -55.500000
10965 -55.500000
11014 25.500000
11067 -24.500000
11114 -7.500000
11159 -39.500000
11216 138.500000
11262 19.500000
11310 116.500000
11353 6.500000
11398 61.500000
11448 -39.500000
11490 -63.500000
11547 -53.500000
11597 -48.500000
11645 -56.500000
11691 3.500000
11737 437.500000
11794 678.500000
11836 74.500000
11894 136.500000
11943 -63.500000
11996 -29.500000
12047 -21.500000
12096 -45.500000
12144 277.500000
12188 -41.500000
12233 -32.500000
12287 -31.500000
12334 32.500000
12377 -47.500000
12434 45.500000
12477 -65.500000
12521 59.500000
12577 -33.500000
12629 -15.500000
12686 146.500000
12735 68.500000
12791 479.500000
12846 1008.500000
12896 491.500000
12949 2135.500000
13001 2229.500000
13057 469.500000
13114 647.500000
13170 34.500000
13213 45.500000
13261 899.500000
13311 589.500000
13355 3.500000
13399 -89.500000
13454 1.500000
13504 1299.500000
13562 1061.500000
13614 147.500000
13664 327.500000
13710 226.500000
13760 -13.500000
13807 438.500000
13852 519.500000
13894 251.500000
13945 379.500000
13998 571.500000
14052 332.500000
14105 202.500000
14160 309.500000
14205 409.500000
14261 508.500000
14303 77.500000
14355 212.500000
14406 512.500000
14461 532.500000
14503 586.500000
14557 1009.500000
14608 395.500000
14657 85.500000
14708 25.500000
14754 297.500000
14805 494.500000
14853 337.500000
14911 170.500000
14955 212.500000
14998 704.500000
15051 93.500000
15100 214.500000
15151 657.500000
15201 472.500000
15251 1541.500000
15306 453.500000
15354 167.500000
15402 605.500000
15446 903.500000
15499 3010.500000
15545 773.500000
15600 622.500000
15650 108.500000
15692 144.500000
15741 366.500000
15793 466.500000
15848 203.500000
15890 483.500000
15942 1129.500000
15990 539.500000
16035 105.500000
16084 1323.500000
16138 146.500000
16196 582.500000
16244 535.500000
16297 358.500000
16354 1352.500000
16412 131.500000
16458 248.500000
16510 30.500000
16560 540.500000
16613 107.500000
16664 371.500000
16720 116.500000
16767 35.500000
16812 593.500000
16866 690.500000
16909 2089.500000
16954 324.500000
17001 251.500000
17046 9.500000
17097 143.500000
17140 -78.500000
17198 -51.500000
17246 360.500000
17296 79.500000
17345 499.500000
17395 -31.500000
17444 -55.500000
17492 308.500000
17536 195.500000
17584 201.500000
17632 226.500000
17680 138.500000
17728 109.500000
17777 -48.500000
17819 350.500000
17865 -27.500000
17911 -44.500000
17953 -68.500000
18004 -53.500000
18055 1.500000
18101 -37.500000
18149 -74.500000
18201 31.500000
18255 -73.500000
18313 -38.500000
18366 20.500000
18417 2291.500000
18468 936.500000
18513 -79.500000
18567 3361.500000
18613 1059.500000
18663 13.500000
18706 21.500000
18753 -49.500000
18802 -58.500000
18851 -18.500000
18899 -59.500000
18951 -45.500000
19004 504.500000
19060 -52.500000
19105 -2.500000
19150 1120.500000
19199 21.500000
19246 19.500000
19338 608.500000
19387 801.500000
19434 183.500000
19577 166.500000
19629 17.500000
19678 133.500000
19722 8.500000
19764 -24.500000
19814 3296.500000
19862 -21.500000
19913 -43.500000
19965 -39.500000
20014 61.500000
20064 -59.500000
20118 -52.500000
20171 -31.500000
20224 3.500000
20276 -27.500000
20323 501.500000
20368 774.500000
20419 7.500000
20476 11.500000
20528 -29.500000
20575 320.500000
20617 28.500000
20664 -42.500000
20717 40.500000
20759 12.500000
20809 -2.500000
20859 -99.500000
20917 325.500000
20969 466.500000
21016 683.500000
21068 15.500000
21115 585.500000
21164 16.500000
21215 1309.500000
21257 1587.500000
21300 462.500000
21346 5171.500000
21393 3069.500000
21438 252.500000
21484 10.500000
21526 966.500000
21570 -20.500000
21619 149.500000
22121 -59.500000
22168 105.500000
22317 98.500000
22362 55.500000
22410 -59.500000
22466 4924.500000
22645 74.500000
22691 823.500000
22968 1297.500000
23018 1438.500000
23062 1044.500000
23210 411.500000
23256 371.500000
23299 945.500000
23349 187.500000
23394 162.500000
23444 455.500000
23490 518.500000
23539 2.500000
23586 344.500000
23636 10890.500000
23687 2037.500000
23732 841.500000
23777 128.500000
23823 7.500000
23870 110.500000
23918 127.500000
23966 90.500000
24008 -29.500000
24056 593.500000
24103 202.500000
24146 212.500000
24190 112.500000
24236 6141.500000
24278 425.500000
24321 717.500000
24366 357.500000
24416 1211.500000
24564 -59.500000
24614 20.500000
24657 597.500000
24705 612.500000
24755 416.500000
24803 2618.500000
24845 529.500000
24895 749.500000
24943 2445.500000
24997 1094.500000
25098 50.500000
25150 232.500000
25200 1540.500000
25255 1279.500000
25304 92.500000
25352 -27.500000
25395 0.500000
25448 316.500000
25504 -57.500000
25556 1297.500000
25605 61.500000
25647 -18.500000
25698 76.500000
25750 138.500000
25801 -14.500000
25845 -71.500000
25903 919.500000
25960 676.500000
26007 169.500000
26057 651.500000
26110 16809.500000
26152 98.500000
26209 -36.500000
26262 -18.500000
26313 -92.500000
26364 107.500000
26410 894.500000
26455 1793.500000
26497 17.500000
26552 91.500000
26598 119.500000
26640 2106.500000
26685 -67.500000
26733 20.500000
26779 6.500000
26825 139.500000
26875 -46.500000
26924 106.500000
26969 17.500000
27019 1805.500000
27076 26.500000
27119 75.500000
27247 -77.500000
27303 187.500000
27358 327.500000
27415 -27.500000
27465 194.500000
27513 -42.500000
27555 -41.500000
27598 37.500000
27642 121.500000
27692 -0.500000
27737 67.500000
27780 -61.500000
27829 -28.500000
27876 -58.500000
27928 3.500000
27975 -4.500000
28023 -38.500000
28073 0.500000
28117 266.500000
28160 879.500000
28210 21.500000
28259 13.500000
28413 1238.500000
28463 108.500000
28507 3.500000
28556 128.500000
variableStep chrom=HISTO_LZ.Contig14 span=50
2594 -71.000000
2710 -22.000000
19355 13473.000000
19413 1062.000000
19703 590.000000
19754 202.000000
24266 -82.000000
24318 -8.000000
24376 305.000000
24427 -118.000000
24477 -5.000000
24528 289.000000
24579 252.000000
24631 722.000000
25002 7033.000000
25054 7258.000000
25112 11036.000000
25166 6216.000000
26509 1845.000000
26563 -51.000000
26612 65.000000
26977 -14.000000
27032 369.000000
27082 -102.000000
27135 -25.000000
27187 -84.000000
27238 89.000000
27292 -113.000000
27346 85.000000
variableStep chrom=REPEAT_TAB.Contig2 span=50
386 199.000000
440 -90.000000
1251 -116.000000
1308 -24.000000
1363 -114.000000
1420 -75.000000
1837 93.000000
1894 -82.000000
1944 -118.000000
2002 -59.000000
2055 12.000000
2109 -111.000000
2166 56.000000
6681 -53.000000
6736 -30.000000
variableStep chrom=HISTO_KAC.Contig1 span=50
7 139.000000
108 12.000000
158 486.000000
214 408.000000
322 89.000000
372 1089.000000
427 145.000000
478 99.000000
534 1558.000000
588 63.000000
644 24.000000
741 15.000000
796 -26.000000
854 28.000000
1098 -20.000000
1150 -6.000000
1319 45.000000
1373 -23.000000
1519 181.000000
1569 2.000000
1625 -4.000000
1676 -2.000000
1733 1633.000000
1791 -21.000000
1848 -28.000000
1898 34.000000
1949 -17.000000
2003 96.000000
2056 -18.000000
2114 31.000000
2164 0.000000
2214 -4.000000
2271 42.000000
2326 -11.000000
2376 -29.000000
2434 15.000000
2488 91.000000
2542 -6.000000
2595 -19.000000
2645 -14.000000
2702 -9.000000
2752 41.000000
2810 -13.000000
2863 39.000000
2910 9.000000
2968 101.000000
3018 -9.000000
3073 1048.000000
3127 127.000000
3259 28.000000
3315 -4.000000
3366 -15.000000
3424 124.000000
3482 -29.000000
3540 -11.000000
3596 12.000000
3648 -25.000000
3704 52.000000
3754 15.000000
3849 -17.000000
3907 -24.000000
3965 -6.000000
4021 240.000000
4076 49.000000
4134 -24.000000
4188 73.000000
variableStep chrom=HISTO_IAK.Contig4 span=50
1 4.000000
57 -27.000000
111 8.000000
169 86.000000
215 -27.000000
273 5.000000
328 1133.000000
378 -9.000000
429 -23.000000
481 -26.000000
535 67.000000
585 -3.000000
632 1344.000000
679 17.000000
722 39.000000
770 2.000000
815 23.000000
860 37.000000
912 26.000000
970 -26.000000
1028 -28.000000
1082 -2.000000
1140 12.000000
1192 -30.000000
1249 -30.000000
1299 -19.000000
1402 -27.000000
1454 7.000000
1507 -32.000000
1557 -19.000000
1607 -32.000000
1665 -28.000000
1718 8.000000
1766 -30.000000
1822 -31.000000
1873 -26.000000
1929 -28.000000
1987 -2.000000
2043 -28.000000
2101 -27.000000
2156 -27.000000
2209 -28.000000
2259 -9.000000
2309 7.000000
2359 -21.000000
2406 9.000000
2453 -30.000000
2504 -1.000000
2556 -32.000000
2606 5.000000
2662 -20.000000
2714 3.000000
2764 -27.000000
2822 -30.000000
2872 -30.000000
2923 -30.000000
2973 6.000000
3030 -25.000000
3078 -27.000000
3130 -31.000000
3179 63.000000
3224 -24.000000
3281 -30.000000
3339 -21.000000
3396 -8.000000
3444 -16.000000
3502 -25.000000
3557 -26.000000
3606 265.000000
3651 40.000000
3701 12.000000
3746 106.000000
3789 22.000000
3838 4.000000
3886 161.000000
3929 79.000000
3977 308.000000
4019 -27.000000
4077 31.000000
4134 -16.000000
4188 -16.000000
4238 -11.000000
4294 49.000000
4351 -27.000000
4403 -29.000000
4461 -2.000000
4515 -3.000000
4569 -22.000000
4626 -13.000000
4682 -13.000000
4735 -10.000000
4790 -29.000000
4845 -26.000000
4899 -13.000000
4955 -24.000000
5011 -20.000000
5063 -2.000000
5117 -30.000000
5167 -15.000000
5215 -14.000000
5259 -28.000000
5310 60.000000
5359 298.000000
5404 7.000000
5454 20.000000
5498 -11.000000
5542 51.000000
5591 -24.000000
5639 216.000000
5683 202.000000
5731 169.000000
5775 38.000000
5822 2.000000
5866 2.000000
5916 25.000000
5966 1905.000000
6016 35.000000
6067 -21.000000
6111 1.000000
6159 -1.000000
6208 48.000000
6256 76.000000
6300 185.000000
6346 49.000000
6396 38.000000
6439 91.000000
6485 22.000000
6529 385.000000
6575 13.000000
6619 127.000000
6670 2.000000
6714 -13.000000
6763 99.000000
6805 16.000000
6850 228.000000
6895 14.000000
6944 94.000000
6993 -4.000000
7037 37.000000
7086 34.000000
7128 28.000000
7178 84.000000
7229 -26.000000
7273 21.000000
7322 -4.000000
7367 21.000000
7415 12.000000
7457 53.000000
7508 0.000000
7558 35.000000
7604 26.000000
7646 9.000000
7695 70.000000
7744 10.000000
7791 585.000000
7835 -26.000000
7889 12.000000
7931 14.000000
7974 -22.000000
8023 127.000000
8071 45.000000
8120 20.000000
8162 36.000000
8209 375.000000
8255 0.000000
8300 23.000000
8342 104.000000
8384 163.000000
8434 398.000000
8479 5.000000
8523 23.000000
8573 -11.000000
8620 -1.000000
8667 -13.000000
8710 46.000000
8757 1106.000000
8806 17.000000
8853 129.000000
8902 115.000000
8957 31.000000
9007 -32.000000
9064 -22.000000
9120 -15.000000
9170 5.000000
9225 -12.000000
variableStep chrom=HISTO_GP.Contig25 span=50
2065 -46.000000
2120 41.000000
2177 -8.000000
2229 -35.000000
2284 3.000000
2340 200.000000
2395 55.000000
2862 290.000000
5127 3475.000000
5179 18.000000
5232 170.000000
5282 3704.000000
5337 47.000000
5394 -28.000000
variableStep chrom=HISTO_IBP.Contig1 span=50
1 -12.000000
51 -22.000000
109 -17.000000
166 16.000000
223 -8.000000
276 56.000000
332 -22.000000
378 24.000000
420 -23.000000
476 -21.000000
526 4.000000
577 169.000000
619 -23.000000
674 -32.000000
731 -24.000000
789 -3.000000
845 -12.000000
894 -7.000000
940 9.000000
989 -25.000000
1041 287.000000
1091 0.000000
1140 33.000000
1192 -23.000000
1242 89.000000
1292 -30.000000
1342 27.000000
1387 -7.000000
1433 -13.000000
1480 -6.000000
1525 -30.000000
1575 2.000000
1617 11.000000
1663 44.000000
1715 147.000000
1759 3.000000
1809 -27.000000
1855 83.000000
1903 58.000000
1952 18.000000
2000 39.000000
2042 29.000000
2092 36.000000
2136 16.000000
2193 20.000000
2237 81.000000
2279 80.000000
variableStep chrom=HISTO_AAM.Contig2 span=50
8 59.000000
50 18.000000
94 -1.000000
141 27.000000
188 428.000000
239 18.000000
289 84.000000
342 3.000000
397 288.000000
455 691.000000
513 39.000000
563 -7.000000
616 44.000000
9742 20886.000000
9793 45443.000000
9835 42860.000000
9886 16279.000000
20002 1982.000000
20052 158.000000
20103 312.000000
20154 2310.000000
20209 1641.000000
20267 -1.000000
20324 38.000000
variableStep chrom=HISTO_AAM.Contig3 span=50
451 -7.000000
501 -9.000000
variableStep chrom=HISTO_AAC.Contig51 span=50
1555 866.500000
1609 48.500000
1657 96.500000
1699 14.500000
1742 -3.500000
1792 -2.500000
1839 20.500000
1889 248.500000
1937 48.500000
variableStep chrom=HISTO_GY.Contig471 span=50
9 190.000000
154 72.000000
278 588.000000
327 450.000000
378 10.000000
420 10.000000
471 449.000000
513 114.000000
557 58.000000
601 -57.000000
655 -36.000000
705 -34.000000
752 89.000000
794 -28.000000
845 1192.000000
892 87.000000
940 34.000000
987 19.000000
1042 174.000000
1096 847.000000
1153 -58.000000
1205 27.000000
1258 450.000000
1306 419.000000
1349 375.000000
1404 60.000000
1454 -50.000000
1509 -6.000000
1565 502.000000
1612 271.000000
1654 -64.000000
1709 -62.000000
1760 -35.000000
1802 -32.000000
1851 180.000000
1897 10.000000
1940 -69.000000
1988 138.000000
2043 -58.000000
2098 -43.000000
2152 -27.000000
2195 167.000000
2239 -66.000000
2290 1230.000000
2333 16.000000
2381 -62.000000
2436 -4.000000
2491 49.000000
2542 70.000000
2588 45.000000
2632 -42.000000
2678 153.000000
2729 781.000000
2778 -13.000000
2824 2073.000000
2868 628.000000
2916 -3.000000
2967 8.000000
3009 266.000000
3066 35.000000
3114 605.000000
3157 126.000000
3199 -68.000000
3245 -63.000000
3295 -73.000000
3337 -42.000000
3379 -78.000000
3431 -59.000000
3474 -48.000000
3522 104.000000
3570 1021.000000
3612 2428.000000
3660 886.000000
3704 3.000000
3750 18.000000
3799 -26.000000
3844 -52.000000
3893 360.000000
3941 -55.000000
3991 132.000000
4040 158.000000
4090 15952.000000
4204 -36.000000
4333 111.000000
4382 -45.000000
4560 -55.000000
4613 -72.000000
4669 70.000000
4859 -70.000000
4909 -20.000000
4959 13.000000
5009 -86.000000
5065 -85.000000
5115 -98.000000
5172 -35.000000
5225 -58.000000
5349 -97.000000
5405 1.000000
5463 -87.000000
5513 -73.000000
5571 -66.000000
5629 -33.000000
5774 -49.000000
5827 22.000000
5879 -27.000000
5959 81.000000
6083 -22.000000
6133 11.000000
6182 164.000000
6240 -62.000000
6296 -64.000000
6344 -64.000000
6394 -59.000000
6445 23.000000
6500 -58.000000
6542 172.000000
6585 74.000000
6635 138.000000
6682 -33.000000
6732 196.000000
6777 161.000000
6829 -88.000000
6878 194.000000
6926 -9.000000
6971 -7.000000
7016 21.000000
7061 268.000000
7103 -52.000000
7153 -15.000000
7203 -37.000000
7246 94.000000
7291 -37.000000
7335 19.000000
7387 -34.000000
7433 -6.000000
7479 -67.000000
7535 -56.000000
7593 -52.000000
7643 -14.000000
7698 100.000000
7756 164.000000
7806 473.000000
7855 267.000000
7901 200.000000
7946 2826.000000
7989 6.000000
8038 60.000000
8087 74.000000
8137 204.000000
8184 516.000000
8227 11.000000
8274 28.000000
8327 146.000000
8370 117.000000
8418 -5.000000
8472 -6.000000
8526 41.000000
8573 87.000000
8625 50.000000
8677 24.000000
8731 47.000000
8777 4.000000
8825 59.000000
8879 77.000000
8923 0.000000
8968 149.000000
9010 -59.000000
9066 -4.000000
9116 8.000000
9172 -50.000000
9230 1515.000000
9281 37.000000
9332 799.000000
9389 184.000000
9432 623.000000
9475 13.000000
9525 -4.000000
9575 148.000000
9625 120.000000
9673 111.000000
9731 259.000000
9782 132.000000
9840 46.000000
9994 44.000000
10042 221.000000
10094 165.000000
10147 80.000000
10196 316.000000
10250 31.000000
10308 143.000000
10365 106.000000
10417 249.000000
10467 835.000000
10514 221.000000
10561 174.000000
10613 55.000000
10659 107.000000
10716 39.000000
10764 141.000000
10818 54.000000
10869 704.000000
10917 169.000000
10967 357.000000
11020 -29.000000
11075 -82.000000
11125 100.000000
11172 113.000000
11228 -95.000000
11279 -64.000000
11333 409.000000
11389 399.000000
11444 79.000000
11500 23.000000
11558 -11.000000
11610 35.000000
11654 -45.000000
11705 -83.000000
11762 690.000000
11817 4.000000
11870 -59.000000
11922 38.000000
11971 386.000000
12013 195.000000
12063 453.000000
12111 305.000000
12153 33.000000
12199 4.000000
12241 404.000000
12293 6.000000
12337 13.000000
12381 19786.000000
12430 7381.000000
12481 32.000000
12523 45.000000
12565 -48.000000
12623 187.000000
12665 6.000000
12723 116.000000
12768 28.000000
12814 -50.000000
12868 5.000000
12919 225.000000
12968 -29.000000
13013 41.000000
13064 270.000000
13117 -14.000000
13168 9.000000
13217 92.000000
13267 1911.000000
13313 14.000000
13360 -11.000000
13411 -55.000000
13462 -49.000000
13510 -81.000000
13559 159.000000
13610 93.000000
13655 -37.000000
13707 18.000000
13762 -69.000000
13812 -10.000000
13860 -31.000000
13902 -6.000000
13953 140.000000
14007 355.000000
14054 476.000000
14106 3181.000000
14160 162.000000
14218 144.000000
14272 223.000000
14322 368.000000
14377 701.000000
14427 305.000000
14485 244.000000
14535 340.000000
14585 1232.000000
14643 1382.000000
14698 715.000000
14748 506.000000
14802 328.000000
14845 728.000000
14899 1386.000000
14951 100.000000
14999 478.000000
15050 299.000000
15100 372.000000
15151 419.000000
15201 538.000000
15251 577.000000
15306 744.000000
15359 434.000000
15412 1363.000000
15461 14.000000
15513 1275.000000
15567 404.000000
15617 176.000000
15674 645.000000
15725 601.000000
15781 859.000000
15834 134.000000
15887 -6.000000
15940 1157.000000
15990 925.000000
16040 218.000000
16092 86.000000
16139 -62.000000
16189 388.000000
16243 184.000000
16301 18.000000
16351 619.000000
16397 321.000000
16448 31.000000
16500 -26.000000
16550 -6.000000
16597 137.000000
16639 -76.000000
16688 -42.000000
16745 495.000000
16802 12.000000
16844 -39.000000
16895 -53.000000
16937 72.000000
16992 1737.000000
17043 262.000000
17093 49.000000
17138 1120.000000
17188 313.000000
17239 186.000000
17291 246.000000
17337 -4.000000
17379 62.000000
17433 212.000000
17475 156.000000
17532 131.000000
17584 -70.000000
17627 76.000000
17675 237.000000
17718 301.000000
17768 110.000000
17816 33.000000
17865 375.000000
17923 182.000000
17975 476.000000
18029 3.000000
18087 94.000000
18293 1660.000000
18346 4278.000000
18402 2024.000000
18453 4993.000000
18507 2352.000000
18550 3228.000000
18604 17.000000
18659 2100.000000
18713 3007.000000
18755 2160.000000
18808 1902.000000
18855 3359.000000
18907 1990.000000
18962 606.000000
19012 596.000000
19064 2879.000000
19115 2192.000000
19164 2634.000000
19222 140.000000
19280 870.000000
19331 810.000000
19381 3308.000000
19423 486.000000
19478 118.000000
19535 3870.000000
19577 2752.000000
19621 2790.000000
19671 3296.000000
19724 2287.000000
19773 3523.000000
19826 2130.000000
19879 378.000000
19931 39.000000
19980 11.000000
20034 129.000000
20089 2883.000000
20141 6421.000000
20193 3354.000000
20241 408.000000
20286 1943.000000
20334 6380.000000
20387 3484.000000
20441 1863.000000
20499 505.000000
20556 0.000000
20606 -70.000000
20652 -1.000000
20708 48.000000
20758 -27.000000
20806 -2.000000
20859 95.000000
20914 255.000000
20970 411.000000
21028 879.000000
21082 447.000000
21139 1603.000000
21183 712.000000
21233 82.000000
21281 140.000000
21326 868.000000
21377 197.000000
21426 250.000000
21472 252.000000
21514 519.000000
21562 189.000000
21608 60.000000
21665 368.000000
21720 1046.000000
21770 949.000000
21820 578.000000
21877 1022.000000
21934 409.000000
21984 1603.000000
22027 531.000000
22079 511.000000
22126 214.000000
22183 345.000000
22238 265.000000
22293 242.000000
22343 504.000000
22385 107.000000
22429 -34.000000
22479 -66.000000
22528 -3.000000
22574 53.000000
22622 18.000000
22677 45.000000
22724 -1.000000
22768 70.000000
22823 -24.000000
22872 25.000000
22928 82.000000
22986 -37.000000
23031 63.000000
23075 -19.000000
23117 9.000000
23168 456.000000
23210 -43.000000
23263 -15.000000
23313 821.000000
23355 -49.000000
23408 -11.000000
23457 82.000000
23509 61.000000
23552 -5.000000
23597 -4.000000
23647 -28.000000
23691 -24.000000
23737 -18.000000
23780 -11.000000
23827 289.000000
23869 328.000000
23922 367.000000
23976 -72.000000
24027 -50.000000
24074 -28.000000
24127 -40.000000
24177 -37.000000
24230 123.000000
24280 -67.000000
24332 121.000000
24390 15.000000
24447 -54.000000
24503 -49.000000
24552 -11.000000
24606 12.000000
24652 -63.000000
24702 30.000000
24752 -8.000000
24802 -6.000000
24858 13.000000
24913 42.000000
24968 277.000000
25021 -38.000000
25071 -22.000000
25122 -31.000000
25174 11.000000
25224 200.000000
25266 -51.000000
25318 -43.000000
25365 6.000000
25410 -48.000000
25455 51.000000
25500 -31.000000
25551 -10.000000
25596 -3.000000
25646 -13.000000
25702 -67.000000
25750 -34.000000
25804 5.000000
25906 -107.000000
25961 -9.000000
26014 -53.000000
26064 1333.000000
26109 30.000000
26151 -4.000000
26194 -73.000000
26246 228.000000
26296 325.000000
26340 -60.000000
26390 -87.000000
26433 -72.000000
26488 81.000000
26530 -72.000000
26581 -47.000000
26631 -67.000000
26683 -66.000000
26740 350.000000
26790 45.000000
26843 -31.000000
26889 -35.000000
26944 9.000000
26991 -52.000000
27048 -58.000000
27099 2339.000000
27156 -4.000000
27209 -72.000000
27261 -63.000000
27311 415.000000
27365 -28.000000
27417 75.000000
27468 -22.000000
27526 -72.000000
27578 -85.000000
27629 -51.000000
27676 -51.000000
27722 -89.000000
27774 3.000000
27830 -56.000000
27882 3910.000000
27924 -31.000000
27979 -86.000000
28035 -75.000000
28084 53.000000
28126 -95.000000
28184 -64.000000
28234 -23.000000
28281 -35.000000
28336 -29.000000
28554 20.000000
28596 340.000000
28650 356.000000
28704 537.000000
28758 674.000000
28851 471.000000
28909 424.000000
28963 -54.000000
29013 104.000000
29062 222.000000
29110 34.000000
29167 -33.000000
29221 230.000000
29273 416.000000
29315 852.000000
29373 323.000000
29421 595.000000
29471 613.000000
29529 211.000000
29583 103.000000
29627 442.000000
29678 160.000000
29736 107.000000
29788 -27.000000
29835 744.000000
29892 414.000000
29950 308.000000
30006 1086.000000
30063 174.000000
30113 104.000000
30171 460.000000
30218 315.000000
30271 -38.000000
30321 36.000000
30374 59.000000
30416 -47.000000
30462 33.000000
30511 259.000000
30553 561.000000
30598 10.000000
30647 47.000000
30697 -65.000000
30753 -26.000000
30803 -78.000000
30859 -46.000000
30917 -23.000000
30975 6.000000
31033 109.000000
31083 19.000000
31138 85.000000
31196 106.000000
31249 200.000000
31299 -13.000000
31351 7.000000
31403 -13.000000
31456 73.000000
31511 401.000000
31556 -8.000000
31614 361.000000
31664 148.000000
31711 -73.000000
31759 6.000000
31808 22.000000
31855 93.000000
31901 182.000000
31959 53.000000
32007 550.000000
32051 14.000000
32103 163.000000
32149 211.000000
32200 376.000000
32242 293.000000
32292 434.000000
32343 321.000000
32393 379.000000
32448 198.000000
32495 119.000000
32546 141.000000
32599 138.000000
32646 144.000000
32693 158.000000
32735 6.000000
32780 152.000000
32825 111.000000
32870 66.000000
32921 89.000000
32968 120.000000
33018 71.000000
33061 109.000000
33105 24.000000
33150 99.000000
33200 41.000000
33246 78.000000
33289 37.000000
33338 40.000000
33382 70.000000
33429 31.000000
33474 124.000000
33527 91.000000
33579 79.000000
33635 25.000000
33685 21.000000
33735 72.000000
33780 -5.000000
33835 -13.000000
33889 -23.000000
33942 -7.000000
33991 7.000000
34048 30.000000
34100 13.000000
34154 -3.000000
34197 -6.000000
34247 -1.000000
34305 -18.000000
34351 -21.000000
34409 -29.000000
34467 -24.000000
34517 0.000000
34567 -13.000000
34624 -19.000000
34679 -28.000000
34731 -24.000000
34781 1.000000
34831 -7.000000
34883 -27.000000
34933 -17.000000
34988 -28.000000
35045 -10.000000
35102 -28.000000
35152 -23.000000
35210 -7.000000
35262 11.000000
35320 2.000000
35375 -15.000000
35425 -25.000000
35482 -28.000000
35533 -15.000000
35583 46.000000
35634 11.000000
35681 -27.000000
35731 469.000000
35774 -28.000000
35827 -15.000000
35870 -16.000000
35923 -8.000000
35974 -30.000000
36026 -4.000000
36082 -29.000000
36135 -22.000000
36183 2.000000
36231 18.000000
36278 -7.000000
36333 -21.000000
36375 2.000000
36420 -9.000000
36472 20.000000
36518 38.000000
36568 -8.000000
36618 -16.000000
36667 19.000000
36720 45.000000
36774 126.000000
36819 12.000000
36869 -19.000000
36923 -18.000000
36979 -23.000000
37036 -26.000000
37087 -19.000000
37138 -22.000000
37189 -18.000000
37247 141.000000
37305 265.000000
37395 289.000000
37451 237.000000
37508 447.000000
37566 244.000000
37616 345.000000
37671 -30.000000
37729 -22.000000
37779 262.000000
37828 252.000000
37872 175.000000
37920 5.000000
37964 49.000000
38007 214.000000
38054 66.000000
38105 72.000000
38153 223.000000
38204 10.000000
38253 303.000000
38301 591.000000
38343 133.000000
38388 24.000000
38443 319.000000
38485 253.000000
38527 124.000000
38580 172.000000
38628 191.000000
38677 97.000000
38727 321.000000
38774 246.000000
38824 248.000000
38875 518.000000
38920 196.000000
38962 1478.000000
39004 82.000000
39062 70.000000
39120 -5.000000
39178 12.000000
39228 52.000000
39275 22.000000
39326 -2.000000
39383 257.000000
39431 84.000000
39480 435.000000
39532 180.000000
39581 233.000000
39631 88.000000
39683 40.000000
39737 131.000000
39786 90.000000
39830 120.000000
39885 59.000000
39932 43.000000
39978 -18.000000
40032 60.000000
40078 63.000000
40125 24.000000
40168 104.000000
40215 167.000000
40263 133.000000
40313 47.000000
40355 174.000000
40409 27.000000
40462 -8.000000
40519 81.000000
40561 12.000000
40616 -12.000000
40667 19.000000
40725 0.000000
40778 539.000000
40826 0.000000
40880 182.000000
40932 165.000000
40983 6.000000
41030 269.000000
41079 124.000000
41124 177.000000
41170 311.000000
41215 203.000000
41264 202.000000
41311 59.000000
41357 4.000000
41408 -17.000000
41458 31.000000
41510 2.000000
41556 -9.000000
41609 -27.000000
41659 -30.000000
41713 47.000000
41756 -17.000000
41812 -23.000000
41862 21.000000
41910 12.000000
41959 -18.000000
42011 -26.000000
42061 -24.000000
42109 -4.000000
42163 -26.000000
42213 4940.000000
42262 -24.000000
42319 -26.000000
42377 131.000000
42427 14.000000
42475 2.000000
42527 -31.000000
42583 -24.000000
42634 -24.000000
42686 70.000000
42728 -19.000000
42779 37.000000
42830 -10.000000
42885 -24.000000
42935 9.000000
42986 -23.000000
43039 -4.000000
43084 22.000000
43133 42.000000
43186 -17.000000
43244 16.000000
43291 -9.000000
43336 -28.000000
43382 -21.000000
43433 -16.000000
43491 -21.000000
43544 6.000000
43590 -8.000000
43648 242.000000
43693 -28.000000
44096 -29.000000
44440 3.000000
44483 -8.000000
44532 -5.000000
44578 -5.000000
44624 35.000000
44673 -12.000000
44731 212.000000
44780 -23.000000
44825 -23.000000
44881 -19.000000
44931 -27.000000
44985 -16.000000
45032 140.000000
45085 1653.000000
45138 -19.000000
45188 -12.000000
45239 -7.000000
45283 -22.000000
45335 -25.000000
45387 -10.000000
45443 9.000000
45492 233.000000
45542 -28.000000
45595 33.000000
45638 -9.000000
45689 -15.000000
45731 34.000000
45780 -15.000000
45828 41.000000
45875 27.000000
45919 17.000000
45962 -20.000000
46010 30.000000
46061 18.000000
46110 -3.000000
46168 -29.000000
46225 -30.000000
46279 38.000000
46326 6.000000
46374 4.000000
46421 39.000000
46469 7.000000
46517 -17.000000
46574 -26.000000
46624 -17.000000
46678 14.000000
46797 763.000000
46854 39.000000
46907 996.000000
46951 15.000000
47005 44.000000
47052 1180.000000
47102 556.000000
47154 515.000000
47204 502.000000
47247 719.000000
47300 -19.000000
47351 1474.000000
47394 408.000000
47443 953.000000
47489 75.000000
47546 5229.000000
47602 649.000000
47646 2047.000000
47689 152.000000
47741 1287.000000
47790 282.000000
47832 560.000000
47878 746.000000
47928 1230.000000
47984 71.000000
48034 -28.000000
48088 565.000000
48140 499.000000
48187 10.000000
48237 -2.000000
48286 -27.000000
48335 -12.000000
48391 -20.000000
48442 -20.000000
48495 -4.000000
48547 -24.000000
48602 9.000000
48650 -25.000000
48701 -10.000000
48748 -8.000000
48798 -30.000000
48851 -14.000000
48905 -23.000000
48961 17.000000
49006 538.000000
49061 1014.000000
49107 93.000000
49150 -11.000000
49201 17.000000
49243 -16.000000
49288 -8.000000
49337 -12.000000
49383 -24.000000
49433 11.000000
49479 27.000000
49529 -4.000000
49582 35.000000
49624 -11.000000
49675 -14.000000
49731 8.000000
49777 -31.000000
49830 -1.000000
49878 7.000000
49920 -21.000000
49978 -26.000000
50036 28.000000
50092 -26.000000
50144 41.000000
50194 18.000000
50238 -24.000000
50291 50.000000
50336 505.000000
50381 14.000000
50425 -2.000000
50472 -22.000000
50522 -26.000000
50574 -4.000000
50625 13.000000
50675 2.000000
50726 -18.000000
50771 -13.000000
50824 -27.000000
50875 162.000000
50924 -30.000000
50979 22.000000
51029 -26.000000
51081 7.000000
51128 21.000000
51171 -23.000000
51225 -28.000000
51280 -20.000000
51330 2.000000
51381 1.000000
51435 27.000000
51487 -25.000000
51541 -11.000000
51593 2.000000
51646 -31.000000
51697 -25.000000
51754 13.000000
51810 280.000000
51854 79.000000
51901 10.000000
51953 22.000000
52005 2.000000
52058 75.000000
52112 2.000000
52166 -16.000000
52224 -3.000000
52276 2.000000
52330 33.000000
52385 -8.000000
52432 19.000000
52479 42.000000
52521 1.000000
52570 54.000000
52615 59.000000
52666 17.000000
52722 32.000000
52774 54.000000
52831 -25.000000
52889 45.000000
52938 -23.000000
52990 21.000000
53040 113.000000
53089 14.000000
53147 5.000000
53197 -3.000000
53240 7.000000
53291 18.000000
53341 28.000000
53393 29.000000
53449 12.000000
53500 -20.000000
53550 -13.000000
53601 21.000000
53645 -24.000000
53703 12.000000
53760 -2.000000
53810 -5.000000
53862 1261.000000
53912 18.000000
53959 13.000000
54009 -3.000000
54053 15.000000
54103 21.000000
54153 -18.000000
54205 5.000000
54253 -25.000000
54311 26.000000
54361 22.000000
54416 1630.000000
54463 -2.000000
54515 47.000000
54571 33.000000
54618 42.000000
54664 -21.000000
54722 48.000000
54772 -21.000000
54830 6.000000
54880 -16.000000
54937 39.000000
54990 17.000000
55043 -1.000000
55101 78.000000
55148 88.000000
55190 21.000000
55240 -27.000000
55293 -30.000000
55347 60.000000
55398 16.000000
55444 57.000000
55490 65.000000
55535 124.000000
55577 -1.000000
55635 7.000000
55682 22.000000
55729 40.000000
55772 63.000000
55892 1.000000
55945 2.000000
55987 -1.000000
56039 170.000000
56085 135.000000
56133 65.000000
56178 107.000000
56223 28.000000
56281 69.000000
56335 100.000000
56382 5.000000
56432 77.000000
56490 12.000000
56537 26.000000
56582 -29.000000
56635 102.000000
56677 -16.000000
56727 17.000000
56771 50.000000
56821 11.000000
56919 23.000000
56962 9.000000
57010 1.000000
57065 20.000000
57108 -24.000000
57159 -3.000000
57204 9.000000
57252 -25.000000
57302 -4.000000
57348 0.000000
57405 13.000000
57450 30.000000
57502 121.000000
57553 2.000000
57599 22.000000
57651 164.000000
57694 94.000000
57742 73.000000
57784 34.000000
57834 138.000000
57889 4.000000
57942 18.000000
58000 127.000000
58047 192.000000
58102 252.000000
58146 248.000000
58198 116.000000
58254 396.000000
58299 244.000000
58349 222.000000
58395 109.000000
58452 145.000000
58503 114.000000
58545 49.000000
58591 107.000000
58649 122.000000
58699 63.000000
58742 78.000000
58792 197.000000
58834 53.000000
58884 -1.000000
58928 25.000000
58980 47.000000
59030 66.000000
59072 7.000000
59122 109.000000
59180 140.000000
59228 92.000000
59273 16.000000
59322 92.000000
59370 2121.000000
59414 134.000000
59542 160.000000
59588 -9.000000
59638 189.000000
59686 185.000000
59736 117.000000
59789 62.000000
59839 4.000000
59887 132.000000
59935 67.000000
59982 840.000000
60031 93.000000
60079 16.000000
60137 28.000000
60195 62.000000
60246 94.000000
60289 -11.000000
60339 -17.000000
60395 2.000000
60451 -18.000000
60493 65.000000
60542 69.000000
60585 49.000000
60640 34.000000
60686 7.000000
60741 53.000000
60785 -19.000000
60835 38.000000
60885 83.000000
60935 93.000000
60981 -9.000000
61034 15.000000
61079 -17.000000
61137 40.000000
61188 25.000000
61246 30.000000
61300 89.000000
61344 157.000000
61391 250.000000
61442 111.000000
61494 52.000000
61546 88.000000
61604 100.000000
61654 -7.000000
61710 26.000000
61766 251.000000
61813 1.000000
61860 13.000000
61904 -14.000000
61962 17.000000
62017 9.000000
62149 108.000000
62199 161.000000
62247 182.000000
62297 136.000000
62352 337.000000
62409 358.000000
62459 128.000000
62510 491.000000
62561 302.000000
62604 -12.000000
62654 323.000000
62703 109.000000
62749 249.000000
62799 154.000000
62841 160.000000
62887 213.000000
62934 330.000000
62980 224.000000
63028 718.000000
63073 175.000000
63123 28.000000
63173 200.000000
63228 -2.000000
63280 -14.000000
63336 28.000000
63388 11.000000
63445 316.000000
63498 32.000000
63548 131.000000
63591 196.000000
63735 136.000000
63785 90.000000
63833 54.000000
63879 67.000000
63924 14.000000
63966 -27.000000
64023 -2.000000
64076 -2.000000
64119 -5.000000
64175 -19.000000
64233 -11.000000
64283 13.000000
64336 41.000000
64394 380.000000
64441 235.000000
64498 445.000000
64551 349.000000
64603 312.000000
64661 93.000000
64711 159.000000
64763 152.000000
64817 91.000000
64867 294.000000
64923 65.000000
64971 39.000000
65025 343.000000
65070 210.000000
65117 130.000000
65165 220.000000
65216 48.000000
65273 -7.000000
65331 260.000000
65376 -10.000000
65430 165.000000
65480 99.000000
65529 187.000000
65579 137.000000
65633 57.000000
65682 -27.000000
65740 14.000000
65796 176.000000
65838 183.000000
65888 173.000000
65945 -21.000000
66002 127.000000
66056 -16.000000
66109 -20.000000
66165 -30.000000
66216 -13.000000
66274 -31.000000
66331 -28.000000
66381 -7.000000
66427 -12.000000
66477 -23.000000
66534 33.000000
66580 25.000000
66630 -21.000000
66688 35.000000
66739 -16.000000
66791 25.000000
66838 23.000000
66886 -25.000000
66941 -3.000000
66986 119.000000
67032 -26.000000
67086 10.000000
67142 3.000000
67192 22.000000
67241 -10.000000
67290 10.000000
67342 -1.000000
67392 -13.000000
67446 -23.000000
67500 25.000000
67542 -13.000000
67592 275.000000
67638 -10.000000
67685 5.000000
67729 49.000000
67779 -10.000000
67835 -12.000000
67882 -6.000000
67933 -19.000000
67989 -3.000000
68035 8.000000
68084 23.000000
68129 24.000000
68182 -17.000000
68233 113.000000
68283 26.000000
68328 7.000000
68373 46.000000
68421 376.000000
68469 42.000000
68519 1.000000
68562 -4.000000
68607 12.000000
68653 28.000000
68700 47.000000
68749 34.000000
68796 77.000000
68845 -23.000000
68895 -24.000000
68948 22.000000
69003 -6.000000
69060 -25.000000
69114 296.000000
69164 -28.000000
69221 -20.000000
69271 24.000000
69327 -20.000000
69383 184.000000
69440 227.000000
69486 -15.000000
69534 3.000000
69586 6.000000
69639 7.000000
69689 17.000000
69742 -17.000000
69796 -18.000000
69854 22.000000
69897 -14.000000
69948 136.000000
69997 -10.000000
70051 15.000000
70099 -4.000000
70153 -4.000000
70211 45.000000
70259 22.000000
70303 5.000000
70353 98.000000
70395 -19.000000
70445 65.000000
70492 -7.000000
70542 114.000000
70600 -8.000000
70653 434.000000
70698 -27.000000
70748 -9.000000
70806 -22.000000
70864 -16.000000
70922 -21.000000
70972 3.000000
71020 5.000000
71070 -3.000000
71127 10.000000
71178 120.000000
71220 -8.000000
71271 38.000000
71320 -3.000000
71372 7.000000
71421 89.000000
71466 -15.000000
71521 -9.000000
71578 35.000000
71625 -15.000000
71670 12.000000
71719 12.000000
71776 14.000000
71834 22.000000
71885 12.000000
71930 2.000000
71981 -12.000000
72032 75.000000
72084 61.000000
72134 109.000000
72180 167.000000
72222 94.000000
72273 354.000000
72326 134.000000
72374 65.000000
72418 48.000000
72467 130.000000
72509 69.000000
72560 42.000000
72613 85.000000
72658 -4.000000
72703 -4.000000
72750 15.000000
72798 77.000000
72843 93.000000
72887 88.000000
72934 114.000000
72978 -2.000000
73028 6.000000
73070 -4.000000
73127 21.000000
73177 37.000000
73230 1256.000000
73274 73.000000
73324 95.000000
73380 83.000000
73432 35.000000
73479 119.000000
73528 69.000000
73585 54.000000
73638 113.000000
73688 124.000000
73737 66.000000
73785 165.000000
73835 98.000000
73890 283.000000
73945 27.000000
73999 5.000000
74041 39.000000
74094 161.000000
74139 65.000000
74184 10.000000
74233 43.000000
74283 161.000000
74328 85.000000
74380 0.000000
74430 -7.000000
74473 237.000000
74522 19.000000
74573 14.000000
74629 55.000000
74679 208.000000
74726 132.000000
74781 276.000000
74833 115.000000
74880 90.000000
74931 176.000000
74981 13.000000
75028 1101.000000
75073 153.000000
75116 4.000000
75164 319.000000
75208 -10.000000
75253 -21.000000
75311 -13.000000
75403 96.000000
75450 -25.000000
75501 21.000000
75554 73.000000
75603 1192.000000
75650 -24.000000
75704 121.000000
75746 17.000000
75801 1.000000
75853 8.000000
75897 3.000000
75949 24.000000
75996 -6.000000
76038 4.000000
76085 -14.000000
76141 -9.000000
76194 220.000000
76240 6.000000
76288 13.000000
76339 -1.000000
76382 29.000000
76430 28.000000
76475 44.000000
76518 -6.000000
76566 0.000000
76618 -13.000000
76669 -4.000000
76722 -21.000000
76780 37.000000
76831 16.000000
76876 -6.000000
76926 -4.000000
76975 271.000000
77028 1.000000
77085 -23.000000
77133 12.000000
77183 -4.000000
77237 -24.000000
77295 44.000000
77343 6.000000
77385 14.000000
77431 -10.000000
77477 -30.000000
77533 -8.000000
77585 6.000000
77638 -33.000000
77691 -23.000000
77748 -9.000000
77800 2.000000
77846 -11.000000
77896 25.000000
77945 -4.000000
78000 15.000000
78048 -21.000000
78096 55.000000
78139 134.000000
78187 -16.000000
78238 69.000000
78280 -30.000000
78336 -17.000000
78387 -19.000000
78434 -12.000000
78482 13.000000
78525 42.000000
78568 2.000000
78619 -2.000000
78669 -2.000000
78719 71.000000
78763 1.000000
78812 162.000000
78854 21.000000
78902 4.000000
78948 7.000000
78991 -15.000000
79047 -3.000000
79092 -12.000000
79136 -18.000000
79186 -21.000000
79242 120.000000
79288 -7.000000
79345 -13.000000
79391 -15.000000
79440 0.000000
79486 -21.000000
79535 -15.000000
79588 13.000000
79641 18.000000
79695 29.000000
79737 629.000000
79781 -19.000000
79831 -25.000000
79887 -25.000000
79938 -30.000000
79990 36.000000
80033 -24.000000
80080 193.000000
80128 -18.000000
80178 -19.000000
80222 8.000000
80269 -4.000000
80316 71.000000
80364 28.000000
80414 3.000000
80460 -4.000000
80509 -2.000000
80558 20.000000
80601 -27.000000
80652 -4.000000
80702 -26.000000
80760 -31.000000
80815 2.000000
80860 -5.000000
80902 -25.000000
80959 -16.000000
81011 -16.000000
81058 57.000000
81100 4.000000
81148 -13.000000
81198 -24.000000
81244 -5.000000
81297 5.000000
81345 3.000000
81391 -18.000000
81439 -15.000000
81483 -31.000000
81538 -29.000000
81589 -22.000000
81640 21.000000
81682 -12.000000
81736 6.000000
81789 -15.000000
81840 -26.000000
81892 -27.000000
81942 -23.000000
81998 -25.000000
82050 -28.000000
82105 117.000000
82263 94.000000
82314 51.000000
82364 -2.000000
82412 -26.000000
82466 -28.000000
82523 -25.000000
82579 -25.000000
82637 -30.000000
82691 -28.000000
82749 203.000000
82793 -27.000000
82842 3.000000
82885 -11.000000
82929 327.000000
82979 61.000000
83025 55.000000
83067 10.000000
83119 1.000000
83171 -11.000000
83228 -13.000000
83275 1.000000
83328 464.000000
83371 -13.000000
83423 -3.000000
83471 -27.000000
83529 -30.000000
83581 -24.000000
83639 -26.000000
83696 -26.000000
83750 -21.000000
83801 11.000000
83845 13.000000
83887 -16.000000
83945 -27.000000
83996 -2.000000
84043 23.000000
84085 823.000000
84127 17.000000
84175 38.000000
84226 -18.000000
84278 -23.000000
84321 -25.000000
84377 33.000000
84420 -13.000000
84468 27.000000
84520 -18.000000
84569 75.000000
84619 24.000000
84661 15.000000
84711 -5.000000
84755 8.000000
84803 16.000000
84846 -21.000000
84896 -10.000000
84938 44.000000
84992 -7.000000
85044 51.000000
85096 -30.000000
85152 -16.000000
85209 22.000000
85255 -15.000000
85312 -26.000000
85362 -15.000000
85414 -25.000000
85471 -3.000000
85521 0.000000
85570 -27.000000
85618 -20.000000
85671 -27.000000
85826 12.000000
85876 -4.000000
85930 46.000000
85978 85.000000
86020 21.000000
86070 21.000000
86120 1.000000
86224 8.000000
86266 50.000000
86312 -11.000000
86355 8.000000
86403 7.000000
86452 -1.000000
86505 6.000000
86560 76.000000
86604 13.000000
86658 60.000000
86709 163.000000
86764 136.000000
86806 62.000000
86859 190.000000
86910 329.000000
86961 119.000000
87015 411.000000
87069 265.000000
87124 47.000000
87172 282.000000
87221 271.000000
87270 214.000000
87317 23.000000
87375 -6.000000
87432 48.000000
87481 347.000000
87528 201.000000
87578 273.000000
87626 76.000000
87684 92.000000
87731 60.000000
87781 168.000000
87830 220.000000
87876 428.000000
87924 107.000000
87979 279.000000
88027 257.000000
88069 193.000000
88124 357.000000
88172 15.000000
88225 -7.000000
88279 -8.000000
88333 154.000000
88383 134.000000
88434 281.000000
88480 235.000000
88533 394.000000
88586 172.000000
88641 317.000000
88695 148.000000
88742 168.000000
88785 150.000000
88831 3.000000
88883 16.000000
88939 144.000000
88981 10.000000
89031 108.000000
89081 227.000000
89124 117.000000
89171 -2.000000
89226 251.000000
89280 162.000000
89336 -10.000000
89393 5.000000
89446 16.000000
89492 -15.000000
89542 139.000000
89588 -23.000000
89702 -24.000000
89759 -32.000000
89809 -12.000000
89866 -26.000000
89923 72.000000
89965 1095.000000
90012 63.000000
90065 192.000000
90111 243.000000
90153 638.000000
90196 109.000000
90251 319.000000
90300 339.000000
90343 213.000000
90401 164.000000
90455 134.000000
90507 30.000000
90557 1.000000
90605 162.000000
90657 102.000000
90714 53.000000
90761 431.000000
90812 44.000000
90862 -4.000000
90912 -17.000000
90970 43.000000
91027 -25.000000
91078 350.000000
91123 -4.000000
91169 11.000000
91213 18.000000
91270 -15.000000
91325 47.000000
91377 -20.000000
91427 -22.000000
91480 14.000000
91536 95.000000
91582 1004.000000
91634 56.000000
91681 48.000000
91726 32.000000
91771 45.000000
91817 294.000000
91865 50.000000
91911 54.000000
91953 -18.000000
92003 100.000000
92050 186.000000
92092 73.000000
92140 37.000000
92197 77.000000
92241 54.000000
92294 36.000000
92344 -15.000000
92393 56.000000
92443 -20.000000
92486 72.000000
92532 2.000000
92582 -7.000000
92627 -22.000000
92681 -13.000000
92732 0.000000
92784 -27.000000
92837 -23.000000
92895 -27.000000
92953 -14.000000
93010 -22.000000
93054 -20.000000
93103 -22.000000
93159 30.000000
93204 13.000000
93252 -30.000000
93310 -26.000000
93360 18.000000
93405 -17.000000
93454 -25.000000
93504 1896.000000
93546 60.000000
93590 -12.000000
93634 282.000000
93681 -25.000000
93732 -15.000000
93778 13.000000
93827 18.000000
93871 15.000000
93914 178.000000
93961 -1.000000
94011 -11.000000
94061 11.000000
94110 -5.000000
94157 -29.000000
94209 -8.000000
94267 11.000000
94323 -17.000000
94369 47.000000
94413 67.000000
94459 87.000000
94507 20.000000
94556 37.000000
94606 51.000000
94656 -19.000000
94706 20.000000
94748 47.000000
94793 -25.000000
94840 2.000000
94893 1201.000000
94940 -23.000000
94998 -25.000000
95049 -25.000000
95104 6.000000
95149 -9.000000
95200 -31.000000
95256 -21.000000
95308 -2.000000
95358 -31.000000
95416 -31.000000
95474 -22.000000
95527 -7.000000
95575 -32.000000
95626 9.000000
95681 -12.000000
95732 2.000000
95882 -16.000000
95932 -8.000000
95980 -15.000000
96033 -32.000000
96088 392.000000
96130 -16.000000
96188 7.000000
96244 51.000000
96299 123.000000
96349 78.000000
96397 133.000000
96453 322.000000
96503 348.000000
96561 511.000000
96604 733.000000
96650 406.000000
96705 35.000000
96755 355.000000
96799 239.000000
96846 185.000000
96898 92.000000
96945 281.000000
96992 169.000000
97042 165.000000
97094 339.000000
97147 94.000000
97200 117.000000
97246 372.000000
97297 25.000000
97348 273.000000
97402 232.000000
97448 254.000000
97496 437.000000
97538 183.000000
97587 327.000000
97643 41.000000
97697 88.000000
97749 197.000000
97793 395.000000
97841 101.000000
97890 117.000000
97936 134.000000
97983 33.000000
98033 213.000000
98086 115.000000
98141 111.000000
98199 57.000000
98241 12.000000
98299 -9.000000
98354 104.000000
98405 220.000000
98448 -6.000000
98503 17.000000
98545 -14.000000
98602 57.000000
98658 325.000000
98703 90.000000
98761 243.000000
98811 -20.000000
98854 43.000000
98904 53.000000
98961 -4.000000
99012 -6.000000
99069 5.000000
99119 -26.000000
99174 3.000000
99225 14.000000
99274 -18.000000
99328 177.000000
99380 362.000000
99428 235.000000
99473 209.000000
99519 136.000000
99563 648.000000
99613 -4.000000
99662 113.000000
99706 42.000000
99750 -23.000000
99799 -3.000000
99852 -22.000000
99907 -10.000000
99958 -2.000000
100014 41.000000
100060 -14.000000
100112 154.000000
100161 155.000000
100216 3430.000000
100260 22.000000
100312 111.000000
100431 99.000000
100488 206.000000
100546 223.000000
100596 275.000000
100649 426.000000
100699 387.000000
100750 62.000000
100800 704.000000
100848 585.000000
100896 123.000000
100949 217.000000
101002 359.000000
101059 498.000000
101109 257.000000
101155 119.000000
101208 129.000000
101260 248.000000
101313 256.000000
101453 -9.000000
101511 144.000000
101554 167.000000
101607 3.000000
101665 85.000000
101721 308.000000
101769 401.000000
101812 343.000000
101857 304.000000
101912 -3.000000
101963 39.000000
102009 94.000000
102051 4.000000
102101 -24.000000
102151 116.000000
102200 261.000000
102251 154.000000
102303 90.000000
102354 343.000000
102403 233.000000
102458 271.000000
102510 -5.000000
102562 -9.000000
102612 315.000000
102668 38.000000
102719 -21.000000
102769 19.000000
102827 -20.000000
102878 231.000000
102934 8.000000
102987 33.000000
103041 -20.000000
103156 671.000000
103206 53.000000
103257 11.000000
103306 119.000000
103361 0.000000
103413 27.000000
103469 144.000000
103517 9.000000
103567 191.000000
103624 104.000000
103671 31.000000
103722 94.000000
103770 72.000000
103822 55.000000
103876 4.000000
103934 -23.000000
103984 54.000000
104032 -17.000000
104087 -23.000000
104141 -8.000000
104193 254.000000
104237 -4.000000
104286 -10.000000
104335 66.000000
104379 0.000000
104436 -14.000000
104486 -10.000000
104536 -28.000000
104592 -26.000000
104647 17.000000
104692 6.000000
104743 2.000000
104793 77.000000
104836 -23.000000
104887 59.000000
104935 -12.000000
104986 -1.000000
105034 9.000000
105086 -19.000000
105141 -28.000000
105191 19.000000
105242 -10.000000
105297 13.000000
105355 -21.000000
105413 49.000000
105467 82.000000
105518 -7.000000
105568 20.000000
105622 -18.000000
105673 -4.000000
105725 3.000000
105775 410.000000
105818 28.000000
105860 -28.000000
105916 18.000000
105967 84.000000
106012 -16.000000
106062 17.000000
106113 -28.000000
106733 -12.000000
106788 57.000000
106835 -20.000000
106891 8.000000
106941 -12.000000
106996 27.000000
107038 6.000000
107080 -22.000000
107131 18.000000
107174 69.000000
107232 -14.000000
107289 31.000000
107336 13.000000
107385 1.000000
107440 59.000000
107497 59.000000
107540 14.000000
107594 23.000000
107637 95.000000
107679 -15.000000
107729 -26.000000
107776 -8.000000
107826 85.000000
107876 32.000000
107926 12.000000
107974 1765.000000
108022 33.000000
108065 11.000000
108119 20.000000
108168 46.000000
108219 -17.000000
108277 35.000000
108327 24.000000
108373 26.000000
108420 1.000000
108471 -16.000000
108524 8.000000
108577 44.000000
108626 39.000000
108675 -15.000000
108725 144.000000
108776 5.000000
108824 9.000000
108873 47.000000
108921 132.000000
108965 23.000000
109015 5.000000
109064 41.000000
109112 58.000000
109164 -23.000000
109212 -4.000000
109262 -25.000000
109307 -13.000000
109351 8.000000
109400 33.000000
109456 -10.000000
109514 -4.000000
109569 9.000000
109611 19.000000
109661 -13.000000
109703 -14.000000
109756 -26.000000
109808 757.000000
109852 -14.000000
109898 -16.000000
109944 -1.000000
109990 35.000000
110034 -27.000000
110165 -19.000000
110219 -19.000000
110267 -11.000000
110319 9.000000
110373 0.000000
110423 19.000000
110481 6.000000
110526 3.000000
110576 -6.000000
110634 34.000000
110679 -12.000000
110736 -6.000000
110790 176.000000
110832 93.000000
110875 21.000000
110925 5.000000
110978 36.000000
111028 -8.000000
111085 24.000000
111141 4.000000
111194 19.000000
111249 30.000000
111306 43.000000
111359 30.000000
111416 34.000000
111466 6.000000
111509 49.000000
111557 72.000000
111610 72.000000
111661 249.000000
111711 26.000000
111759 62.000000
111810 -27.000000
111868 1339.000000
111912 123.000000
111963 66.000000
112014 146.000000
112062 58.000000
112110 86.000000
112162 101.000000
112209 154.000000
112263 73.000000
112310 199.000000
112366 178.000000
112417 75.000000
112460 112.000000
112510 80.000000
112559 129.000000
112610 125.000000
112655 22.000000
112708 110.000000
112754 236.000000
112804 127.000000
112856 142.000000
112905 -21.000000
112961 -24.000000
113018 -9.000000
113069 119.000000
113114 140.000000
113162 16.000000
113217 159.000000
113272 127.000000
113325 0.000000
113381 109.000000
113429 -17.000000
113478 -19.000000
113527 9.000000
113574 -9.000000
113618 -30.000000
113673 3.000000
113720 -2.000000
113766 -15.000000
113818 42.000000
113865 -24.000000
113915 -13.000000
113969 0.000000
114018 480.000000
114068 139.000000
114116 -7.000000
114170 -17.000000
114222 -7.000000
114270 -26.000000
114325 -26.000000
114375 -27.000000
114428 -13.000000
114483 15.000000
114529 22.000000
114582 44.000000
114627 -15.000000
114679 -29.000000
114736 -1.000000
114779 46.000000
114824 -18.000000
114870 7.000000
114914 -10.000000
114960 -1.000000
115009 -6.000000
115059 -2.000000
115300 -22.000000
115351 -12.000000
115401 -27.000000
115453 188.000000
115507 0.000000
115551 7.000000
115597 54.000000
115645 -3.000000
115690 108.000000
115734 -25.000000
115792 26.000000
115844 -24.000000
115901 -30.000000
115952 -28.000000
116006 -26.000000
116058 -20.000000
116109 -27.000000
116161 1.000000
116211 -4.000000
116268 -17.000000
116319 -13.000000
116371 -23.000000
116475 -3.000000
116526 483.000000
116568 -2.000000
116624 -15.000000
116675 14.000000
116733 14.000000
116790 39.000000
116846 33.000000
116896 -3.000000
116954 -8.000000
117012 -5.000000
117054 -24.000000
117109 97.000000
117154 -21.000000
117204 15.000000
117248 -25.000000
117301 6.000000
117357 -13.000000
117415 57.000000
117469 -8.000000
117525 85.000000
117582 -13.000000
117635 -4.000000
117691 136.000000
117741 -29.000000
117794 5.000000
117844 2089.000000
117894 101.000000
117937 82.000000
117984 626.000000
118026 91.000000
118070 8.000000
118123 181.000000
118167 0.000000
118222 3.000000
118319 100.000000
118370 -26.000000
118421 -18.000000
118471 8.000000
118522 3.000000
118567 -25.000000
118625 -26.000000
118676 15.000000
118733 -14.000000
118791 -11.000000
118837 325.000000
118884 3247.000000
118934 1099.000000
118978 216.000000
119024 364.000000
119077 -14.000000
119217 -21.000000
119269 849.000000
119319 0.000000
119363 5.000000
119416 -15.000000
119468 50.000000
119517 -3.000000
119562 -26.000000
119619 -7.000000
119668 285.000000
119718 -23.000000
119768 -3.000000
119811 -23.000000
119859 -20.000000
119913 45.000000
119957 31.000000
120015 1.000000
120066 -16.000000
120124 14.000000
120179 426.000000
120227 -11.000000
120283 -25.000000
120336 -19.000000
120392 0.000000
120439 -27.000000
120494 44.000000
120542 11.000000
120595 -16.000000
120649 85.000000
120697 -24.000000
120747 -23.000000
120801 2.000000
120848 -15.000000
120896 -28.000000
120953 -16.000000
121011 -18.000000
121069 -10.000000
121116 -9.000000
121174 -26.000000
121222 -19.000000
121273 -13.000000
121325 -29.000000
121375 -26.000000
121433 -5.000000
121485 17.000000
121534 -28.000000
121588 1074.000000
121630 38.000000
121675 -23.000000
121732 -17.000000
121786 -23.000000
121836 -14.000000
121890 -28.000000
121941 -20.000000
121999 -30.000000
122051 -9.000000
122168 -27.000000
122220 -29.000000
122277 -21.000000
122406 -10.000000
122456 10.000000
122498 -30.000000
122555 -22.000000
122613 -26.000000
122663 18.000000
122711 -26.000000
122769 -29.000000
122820 20.000000
122872 -1.000000
122927 -15.000000
122972 21.000000
123016 -7.000000
123121 -5.000000
123165 156.000000
123207 -28.000000
123262 17.000000
123315 -18.000000
123371 -15.000000
123421 -24.000000
123477 -22.000000
123528 6.000000
123573 39.000000
123615 2.000000
123657 247.000000
123699 -23.000000
123754 -30.000000
123810 23.000000
123857 -27.000000
123909 2242.000000
123962 -12.000000
124010 6.000000
124060 1.000000
124110 -8.000000
124163 1.000000
124210 -10.000000
124264 28.000000
124315 28.000000
124366 13.000000
124418 39.000000
124469 15.000000
124513 9.000000
124556 -22.000000
124606 3.000000
124658 -7.000000
124709 -3.000000
124764 425.000000
124808 -17.000000
124861 26.000000
124905 -28.000000
124956 31.000000
125011 10.000000
125057 -21.000000
125111 -11.000000
125162 2.000000
125213 -26.000000
125267 58.000000
125318 3.000000
125371 368.000000
125421 307.000000
125472 200.000000
125528 218.000000
125586 405.000000
125644 554.000000
125693 320.000000
125741 397.000000
125786 320.000000
125835 430.000000
125881 539.000000
125932 225.000000
125975 120.000000
126020 137.000000
126065 294.000000
126115 -11.000000
126159 74.000000
126210 503.000000
126252 560.000000
126306 212.000000
126358 59.000000
126405 386.000000
126448 287.000000
126495 239.000000
126545 514.000000
126594 271.000000
126644 -8.000000
126694 36.000000
126738 -17.000000
126789 -2.000000
126838 44.000000
127033 64.000000
127091 138.000000
127136 191.000000
127182 3.000000
127233 10.000000
127291 399.000000
127349 347.000000
127399 274.000000
127454 525.000000
127510 94.000000
127635 439.000000
127693 60.000000
127746 148.000000
127798 130.000000
127844 54.000000
127894 133.000000
127947 365.000000
128001 108.000000
128053 450.000000
128103 511.000000
128152 382.000000
128206 272.000000
128254 6.000000
128310 164.000000
128363 246.000000
128418 251.000000
128471 169.000000
128522 152.000000
128567 475.000000
128614 353.000000
128671 383.000000
128713 355.000000
128763 358.000000
128812 295.000000
128858 321.000000
128905 77.000000
128958 284.000000
129007 1.000000
129059 195.000000
129111 26.000000
129166 28.000000
129221 199.000000
129278 68.000000
129336 16.000000
129388 62.000000
129434 221.000000
129491 138.000000
129534 -27.000000
129584 50.000000
129630 206.000000
129677 -1.000000
129727 -9.000000
129781 24.000000
129832 23.000000
129881 11.000000
129934 15.000000
129986 172.000000
130043 187.000000
130094 156.000000
130143 105.000000
130194 486.000000
130243 217.000000
130345 246.000000
130387 75.000000
130442 -2.000000
130500 29.000000
130543 -25.000000
130601 -21.000000
130651 -28.000000
130707 -10.000000
130763 -10.000000
130808 -19.000000
130860 1160.000000
130905 6.000000
130953 2754.000000
130995 -5.000000
131046 13.000000
131094 15.000000
131136 32.000000
131191 33.000000
131244 31.000000
131297 38.000000
131344 -28.000000
131399 65.000000
131454 257.000000
131508 23.000000
131561 204.000000
131619 133.000000
131676 296.000000
131728 220.000000
131781 383.000000
131831 348.000000
131874 530.000000
131925 131.000000
131973 262.000000
132021 91.000000
132070 176.000000
132123 272.000000
132176 298.000000
132226 174.000000
132277 57.000000
132330 286.000000
132377 12.000000
132433 50.000000
132487 193.000000
132532 161.000000
132587 147.000000
132640 132.000000
132695 199.000000
132745 86.000000
132791 19.000000
132839 25.000000
132891 64.000000
132945 143.000000
132993 139.000000
133041 91.000000
133092 113.000000
133135 34.000000
133183 192.000000
133227 150.000000
133272 349.000000
133322 240.000000
133375 82.000000
133427 444.000000
133469 -22.000000
133526 -8.000000
133578 -12.000000
133632 9.000000
133685 91.000000
133729 55.000000
133778 1.000000
133820 8.000000
133867 901.000000
133919 23.000000
133965 12.000000
134014 -8.000000
134057 -12.000000
134101 -5.000000
134144 -13.000000
134187 -20.000000
134237 -14.000000
134294 -30.000000
134346 14.000000
134389 -10.000000
134443 -31.000000
134498 33.000000
134547 25.000000
134597 -13.000000
134644 -13.000000
134697 -4.000000
134748 -29.000000
134804 11.000000
134853 -7.000000
134900 -26.000000
134952 -5.000000
135002 -29.000000
135058 3.000000
135106 -22.000000
135159 -26.000000
135212 -21.000000
135266 -27.000000
135321 7.000000
135368 4.000000
135419 11.000000
135465 96.000000
135518 -5.000000
135576 7.000000
135618 9.000000
135666 28.000000
135711 -25.000000
135763 0.000000
135811 81.000000
135865 -25.000000
135915 26.000000
135967 -6.000000
136017 7.000000
136067 22.000000
136121 34.000000
136175 17.000000
136219 62.000000
136266 327.000000
136314 203.000000
136357 61.000000
136399 -7.000000
136454 13.000000
136500 -24.000000
136556 57.000000
136598 118.000000
136642 405.000000
136686 2.000000
136731 28.000000
136789 32.000000
136835 79.000000
136879 -11.000000
136930 96.000000
136972 -20.000000
137023 -25.000000
137078 -31.000000
137128 -24.000000
137181 -25.000000
137231 -21.000000
137289 4.000000
137337 85.000000
137385 100.000000
137435 6.000000
137487 658.000000
137540 158.000000
137591 39.000000
137642 703.000000
137685 30.000000
137731 191.000000
137773 -15.000000
137831 8.000000
137880 74.000000
137922 52.000000
137972 118.000000
138015 117.000000
138066 22.000000
138113 117.000000
138162 81.000000
138213 64.000000
138258 96.000000
138307 58.000000
138354 -29.000000
138411 -26.000000
138466 36.000000
138514 19.000000
138563 42.000000
138618 91.000000
138665 41.000000
138718 33.000000
138763 -16.000000
138818 13.000000
138870 48.000000
138919 54.000000
138967 66.000000
139015 71.000000
139064 89.000000
139118 121.000000
139172 -25.000000
139223 -8.000000
139278 -10.000000
139329 -12.000000
139378 5.000000
139431 124.000000
139476 281.000000
139530 11.000000
139582 53.000000
139631 -10.000000
139679 23.000000
139729 20.000000
139773 -11.000000
139823 27.000000
139873 -23.000000
139925 416.000000
139971 20.000000
140022 -19.000000
140080 253.000000
140134 55.000000
140177 -16.000000
140229 -26.000000
140284 31.000000
140337 38.000000
140380 23.000000
140429 46.000000
140484 116.000000
140531 -20.000000
140588 -29.000000
140644 11.000000
140697 -4.000000
140746 624.000000
140796 -8.000000
140848 139.000000
140898 -22.000000
140955 -23.000000
141005 -10.000000
141054 -8.000000
141103 -13.000000
141150 -16.000000
141201 -20.000000
141254 -26.000000
141304 -17.000000
141351 -13.000000
141405 -25.000000
141463 2.000000
141517 5.000000
141574 49.000000
141628 19.000000
141682 -25.000000
141739 -16.000000
141797 -7.000000
141850 -24.000000
141900 37.000000
141943 109.000000
141993 57.000000
142037 -27.000000
142095 2.000000
142147 -9.000000
142203 -9.000000
142259 -2.000000
142306 -2.000000
142352 49.000000
142407 -22.000000
142455 -3.000000
142503 10.000000
142554 4.000000
142601 23.000000
142644 70.000000
142692 -3.000000
142747 4.000000
142795 -9.000000
142853 -23.000000
142907 19.000000
142951 -4.000000
142996 58.000000
143041 21.000000
143086 -6.000000
143138 15.000000
143187 259.000000
143245 57.000000
143292 -12.000000
143339 -4.000000
143394 17.000000
143444 -22.000000
143499 -24.000000
143549 -6.000000
143597 -10.000000
143648 24.000000
143691 -21.000000
143740 135.000000
143792 -25.000000
143838 -11.000000
143885 -17.000000
143943 -21.000000
143994 17.000000
144041 4.000000
144085 13.000000
144136 1383.000000
144179 27.000000
144229 2.000000
144275 2599.000000
144325 0.000000
144377 -22.000000
144427 151.000000
144476 -9.000000
144526 1000.000000
144573 6678.000000
144623 -27.000000
144678 26.000000
144735 22.000000
144786 20.000000
144837 23.000000
144895 26.000000
144945 -16.000000
144995 15.000000
145053 17.000000
145104 59.000000
145153 193.000000
145204 316.000000
145246 137.000000
145296 7129.000000
145349 43.000000
145405 185.000000
145458 64.000000
145501 183.000000
145551 104.000000
145594 24.000000
145649 146.000000
145701 218.000000
145748 39.000000
145790 197.000000
145841 258.000000
145891 128.000000
145941 -2.000000
145998 153.000000
146048 37.000000
146101 65.000000
146146 233.000000
146200 168.000000
146253 266.000000
146306 143.000000
146355 152.000000
146403 8.000000
146453 144.000000
146511 143.000000
146555 204.000000
146608 170.000000
146662 91.000000
147638 -25.000000
147689 -14.000000
147740 -2.000000
147798 8.000000
147853 -14.000000
147911 -18.000000
147968 53.000000
148010 5.000000
148058 -4.000000
148110 -2.000000
148159 -16.000000
148210 -5.000000
148256 -3.000000
148305 1270.000000
148355 14.000000
148401 -25.000000
148452 -19.000000
148509 -14.000000
148558 16.000000
148610 4.000000
148668 25.000000
148722 -13.000000
148772 1.000000
148816 877.000000
148867 52.000000
148912 -26.000000
148963 17.000000
149006 -22.000000
149052 19.000000
149101 -23.000000
149152 -12.000000
149203 154.000000
149245 5.000000
149289 -9.000000
149336 -27.000000
149386 -8.000000
149436 -21.000000
149493 57.000000
149543 163.000000
149585 112.000000
149630 632.000000
149678 1034.000000
149735 1451.000000
149792 783.000000
149843 676.000000
149896 946.000000
149949 466.000000
150007 892.000000
150058 192.000000
150111 107.000000
150162 -7.000000
150213 144.000000
150259 583.000000
150303 306.000000
150349 348.000000
150391 76.000000
150441 142.000000
150492 488.000000
150539 337.000000
150588 -19.000000
150640 2.000000
150692 779.000000
150745 460.000000
150793 403.000000
150836 1922.000000
150885 219.000000
150942 360.000000
150994 322.000000
151044 243.000000
151091 76.000000
151142 152.000000
151191 129.000000
151243 24.000000
151289 31.000000
151340 45.000000
151388 -12.000000
151437 -12.000000
151482 24.000000
151534 -17.000000
151583 -3.000000
151633 -20.000000
151684 323.000000
151733 -25.000000
151780 -30.000000
151830 8.000000
151878 12.000000
151926 -5.000000
151970 -9.000000
152018 -7.000000
152064 4.000000
152109 -17.000000
152159 -13.000000
152202 131.000000
152260 -26.000000
152313 -5.000000
152359 7.000000
152416 -7.000000
152470 -5.000000
152513 -27.000000
152566 1.000000
152615 34.000000
152667 -10.000000
152713 -31.000000
152763 -32.000000
152813 -25.000000
152866 -27.000000
152922 -11.000000
152978 -20.000000
153032 -26.000000
153087 -8.000000
153134 -8.000000
153184 -4.000000
153237 -6.000000
153295 -15.000000
153338 -28.000000
153396 -28.000000
153454 -20.000000
153508 -26.000000
153558 -11.000000
153606 -28.000000
153659 13.000000
153701 -15.000000
153758 8.000000
153814 -26.000000
153872 -3.000000
153925 -12.000000
153977 27.000000
154031 -16.000000
154084 -9.000000
154131 22.000000
154178 23.000000
154231 -8.000000
154284 7.000000
154342 -4.000000
154396 -15.000000
154446 4.000000
154500 -27.000000
154553 -26.000000
154607 -26.000000
154664 -28.000000
154714 -17.000000
154768 -26.000000
154818 -29.000000
154876 -21.000000
154931 -18.000000
154973 -20.000000
155023 -7.000000
155065 -8.000000
155120 -29.000000
155178 -20.000000
155233 -2.000000
155282 -12.000000
155335 -30.000000
155392 3.000000
155449 12.000000
155493 -27.000000
155547 -17.000000
155598 -29.000000
155653 -18.000000
155711 0.000000
155756 -24.000000
155810 111.000000
155864 -8.000000
155917 -23.000000
155967 -24.000000
156018 -20.000000
156068 -25.000000
156126 -29.000000
156184 -13.000000
156242 -29.000000
156294 -4.000000
156336 -8.000000
156379 -10.000000
156425 2.000000
156469 -3.000000
156518 -24.000000
156571 -16.000000
156615 39.000000
156664 8.000000
156709 -29.000000
156766 418.000000
156812 23.000000
156854 -8.000000
156904 12.000000
156953 11.000000
157002 -8.000000
157049 -9.000000
157095 5.000000
157138 35.000000
157188 14.000000
157233 -8.000000
157275 62.000000
157324 32.000000
157371 -14.000000
157427 1.000000
157478 -24.000000
157528 -6.000000
157584 -1.000000
157634 2.000000
157691 -7.000000
157742 5.000000
157800 108.000000
157858 -4.000000
157916 -9.000000
157966 16.000000
158009 147.000000
158051 83.000000
158101 66.000000
158154 137.000000
158204 79.000000
158246 131.000000
158297 78.000000
158347 17.000000
158405 3.000000
158459 184.000000
158505 18.000000
158560 12.000000
158616 5.000000
158673 -27.000000
158723 195.000000
158770 123.000000
158819 84.000000
158870 113.000000
158913 54.000000
158969 85.000000
159017 39.000000
159061 62.000000
159111 145.000000
159159 31.000000
159205 48.000000
159254 149.000000
159298 57.000000
159341 -12.000000
159397 -11.000000
159450 27.000000
159505 14.000000
159558 -17.000000
159609 -18.000000
159659 -24.000000
159714 -22.000000
159769 16.000000
159813 30.000000
159863 -21.000000
159919 10.000000
159974 -6.000000
160026 -19.000000
160084 61.000000
160138 10.000000
160192 -8.000000
160248 -5.000000
160300 128.000000
160349 192.000000
160399 83.000000
160455 3.000000
160506 162.000000
160564 127.000000
160622 7.000000
160680 -1.000000
160730 28.000000
160786 82.000000
160840 106.000000
160887 61.000000
160934 47.000000
160986 227.000000
161041 22.000000
161094 192.000000
161149 176.000000
161191 12.000000
161238 97.000000
161280 3.000000
161322 229.000000
161371 382.000000
161417 78.000000
161462 22.000000
161512 60.000000
161562 10.000000
161613 58.000000
161660 24.000000
161714 134.000000
161766 55.000000
161819 -7.000000
161877 -11.000000
162014 85.000000
162065 171.000000
162117 427.000000
162171 45.000000
162227 149.000000
162282 129.000000
162337 449.000000
162388 736.000000
162435 137.000000
162489 1353.000000
162546 -8.000000
162601 263.000000
162652 172.000000
162703 682.000000
162745 181.000000
162795 327.000000
162851 671.000000
162896 72.000000
162943 -14.000000
162997 495.000000
163051 146.000000
163109 711.000000
163157 373.000000
163208 245.000000
163250 380.000000
163299 345.000000
163344 546.000000
163391 701.000000
163433 254.000000
163490 516.000000
163547 883.000000
163598 638.000000
163649 414.000000
163701 405.000000
163743 372.000000
163791 8.000000
163837 53.000000
163881 8.000000
163932 -29.000000
163982 -12.000000
164029 -18.000000
164081 -8.000000
164128 -2.000000
164178 -29.000000
164229 -23.000000
164282 -7.000000
164332 -23.000000
164387 -29.000000
164441 -4.000000
164485 48.000000
164535 4.000000
164583 -2.000000
164641 -14.000000
164691 4.000000
164733 75.000000
164782 38.000000
164832 -19.000000
164883 163.000000
164929 -18.000000
164975 -14.000000
165028 -19.000000
165073 21.000000
165120 -2.000000
165162 -28.000000
165219 -27.000000
165274 -3.000000
165322 46.000000
165374 135.000000
165428 20.000000
165478 58.000000
165523 27.000000
165575 230.000000
165627 987.000000
165673 339.000000
165822 103.000000
165880 1400.000000
165927 2299.000000
165978 372.000000
166029 280.000000
166076 853.000000
166119 198.000000
166162 845.000000
166204 -17.000000
166256 -27.000000
166308 255.000000
166358 789.000000
166412 946.000000
166461 327.000000
166508 1028.000000
166565 763.000000
166617 325.000000
166659 483.000000
166716 77.000000
166773 88.000000
166815 19.000000
166868 -3.000000
166920 10.000000
166965 497.000000
167012 148.000000
167062 655.000000
167108 400.000000
167154 48.000000
167210 362.000000
167259 184.000000
167304 703.000000
167355 656.000000
167397 884.000000
167450 145.000000
167497 253.000000
167543 404.000000
167594 -5.000000
167645 -20.000000
167699 176.000000
167754 506.000000
167798 413.000000
167842 -25.000000
167892 244.000000
167941 503.000000
167995 87.000000
168038 139.000000
168082 209.000000
168133 243.000000
168180 5.000000
168238 -28.000000
168291 314.000000
168340 10.000000
168383 103.000000
168428 253.000000
168471 372.000000
168526 292.000000
168569 79.000000
168616 234.000000
168658 190.000000
168700 -26.000000
168749 190.000000
168794 15.000000
168846 -10.000000
168891 21.000000
168944 43.000000
168992 146.000000
169037 24.000000
169080 59.000000
169122 17.000000
169170 17.000000
169214 325.000000
169271 -16.000000
169328 -17.000000
169383 -12.000000
169433 5.000000
169477 51.000000
169619 -11.000000
169675 47.000000
169733 5.000000
169779 42.000000
169824 22.000000
169871 10.000000
169913 7.000000
169965 369.000000
170016 32.000000
170069 47.000000
170111 87.000000
170156 54.000000
170198 62.000000
170245 25.000000
170291 -3.000000
170346 4.000000
170396 22.000000
170438 7.000000
170486 -24.000000
170537 63.000000
170582 4.000000
170629 -23.000000
170686 17.000000
170730 -28.000000
170784 -26.000000
170836 -24.000000
170889 -27.000000
170944 4.000000
171001 -12.000000
171054 10.000000
171104 35.000000
171158 -24.000000
171208 20.000000
171257 15.000000
171314 11.000000
171364 207.000000
171412 -15.000000
171469 -30.000000
171524 0.000000
171575 -16.000000
171619 -11.000000
171670 42.000000
171718 18.000000
171770 5.000000
171825 30.000000
171876 22.000000
171927 -21.000000
172018 -19.000000
172065 -30.000000
172123 229.000000
172166 -29.000000
172224 1379.000000
172272 -9.000000
172322 14.000000
172369 10.000000
172417 -15.000000
172467 -9.000000
172517 25.000000
172567 8.000000
172610 143.000000
172656 -1.000000
172706 36.000000
172749 810.000000
172797 39.000000
172843 -16.000000
172901 -7.000000
172944 -14.000000
172994 148.000000
173038 18.000000
173092 235.000000
173146 -2.000000
173203 -12.000000
173253 68.000000
173308 -15.000000
173366 143.000000
173416 -20.000000
173466 -13.000000
173516 -19.000000
173563 -28.000000
173620 -10.000000
173673 -21.000000
173727 -23.000000
173777 -22.000000
173834 -17.000000
173889 -1.000000
173946 42.000000
174004 31.000000
174054 -24.000000
174107 1.000000
174157 -10.000000
174207 4.000000
174263 1.000000
174656 -22.000000
175010 28498.000000
175059 24612.000000
175113 22805.000000
175693 -28.000000
175744 -28.000000
175800 -22.000000
175858 -28.000000
175912 -29.000000
175969 -16.000000
176027 -20.000000
176080 -26.000000
176138 -22.000000
176188 -19.000000
176242 -19.000000
176297 -31.000000
176349 -1.000000
176405 -14.000000
176453 4.000000
176511 -20.000000
176564 -18.000000
176861 -5.000000
176917 24.000000
176966 -13.000000
177020 -18.000000
177073 -14.000000
177131 -12.000000
177185 -27.000000
177236 -2.000000
177294 2.000000
177351 1274.000000
177395 -29.000000
177447 -5.000000
177505 -26.000000
177562 -29.000000
177614 -23.000000
177665 -19.000000
177723 9.000000
177769 2.000000
177818 -15.000000
177870 35.000000
177916 -21.000000
177971 -27.000000
178022 -28.000000
178072 -27.000000
178120 -30.000000
178178 15.000000
178234 30.000000
178290 -12.000000
178406 244.000000
178453 -19.000000
178509 12.000000
178554 -18.000000
178599 -14.000000
178653 0.000000
178707 238.000000
178757 38.000000
178812 -21.000000
178865 41.000000
178912 25.000000
178957 -24.000000
179009 -24.000000
179065 -24.000000
179121 9.000000
179177 52.000000
179230 25.000000
179276 80.000000
179319 -13.000000
179365 -21.000000
179415 -10.000000
179466 16.000000
179508 -29.000000
179560 -29.000000
179614 16.000000
179669 -9.000000
179718 -13.000000
179769 2.000000
179819 -28.000000
179872 -11.000000
179923 -32.000000
179975 -5.000000
180032 -12.000000
180087 -22.000000
180137 -29.000000
180193 -22.000000
180251 -14.000000
180304 53.000000
180354 -20.000000
180412 -24.000000
180465 50.000000
180514 -30.000000
180659 -31.000000
180716 -31.000000
180766 -23.000000
180816 -13.000000
180868 -27.000000
180919 36.000000
180977 28.000000
181035 -14.000000
181085 75.000000
181129 165.000000
181174 492.000000
181221 135.000000
181274 188.000000
181320 -2.000000
181368 1116.000000
181415 262.000000
181472 91.000000
181519 148.000000
181570 338.000000
181624 126.000000
181673 216.000000
181718 173.000000
181771 38.000000
181828 294.000000
181871 -6.000000
181929 265.000000
181985 165.000000
182035 140.000000
182078 187.000000
182123 142.000000
182173 308.000000
182220 186.000000
182270 149.000000
182315 163.000000
182363 83.000000
182418 119.000000
182470 134.000000
182523 243.000000
182578 163.000000
182628 164.000000
182676 110.000000
182733 529.000000
182782 141.000000
182838 36.000000
182895 126.000000
182947 334.000000
182996 273.000000
183046 360.000000
183091 2314.000000
183147 186.000000
183230 200.000000
183273 -2.000000
183322 17.000000
183377 -18.000000
183427 -20.000000
183477 -27.000000
183533 -10.000000
183873 11.000000
183921 82.000000
183977 249.000000
184232 -11.000000
184288 -32.000000
184345 -23.000000
184395 -23.000000
184453 -17.000000
184563 27.000000
184612 -12.000000
184662 79.000000
184711 7.000000
184765 17.000000
184815 -29.000000
184865 44.000000
184911 -11.000000
184969 1962.000000
185020 -25.000000
185074 -1.000000
185124 -15.000000
185177 3.000000
185231 210.000000
185280 8.000000
185335 140.000000
185387 133.000000
185440 27.000000
185494 400.000000
185543 204.000000
185591 377.000000
185643 169.000000
185693 247.000000
185735 85.000000
185785 132.000000
185839 97.000000
185893 306.000000
185938 306.000000
185994 216.000000
186048 159.000000
186096 290.000000
186145 304.000000
186197 -16.000000
186252 -26.000000
186302 60.000000
186354 212.000000
186403 133.000000
186447 282.000000
186492 344.000000
186538 -11.000000
186591 302.000000
186640 124.000000
186689 212.000000
186742 30.000000
186791 163.000000
186845 147.000000
186889 139.000000
186945 148.000000
187118 6.000000
187175 -21.000000
187224 -31.000000
187274 -27.000000
187332 -29.000000
187390 -24.000000
187440 -22.000000
187492 -20.000000
187549 3.000000
187599 -24.000000
187654 63.000000
187704 -4.000000
187749 -5.000000
187801 -3.000000
187854 -27.000000
187907 7.000000
187951 -11.000000
188004 8.000000
188047 260.000000
188103 0.000000
188145 -30.000000
188202 -2.000000
188260 -6.000000
188314 -19.000000
188371 -18.000000
188425 7.000000
188472 -18.000000
188528 -27.000000
188579 -29.000000
188631 9.000000
188673 -20.000000
188725 -2.000000
188771 20.000000
188822 -8.000000
188865 71.000000
188921 -8.000000
188968 26.000000
189023 6.000000
189076 -25.000000
189126 -6.000000
189170 -3.000000
189219 -27.000000
189271 -27.000000
189318 -13.000000
189369 -31.000000
189423 -17.000000
189477 692.000000
189522 -9.000000
189579 51.000000
189633 -29.000000
189682 -9.000000
189727 76.000000
189771 17.000000
189822 -20.000000
189872 30.000000
189930 17.000000
189976 19.000000
190018 10.000000
190061 55.000000
190104 14.000000
190156 220.000000
190206 -9.000000
190262 8.000000
190320 -26.000000
190373 -32.000000
190506 -21.000000
190558 31.000000
190616 125.000000
190674 98.000000
190724 72.000000
190776 84.000000
190834 147.000000
190884 17.000000
190934 913.000000
190976 112.000000
191025 143.000000
191076 -16.000000
191126 14.000000
191175 -9.000000
191225 38.000000
191279 343.000000
191328 255.000000
191377 461.000000
191426 15.000000
191476 21.000000
191534 75.000000
191590 -22.000000
191641 493.000000
191684 235.000000
191733 -16.000000
191785 536.000000
191830 -4.000000
191882 120.000000
191931 -28.000000
191981 -27.000000
192035 -27.000000
192084 6.000000
192126 16.000000
192168 -24.000000
192218 9.000000
192263 16.000000
192317 22.000000
192368 -17.000000
192416 -30.000000
192470 3.000000
192515 -23.000000
192568 45.000000
192611 6.000000
192663 -19.000000
192712 -14.000000
192770 3.000000
192816 -29.000000
192872 -7.000000
192915 -20.000000
192966 -26.000000
193024 24.000000
193073 5.000000
193124 -27.000000
193171 8.000000
193218 -21.000000
193269 -12.000000
193319 -14.000000
193366 -6.000000
193417 -12.000000
193467 -29.000000
193517 11.000000
193564 -24.000000
193622 -3.000000
193674 -29.000000
193730 -5.000000
193780 -24.000000
193834 -28.000000
193892 -9.000000
193942 -22.000000
193993 -3.000000
194046 -16.000000
194096 -30.000000
194154 -8.000000
194199 -12.000000
194248 -31.000000
194306 -2.000000
194356 -19.000000
194409 -27.000000
194460 4.000000
194508 8.000000
194551 -30.000000
194607 13.000000
194665 -23.000000
194716 -26.000000
194773 22.000000
194824 9.000000
194868 -17.000000
194924 -24.000000
194978 10.000000
195022 -29.000000
195079 -3.000000
195126 -18.000000
195180 -23.000000
195232 -13.000000
195282 -23.000000
195336 61.000000
195392 -22.000000
195448 -4.000000
195497 26.000000
195544 2.000000
195594 -20.000000
195644 14.000000
195702 40.000000
195749 -16.000000
195795 13.000000
195847 -30.000000
195899 -6.000000
195942 -11.000000
195996 6.000000
196047 2.000000
196093 2749.000000
196142 10.000000
196189 29.000000
196237 160.000000
196280 -12.000000
196323 -19.000000
196375 90.000000
196427 8.000000
196473 65.000000
196524 8.000000
196572 22.000000
196625 17.000000
196675 -30.000000
196730 -20.000000
196778 -15.000000
196827 -17.000000
196875 -30.000000
196933 -8.000000
196985 -13.000000
197037 -19.000000
197081 -13.000000
197134 40.000000
197180 7.000000
197238 -18.000000
197291 -31.000000
197341 1.000000
197393 7.000000
197437 -3.000000
197489 -26.000000
197547 44.000000
197594 32.000000
197641 -30.000000
197691 -31.000000
197749 60.000000
197799 -21.000000
197850 -26.000000
197899 -10.000000
197950 3.000000
197995 -26.000000
198052 -9.000000
198100 -9.000000
198145 -6.000000
198196 36.000000
198239 -19.000000
198290 159.000000
198342 -30.000000
198400 -14.000000
198454 12.000000
198505 209.000000
198555 -4.000000
198599 -7.000000
198647 0.000000
198695 12.000000
198740 -7.000000
198788 -23.000000
198844 -31.000000
198901 -6.000000
198950 321.000000
198997 5.000000
199048 13.000000
199097 28.000000
199139 -25.000000
199189 -8.000000
199241 -17.000000
199286 -26.000000
199335 1.000000
199385 -29.000000
199436 -5.000000
199486 -30.000000
199543 8.000000
199593 -28.000000
199639 270.000000
199687 24.000000
199737 4.000000
199787 -26.000000
199839 -27.000000
199893 -26.000000
199945 -26.000000
200002 39.000000
200048 -22.000000
200105 14.000000
200162 -3.000000
200212 -24.000000
200263 126.000000
200310 5.000000
200359 101.000000
200409 92.000000
200458 7.000000
200514 5.000000
200561 73.000000
200605 34.000000
200647 12.000000
200695 75.000000
200741 20.000000
200791 -11.000000
200848 60.000000
200902 13.000000
200951 113.000000
201001 -15.000000
201054 86.000000
201102 84.000000
201148 -4.000000
201193 86.000000
201246 119.000000
201300 132.000000
201350 108.000000
201407 39.000000
201462 -2.000000
201507 6.000000
201562 193.000000
201606 68.000000
201656 43.000000
201703 64.000000
201753 65.000000
201806 106.000000
201855 -1.000000
201903 100.000000
201950 93.000000
201994 41.000000
202041 22.000000
202091 168.000000
202138 1.000000
202191 14.000000
202243 29.000000
202301 76.000000
202348 827.000000
202399 12.000000
202457 53.000000
202503 1701.000000
202548 36.000000
202591 6.000000
202641 27.000000
202688 22.000000
202732 13.000000
202780 19.000000
203061 -18.000000
203116 -7.000000
203164 -29.000000
203218 -23.000000
203272 -10.000000
203316 37.000000
203366 25.000000
203410 -19.000000
203465 -10.000000
203509 80.000000
203551 -23.000000
203606 -28.000000
203662 -24.000000
203712 -2.000000
203766 -4.000000
203808 19.000000
203857 -4.000000
203899 17.000000
203955 -1.000000
204004 26.000000
204051 -29.000000
204101 17.000000
204146 -9.000000
204198 18.000000
204250 363.000000
204295 -6.000000
204343 -9.000000
204390 -9.000000
204439 -10.000000
204493 -7.000000
204543 -2.000000
204592 226.000000
204643 21.000000
204699 -25.000000
204751 -10.000000
204799 16.000000
204848 -15.000000
204899 12.000000
204944 -22.000000
204996 -23.000000
205044 -18.000000
205095 65.000000
205137 -30.000000
205188 6.000000
205233 7.000000
205279 -21.000000
205337 -16.000000
205391 38.000000
205433 104.000000
205482 -27.000000
205538 5.000000
205584 26.000000
205630 -22.000000
205682 -6.000000
205731 -28.000000
205786 -15.000000
205833 6.000000
205890 37.000000
205937 -18.000000
205988 -15.000000
206037 1.000000
206083 -1.000000
206135 -18.000000
206185 44.000000
206231 -8.000000
206283 20.000000
206329 -19.000000
206378 32.000000
206427 16.000000
206485 26.000000
206539 29.000000
206581 -24.000000
206632 -21.000000
206684 -24.000000
206789 -29.000000
206840 -14.000000
206897 -19.000000
206954 17.000000
207008 15.000000
207064 -19.000000
207118 -24.000000
207172 -22.000000
207226 193.000000
207277 75.000000
207323 54.000000
207368 35.000000
207410 -14.000000
207467 4.000000
207515 57.000000
207564 -2.000000
207620 81.000000
207668 6.000000
207714 35.000000
207768 32.000000
207824 -19.000000
207874 -21.000000
207927 -14.000000
207984 67.000000
208034 29.000000
208092 117.000000
208149 66.000000
208197 104.000000
208254 2.000000
208305 -13.000000
208360 -15.000000
208414 18.000000
208460 48.000000
208513 60.000000
208568 94.000000
208620 72.000000
208675 -4.000000
208727 75.000000
208777 16.000000
208833 43.000000
208888 90.000000
208934 122.000000
208989 54.000000
209044 86.000000
209089 111.000000
209142 78.000000
209188 84.000000
209236 34.000000
209288 -6.000000
209341 53.000000
209391 -11.000000
209449 8.000000
209503 -3.000000
209554 41.000000
209607 -14.000000
209660 -14.000000
209715 -4.000000
209769 28.000000
209821 111.000000
209872 247.000000
209917 39.000000
209972 26.000000
210024 13.000000
210068 -20.000000
210126 -10.000000
210180 -14.000000
210237 -12.000000
210283 7.000000
210335 300.000000
210390 -19.000000
210440 -7.000000
210488 -27.000000
210538 -19.000000
210593 20.000000
210646 736.000000
210694 -14.000000
210750 -16.000000
210798 76.000000
210846 57.000000
210898 -24.000000
210949 -26.000000
211006 2.000000
211056 -23.000000
211113 -31.000000
211165 -21.000000
211223 773.000000
211266 -22.000000
211316 -24.000000
211369 -9.000000
211415 -1.000000
211460 49.000000
211503 -32.000000
211559 -19.000000
211609 -13.000000
211659 476.000000
211704 -24.000000
211752 -14.000000
211800 -20.000000
211853 1.000000
211902 -21.000000
211956 -20.000000
212008 5.000000
212058 -24.000000
212110 9.000000
212152 -19.000000
212202 115.000000
212246 -14.000000
212294 -30.000000
212345 6.000000
212400 -25.000000
212456 -27.000000
212509 -6.000000
212566 -8.000000
212623 -12.000000
212670 42.000000
212716 49.000000
212766 -2.000000
212816 121.000000
212864 21.000000
212913 1.000000
212962 85.000000
213012 40.000000
213067 16.000000
213121 2.000000
213177 23.000000
213223 6.000000
213273 8.000000
213318 60.000000
213363 33.000000
213411 103.000000
213461 -5.000000
213508 36.000000
213563 20.000000
213611 14.000000
213661 54.000000
213715 22.000000
213762 43.000000
213812 35.000000
213862 -13.000000
213916 26.000000
213968 156.000000
214017 -10.000000
214073 19.000000
214129 4.000000
214182 -6.000000
214237 105.000000
214279 -25.000000
214334 15.000000
214378 14.000000
214432 -1.000000
214490 -5.000000
214541 70.000000
214586 79.000000
214635 61.000000
214688 85.000000
214739 18.000000
214785 184.000000
214832 135.000000
214884 254.000000
214929 810.000000
214978 147.000000
215025 -10.000000
215083 0.000000
215136 61.000000
215187 17.000000
215234 49.000000
215277 128.000000
215325 20.000000
215367 2747.000000
215411 63.000000
215457 109.000000
215512 57.000000
215569 61.000000
215623 29.000000
215674 2.000000
215728 -29.000000
215783 -21.000000
215837 -8.000000
215891 -29.000000
215948 -5.000000
215998 -17.000000
216049 -29.000000
216099 -7.000000
216144 -1.000000
216188 -21.000000
216239 -19.000000
216287 154.000000
216337 21.000000
216385 723.000000
216430 -10.000000
216473 1.000000
216520 49.000000
216568 5.000000
216615 41.000000
216658 133.000000
216706 613.000000
216756 7.000000
216803 -25.000000
216861 -27.000000
216911 16.000000
216962 -28.000000
217019 -24.000000
217067 -29.000000
217124 -28.000000
217174 -26.000000
217223 -21.000000
217275 -25.000000
217328 -23.000000
217381 -32.000000
217438 -30.000000
217496 5.000000
217553 17.000000
217609 -9.000000
217667 20.000000
217723 78.000000
217765 46.000000
217815 70.000000
217870 154.000000
217920 2056.000000
217962 150.000000
218005 119.000000
218050 198.000000
218097 95.000000
218141 73.000000
218196 56.000000
218239 75.000000
218281 30.000000
218333 137.000000
218379 61.000000
218432 6.000000
218486 1169.000000
218538 64.000000
218581 65.000000
218624 1997.000000
218669 91.000000
218717 44.000000
218775 33.000000
218824 2.000000
218869 149.000000
218915 83.000000
218968 -19.000000
219025 1.000000
219072 -3.000000
219128 57.000000
219179 30.000000
219227 5.000000
219285 48.000000
219331 -15.000000
219384 -21.000000
219437 20.000000
219490 18.000000
219539 93.000000
219589 -14.000000
219639 112.000000
219695 4.000000
219752 23.000000
219802 2150.000000
219844 0.000000
219895 21.000000
219953 37.000000
220008 9.000000
220051 29.000000
220093 21.000000
220143 39.000000
220187 9.000000
220240 -24.000000
220294 -10.000000
220343 -12.000000
220393 73.000000
220444 65.000000
220497 41.000000
220543 29.000000
220596 56.000000
220646 44.000000
220697 -1.000000
220747 14.000000
220797 -2.000000
220847 22.000000
220903 77.000000
220956 44.000000
221002 -13.000000
221059 -7.000000
221112 22.000000
221164 7.000000
221214 0.000000
221266 -13.000000
221323 89.000000
221376 -12.000000
221426 6.000000
221471 8.000000
221514 -8.000000
221570 0.000000
221623 49.000000
221681 28.000000
221730 82.000000
221780 593.000000
221831 191.000000
221881 35.000000
221923 313.000000
221971 29.000000
222023 12.000000
222067 -27.000000
222118 3.000000
222173 -10.000000
222220 55.000000
222274 58.000000
222326 13.000000
222373 28.000000
222419 24.000000
222475 2732.000000
222525 21.000000
222574 103.000000
222620 12.000000
222668 11.000000
222720 -20.000000
222771 32.000000
222814 115.000000
222862 1752.000000
222912 2.000000
222962 -3.000000
223006 -5.000000
223058 50.000000
223249 -29.000000
223305 -27.000000
223356 -23.000000
223406 -23.000000
223460 -25.000000
223518 1.000000
223568 8.000000
223619 -25.000000
223675 -30.000000
223733 -23.000000
223791 16.000000
223844 -20.000000
223894 -19.000000
223943 -16.000000
223989 -16.000000
224042 -5.000000
224088 112.000000
224131 -29.000000
224182 -9.000000
224238 -19.000000
224295 -11.000000
224346 158.000000
224394 -9.000000
224441 11.000000
224490 33.000000
224540 -17.000000
224593 -25.000000
224648 -19.000000
224702 -29.000000
224758 805.000000
224811 -29.000000
224869 -22.000000
224926 -12.000000
224984 87.000000
225033 65.000000
225078 -19.000000
225129 18.000000
225178 14.000000
225222 -9.000000
225271 -21.000000
225318 -22.000000
225370 -28.000000
225424 -22.000000
225478 -27.000000
225536 -31.000000
225594 -27.000000
225643 -27.000000
225697 -17.000000
225755 0.000000
225808 141.000000
225861 12.000000
225917 35.000000
225972 -15.000000
226030 17.000000
226081 85.000000
226130 33.000000
226178 42.000000
226231 1.000000
226286 100.000000
226328 1071.000000
226378 44.000000
226432 273.000000
226490 12.000000
226540 -14.000000
226592 46.000000
226645 -22.000000
226700 70.000000
226746 -1.000000
226796 -12.000000
226848 -21.000000
226906 -20.000000
226958 9.000000
227012 -7.000000
227064 -5.000000
227122 43.000000
227171 24.000000
227225 181.000000
227275 19.000000
227317 5.000000
227366 76.000000
227422 47.000000
227474 6.000000
227516 47.000000
227567 24.000000
227615 -14.000000
227672 5.000000
227728 3.000000
227784 53.000000
227830 8.000000
227886 -3.000000
227941 -16.000000
227995 -15.000000
228053 -13.000000
228103 57.000000
228149 0.000000
228204 -14.000000
228256 40.000000
228310 -3.000000
228360 -13.000000
228407 534.000000
228457 -24.000000
228510 -10.000000
228558 465.000000
228604 -7.000000
228658 112.000000
228709 -11.000000
228765 -2.000000
228815 1150.000000
228861 -15.000000
228907 -6.000000
229069 21.000000
229127 7.000000
229178 -14.000000
229233 -30.000000
229337 -28.000000
229395 -27.000000
229450 -29.000000
229502 -30.000000
229558 41.000000
229603 -28.000000
229661 -11.000000
229719 386.000000
229772 -23.000000
229821 -27.000000
229875 -14.000000
229928 -13.000000
229981 -27.000000
230035 47.000000
230085 19.000000
230138 -13.000000
230188 80.000000
230245 62.000000
230293 -12.000000
230351 -7.000000
230405 -27.000000
230461 -23.000000
230513 7.000000
230567 51.000000
230610 90.000000
230657 -20.000000
230715 -15.000000
230772 39.000000
230816 -1.000000
230864 0.000000
230911 41.000000
230962 6.000000
231009 -6.000000
231061 -29.000000
231111 6.000000
231158 -9.000000
231203 -2.000000
231258 78.000000
231314 -13.000000
231371 37.000000
231422 20.000000
231472 19.000000
231528 -2.000000
231577 117.000000
231625 30.000000
231671 -19.000000
231723 9.000000
231771 -20.000000
231820 101.000000
231863 -21.000000
231912 -2.000000
231970 -16.000000
232026 -20.000000
232076 -1.000000
232122 83.000000
232164 -7.000000
232213 -8.000000
232262 28.000000
232309 11.000000
232358 68.000000
232408 660.000000
232450 -7.000000
232506 -15.000000
232559 -14.000000
232613 -8.000000
232664 -12.000000
232722 -9.000000
232766 -1.000000
232816 -1.000000
232873 2.000000
232924 -14.000000
232975 -7.000000
233030 -8.000000
233072 81.000000
233125 210.000000
233183 40.000000
233241 96.000000
233298 106.000000
233348 133.000000
233398 -16.000000
233448 165.000000
233501 100.000000
233789 17.000000
233847 -21.000000
233900 -6.000000
233950 11.000000
234005 -18.000000
234061 -24.000000
234111 -20.000000
234162 -31.000000
234220 6.000000
234606 -30.000000
234659 -27.000000
234717 -26.000000
235068 102.000000
235122 2025.000000
235180 26.000000
237747 72.000000
237790 48.000000
237844 9.000000
237889 87.000000
237938 272.000000
237980 226.000000
238029 98.000000
238076 52.000000
238120 264.000000
238162 151.000000
238212 510.000000
238262 314.000000
238305 60.000000
242946 -20.000000
242999 154.000000
243051 -21.000000
243512 5768.000000
243566 769.000000
243619 760.000000
243918 -25.000000
243973 -11.000000
244582 3993.000000
244640 4301.000000
244693 2412.000000
244746 1008.000000
244796 1239.000000
244854 -24.000000
244912 149.000000
250969 1598.000000
251019 14443.000000
251077 30.000000
251127 829.000000
251184 525.000000
251234 90.000000
253299 -27.000000
253352 -24.000000
253441 -26.000000
253491 -19.000000
253543 3.000000
253600 19.000000
253650 21.000000
253702 -19.000000
253755 -25.000000
253812 -28.000000
253867 -19.000000
253917 -24.000000
253967 -25.000000
254024 -2.000000
254072 -16.000000
254122 -6.000000
254174 -25.000000
254230 13.000000
254280 -26.000000
254334 21.000000
254386 -23.000000
254443 8.000000
254711 4.000000
254766 -22.000000
254816 -16.000000
254872 11.000000
254929 27.000000
254987 -32.000000
255037 -27.000000
255089 -14.000000
255147 -13.000000
255204 -10.000000
255258 4.000000
255314 20.000000
255372 28.000000
255423 7.000000
255481 159.000000
255536 13.000000
255588 162.000000
255639 84.000000
255696 38.000000
255754 14.000000
255812 281.000000
255866 205.000000
255916 51.000000
255966 191.000000
256016 104.000000
256058 231.000000
variableStep chrom=HISTO_KF.Contig316 span=50
10692 -44.000000
10747 -37.000000
10805 74.000000
10857 -26.000000
10907 16.000000
10958 -13.000000
11015 925.000000
11071 158.000000
11435 11593.000000
11485 4095.000000
11538 663.000000
11588 1424.000000
11646 82.000000
11696 19.000000
11753 645.000000
13523 6865.000000
13573 1727.000000
13630 680.000000
13681 1158.000000
13732 254.000000
13786 57.000000
18313 -58.000000
18363 -61.000000
18420 -9.000000
18470 9.000000
18525 32.000000
18583 77.000000
18637 868.000000
18692 206.000000
19063 3804.000000
19113 933.000000
19167 1903.000000
20426 629.000000
20656 2594.000000
20706 748.000000
20756 1057.000000
20809 289.000000
20863 25.000000
25299 172.000000
25354 207.000000
25404 -40.000000
25455 -24.000000
25837 46.000000
25888 207.000000
25938 -24.000000
25991 -33.000000
26041 -24.000000
26097 117.000000
26154 -29.000000
26205 200.000000
26959 389.000000
27010 49.000000
27058 80.000000
27100 24.000000
27143 11.000000
27193 -14.000000
27240 33.000000
27290 376.000000
27338 60.000000
31300 25.000000
31350 35.000000
31402 209.000000
31460 77.000000
31517 -16.000000
31568 536.000000
31623 16.000000
31671 -42.000000
31786 52.000000
32074 -29.000000
32128 -37.000000
32186 80.000000
32238 -43.000000
32288 54.000000
32345 -19.000000
32396 234.000000
32452 77.000000
32683 8733.000000
32735 9209.000000
32793 1964.000000
32850 3920.000000
32902 4608.000000
33285 9356.000000
33339 8546.000000
33390 3229.000000
33444 3029.000000
33493 1397.000000
33540 1090.000000
33598 3749.000000
37469 227.000000
37524 88.000000
37571 46.000000
37627 -2.000000
37986 155.000000
38043 60.000000
38099 -24.000000
38157 31.000000
38211 37.000000
38263 173.000000
38314 -61.000000
38372 221.000000
variableStep chrom=HISTO_ZW.Contig284 span=50
17714 -34.000000
17770 -25.000000
17826 64.000000
17876 -17.000000
17926 23.000000
17976 -3.000000
18034 137.000000
18084 8.000000
18501 12443.000000
18558 94.000000
18616 11.000000
20220 136.000000
20270 -44.000000
21008 -11.000000
21057 108.000000
21105 17.000000
21163 49.000000
21220 2.000000
21272 -24.000000
21323 32.000000
21375 -12.000000
21429 -5.000000
21478 24.000000
21529 1.000000
21584 441.000000
21638 -15.000000
21682 137.000000
21737 9.000000
21780 -5.000000
21827 -23.000000
21870 -11.000000
21920 -19.000000
21973 -20.000000
22019 41.000000
22064 731.000000
22106 26.000000
22161 3.000000
22219 -10.000000
22269 107.000000
22316 -7.000000
22364 11.000000
22410 -19.000000
22457 -30.000000
22508 -14.000000
22563 -14.000000
22609 -27.000000
22664 4.000000
22714 53.000000
22762 -24.000000
22813 222.000000
22859 -21.000000
22911 -32.000000
22955 -18.000000
23004 -24.000000
23059 -31.000000
23104 77.000000
23161 6.000000
23203 -6.000000
23248 -13.000000
23296 47.000000
23344 37.000000
23387 356.000000
23429 -3.000000
23480 153.000000
23523 -14.000000
23573 -8.000000
23621 3.000000
23671 207.000000
23718 298.000000
23761 110.000000
23803 18.000000
23847 -27.000000
23897 -27.000000
23950 -25.000000
23999 -35.000000
24049 -27.000000
24101 -18.000000
24159 -44.000000
24210 -36.000000
24264 -17.000000
24316 17.000000
24366 9.000000
24415 -20.000000
24465 95.000000
24518 64.000000
24574 111.000000
24627 403.000000
24679 556.000000
24737 897.000000
24793 883.000000
24848 481.000000
24901 205.000000
24944 179.000000
24994 243.000000
25044 113.000000
25092 622.000000
25145 314.000000
25202 188.000000
25252 373.000000
25294 391.000000
25350 208.000000
25404 524.000000
25462 214.000000
25513 192.000000
25571 156.000000
25622 375.000000
25671 234.000000
25722 160.000000
25768 219.000000
25819 140.000000
25873 253.000000
25916 138.000000
25958 272.000000
26010 217.000000
26066 91.000000
26115 231.000000
26166 269.000000
26213 63.000000
26263 384.000000
26321 169.000000
26371 210.000000
26427 223.000000
26469 74.000000
26517 325.000000
26567 254.000000
26621 189.000000
26665 255.000000
26723 249.000000
26778 246.000000
26835 231.000000
26885 354.000000
26935 487.000000
26977 189.000000
27032 205.000000
27080 107.000000
27130 29.000000
27180 231.000000
27230 283.000000
27281 198.000000
27331 17.000000
27381 197.000000
27436 284.000000
27488 6.000000
27535 18.000000
27580 50.000000
27630 254.000000
27680 142.000000
27722 46.000000
27765 149.000000
27814 240.000000
27862 222.000000
27915 280.000000
27961 193.000000
28015 252.000000
28066 31.000000
28116 300.000000
28160 179.000000
28208 19.000000
28254 9.000000
28302 23.000000
28356 -19.000000
28412 -24.000000
28464 -11.000000
28509 -9.000000
28554 6.000000
28602 -21.000000
28657 1382.000000
28710 -25.000000
28759 -22.000000
28812 -8.000000
28862 25.000000
28908 85.000000
28958 -17.000000
29014 35.000000
29061 54.000000
29108 -8.000000
31018 238.000000
31424 -33.000000
31481 -33.000000
31538 25.000000
31589 -4.000000
31640 -36.000000
35012 56.000000
35063 46.000000
49063 17598.000000
49112 17601.000000
49158 23347.000000
49213 21180.000000
49269 21096.000000
70890 49.000000
70948 -33.000000
80211 -21.000000
80569 -27.000000
80623 37.000000
80676 -36.000000
80734 -9.000000
80785 10.000000
80841 49.000000
80898 -8.000000
80948 -25.000000
81239 428.000000
81296 37.000000
81347 -25.000000
81399 -2.000000
81779 -29.000000
81830 80.000000
81880 -30.000000
81935 119.000000
81993 -14.000000
82044 51.000000
82102 -38.000000
82152 7.000000
83526 406.000000
83569 1008.000000
83625 5804.000000
83677 3862.000000
83732 5977.000000
83783 2651.000000
83841 11586.000000
83897 703.000000
83947 698.000000
83997 692.000000
84047 119.000000
variableStep chrom=HISTO_ZH.Contig107 span=50
6842 266.000000
6898 219.000000
6943 194.000000
7000 315.000000
7050 -19.000000
7442 33.000000
7493 105.000000
7543 57.000000
7594 2.000000
7651 17.000000
7705 44.000000
7762 127.000000
12292 189.000000
12346 659.000000
12396 16.000000
12447 462.000000
12498 92.000000
12735 -7.000000
12787 -37.000000
17813 5.000000
17863 -56.000000
17921 96.000000
17971 140.000000
18021 -3.000000
18079 520.000000
18129 517.000000
18529 11193.000000
18577 12306.000000
18635 26911.000000
18693 8224.000000
18745 11451.000000
20002 4275.000000
20053 11361.000000
20111 -18.000000
20161 9568.000000
20215 354.000000
20272 256.000000
20330 179.000000
24973 -15.000000
25028 -32.000000
25086 274.000000
25139 362.000000
25188 169.000000
25238 -48.000000
31140 1308.000000
31499 3857.000000
31555 337.000000
31605 2167.000000
34196 2367.000000
34253 20144.000000
34305 12233.000000
34362 16872.000000
34414 15328.000000
34464 4258.000000
34514 755.000000
34569 1718.000000
34619 53.000000
39125 44.000000
39175 625.000000
39233 373.000000
39283 145.000000
39333 74.000000
39389 -41.000000
39441 678.000000
39491 210.000000
39734 681.000000
39790 648.000000
39844 9669.000000
39900 5514.000000
39950 5047.000000
40005 4933.000000
40060 3149.000000
40915 32331.000000
40964 39994.000000
68775 -63.000000
68833 -20.000000
68887 -62.000000
68941 -31.000000
68998 -41.000000
69047 4.000000
69091 -30.000000
69134 0.000000
69184 -52.000000
69230 -41.000000
69283 -51.000000
69327 20.000000
69370 1406.000000
69419 -49.000000
69469 -59.000000
69527 -47.000000
69581 1.000000
69631 -11.000000
69677 -22.000000
69724 -50.000000
69766 -44.000000
69816 539.000000
69863 -58.000000
69914 47.000000
69958 47.000000
70001 17.000000
70044 -50.000000
70101 -2.000000
70152 -35.000000
70207 -61.000000
70259 -13.000000
70316 184.000000
70370 46.000000
70423 -47.000000
70475 384.000000
70519 -10.000000
70569 -18.000000
70627 97.000000
70678 114.000000
70730 228.000000
70787 212.000000
70832 29.000000
70882 -65.000000
70934 -32.000000
70983 -35.000000
71026 22.000000
71074 70.000000
71116 -67.000000
71173 -77.000000
71224 78.000000
71269 -60.000000
71325 -70.000000
71379 -71.000000
71433 14.000000
71487 -60.000000
71544 128.000000
71594 -20.000000
71650 84.000000
71706 -60.000000
71756 -40.000000
71812 -22.000000
71858 -72.000000
71912 -50.000000
72556 813.000000
72608 73.000000
72650 55.000000
72702 -45.000000
72752 142.000000
72804 -15.000000
72854 16.000000
73208 146.000000
89894 13515.000000
89945 13848.000000
89995 8011.000000
90046 12835.000000
90103 5141.000000
90161 188.000000
90211 134.000000
90268 112.000000
108617 271.000000
108667 2.000000
108718 1896.000000
108774 7.000000
108830 25.000000
108885 269.000000
108937 850.000000
108993 2108.000000
109401 16211.000000
109452 11686.000000
109502 23407.000000
109558 23185.000000
109613 5637.000000
118545 475.000000
118603 -19.000000
123089 30.000000
123139 422.000000
123197 215.000000
123247 70.000000
123297 206.000000
123353 31.000000
123404 1872.000000
123456 1082.000000
123661 732.000000
123719 9962.000000
123775 4272.000000
123826 14607.000000
123878 4819.000000
123936 13697.000000
123987 2713.000000
124042 468.000000
124098 611.000000
128628 -35.000000
128678 -69.000000
128731 1164.000000
128787 54.000000
128842 65.000000
128892 511.000000
128950 597.000000
129001 244.000000
129500 7892.000000
129550 6738.000000
129927 14762.000000
129977 19811.000000
130034 4281.000000
130085 2652.000000
131194 488.000000
131244 -51.000000
131667 18.000000
131723 -20.000000
131779 -38.000000
131837 -60.000000
131888 140.000000
131944 155.000000
131994 -80.000000
132049 307.000000
140667 182.000000
150091 12149.000000
157333 3376.000000
157391 469.000000
157441 271.000000
157493 -10.000000
161979 -74.000000
162093 1315.000000
162148 211.000000
162206 312.000000
162264 13.000000
162320 1100.000000
162727 17758.000000
162777 20771.000000
162828 11185.000000
162878 6515.000000
166374 77.000000
166429 149.000000
166911 360.000000
166962 244.000000
167012 -5.000000
167067 141.000000
167125 -17.000000
167176 339.000000
167231 -27.000000
167281 251.000000
171772 168.000000
171822 747.000000
171874 300.000000
171932 242.000000
171985 31.000000
172043 27.000000
177347 17.000000
177400 93.000000
177450 -27.000000
180517 130.000000
182925 4862.000000
182976 5744.000000
183020 11014.000000
183076 19642.000000
183134 4484.000000
183192 5794.000000
183243 1111.000000
183297 812.000000
183347 -29.000000
187854 -39.000000
187904 61.000000
187962 276.000000
188012 230.000000
188067 428.000000
188125 -49.000000
188179 15.000000
188234 868.000000
188405 730.000000
188455 169.000000
188505 96.000000
188563 -22.000000
188922 326.000000
188979 120.000000
189033 -5.000000
189091 164.000000
189146 91.000000
189198 43.000000
189249 -68.000000
189300 80.000000
193811 37.000000
193862 990.000000
193913 216.000000
193971 49.000000
194021 246.000000
194078 898.000000
194500 3968.000000
194550 1824.000000
194605 8800.000000
194656 15151.000000
194706 19373.000000
194762 12220.000000
194820 1350.000000
211024 -29.000000
211082 -66.000000
211139 1334.000000
211189 -58.000000
211247 -59.000000
211303 22.000000
211357 244.000000
211413 216.000000
211466 362.000000
211511 512.000000
211558 311.000000
211602 7245.000000
211649 950.000000
211696 213.000000
211739 312.000000
211784 173.000000
211835 140.000000
211887 498.000000
211931 234.000000
211977 496.000000
212030 498.000000
212079 251.000000
212133 507.000000
212186 360.000000
212232 568.000000
212280 118.000000
212330 311.000000
212388 516.000000
212432 248.000000
212487 286.000000
212540 57.000000
212586 6563.000000
212629 169.000000
212676 94.000000
212724 284.000000
212773 150.000000
212818 41.000000
212861 144.000000
212915 211.000000
212968 4.000000
213025 6.000000
213079 132.000000
213130 151.000000
213188 56.000000
213238 3.000000
213280 -24.000000
213333 93.000000
213386 47.000000
213437 98.000000
213485 255.000000
213537 85.000000
213591 -11.000000
213638 45.000000
213683 1327.000000
213725 80.000000
213782 11.000000
213833 181.000000
213890 78.000000
213933 139.000000
213989 123.000000
214036 269.000000
214090 98.000000
214142 82.000000
214194 46.000000
214246 846.000000
214293 13.000000
214350 3.000000
214400 18.000000
214453 138.000000
214502 34.000000
214554 67.000000
214604 23.000000
214659 -25.000000
214701 257.000000
214753 425.000000
214799 44.000000
214841 51.000000
214893 -20.000000
214936 24.000000
214986 -34.000000
215040 -66.000000
215090 865.000000
215146 29.000000
215203 45.000000
215256 3871.000000
215299 97.000000
215349 201.000000
215403 607.000000
215451 40.000000
215493 10.000000
215548 38.000000
215600 -35.000000
215649 -53.000000
215693 -16.000000
215748 -35.000000
215797 113.000000
215847 -33.000000
215900 14.000000
215945 -27.000000
216001 33.000000
216051 -51.000000
216104 -19.000000
216148 23.000000
216198 -60.000000
216250 -15.000000
216296 -66.000000
216351 582.000000
216406 64.000000
216456 -61.000000
216508 -59.000000
216558 -60.000000
216610 -44.000000
216662 99.000000
216720 -48.000000
216773 -22.000000
216823 -47.000000
216871 -42.000000
216927 -56.000000
216983 433.000000
217041 -20.000000
217095 388.000000
217150 1029.000000
217199 598.000000
217256 1250.000000
217314 1097.000000
217363 1795.000000
217420 1591.000000
217469 1184.000000
217520 717.000000
217566 373.000000
217617 792.000000
217671 1430.000000
217719 525.000000
217765 1396.000000
217817 1148.000000
217866 1082.000000
217921 1325.000000
217971 -4.000000
218029 512.000000
218082 44.000000
218126 987.000000
218171 656.000000
218226 331.000000
218268 46.000000
218323 673.000000
218379 659.000000
218430 1108.000000
218481 291.000000
218530 -60.000000
218579 -62.000000
218629 -77.000000
218683 -65.000000
218737 -59.000000
218791 -47.000000
218845 -72.000000
218895 -43.000000
218945 -47.000000
219003 188.000000
219057 135.000000
219114 342.000000
219156 352.000000
219199 579.000000
219250 123.000000
219305 290.000000
219360 241.000000
219402 174.000000
219452 31.000000
219501 508.000000
219546 93.000000
219595 2564.000000
219646 169.000000
219694 231.000000
219740 226.000000
219787 292.000000
219835 178.000000
219887 135.000000
219945 139.000000
219995 187.000000
220049 146.000000
220096 934.000000
220140 324.000000
220193 190.000000
220236 42.000000
220289 160.000000
220339 169.000000
220394 168.000000
220451 -28.000000
220506 397.000000
220562 -24.000000
220614 135.000000
220665 221.000000
220720 734.000000
220768 473.000000
220815 207.000000
220861 52.000000
220909 43.000000
220951 64.000000
221002 21.000000
221060 19.000000
221108 15.000000
221158 41.000000
221202 89.000000
221245 132.000000
221298 89.000000
221341 90.000000
221397 64.000000
221443 230.000000
221487 226.000000
221534 259.000000
221582 177.000000
221633 89.000000
221685 48.000000
221736 138.000000
221778 18.000000
221821 30.000000
221869 198.000000
221916 150.000000
221970 83.000000
222024 88.000000
222066 97.000000
222122 31.000000
222174 107.000000
222225 -45.000000
222275 4462.000000
222319 51.000000
222373 25.000000
222422 82.000000
222474 16.000000
222529 -11.000000
222579 355.000000
222625 58.000000
222681 52.000000
222729 -14.000000
222771 2555.000000
222825 144.000000
222878 53.000000
222932 -42.000000
222982 386.000000
223037 93.000000
223086 145.000000
223138 132.000000
223192 85.000000
223250 -13.000000
223308 10.000000
223360 -22.000000
223410 -14.000000
223457 -22.000000
223514 19.000000
223564 100.000000
223613 39.000000
223670 11.000000
223721 7.000000
223771 81.000000
223828 103.000000
223883 44.000000
223941 62.000000
223991 132.000000
224041 2306.000000
224091 1.000000
224143 -10.000000
224196 28.000000
224243 44.000000
224293 -18.000000
224338 136.000000
224385 15.000000
224441 55.000000
224491 91.000000
224534 98.000000
224585 61.000000
224643 79.000000
224699 76.000000
224753 97.000000
224809 17.000000
224858 38.000000
224910 21.000000
224967 30.000000
225018 82.000000
225069 -15.000000
225124 -24.000000
225174 59.000000
225223 51.000000
225274 4.000000
225325 15.000000
225375 -38.000000
225417 51.000000
225467 35.000000
225520 0.000000
225574 5.000000
225632 38.000000
225685 3589.000000
225732 40.000000
225782 26.000000
225832 61.000000
225886 43.000000
225937 8.000000
225988 28.000000
226038 17.000000
226096 44.000000
226142 110.000000
226189 30.000000
226231 33.000000
226286 298.000000
226341 33.000000
226396 84.000000
226446 36.000000
226492 -34.000000
226536 -28.000000
226594 66.000000
226646 23.000000
226696 103.000000
226744 47.000000
226796 87.000000
226851 269.000000
226903 13.000000
226961 9.000000
227011 -12.000000
227068 33.000000
227120 67.000000
227171 1222.000000
227225 169.000000
227282 -43.000000
227325 203.000000
227381 -10.000000
227434 131.000000
227492 82.000000
227545 -10.000000
227587 27.000000
227640 46.000000
227698 52.000000
227754 58.000000
227804 -43.000000
227850 70.000000
227900 32.000000
227956 58.000000
228002 45.000000
228048 -16.000000
228103 35.000000
228148 72.000000
228190 12.000000
228244 193.000000
228294 -6.000000
228346 -71.000000
228398 12.000000
228451 23.000000
228504 17.000000
228559 2774.000000
228612 61.000000
228664 52.000000
228712 56.000000
228767 174.000000
228812 71.000000
228860 20.000000
228902 43.000000
228960 23.000000
229015 -22.000000
229071 -45.000000
229128 -44.000000
229174 258.000000
229225 22.000000
229275 -30.000000
229330 8.000000
229380 -45.000000
229431 -61.000000
229489 -66.000000
229539 -26.000000
229596 -55.000000
229653 -55.000000
229833 -6.000000
229889 -69.000000
229939 521.000000
229987 -61.000000
230039 -58.000000
230087 -54.000000
230137 -62.000000
230190 -71.000000
230243 -34.000000
230299 11.000000
230348 -49.000000
230399 464.000000
230449 -55.000000
230507 -3.000000
230565 -64.000000
230621 -66.000000
230679 -49.000000
230737 82.000000
230793 201.000000
230838 13.000000
230892 -42.000000
230936 -42.000000
230983 -49.000000
231031 -45.000000
231082 -49.000000
231127 -67.000000
231184 -70.000000
231242 -14.000000
231293 -19.000000
231343 -21.000000
231393 -56.000000
231445 -54.000000
231495 8.000000
231540 -24.000000
231595 -8.000000
231645 -39.000000
231694 -24.000000
231741 33.000000
231791 426.000000
231841 -44.000000
231887 -77.000000
231942 -31.000000
231995 -54.000000
232047 -38.000000
232093 692.000000
232137 -4.000000
232185 -59.000000
232237 -42.000000
232291 3.000000
232344 -62.000000
232388 -44.000000
232435 -37.000000
232487 -66.000000
232541 48.000000
232590 -47.000000
232645 -55.000000
232698 -66.000000
232749 -42.000000
232799 50.000000
232842 -59.000000
232900 -5.000000
232949 -77.000000
233000 -71.000000
233054 68.000000
233100 -42.000000
233151 -59.000000
233206 -20.000000
233256 -24.000000
233306 -53.000000
233362 -26.000000
233411 -66.000000
233463 -1.000000
233516 -38.000000
233567 353.000000
233616 -31.000000
233674 -56.000000
233728 -31.000000
233770 -37.000000
233822 -43.000000
233877 -64.000000
233929 -30.000000
233979 -20.000000
234030 74.000000
234076 13.000000
234122 112.000000
234174 -47.000000
234224 -27.000000
234277 -26.000000
234329 -50.000000
234377 775.000000
234426 155.000000
234478 -45.000000
234530 -27.000000
234580 1245.000000
234632 -28.000000
234688 37.000000
234742 44.000000
234789 -1.000000
234839 19.000000
234890 538.000000
234932 -2.000000
234981 22.000000
235033 5465.000000
235082 79.000000
235125 122.000000
235174 288.000000
235223 186.000000
235270 91.000000
235319 156.000000
235369 60.000000
235419 777.000000
235468 258.000000
235517 116.000000
235563 209.000000
235612 240.000000
235655 326.000000
235705 369.000000
235747 538.000000
235797 80.000000
235841 38.000000
235887 -39.000000
235936 184.000000
235982 293.000000
236027 4161.000000
236069 28.000000
236119 611.000000
236164 -1.000000
236217 257.000000
236267 85.000000
236317 35.000000
236363 59.000000
236420 144.000000
236478 -41.000000
236534 -1.000000
236591 40.000000
236642 -52.000000
236692 10.000000
236739 30.000000
236781 -37.000000
236830 -33.000000
236877 12.000000
236925 -49.000000
236981 2.000000
237036 -27.000000
237086 13.000000
237181 -53.000000
237233 57.000000
237288 -78.000000
237343 -49.000000
237398 27.000000
237448 -33.000000
237501 1304.000000
237551 64.000000
237600 38.000000
237651 41.000000
237706 131.000000
237754 -30.000000
237801 23.000000
237849 -47.000000
237896 -54.000000
237947 -35.000000
237998 -47.000000
238044 -36.000000
238096 213.000000
238145 959.000000
238193 1322.000000
238242 227.000000
238288 7.000000
238340 -35.000000
238395 -26.000000
238444 -23.000000
238495 -47.000000
238545 41.000000
238588 226.000000
238630 7.000000
238672 -67.000000
238722 -15.000000
238774 -70.000000
238827 -72.000000
238885 -65.000000
238938 -71.000000
238989 -19.000000
239047 -53.000000
239098 -63.000000
239148 -74.000000
239206 -49.000000
239263 -61.000000
239321 -45.000000
239372 -72.000000
239422 -36.000000
239476 37.000000
239530 20.000000
239587 115.000000
239637 273.000000
239695 634.000000
239745 164.000000
239803 642.000000
239861 877.000000
239917 1148.000000
239972 470.000000
240022 215.000000
240079 214.000000
240129 1475.000000
240180 659.000000
240222 558.000000
240271 1085.000000
240313 1397.000000
240357 148.000000
240410 117.000000
240456 279.000000
240510 260.000000
240558 516.000000
240604 451.000000
240656 651.000000
240701 329.000000
240752 602.000000
240809 383.000000
240858 402.000000
240911 450.000000
240953 1521.000000
241007 382.000000
241060 13.000000
241113 624.000000
241171 133.000000
241216 335.000000
241261 431.000000
241315 271.000000
241366 47.000000
241409 381.000000
241457 173.000000
241509 229.000000
241561 90.000000
241609 302.000000
241667 526.000000
241724 1228.000000
241835 391.000000
241893 142.000000
241937 665.000000
241982 2653.000000
242024 241.000000
242073 546.000000
242119 547.000000
242169 676.000000
242220 393.000000
242266 20.000000
242317 196.000000
242361 39.000000
242418 1141.000000
242467 1458.000000
242511 614.000000
242559 75.000000
242608 1916.000000
242650 343.000000
242700 394.000000
242750 525.000000
242807 128.000000
242862 -59.000000
242912 20173.000000
242956 60.000000
243007 52.000000
243064 57.000000
243116 135.000000
243164 -50.000000
243214 17.000000
243264 -40.000000
243306 -50.000000
243428 99.000000
243477 3679.000000
243522 483.000000
243574 1179.000000
243620 840.000000
243666 265.000000
243708 596.000000
243753 -42.000000
243801 14.000000
243844 5522.000000
243886 872.000000
243928 -55.000000
243984 533.000000
244030 1509.000000
244078 -36.000000
244126 -57.000000
244171 -28.000000
244218 -37.000000
244272 1771.000000
244322 -12.000000
244374 2574.000000
244428 -20.000000
244471 11.000000
244515 -17.000000
244571 4.000000
244613 -61.000000
244671 -38.000000
244721 -54.000000
244778 -50.000000
244834 -66.000000
244884 -4.000000
244931 -66.000000
244979 132.000000
245029 -60.000000
245084 -37.000000
245129 -60.000000
245186 -46.000000
245239 -6.000000
245294 -37.000000
245345 -70.000000
245395 -37.000000
245445 394.000000
245490 -40.000000
245541 3173.000000
245587 45.000000
245637 -61.000000
245693 -23.000000
245751 21.000000
245796 22.000000
245839 -25.000000
245884 -39.000000
245930 -69.000000
245984 -71.000000
246034 60.000000
246081 40.000000
246139 280.000000
246190 -35.000000
246316 -25.000000
246370 345.000000
246413 129.000000
246455 -25.000000
246564 3762.000000
246614 12246.000000
246657 32.000000
246713 744.000000
246756 35.000000
246806 52.000000
246853 861.000000
246895 33.000000
246937 61.000000
246980 -34.000000
247031 -25.000000
247085 -48.000000
247138 -15.000000
247191 45.000000
247248 86.000000
247296 372.000000
247345 305.000000
247478 816.000000
247529 1087.000000
247584 477.000000
247632 986.000000
247682 1959.000000
247737 835.000000
247783 1350.000000
247832 1132.000000
247875 20.000000
247929 -50.000000
247975 1131.000000
248025 560.000000
248074 1155.000000
248125 844.000000
248181 606.000000
248225 796.000000
248270 875.000000
248320 1075.000000
248371 1152.000000
248420 2406.000000
248466 3046.000000
248508 1339.000000
248564 1347.000000
248607 1280.000000
248665 1053.000000
248716 867.000000
248764 195.000000
248807 543.000000
248852 1449.000000
248901 171.000000
248949 203.000000
248999 -33.000000
249049 267.000000
249097 798.000000
249147 334.000000
249197 653.000000
249243 749.000000
249289 643.000000
249339 1112.000000
249384 327.000000
249426 330.000000
249472 253.000000
249514 -68.000000
249564 9.000000
249620 -1.000000
249671 1648.000000
249720 1217.000000
249773 1230.000000
249823 670.000000
249868 75.000000
249923 4068.000000
249973 14.000000
250021 983.000000
250068 5.000000
250120 2155.000000
250169 1213.000000
250333 46.000000
250381 -40.000000
250431 18.000000
250482 -20.000000
250527 -17.000000
250575 -13.000000
250626 -44.000000
250676 9.000000
250726 -29.000000
250776 -31.000000
250821 -68.000000
250878 -51.000000
250926 -61.000000
250981 -41.000000
251031 -34.000000
251089 -58.000000
251145 -39.000000
251199 -59.000000
251254 -17.000000
251304 9.000000
251356 -54.000000
251406 -48.000000
251453 141.000000
251502 53.000000
251555 19.000000
251608 14.000000
251658 -52.000000
251712 -63.000000
251764 -70.000000
251821 -27.000000
251869 -59.000000
251920 216.000000
251972 1230.000000
252030 1445.000000
252137 1753.000000
252190 2380.000000
252241 1468.000000
252286 1282.000000
252335 180.000000
252384 1012.000000
252434 457.000000
252476 312.000000
252525 1562.000000
252570 826.000000
252624 382.000000
252666 1531.000000
252713 197.000000
252757 1241.000000
252807 1138.000000
252858 968.000000
252903 5357.000000
252945 155.000000
252995 157.000000
253042 1061.000000
253095 1442.000000
253147 -29.000000
253197 -34.000000
253249 2120.000000
253291 2821.000000
253348 1603.000000
253399 1866.000000
253443 2374.000000
253545 1559.000000
253598 2748.000000
253653 1988.000000
253702 1952.000000
253754 720.000000
253805 -6.000000
253848 382.000000
253894 9.000000
254000 806.000000
254053 -54.000000
254109 -7.000000
254159 -26.000000
254209 22.000000
254259 22.000000
254309 -43.000000
254365 68.000000
254419 -16.000000
254471 -30.000000
254520 -58.000000
254562 -78.000000
254619 -19.000000
254673 -10.000000
254726 8.000000
254770 462.000000
254824 144.000000
254870 -39.000000
254918 -73.000000
254970 -3.000000
255019 -66.000000
255069 -71.000000
255119 -62.000000
255175 -37.000000
255219 -61.000000
255273 -38.000000
255318 -29.000000
255371 -53.000000
255425 0.000000
255476 156.000000
255522 3994.000000
255566 -16.000000
255611 -64.000000
255665 -31.000000
255717 -40.000000
255769 -49.000000
255818 -33.000000
255876 -73.000000
255926 67.000000
255978 19.000000
256021 161.000000
256067 -38.000000
256119 -65.000000
256173 -34.000000
256218 -47.000000
256269 24.000000
256323 -38.000000
256373 -40.000000
256428 -36.000000
256479 -48.000000
256531 -60.000000
256581 7.000000
256634 -69.000000
256684 -23.000000
256733 -70.000000
256787 -57.000000
256841 94.000000
256887 -33.000000
256937 30.000000
256980 -45.000000
257025 -27.000000
257072 -60.000000
257167 -26.000000
257216 -56.000000
257266 -21.000000
257313 -11.000000
257366 -33.000000
257417 12248.000000
257461 96.000000
257514 -31.000000
257570 -42.000000
257626 1034.000000
257676 -39.000000
257731 -49.000000
257783 104.000000
257836 -35.000000
257894 706.000000
257946 34.000000
257996 -54.000000
258042 30.000000
258095 178.000000
258142 56.000000
258184 -5.000000
258242 11.000000
258292 1422.000000
258343 -22.000000
258392 -47.000000
258437 28.000000
258484 -24.000000
258533 -51.000000
258585 3.000000
258628 -69.000000
258679 167.000000
258727 79.000000
258784 234.000000
258832 94.000000
258882 -50.000000
258927 -64.000000
258979 6.000000
259025 -24.000000
259076 1.000000
259131 -28.000000
259179 -67.000000
259231 -52.000000
259281 -23.000000
259337 -46.000000
259384 -48.000000
259441 1101.000000
259492 -26.000000
259547 6.000000
259590 47.000000
259640 -69.000000
259698 -24.000000
259740 -54.000000
259786 -1.000000
259828 -51.000000
259879 168.000000
259935 -4.000000
259984 -37.000000
260035 -55.000000
260092 -40.000000
260135 -19.000000
260181 2.000000
260225 997.000000
260274 -34.000000
260318 155.000000
260371 783.000000
260420 1386.000000
260464 28.000000
260508 -48.000000
260555 -9.000000
260605 272.000000
260647 -21.000000
260690 -31.000000
260737 -52.000000
260795 -17.000000
260844 -46.000000
260899 -35.000000
260943 -53.000000
260997 874.000000
261052 -68.000000
261105 -51.000000
261155 -45.000000
261292 -38.000000
261350 3.000000
261400 -12.000000
261452 -21.000000
261508 -56.000000
261559 466.000000
261605 598.000000
261650 9.000000
261703 -20.000000
261760 40.000000
261816 33.000000
261867 43.000000
261921 -25.000000
261966 89.000000
262013 162.000000
262071 36.000000
262127 101.000000
262182 151.000000
262240 181.000000
262292 -66.000000
262342 18.000000
262386 190.000000
262434 30.000000
262484 38.000000
262532 218.000000
262587 168.000000
262642 78.000000
262691 -35.000000
262739 62.000000
262793 52.000000
262840 35.000000
262891 17.000000
262941 122.000000
262990 141.000000
263043 153.000000
263100 180.000000
263150 128.000000
263197 93.000000
263249 2689.000000
263299 53.000000
263352 215.000000
263407 -47.000000
263463 -4.000000
263510 -14.000000
263555 -54.000000
263599 -26.000000
263655 -9.000000
263706 -36.000000
263764 -24.000000
263806 -59.000000
263863 34.000000
263914 -47.000000
263963 -10.000000
264009 -66.000000
264062 -15.000000
264117 -25.000000
264175 66.000000
264225 15.000000
264283 38.000000
264336 80.000000
264389 96.000000
264438 -15.000000
264492 111.000000
264546 329.000000
264595 -23.000000
264639 84.000000
264686 360.000000
264728 90.000000
264779 24.000000
264827 39.000000
264880 52.000000
264935 135.000000
264983 70.000000
265039 23.000000
265089 65.000000
265136 248.000000
265186 109.000000
265235 935.000000
265282 808.000000
265333 488.000000
265383 829.000000
265430 454.000000
265480 136.000000
265531 590.000000
265576 208.000000
265619 393.000000
265667 466.000000
265715 413.000000
265764 187.000000
265807 469.000000
265855 90.000000
265902 623.000000
265952 411.000000
266000 529.000000
266050 310.000000
266097 2873.000000
266147 294.000000
266193 538.000000
266243 1261.000000
266293 463.000000
266346 500.000000
266400 592.000000
266453 162.000000
266503 494.000000
266554 274.000000
266599 171.000000
266652 -41.000000
266705 528.000000
266755 77.000000
266798 340.000000
266855 343.000000
266912 -14.000000
266964 672.000000
267021 186.000000
267077 359.000000
267121 184.000000
267171 432.000000
267218 146.000000
267270 70.000000
267320 -25.000000
267366 115.000000
267415 9.000000
267466 -21.000000
267523 81.000000
267573 71.000000
267623 194.000000
267675 510.000000
267731 839.000000
267786 263.000000
267842 238.000000
267900 325.000000
267950 781.000000
268001 3338.000000
268049 340.000000
268096 466.000000
268142 34.000000
268190 168.000000
268234 239.000000
268284 432.000000
268337 429.000000
268389 225.000000
268436 314.000000
268479 18003.000000
268522 316.000000
268578 356.000000
268625 212.000000
268672 479.000000
268721 170.000000
268765 185.000000
268820 289.000000
268878 84.000000
268929 191.000000
268987 -16.000000
269043 31.000000
269093 -32.000000
269144 -12.000000
269197 -25.000000
269247 -57.000000
269304 -57.000000
269357 384.000000
269405 -9.000000
269452 -44.000000
269504 152.000000
269556 176.000000
269606 -30.000000
269652 -68.000000
269709 -34.000000
269764 54.000000
269813 -49.000000
269869 -39.000000
269913 -37.000000
269957 -43.000000
270001 38.000000
270043 -49.000000
270088 -18.000000
270136 -48.000000
270179 -10.000000
270221 -63.000000
270279 -42.000000
270326 -39.000000
270383 15.000000
270426 -15.000000
270477 -48.000000
270527 -51.000000
270580 -8.000000
270638 0.000000
270693 -6.000000
270747 357.000000
270802 473.000000
270856 1112.000000
270914 1090.000000
270967 573.000000
271009 686.000000
271063 48.000000
271117 766.000000
271166 2806.000000
271215 2228.000000
271261 105.000000
271309 1247.000000
271351 741.000000
271397 165.000000
271444 3074.000000
271486 245.000000
271535 670.000000
271577 789.000000
271700 237.000000
271748 -6.000000
271794 -33.000000
271843 41.000000
271900 151.000000
271948 1.000000
271992 11.000000
272045 21.000000
272091 69.000000
272146 16.000000
272198 8.000000
272248 -38.000000
272303 20249.000000
272347 66.000000
272400 1055.000000
272450 -19.000000
272500 -7.000000
272552 10384.000000
272675 12.000000
272722 45.000000
272776 57.000000
272834 124.000000
272890 -9.000000
272948 46.000000
273002 -38.000000
273059 9.000000
273106 -27.000000
273163 18.000000
273218 -9.000000
273268 -66.000000
273322 846.000000
273372 35.000000
273426 105.000000
273482 -24.000000
273531 6.000000
273586 -6.000000
273639 -55.000000
273691 -43.000000
273748 18.000000
273802 15.000000
273857 -57.000000
273912 25.000000
273958 -17.000000
274010 81.000000
274063 153.000000
274113 131.000000
274165 77.000000
274222 -8.000000
274266 77.000000
274324 95.000000
274381 49.000000
274431 102.000000
274476 1072.000000
274528 21.000000
274580 -38.000000
274625 15.000000
274675 701.000000
274871 29.000000
274920 -7.000000
274972 -3.000000
275025 -20.000000
275076 -53.000000
275130 -23.000000
275185 174.000000
275227 -42.000000
275281 -25.000000
275336 40.000000
275387 51.000000
275441 52.000000
275491 65.000000
275547 98.000000
275600 34.000000
275655 -25.000000
275706 -62.000000
275755 50.000000
275809 29.000000
275851 -18.000000
275894 3.000000
275940 -51.000000
275988 -20.000000
276042 -12.000000
276098 -23.000000
276147 131.000000
276203 -57.000000
276257 82.000000
276303 43.000000
276353 -10.000000
276406 127.000000
276456 -28.000000
276506 2965.000000
276561 -46.000000
276612 122.000000
276657 -20.000000
276709 669.000000
276764 26.000000
276806 -27.000000
276858 -27.000000
276901 -31.000000
276949 -4.000000
276995 5.000000
277044 -9.000000
277100 -26.000000
277155 207.000000
277210 308.000000
277268 713.000000
277320 -3.000000
277377 -28.000000
277431 8.000000
277473 -26.000000
277529 12.000000
277580 -29.000000
277633 29.000000
277689 6737.000000
277746 -42.000000
277797 3327.000000
277850 -25.000000
277899 3.000000
277956 -6.000000
278014 -52.000000
278067 -32.000000
278122 -52.000000
278173 -17.000000
278217 64.000000
278271 -52.000000
278321 -42.000000
278374 -22.000000
278421 175.000000
278470 -45.000000
278520 -16.000000
278574 -67.000000
278630 -62.000000
278683 -54.000000
278734 -29.000000
278789 -44.000000
278841 -40.000000
278897 2.000000
278949 5.000000
279083 41.000000
279140 10.000000
279185 -39.000000
279239 76.000000
279287 315.000000
279330 -25.000000
279385 161.000000
279437 -21.000000
279493 -55.000000
279550 -37.000000
279601 16.000000
279649 43.000000
279699 7.000000
279751 443.000000
279806 -25.000000
279863 172.000000
279911 168.000000
279957 4631.000000
280007 355.000000
280055 49.000000
280110 20.000000
280152 479.000000
280198 597.000000
280247 31.000000
280295 -34.000000
280347 81.000000
280389 -18.000000
280441 -23.000000
280494 16.000000
280544 118.000000
280597 -5.000000
280647 -20.000000
280692 66.000000
280735 51.000000
280784 175.000000
280827 192.000000
280870 -19.000000
280919 3.000000
280962 624.000000
281007 -38.000000
281057 -9.000000
281108 -53.000000
281158 19.000000
281208 67.000000
281251 13.000000
281302 -22.000000
281357 189.000000
281412 -34.000000
281461 -23.000000
281505 287.000000
281552 -40.000000
281595 -64.000000
281648 198.000000
281698 -32.000000
281753 -16.000000
281798 4.000000
281844 31.000000
281890 83.000000
281940 59.000000
281984 68.000000
282026 366.000000
282068 -26.000000
282118 173.000000
282160 2.000000
282210 -22.000000
282261 5.000000
282312 49.000000
282355 48.000000
282409 -34.000000
282458 -19.000000
282504 -13.000000
282553 43.000000
282600 197.000000
282651 4.000000
282701 -46.000000
282758 -13.000000
282815 -32.000000
282867 -42.000000
282920 -18.000000
282964 1.000000
283011 -14.000000
283066 -35.000000
283109 -47.000000
283165 841.000000
283207 -62.000000
283262 20.000000
283320 -56.000000
283378 1461.000000
283421 52.000000
283464 -33.000000
283513 -18.000000
283556 54.000000
283606 401.000000
283650 -31.000000
283704 -16.000000
283759 -65.000000
283814 -54.000000
283871 140.000000
283927 3.000000
283980 -47.000000
284035 67.000000
284086 -49.000000
284143 -61.000000
284193 -55.000000
284246 -36.000000
284301 -25.000000
284351 -47.000000
284403 -21.000000
284449 224.000000
284496 -58.000000
284546 -1.000000
284596 53.000000
284643 84.000000
284692 451.000000
284734 -70.000000
284784 -50.000000
284841 -34.000000
284895 -50.000000
284945 94.000000
284997 -39.000000
285042 -34.000000
285087 -32.000000
285142 -33.000000
285197 -41.000000
285247 -80.000000
285303 -10.000000
285359 -40.000000
285409 -62.000000
285466 -33.000000
285521 20.000000
285579 18.000000
285637 -35.000000
285695 -19.000000
285753 127.000000
285806 264.000000
285856 105.000000
285901 -11.000000
285952 144.000000
286002 193.000000
286051 241.000000
286093 308.000000
286139 592.000000
286190 313.000000
286247 234.000000
286291 1369.000000
286337 262.000000
286379 310.000000
286427 102.000000
286476 80.000000
286519 539.000000
286562 -35.000000
286606 366.000000
286660 295.000000
286708 353.000000
286756 77.000000
286807 279.000000
286860 284.000000
286906 183.000000
286950 1109.000000
286994 401.000000
287036 195.000000
287094 87.000000
287139 83.000000
287265 124.000000
287314 53.000000
287364 -1.000000
287414 3043.000000
287570 201.000000
287622 289.000000
287675 182.000000
287727 1022.000000
287776 346.000000
287826 200.000000
287868 190.000000
287918 150.000000
287970 192.000000
288012 194.000000
288060 144.000000
288111 113.000000
288166 -35.000000
288210 145.000000
288260 23.000000
288311 121.000000
288359 360.000000
288404 179.000000
288449 186.000000
288503 293.000000
288559 368.000000
288602 233.000000
288646 161.000000
288690 222.000000
288741 95.000000
288789 102.000000
288847 207.000000
288896 200.000000
288951 79.000000
288998 248.000000
289042 11907.000000
289088 203.000000
289134 -19.000000
289185 -15.000000
289239 173.000000
289297 288.000000
289344 233.000000
289399 375.000000
289453 229.000000
289503 201.000000
289554 87.000000
289602 -59.000000
289653 124.000000
289699 105.000000
289744 164.000000
289802 -34.000000
289852 200.000000
289902 -26.000000
289958 -50.000000
290003 -43.000000
290056 -31.000000
290108 -17.000000
290162 -38.000000
290209 -14.000000
290265 -33.000000
290312 -2.000000
290361 62.000000
290409 -34.000000
290461 99.000000
290510 35.000000
290568 14.000000
290613 1520.000000
290663 -53.000000
290711 -23.000000
290764 -37.000000
290811 -45.000000
290869 -60.000000
290926 4.000000
290981 -34.000000
291031 20.000000
291079 -33.000000
291129 38.000000
291180 -38.000000
291223 -45.000000
291272 -40.000000
291314 87.000000
291361 1364.000000
291411 84.000000
291466 1187.000000
291513 -14.000000
291563 -41.000000
291616 -43.000000
291668 -19.000000
291718 -18.000000
291770 236.000000
291822 10.000000
291864 -11.000000
291915 -5.000000
291972 -42.000000
292030 -38.000000
292080 -68.000000
292130 145.000000
292176 509.000000
292223 -28.000000
292278 -48.000000
292333 3239.000000
292385 -9.000000
292433 137.000000
292482 26.000000
292528 -29.000000
292583 139.000000
292630 11.000000
292684 -64.000000
292734 -8.000000
292788 -1.000000
292839 -30.000000
292891 -19.000000
292941 -38.000000
292983 474.000000
293030 -15.000000
293079 -16.000000
293122 329.000000
293177 202.000000
293226 531.000000
293274 -28.000000
293316 23.000000
293361 16.000000
293410 473.000000
293459 3403.000000
293503 -59.000000
293558 2321.000000
293601 -4.000000
293644 129.000000
293694 -5.000000
293738 -49.000000
293781 -27.000000
293831 -24.000000
293887 -37.000000
293935 -14.000000
293981 -59.000000
294024 0.000000
294073 4.000000
294122 -50.000000
294173 226.000000
294215 -41.000000
294268 -3.000000
294319 15.000000
294376 -48.000000
294430 17.000000
294476 42.000000
294523 -51.000000
294576 317.000000
294626 -32.000000
294676 -34.000000
294729 48.000000
294778 91.000000
294830 492.000000
294886 -37.000000
294935 -63.000000
294985 -57.000000
295037 1578.000000
295086 -28.000000
295136 32.000000
295185 -20.000000
295232 -5.000000
295282 -50.000000
295332 120.000000
295381 132.000000
295425 50.000000
295472 42.000000
295515 -52.000000
295571 -74.000000
295617 279.000000
295664 -47.000000
295722 -41.000000
295771 -46.000000
295819 7.000000
295864 -45.000000
295918 -46.000000
295973 -33.000000
296017 -69.000000
296075 -1.000000
296127 -48.000000
296171 21.000000
296217 37.000000
296269 -53.000000
296322 -34.000000
296373 -46.000000
296422 -45.000000
296472 -38.000000
296522 64.000000
296567 10.000000
296616 -13.000000
296662 936.000000
296707 45.000000
296761 30.000000
296807 -49.000000
296854 -38.000000
296905 -10.000000
296947 333.000000
296993 878.000000
297043 -52.000000
297223 -74.000000
297277 -47.000000
297327 -22.000000
297383 -22.000000
297433 161.000000
297479 -59.000000
297527 -32.000000
297617 -47.000000
297667 80.000000
297714 108.000000
297758 93.000000
297809 -46.000000
297865 -49.000000
297907 152.000000
297957 68.000000
298005 1.000000
298049 -27.000000
298095 -51.000000
298144 -55.000000
298193 -50.000000
298237 -20.000000
298285 1815.000000
298337 30.000000
298389 32.000000
298431 338.000000
298473 -18.000000
298520 121.000000
298568 177.000000
298618 15.000000
298665 83.000000
298720 -63.000000
298771 23.000000
298818 -49.000000
298876 -54.000000
298931 -64.000000
298983 -62.000000
299036 78.000000
299086 2204.000000
299133 122.000000
299180 -50.000000
299237 -43.000000
299291 -6.000000
299339 -38.000000
299391 -37.000000
299445 -23.000000
299503 -53.000000
299555 -39.000000
299613 -13.000000
299665 -32.000000
299718 -19.000000
299775 -50.000000
299829 -30.000000
299882 70.000000
299935 1.000000
299977 -41.000000
300032 22.000000
300078 -44.000000
300128 -25.000000
300180 -38.000000
300230 59.000000
300279 12.000000
300324 -52.000000
300376 605.000000
300419 -33.000000
300472 52.000000
300522 -58.000000
300572 -16.000000
300627 -73.000000
300677 -30.000000
300719 -32.000000
300766 280.000000
300808 -26.000000
300862 71.000000
300904 53.000000
300954 49.000000
301005 162.000000
301058 59.000000
301106 -4.000000
301155 186.000000
301204 -46.000000
301254 -35.000000
301308 32.000000
301358 -42.000000
301404 -28.000000
301447 24.000000
301497 -18.000000
301542 54.000000
301589 -34.000000
301633 -16.000000
301679 99.000000
301724 -56.000000
301779 14.000000
301886 9.000000
302015 -28.000000
302065 -37.000000
302120 -43.000000
302171 -53.000000
302227 -53.000000
302282 244.000000
302332 199.000000
302387 23.000000
302440 881.000000
302497 704.000000
302545 411.000000
302596 1567.000000
302640 731.000000
302690 1043.000000
302740 240.000000
302796 148.000000
302846 265.000000
302891 658.000000
302934 497.000000
302976 17.000000
303019 406.000000
303069 12.000000
303120 315.000000
303171 4.000000
303213 126.000000
303255 95.000000
303301 552.000000
303350 194.000000
303392 63.000000
303436 608.000000
303486 141.000000
303536 273.000000
303586 592.000000
303633 21.000000
303681 340.000000
303733 -33.000000
303785 -14.000000
303838 431.000000
303887 739.000000
303942 337.000000
303993 445.000000
304043 89.000000
304087 97.000000
304137 66.000000
304189 83.000000
304239 199.000000
304295 534.000000
304344 95.000000
304397 160.000000
304445 238.000000
304499 173.000000
304549 2921.000000
304599 82.000000
304652 274.000000
304696 372.000000
304746 -4.000000
304799 149.000000
304846 56.000000
304890 -39.000000
304939 -4.000000
304982 225.000000
305033 99.000000
305084 25.000000
305129 -35.000000
305179 137.000000
305233 39.000000
305287 -18.000000
305344 -42.000000
305392 314.000000
305436 95.000000
305485 258.000000
305535 -2.000000
305577 3.000000
305619 62.000000
305670 144.000000
305715 22.000000
305771 143.000000
305814 192.000000
305865 57.000000
305923 17.000000
306037 48.000000
306089 65.000000
306142 77.000000
306185 70.000000
306235 41.000000
306285 202.000000
306332 91.000000
306388 -15.000000
306440 -29.000000
306489 66.000000
306533 81.000000
306583 2566.000000
306626 -37.000000
306676 -31.000000
306719 -41.000000
306772 11.000000
306827 -45.000000
306877 -3.000000
306934 171.000000
306983 12.000000
307031 54.000000
307076 -6.000000
307123 15.000000
307171 20.000000
307220 -17.000000
307270 -40.000000
307321 11.000000
307371 -25.000000
307415 18822.000000
307471 49.000000
307521 -33.000000
307572 -18.000000
307616 22.000000
307658 -15.000000
307708 -13.000000
307750 -5.000000
307794 -27.000000
307846 0.000000
307893 -31.000000
307942 -14.000000
307995 -44.000000
308046 -67.000000
308101 -44.000000
308151 -5.000000
308200 -5.000000
308250 103.000000
308298 -18.000000
308341 -62.000000
308396 1.000000
308438 -39.000000
308489 -50.000000
308539 -60.000000
308589 -62.000000
308647 -39.000000
308697 -48.000000
308755 -22.000000
308807 2.000000
308851 19.000000
308909 101.000000
308966 127.000000
309008 181.000000
309061 366.000000
309117 97.000000
309167 483.000000
309217 57.000000
309270 529.000000
309317 200.000000
309375 65.000000
309424 232.000000
309472 245.000000
309530 104.000000
309582 72.000000
309636 355.000000
309683 207.000000
309737 358.000000
309791 3.000000
309837 67.000000
309890 690.000000
309932 144.000000
309980 301.000000
310035 67.000000
310091 105.000000
310140 305.000000
310190 273.000000
310247 53.000000
310294 185.000000
310347 1189.000000
310391 180.000000
310442 126.000000
310492 149.000000
310536 102.000000
310593 102.000000
310639 160.000000
310691 237.000000
310860 148.000000
310904 62.000000
310955 62.000000
311010 48.000000
311135 -64.000000
311186 -80.000000
311244 -70.000000
311302 -65.000000
311360 -72.000000
311410 -65.000000
311460 -59.000000
311513 -78.000000
311571 -44.000000
311628 188.000000
311676 42.000000
311724 -8.000000
311766 -62.000000
311822 -30.000000
311872 1469.000000
311919 13.000000
311966 -30.000000
312024 0.000000
312068 -12.000000
312110 35.000000
312160 2173.000000
312202 -25.000000
312252 -22.000000
312302 -18.000000
312355 -69.000000
312404 -31.000000
312452 -23.000000
312510 43.000000
312554 0.000000
312608 -35.000000
312659 -21.000000
312708 64.000000
312750 -71.000000
312807 -64.000000
312865 -51.000000
312915 -54.000000
312973 -65.000000
313030 18.000000
313087 -51.000000
313138 -56.000000
313194 -79.000000
313250 -40.000000
313303 -66.000000
313360 235.000000
313406 -50.000000
313456 -57.000000
313565 24.000000
313610 -55.000000
313668 -72.000000
313718 -31.000000
313768 -53.000000
313820 19.000000
313862 -49.000000
313914 -40.000000
313964 -59.000000
314086 -33.000000
314140 27.000000
314194 -67.000000
314251 -45.000000
314307 -64.000000
314361 -19.000000
314409 -32.000000
314458 -59.000000
314509 -4.000000
314559 43.000000
314612 -26.000000
314847 -55.000000
314902 -68.000000
314960 -76.000000
315085 -59.000000
315135 -68.000000
315191 -33.000000
315249 -72.000000
315386 -80.000000
315438 -75.000000
315496 -71.000000
315587 -56.000000
315642 -76.000000
315692 -42.000000
315749 -47.000000
315802 98.000000
315853 -53.000000
315909 20.000000
315961 -29.000000
316008 58.000000
316050 -23.000000
316106 -60.000000
316693 1359.000000
316746 67.000000
316792 170.000000
316850 156.000000
317236 -38.000000
317293 179.000000
317346 10.000000
317397 -37.000000
317454 -31.000000
317506 26.000000
317557 -76.000000
317615 16.000000
322122 -27.000000
322176 -1.000000
322227 -58.000000
329435 -56.000000
329487 11.000000
329538 10.000000
330889 -62.000000
331289 1671.000000
331338 -67.000000
331389 -62.000000
331445 -72.000000
331495 -59.000000
331552 -71.000000
331610 -15.000000
331661 -32.000000
331711 60.000000
331754 52.000000
331812 169.000000
331864 -26.000000
331922 -30.000000
332065 519.000000
332116 241.000000
332166 610.000000
332290 80.000000
332340 23.000000
332386 3.000000
332428 -49.000000
332481 -71.000000
332538 -69.000000
332588 -65.000000
332646 -64.000000
332700 -72.000000
332753 160.000000
332805 -45.000000
332861 -62.000000
332912 -44.000000
332962 112.000000
333005 -62.000000
333059 -18.000000
333110 -21.000000
333156 -38.000000
333206 47.000000
333248 -34.000000
333301 13.000000
333352 89.000000
333406 6.000000
333452 92.000000
333510 -43.000000
333564 -39.000000
333619 -66.000000
333675 -8.000000
333726 -50.000000
333779 -67.000000
333829 15.000000
333877 -22.000000
333922 -17.000000
333970 921.000000
334012 44.000000
334059 -36.000000
334102 -32.000000
334152 -29.000000
334200 34.000000
334242 -58.000000
334298 -10.000000
334352 -71.000000
334507 -14.000000
334556 -42.000000
334606 -35.000000
334651 53.000000
334699 -30.000000
334742 -48.000000
334792 -43.000000
334848 -65.000000
334899 -54.000000
334955 -43.000000
335009 -46.000000
335064 31.000000
335106 -13.000000
335158 -41.000000
335208 3.000000
335264 -57.000000
335314 -55.000000
335370 -15.000000
335415 104.000000
335465 -57.000000
335508 -31.000000
335561 118.000000
335617 -21.000000
335662 -71.000000
335719 -61.000000
335774 82.000000
335824 1597.000000
335873 -42.000000
335923 121.000000
335967 -18.000000
336020 14.000000
336074 -56.000000
336121 -39.000000
336163 -66.000000
336218 -43.000000
336267 -50.000000
336314 41.000000
336372 242.000000
336420 -36.000000
336477 386.000000
336534 -11.000000
336586 36.000000
336632 5.000000
336681 194.000000
336726 7.000000
336772 -25.000000
336824 139.000000
336868 -57.000000
336917 -48.000000
336966 -33.000000
337013 -19.000000
337068 -54.000000
337112 -42.000000
337160 -45.000000
337213 -55.000000
337265 -38.000000
337308 19.000000
337351 -57.000000
337402 -16.000000
337455 -40.000000
337513 -69.000000
337571 -7.000000
337616 -30.000000
337674 -14.000000
337732 -27.000000
337787 -48.000000
337837 -50.000000
337886 389.000000
337938 130.000000
337986 699.000000
338034 1060.000000
338084 2203.000000
338133 1436.000000
338187 2218.000000
338245 1610.000000
338301 1619.000000
338357 2167.000000
338413 621.000000
338455 1139.000000
338507 672.000000
338556 -27.000000
338606 -10.000000
338664 82.000000
338712 125.000000
338754 1673.000000
338807 1075.000000
338855 867.000000
338898 590.000000
338946 400.000000
338991 845.000000
339041 1442.000000
339153 487.000000
339201 1249.000000
339248 1148.000000
339298 1471.000000
339343 932.000000
339387 155.000000
339521 22.000000
339632 -20.000000
339684 203.000000
339734 965.000000
339785 466.000000
339835 870.000000
339886 798.000000
339939 660.000000
339995 631.000000
340111 1002.000000
340157 265.000000
340207 1209.000000
340258 282.000000
340315 1336.000000
340364 23.000000
340419 -38.000000
340470 1059.000000
340517 608.000000
340568 531.000000
340625 26.000000
340680 121.000000
340730 197.000000
340777 268.000000
340822 403.000000
340876 402.000000
340922 558.000000
340976 472.000000
341020 -63.000000
341074 -54.000000
341130 363.000000
341180 350.000000
341238 1144.000000
341292 171.000000
341346 -12.000000
341399 74.000000
341445 4.000000
341496 -2.000000
341549 211.000000
341597 522.000000
341650 522.000000
341700 150.000000
341751 -35.000000
341804 -27.000000
341854 -64.000000
341906 -48.000000
341960 207.000000
342012 -29.000000
342069 -27.000000
342124 1190.000000
342168 -21.000000
342222 -72.000000
342275 -49.000000
342320 -27.000000
342377 -2.000000
342429 14.000000
342480 108.000000
342527 192.000000
342581 -46.000000
342632 -6.000000
342682 -35.000000
342727 92.000000
342823 -28.000000
342876 33.000000
342932 -39.000000
342986 -63.000000
343040 390.000000
343082 -30.000000
343130 -48.000000
343182 -2.000000
343227 172.000000
343272 -51.000000
343324 -23.000000
343379 2.000000
343429 -29.000000
343478 -37.000000
343524 23.000000
343569 -32.000000
343616 -1.000000
343663 385.000000
343714 73.000000
343765 -8.000000
343816 10.000000
343867 -43.000000
343925 -40.000000
343972 104.000000
344142 1456.000000
344360 175.000000
346158 -74.000000
346213 -63.000000
351935 49530.000000
351985 32307.000000
352041 28725.000000
352094 35128.000000
352144 25960.000000
352190 34841.000000
352362 26946.000000
352790 -70.000000
352845 -73.000000
352895 -70.000000
352945 -27.000000
353002 -11.000000
353051 45.000000
353103 -43.000000
353152 74.000000
353195 -39.000000
353249 206.000000
353299 -52.000000
353349 89.000000
353397 8.000000
353448 -34.000000
353492 -18.000000
353535 35.000000
353587 -22.000000
353636 -14.000000
353684 -18.000000
353729 62.000000
353785 240.000000
353835 237.000000
353888 368.000000
353943 189.000000
353998 142.000000
354040 -16.000000
354090 314.000000
354139 832.000000
354197 1780.000000
354247 1208.000000
354304 1363.000000
354351 960.000000
354405 627.000000
354454 935.000000
354509 572.000000
354567 408.000000
354613 623.000000
354663 982.000000
354709 1335.000000
354755 420.000000
354811 -24.000000
354869 621.000000
354922 1006.000000
354965 739.000000
355021 208.000000
355065 180.000000
355108 1870.000000
355158 5081.000000
355211 1482.000000
355261 1155.000000
355314 723.000000
355363 789.000000
355420 627.000000
355471 806.000000
355517 893.000000
355565 754.000000
355609 748.000000
355657 3863.000000
355710 932.000000
355760 660.000000
355810 443.000000
355853 856.000000
355906 748.000000
355958 35.000000
356014 -9.000000
357214 -25.000000
357270 107.000000
357323 -68.000000
357376 277.000000
360580 9502.000000
360630 2628.000000
360687 272.000000
360738 320.000000
360789 8.000000
360846 8.000000
365377 -35.000000
365435 -38.000000
365493 1385.000000
365545 -46.000000
365599 428.000000
365994 -37.000000
366051 -18.000000
366108 103.000000
366159 -10.000000
366212 -62.000000
370746 275.000000
370803 36.000000
370846 202.000000
370894 371.000000
371260 -30.000000
371311 53.000000
371363 427.000000
371421 1977.000000
371764 15216.000000
371955 4013.000000
371999 2405.000000
375435 77.000000
375485 -12.000000
375541 -8.000000
375593 80.000000
375643 331.000000
375695 -66.000000
375753 37.000000
376673 11443.000000
376723 12309.000000
376781 13802.000000
376838 686.000000
376894 280.000000
376951 -17.000000
378933 19575.000000
378983 18295.000000
379038 10996.000000
379088 4184.000000
379586 4249.000000
379636 3148.000000
379687 5558.000000
379744 164.000000
379794 515.000000
380493 754.000000
380547 251.000000
380589 128.000000
380647 120.000000
381032 51.000000
381088 164.000000
381141 26.000000
381188 -13.000000
381245 44.000000
381296 125.000000
381415 81.000000
variableStep chrom=HISTO_EK.Contig102 span=50
1 -33.000000
59 -29.000000
109 -6.000000
160 -51.000000
213 -48.000000
7508 -70.000000
8045 -68.000000
8180 -38.000000
variableStep chrom=HISTO_ZH.Contig108 span=50
977 467.000000
1028 134.000000
1076 414.000000
1133 2243.000000
1188 364.000000
1245 215.000000
1300 61.000000
1355 -9.000000
variableStep chrom=HISTO_GL.Contig296 span=50
43307 -26.000000
43364 -65.000000
43415 -32.000000
43470 -33.000000
43527 -9.000000
43577 -15.000000
43628 -21.000000
43679 5.000000
43733 -56.000000
44065 -58.000000
44118 -47.000000
44170 -51.000000
44226 -40.000000
44276 -69.000000
44334 -37.000000
44384 3.000000
44442 -42.000000
44947 7349.000000
44997 7043.000000
45047 4050.000000
45434 4563.000000
45765 -45.000000
45914 -50.000000
45967 -29.000000
46024 -49.000000
46082 -35.000000
46137 91.000000
46190 -39.000000
46247 -44.000000
46305 -18.000000
46355 18.000000
47609 -42.000000
47659 -44.000000
47710 -69.000000
47767 -43.000000
47822 -38.000000
47879 -65.000000
47929 -62.000000
48195 -49.000000
48251 -55.000000
48308 -38.000000
48358 6.000000
48414 -50.000000
48465 -35.000000
48521 -57.000000
48753 363.000000
48805 5466.000000
48856 49.000000
49042 98.000000
49088 -12.000000
49131 -26.000000
49173 10.000000
49223 0.000000
49281 -33.000000
49334 53.000000
49377 -65.000000
49435 -47.000000
49485 -60.000000
49611 -27.000000
49669 -38.000000
49719 -10.000000
49762 106.000000
49819 -47.000000
49877 -42.000000
49935 77.000000
49993 268.000000
50044 -15.000000
50091 19.000000
50138 119.000000
50180 -18.000000
50228 1.000000
50278 -18.000000
50321 -42.000000
50373 -32.000000
50424 -1.000000
50477 -26.000000
50535 -8.000000
50691 -61.000000
50744 -24.000000
50794 -29.000000
50851 27.000000
50906 -17.000000
50956 -7.000000
51008 -15.000000
51054 87.000000
51100 211.000000
51153 29.000000
51199 132.000000
51250 -8.000000
51301 13.000000
51343 -3.000000
51394 5.000000
51437 -13.000000
51487 94.000000
51533 -15.000000
51579 127.000000
51621 -10.000000
51667 1.000000
51713 84.000000
51757 -7.000000
51805 -43.000000
51861 12.000000
51913 -9.000000
51966 255.000000
52010 -5.000000
52067 -51.000000
52117 1.000000
52160 -37.000000
52204 -27.000000
52251 1733.000000
52294 -2.000000
52343 156.000000
52398 310.000000
52456 253.000000
52506 291.000000
52564 106.000000
52619 332.000000
52673 472.000000
52731 53.000000
52786 257.000000
52840 386.000000
52891 233.000000
52942 246.000000
52995 607.000000
53052 215.000000
53107 222.000000
53163 116.000000
53221 51.000000
53268 65.000000
53313 249.000000
53367 189.000000
53414 345.000000
53458 98.000000
53504 120.000000
53552 108.000000
53601 130.000000
53651 175.000000
53709 120.000000
53751 4.000000
53795 83.000000
53844 110.000000
53892 109.000000
53935 766.000000
53980 187.000000
54029 247.000000
54086 155.000000
54138 173.000000
54196 126.000000
54251 206.000000
54301 229.000000
54351 34.000000
54393 217.000000
54438 5.000000
54494 58.000000
54549 -5.000000
54598 126.000000
54655 128.000000
54708 50.000000
54766 102.000000
54820 54.000000
54867 -39.000000
54921 423.000000
54966 -3.000000
55024 67.000000
55075 104.000000
55123 53.000000
55166 166.000000
55253 272.000000
55301 61.000000
55351 320.000000
55401 -27.000000
55444 -14.000000
55494 53.000000
55540 146.000000
55582 -19.000000
55633 16.000000
55683 -3.000000
55734 128.000000
55782 188.000000
55828 47.000000
55884 66.000000
55928 41.000000
55984 377.000000
56028 -19.000000
56074 4357.000000
56121 -9.000000
56164 352.000000
56209 -26.000000
56267 -41.000000
56321 -27.000000
56375 -37.000000
56432 -2.000000
56484 -33.000000
56534 -14.000000
56587 -19.000000
56643 -24.000000
56693 29.000000
56745 -51.000000
56801 -61.000000
56856 19.000000
56901 -2.000000
56943 -40.000000
56998 315.000000
57045 13.000000
57089 -12.000000
57132 -8.000000
57184 18.000000
57227 164.000000
57282 64.000000
57329 5.000000
57377 1177.000000
57431 53.000000
57486 183.000000
57543 137.000000
57596 630.000000
57648 188.000000
57698 77.000000
57743 24.000000
57799 140.000000
57849 4861.000000
57892 244.000000
57935 95.000000
57985 184.000000
58043 -17.000000
58088 0.000000
58136 55.000000
58179 77.000000
58229 112.000000
58284 88.000000
58335 86.000000
58392 -26.000000
58438 25.000000
58483 -37.000000
58533 -31.000000
58583 126.000000
58627 -10.000000
58670 -57.000000
58727 -31.000000
58772 -46.000000
58828 1055.000000
58884 38.000000
58935 -47.000000
58992 -46.000000
59048 19.000000
59098 -27.000000
59155 19.000000
59213 241.000000
59266 326.000000
59323 303.000000
59373 291.000000
59428 655.000000
59485 1035.000000
59535 817.000000
59593 542.000000
59651 547.000000
59704 805.000000
59760 686.000000
59806 524.000000
59859 297.000000
59912 66.000000
59970 296.000000
60020 242.000000
60077 444.000000
60126 47.000000
60182 439.000000
60240 179.000000
60283 806.000000
60332 59.000000
60381 145.000000
60424 135.000000
60470 183.000000
60516 101.000000
60566 161.000000
60617 580.000000
60663 686.000000
60713 1200.000000
60767 1634.000000
60811 838.000000
60860 989.000000
60918 356.000000
60961 531.000000
61019 14.000000
61068 195.000000
61112 -35.000000
61169 -48.000000
61227 469.000000
61282 198.000000
61327 520.000000
61377 366.000000
61428 491.000000
61482 487.000000
61532 615.000000
61590 241.000000
61641 72.000000
61690 282.000000
61736 395.000000
61792 -3.000000
61843 325.000000
61899 223.000000
61948 150.000000
61990 63.000000
62035 209.000000
62085 159.000000
62130 376.000000
62186 113.000000
62239 62.000000
62281 391.000000
62332 -18.000000
62390 208.000000
62432 359.000000
62475 95.000000
62523 -33.000000
62574 184.000000
62626 152.000000
62668 280.000000
62816 94.000000
62864 107.000000
62911 95.000000
62965 167.000000
63012 184.000000
63054 41.000000
63105 188.000000
63149 86.000000
63197 2.000000
63246 -4.000000
63300 29.000000
63345 102.000000
63390 9147.000000
63439 18.000000
63482 311.000000
63526 46.000000
63580 -30.000000
63683 -1.000000
63736 22.000000
63783 187.000000
63840 169.000000
63898 986.000000
63946 -30.000000
63997 223.000000
64049 -32.000000
64095 -45.000000
64146 28.000000
64197 132.000000
64251 145.000000
64304 116.000000
64352 314.000000
64403 92.000000
64460 291.000000
64509 357.000000
64562 233.000000
64617 359.000000
64668 92.000000
64720 358.000000
64769 212.000000
64812 253.000000
64862 79.000000
64906 143.000000
64954 1507.000000
65004 342.000000
65057 156.000000
65112 137.000000
65162 316.000000
65220 158.000000
65277 99.000000
65328 193.000000
65370 182.000000
65425 16.000000
65477 -1.000000
65531 14.000000
65589 39.000000
65640 219.000000
65693 99.000000
65737 197.000000
65793 443.000000
65845 -16.000000
65894 -32.000000
65938 9.000000
65986 1051.000000
66037 -9.000000
66080 68.000000
66122 367.000000
66169 -8.000000
66224 62.000000
66273 -39.000000
66330 50.000000
66384 84.000000
66432 10.000000
66480 134.000000
66538 415.000000
66595 122.000000
66653 188.000000
66700 -17.000000
66752 1.000000
66802 66.000000
66852 102.000000
66898 42.000000
66942 17.000000
66996 82.000000
67051 121.000000
67102 99.000000
67145 108.000000
67193 169.000000
67235 133.000000
67290 123.000000
67345 234.000000
67394 -6.000000
67443 50.000000
67497 1106.000000
67641 1.000000
67689 614.000000
67736 150.000000
67894 23.000000
67950 4.000000
67994 -7.000000
68039 -5.000000
68089 -12.000000
68144 3.000000
68194 -28.000000
68246 -21.000000
68304 113.000000
68361 -19.000000
68416 -7.000000
68466 5.000000
68509 -1.000000
68557 115.000000
68600 -36.000000
68658 -20.000000
68706 -29.000000
68758 64.000000
68808 -6.000000
68859 -37.000000
68909 4.000000
68965 34.000000
69020 -1.000000
69067 40.000000
69117 54.000000
69164 23.000000
69212 -3.000000
69255 51.000000
69306 -26.000000
69358 -34.000000
69413 -30.000000
69456 25.000000
69502 -22.000000
69553 63.000000
69595 -27.000000
69645 2.000000
69699 -38.000000
69756 118.000000
69808 13.000000
69855 -33.000000
69899 -17.000000
69952 29.000000
70002 -1.000000
70059 3328.000000
70109 7.000000
70151 -50.000000
70208 154.000000
70258 216.000000
70303 37.000000
70346 -15.000000
70390 -31.000000
70448 62.000000
70506 4.000000
70550 61.000000
70594 -14.000000
70640 -4.000000
70691 -36.000000
70740 26.000000
70785 21.000000
70834 67.000000
70886 -6.000000
70942 -34.000000
70988 -26.000000
71035 88.000000
71083 506.000000
71129 -28.000000
71177 -11.000000
71222 283.000000
71267 -14.000000
71309 -33.000000
71366 -29.000000
71413 0.000000
71456 1.000000
71502 78.000000
71549 -27.000000
71593 81.000000
71643 -23.000000
71728 -34.000000
71784 69.000000
71835 -45.000000
71887 -23.000000
71937 7.000000
71987 44.000000
72041 84.000000
72093 -1.000000
72147 -44.000000
72199 -61.000000
72257 -18.000000
72314 -40.000000
72364 -43.000000
72422 -11.000000
72472 -8.000000
72518 -3.000000
72561 24.000000
72615 -41.000000
72665 196.000000
72713 179.000000
72763 -2.000000
72806 -14.000000
72861 212.000000
72908 2.000000
72951 348.000000
72994 2.000000
73045 201.000000
73091 -37.000000
73143 1559.000000
73192 -25.000000
73235 1270.000000
73282 -3.000000
73332 -18.000000
73380 57.000000
73429 495.000000
73479 61.000000
73532 -14.000000
73583 -12.000000
73633 -12.000000
73679 15.000000
73728 -22.000000
73778 -16.000000
73828 6.000000
73886 -13.000000
73932 54.000000
73986 -58.000000
74042 -47.000000
74092 -9.000000
74146 49.000000
74202 556.000000
74260 -41.000000
74410 137.000000
74459 7.000000
74512 77.000000
74562 259.000000
74618 481.000000
74671 709.000000
74781 1387.000000
74832 425.000000
74888 728.000000
74934 404.000000
74985 19.000000
75035 667.000000
75083 534.000000
75217 1855.000000
75267 1831.000000
75312 256.000000
75362 39.000000
75413 282.000000
75522 35.000000
75572 1660.000000
75627 1350.000000
75669 912.000000
75717 544.000000
75766 1029.000000
75813 174.000000
75859 485.000000
75915 208.000000
75973 32.000000
76031 2156.000000
76082 1005.000000
76140 675.000000
76188 1182.000000
76240 800.000000
76291 247.000000
76338 1366.000000
76381 252.000000
76429 687.000000
76471 101.000000
76515 711.000000
76559 1569.000000
76603 195.000000
76653 80.000000
76709 72.000000
76753 1234.000000
76801 793.000000
76845 697.000000
76901 642.000000
76943 733.000000
76985 1301.000000
77038 606.000000
77085 12.000000
77134 -6.000000
77179 -12.000000
77229 101.000000
77274 -10.000000
77330 -4.000000
77380 -8.000000
77424 -10.000000
77474 -9.000000
77532 -39.000000
77584 -34.000000
77635 119.000000
77685 71.000000
77731 -9.000000
77779 -19.000000
77828 -51.000000
77886 -36.000000
77939 -13.000000
77984 -29.000000
78037 20.000000
78081 0.000000
78139 345.000000
78189 347.000000
78247 384.000000
78297 217.000000
78346 723.000000
78472 221.000000
78530 368.000000
78577 467.000000
78626 244.000000
78673 332.000000
78715 -9.000000
78772 20.000000
78822 445.000000
78869 21.000000
78913 176.000000
78955 204.000000
78998 580.000000
79049 770.000000
79095 209.000000
79142 233.000000
79192 124.000000
79245 95.000000
79292 156.000000
79337 194.000000
79387 367.000000
79429 4967.000000
79474 165.000000
79521 156.000000
79570 244.000000
79618 303.000000
79668 37.000000
79718 112.000000
79773 283.000000
79822 388.000000
79873 136.000000
79923 316.000000
79967 252.000000
80018 186.000000
80071 371.000000
80114 510.000000
80168 233.000000
80214 192.000000
80365 190.000000
80408 265.000000
80460 212.000000
80503 102.000000
80551 2.000000
80596 -17.000000
80645 372.000000
80702 39.000000
80752 5.000000
80807 71.000000
80850 -20.000000
80908 271.000000
80955 148.000000
81006 826.000000
81060 884.000000
81109 444.000000
81156 179.000000
81205 418.000000
81260 100.000000
81398 -21.000000
81449 424.000000
81506 321.000000
81549 407.000000
81591 217.000000
81643 195.000000
81687 278.000000
81734 12.000000
81785 252.000000
81828 202.000000
81873 147.000000
81923 114.000000
81968 291.000000
82016 131.000000
82059 444.000000
82105 611.000000
82152 453.000000
82206 457.000000
82258 110.000000
82407 535.000000
82462 726.000000
82504 148.000000
82555 196.000000
82603 67.000000
82647 2242.000000
82696 148.000000
82741 99.000000
82783 130.000000
82832 249.000000
83017 -25.000000
83071 -25.000000
83114 57.000000
83170 -29.000000
83223 3.000000
83276 -35.000000
83322 30.000000
83375 -17.000000
83425 128.000000
83474 -32.000000
83527 -26.000000
83581 -22.000000
83638 -28.000000
83695 31.000000
83746 -8.000000
83796 6.000000
83846 -15.000000
83891 29.000000
83941 142.000000
83987 -15.000000
84037 -5.000000
84086 109.000000
84136 -6.000000
84179 -37.000000
84225 -31.000000
84282 27.000000
84324 13.000000
84366 -27.000000
84422 41.000000
84480 198.000000
84527 60.000000
84572 119.000000
84622 60.000000
84673 90.000000
84721 420.000000
84764 200.000000
84809 408.000000
84859 284.000000
84917 435.000000
84975 619.000000
85030 246.000000
85080 105.000000
85133 59.000000
85257 176.000000
85306 304.000000
85353 623.000000
85407 397.000000
85465 611.000000
85519 146.000000
85564 101.000000
85607 74.000000
85656 2.000000
85702 -11.000000
85748 65.000000
85797 1.000000
85842 -20.000000
85884 20.000000
85928 -11.000000
85974 -31.000000
86021 26.000000
86069 -10.000000
86119 140.000000
86166 220.000000
86216 672.000000
86270 627.000000
86316 93.000000
86365 -3.000000
86408 819.000000
86510 157.000000
86560 142.000000
86610 322.000000
86652 -13.000000
86701 -27.000000
86842 2.000000
86895 171.000000
86942 27.000000
86993 75.000000
87049 34.000000
87092 453.000000
87142 -22.000000
87189 25.000000
87327 70.000000
87379 108.000000
87421 6.000000
87469 40.000000
87511 -49.000000
87566 -2.000000
87615 -15.000000
87666 -1.000000
87718 113.000000
87760 340.000000
87803 -26.000000
87845 -31.000000
87895 2.000000
87940 -21.000000
87990 -11.000000
88037 608.000000
88083 -6.000000
88126 -12.000000
88175 -16.000000
88225 10.000000
88279 1.000000
88337 -23.000000
88393 -23.000000
88508 -40.000000
88558 36.000000
88603 -49.000000
88645 79.000000
88697 46.000000
88747 1240.000000
88794 -12.000000
88836 230.000000
88883 43.000000
88933 27.000000
88976 76.000000
89025 127.000000
89074 -17.000000
89122 -1.000000
89169 12.000000
89219 33.000000
89270 16.000000
89452 -44.000000
89503 36.000000
89558 -1.000000
89606 61.000000
89660 46.000000
89789 -22.000000
89842 37.000000
89894 -41.000000
89948 102.000000
89998 -23.000000
90050 413.000000
90100 253.000000
90243 46.000000
90285 76.000000
90337 68.000000
90384 -40.000000
90438 -5.000000
90488 31.000000
90531 -22.000000
90583 259.000000
90709 27.000000
90760 204.000000
90811 94.000000
90862 -5.000000
90912 21.000000
90955 76.000000
91005 2.000000
91057 58.000000
91107 97.000000
91190 -23.000000
91248 -11.000000
91305 -26.000000
91352 -5.000000
91401 108.000000
91445 98.000000
91495 -3.000000
91541 217.000000
91587 -7.000000
91635 -30.000000
91686 -33.000000
91740 -32.000000
91796 24.000000
91850 152.000000
91900 -5.000000
91943 28.000000
91995 22.000000
92045 84.000000
92091 50.000000
92140 7014.000000
92191 -11.000000
92237 -2.000000
92285 -22.000000
92328 92.000000
92371 23.000000
92416 -24.000000
92469 -26.000000
92518 18.000000
92654 131.000000
92701 128.000000
92750 27.000000
92871 -4.000000
92920 76.000000
93071 -1.000000
93128 41.000000
93177 9.000000
93284 -24.000000
93408 32.000000
93450 -3.000000
93495 18.000000
93547 90.000000
93592 111.000000
93641 -47.000000
93686 -31.000000
93742 107.000000
93798 -27.000000
93846 -10.000000
93893 -3.000000
93936 -8.000000
93982 8.000000
94040 4.000000
94083 -49.000000
94139 -1.000000
94277 29.000000
94410 -9.000000
94461 -12.000000
94512 -9.000000
94557 -22.000000
94603 -7.000000
94653 392.000000
94710 201.000000
94760 87.000000
94904 116.000000
95055 116.000000
95105 163.000000
95149 213.000000
95197 72.000000
95246 41.000000
95296 245.000000
95350 215.000000
95405 299.000000
95457 72.000000
95511 318.000000
95560 163.000000
95618 194.000000
95668 11.000000
95718 40.000000
95768 73.000000
95826 21.000000
95988 103.000000
96046 10.000000
96095 -45.000000
96153 -12.000000
96298 -35.000000
96348 11.000000
96390 -12.000000
96560 46.000000
96604 -37.000000
96652 1345.000000
96699 2.000000
96747 -10.000000
96789 1370.000000
96839 18.000000
96887 1.000000
96933 -37.000000
96983 87.000000
97035 -23.000000
97082 24.000000
97126 -19.000000
97181 7.000000
97232 17.000000
97282 -18.000000
97332 -39.000000
97376 -27.000000
97418 -12.000000
97467 19.000000
97512 15.000000
97555 -33.000000
97597 -12.000000
97646 -17.000000
97693 35.000000
97736 6420.000000
97779 -3.000000
97827 -2.000000
97871 185.000000
97920 121.000000
97967 89.000000
98017 20.000000
98072 42.000000
98127 -29.000000
98176 -15.000000
98295 27.000000
98345 5.000000
98397 64.000000
98450 -19.000000
98497 -15.000000
98553 1.000000
98603 19.000000
98693 3.000000
98748 -45.000000
98797 -10.000000
98847 -13.000000
98895 52.000000
98944 49.000000
98987 254.000000
99037 -38.000000
99091 18.000000
99138 -7.000000
99259 25.000000
99309 1074.000000
99360 6.000000
99412 46.000000
99461 118.000000
99513 11.000000
99715 44.000000
99768 139.000000
99813 78.000000
99863 55.000000
99911 64.000000
99959 44.000000
100011 55.000000
100175 207.000000
100224 28.000000
100270 39.000000
100321 69.000000
100379 14.000000
100434 -8.000000
100484 35.000000
100531 1031.000000
100573 26.000000
100623 -2.000000
100672 12.000000
100714 13.000000
100764 45.000000
100818 161.000000
100870 3.000000
100915 950.000000
100962 6.000000
101005 16.000000
101050 -20.000000
101096 76.000000
101143 34.000000
101200 130.000000
101248 -18.000000
101301 1612.000000
101346 13.000000
101396 97.000000
101442 -8.000000
101484 6.000000
101534 12.000000
101592 747.000000
101643 93.000000
101699 53.000000
101755 65.000000
101806 55.000000
101852 48.000000
101902 11.000000
101952 54.000000
101995 -1.000000
102049 57.000000
102105 624.000000
102156 11.000000
102199 -12.000000
102250 -21.000000
102298 -20.000000
102351 -37.000000
102403 80.000000
102449 86.000000
102499 -9.000000
102545 -12.000000
102589 57.000000
102634 915.000000
102677 -13.000000
102725 40.000000
102776 -5.000000
102821 29.000000
102869 -33.000000
102923 -29.000000
102968 27.000000
103019 4.000000
103068 -14.000000
103120 -18.000000
103170 -28.000000
103228 3.000000
103272 15.000000
103314 -45.000000
103372 -15.000000
103426 17.000000
103477 -38.000000
103535 -24.000000
103580 52.000000
103636 9.000000
103691 -15.000000
103770 10.000000
103826 -38.000000
103884 -38.000000
103936 -15.000000
103986 -37.000000
104041 -36.000000
104091 52.000000
104136 -39.000000
104184 -30.000000
104229 129.000000
104280 18.000000
104323 45.000000
104366 -14.000000
104424 -33.000000
104480 -34.000000
104530 -32.000000
104583 219.000000
104641 -28.000000
104696 44.000000
104746 12.000000
104799 -27.000000
104852 -6.000000
104908 -35.000000
104958 10.000000
105008 -21.000000
105062 118.000000
105112 -28.000000
105169 199.000000
105219 -29.000000
105265 -39.000000
105312 72.000000
105354 -28.000000
105408 -39.000000
105466 19.000000
105516 -9.000000
105567 -1.000000
105616 -59.000000
105668 -25.000000
106839 42.000000
106897 -17.000000
111390 -48.000000
111441 433.000000
111499 110.000000
111552 -5.000000
111604 59.000000
111659 -33.000000
111710 490.000000
111766 3.000000
112177 4738.000000
112227 2792.000000
112280 5051.000000
112335 3264.000000
113123 -45.000000
113180 -21.000000
114152 -23.000000
114203 -30.000000
114261 -11.000000
114311 -24.000000
114362 -36.000000
114412 32.000000
114461 281.000000
114504 -20.000000
114554 106.000000
114597 -41.000000
114642 -42.000000
114697 -18.000000
114746 -5.000000
114800 -19.000000
114855 -51.000000
114909 -39.000000
114954 214.000000
115000 -3.000000
115048 366.000000
115091 411.000000
115141 70.000000
115190 -34.000000
115243 23.000000
115296 41.000000
115354 246.000000
115410 118.000000
115466 87.000000
115747 169.000000
115805 419.000000
115854 120.000000
115902 134.000000
115946 554.000000
115992 186.000000
116047 150.000000
116092 65.000000
116142 68.000000
116187 111.000000
116244 -7.000000
116294 193.000000
116346 128.000000
116496 81.000000
116540 161.000000
116586 185.000000
116632 187.000000
116685 63.000000
116727 421.000000
116769 223.000000
116815 -12.000000
116857 -8.000000
116899 262.000000
116949 221.000000
116999 122.000000
117048 87.000000
117090 889.000000
117143 -12.000000
117195 -39.000000
117252 32.000000
117309 172.000000
117360 69.000000
117418 77.000000
117473 150.000000
117530 355.000000
117581 146.000000
117632 403.000000
117687 220.000000
117743 228.000000
117793 -17.000000
117846 -7.000000
117896 149.000000
117941 72.000000
117983 42.000000
118036 25.000000
118091 8.000000
118142 82.000000
118192 188.000000
118237 210.000000
118284 283.000000
118335 14.000000
118381 145.000000
118432 95.000000
118478 89.000000
118521 433.000000
118570 181.000000
118621 175.000000
118664 192.000000
118710 173.000000
118768 299.000000
118822 151.000000
118869 226.000000
118912 276.000000
118965 95.000000
119014 92.000000
119063 1969.000000
119113 -11.000000
119160 72.000000
119206 164.000000
119254 28.000000
119302 89.000000
119345 306.000000
119400 122.000000
119445 204.000000
119501 300.000000
119554 17.000000
119612 -16.000000
119670 342.000000
119712 161.000000
119765 235.000000
119816 108.000000
119867 264.000000
119909 60.000000
119962 35.000000
120012 28.000000
120070 84.000000
120120 -23.000000
120163 43.000000
120213 0.000000
120256 12.000000
120308 56.000000
120352 -28.000000
120406 40.000000
120460 -22.000000
120511 104.000000
120562 88.000000
120618 271.000000
120666 363.000000
120720 163.000000
120769 46.000000
120812 82.000000
120861 77.000000
120903 116.000000
120947 155.000000
120999 177.000000
121056 38.000000
121100 130.000000
121153 323.000000
121209 131.000000
121260 199.000000
121315 127.000000
121369 3.000000
121415 -31.000000
121473 94.000000
121522 136.000000
121579 -42.000000
121634 3450.000000
121677 366.000000
121719 941.000000
121764 110.000000
121812 52.000000
121863 5518.000000
121910 11.000000
121960 42.000000
122004 54.000000
122049 84.000000
122107 21.000000
122156 172.000000
122208 -21.000000
122260 -41.000000
122311 -39.000000
122364 -16.000000
122421 -22.000000
122471 523.000000
122521 -27.000000
122571 4100.000000
122620 -30.000000
122671 -34.000000
122729 -26.000000
122787 16.000000
122837 -23.000000
122888 89.000000
122945 174.000000
122995 753.000000
123039 170.000000
123094 151.000000
123137 290.000000
123194 39.000000
123240 155.000000
123289 64.000000
123334 121.000000
123388 461.000000
123440 85.000000
123496 13.000000
123541 -33.000000
123592 251.000000
123636 87.000000
123679 30.000000
123726 0.000000
123769 7.000000
123825 139.000000
123872 70.000000
123923 213.000000
123978 30.000000
124032 49.000000
124083 6.000000
124132 53.000000
124182 124.000000
124224 65.000000
124273 -19.000000
124327 -5.000000
124384 -27.000000
124442 -41.000000
124500 191.000000
124550 40.000000
124603 -16.000000
124658 5.000000
124712 -3.000000
124761 38.000000
124809 36.000000
124858 34.000000
124914 4.000000
124972 201.000000
125030 -43.000000
125081 18.000000
125130 197.000000
125184 139.000000
125237 16.000000
125295 1526.000000
125353 37.000000
125395 -43.000000
125452 -44.000000
125510 118.000000
125563 52.000000
125621 16.000000
125675 68.000000
125718 67.000000
125763 51.000000
125810 63.000000
125860 89.000000
125903 13.000000
125945 71.000000
126001 121.000000
126058 102.000000
126116 60.000000
126169 292.000000
126222 183.000000
126278 65.000000
126334 114.000000
126386 890.000000
126428 25.000000
126480 102.000000
126529 158.000000
126578 195.000000
126631 156.000000
126686 16.000000
126729 32.000000
126772 84.000000
126822 5.000000
126870 99.000000
126917 163.000000
126961 177.000000
127003 126.000000
127054 20.000000
127104 -22.000000
127154 168.000000
127199 51.000000
127251 24.000000
127302 -18.000000
127357 163.000000
127410 102.000000
127465 -14.000000
127512 118.000000
127558 232.000000
127605 45.000000
127656 73.000000
127706 22.000000
127753 30.000000
127800 28.000000
127853 194.000000
127898 62.000000
127943 537.000000
127985 43.000000
128035 92.000000
128091 27.000000
128136 35.000000
128182 88.000000
128237 92.000000
128286 2.000000
128332 162.000000
128380 26.000000
128429 74.000000
128484 6.000000
128528 101.000000
128574 30.000000
128616 38.000000
128665 80.000000
128708 106.000000
128757 -11.000000
128805 -31.000000
128857 -4.000000
128906 -9.000000
128961 31.000000
129019 -43.000000
129075 9.000000
129120 -40.000000
129170 9.000000
129216 3.000000
129270 1.000000
129319 -31.000000
129373 1032.000000
129419 -3.000000
129466 -19.000000
129519 -19.000000
129575 -33.000000
129623 0.000000
129678 -30.000000
129722 -20.000000
129779 -14.000000
129822 92.000000
129880 -24.000000
129936 -33.000000
129984 -15.000000
130036 -9.000000
130087 -21.000000
130130 -38.000000
130182 -26.000000
130236 20.000000
130278 40.000000
130329 -36.000000
130380 -8.000000
130428 -20.000000
130485 101.000000
130533 -31.000000
130585 16.000000
130635 -38.000000
130681 -46.000000
130735 -27.000000
130779 -29.000000
130826 10.000000
130880 -1.000000
130927 -14.000000
130980 6.000000
131027 34.000000
131072 -27.000000
131114 -40.000000
131167 -41.000000
131223 -62.000000
131274 -37.000000
131324 -28.000000
131459 37.000000
131509 42.000000
131554 -22.000000
131604 191.000000
131652 -25.000000
131709 243.000000
131759 32.000000
131817 18.000000
131872 -10.000000
131927 -8.000000
131977 -29.000000
132032 113.000000
132088 -30.000000
132145 28.000000
132194 89.000000
132237 -31.000000
132295 277.000000
132353 -35.000000
132488 50.000000
132537 25.000000
132594 -29.000000
132645 4.000000
132697 9037.000000
132744 60.000000
132798 -39.000000
132852 -31.000000
132910 -7.000000
132952 -14.000000
133004 -38.000000
133053 -12.000000
133103 -17.000000
133159 -40.000000
133216 121.000000
133258 5.000000
133314 15.000000
133361 20.000000
133417 -2.000000
133471 123.000000
133522 -48.000000
133575 37.000000
133622 -42.000000
133677 7.000000
133719 -50.000000
133769 2.000000
133822 -18.000000
133872 -42.000000
133927 -43.000000
133976 1683.000000
134022 142.000000
134133 -13.000000
134183 -34.000000
134240 -2.000000
134296 93.000000
134340 -27.000000
134384 5.000000
134433 -5.000000
134482 -29.000000
134540 -31.000000
134595 18.000000
134653 -20.000000
134711 117.000000
134757 -32.000000
134809 -16.000000
134856 -20.000000
134909 -25.000000
135003 -28.000000
135053 -29.000000
135109 6.000000
135166 37.000000
135216 115.000000
135271 51.000000
135327 94.000000
135378 2934.000000
135431 19.000000
135535 41.000000
135583 -30.000000
135634 -8.000000
135680 41.000000
135738 15.000000
135796 5.000000
135853 82.000000
135910 50.000000
135957 24.000000
136000 -18.000000
136051 -45.000000
136104 -9.000000
136161 39.000000
136214 464.000000
136264 -8.000000
136313 -26.000000
136366 87.000000
136420 322.000000
136475 -2.000000
136532 -5.000000
136579 29.000000
136689 -24.000000
136736 426.000000
136786 -13.000000
136832 -14.000000
136879 347.000000
136930 41.000000
136983 -5.000000
137032 78.000000
137082 -13.000000
137140 4.000000
137198 67.000000
137253 15.000000
137303 -12.000000
137357 39.000000
137415 328.000000
137465 -38.000000
137522 -38.000000
137572 17.000000
137624 -47.000000
137678 -16.000000
137727 -4.000000
137777 -9.000000
137830 281.000000
137875 307.000000
137919 -10.000000
137970 74.000000
138013 0.000000
138067 0.000000
138111 -5.000000
138165 9.000000
138213 -28.000000
138264 -41.000000
138317 380.000000
138362 10.000000
138407 78.000000
138454 559.000000
138496 -25.000000
138544 695.000000
138593 105.000000
138643 -16.000000
138694 28.000000
138741 -7.000000
138783 145.000000
138836 324.000000
138889 56.000000
138936 -19.000000
138989 -27.000000
139032 0.000000
139082 4.000000
139130 48.000000
139175 123.000000
139227 154.000000
139271 100.000000
139313 -9.000000
139370 63.000000
139427 18.000000
139485 14.000000
139529 40.000000
139575 -21.000000
139617 15.000000
139671 181.000000
139720 -19.000000
139776 116.000000
139834 -4.000000
139892 99.000000
139942 65.000000
139984 103.000000
140038 -7.000000
140178 460.000000
140232 122.000000
140387 58.000000
140433 145.000000
140480 95.000000
140538 114.000000
140595 1001.000000
140648 112.000000
140691 -15.000000
140738 -8.000000
140795 35.000000
140840 55.000000
140883 40.000000
140940 13.000000
140985 526.000000
141035 15.000000
141087 -7.000000
141130 185.000000
141179 6.000000
141225 4.000000
141271 2.000000
141324 -16.000000
141371 -9.000000
141423 116.000000
141475 90.000000
141530 917.000000
141582 1140.000000
141633 1633.000000
141691 957.000000
141744 2366.000000
141798 1834.000000
141853 2690.000000
141903 1960.000000
141953 1094.000000
142003 594.000000
142054 1000.000000
142103 645.000000
142145 865.000000
142194 530.000000
142241 519.000000
142283 283.000000
142330 1389.000000
142377 1248.000000
142425 2761.000000
142469 547.000000
142518 408.000000
142563 120.000000
142609 682.000000
142661 525.000000
142710 277.000000
142760 555.000000
142928 455.000000
142970 250.000000
143014 721.000000
143070 554.000000
143125 262.000000
143175 344.000000
143225 1247.000000
143275 236.000000
143319 788.000000
143370 628.000000
143424 1679.000000
143474 290.000000
143521 227.000000
143568 450.000000
143610 111.000000
143654 731.000000
143702 500.000000
143759 52.000000
143808 47.000000
143862 449.000000
143914 123.000000
143964 698.000000
144011 168.000000
144057 242.000000
144103 494.000000
144148 343.000000
144199 478.000000
144254 3897.000000
144310 174.000000
144355 172.000000
144408 341.000000
144450 206.000000
144505 407.000000
144558 505.000000
144607 15.000000
144665 205.000000
144712 2.000000
144762 -37.000000
144807 18.000000
144857 -25.000000
144905 24.000000
144958 107.000000
145000 181.000000
145058 70.000000
145108 49.000000
145161 7.000000
145208 -24.000000
145250 -40.000000
145301 -46.000000
145358 -43.000000
145409 -2.000000
145465 -45.000000
145523 123.000000
145572 -4.000000
145618 -37.000000
145668 -9.000000
145724 3.000000
145775 -4.000000
145827 28.000000
145987 13.000000
146043 343.000000
146097 60.000000
146146 258.000000
146196 6954.000000
146245 206.000000
146290 0.000000
146346 -27.000000
146401 -7.000000
146459 465.000000
146544 39.000000
146594 -5.000000
146650 -27.000000
146708 88.000000
146759 779.000000
146809 -12.000000
146866 11.000000
146912 36.000000
146959 -36.000000
147001 69.000000
147044 71.000000
147099 109.000000
147155 -21.000000
147206 -4.000000
147256 -8.000000
147308 14.000000
147350 537.000000
147401 -12.000000
147458 143.000000
147588 -29.000000
147636 168.000000
147686 -3.000000
147730 65.000000
147781 -23.000000
147832 92.000000
147882 -33.000000
147938 17.000000
147990 173.000000
148046 -7.000000
148103 31.000000
148153 43.000000
148200 43.000000
148255 -9.000000
148404 -58.000000
148457 -62.000000
148589 273.000000
148644 -1.000000
148688 25.000000
148734 60.000000
148788 -34.000000
148835 -3.000000
148885 -3.000000
148942 70.000000
148986 258.000000
149040 -63.000000
149090 47.000000
149140 -38.000000
149191 -35.000000
149249 -39.000000
149298 30.000000
149347 -9.000000
149389 943.000000
149487 7.000000
149532 -16.000000
149579 -22.000000
149622 -23.000000
149672 -39.000000
149722 5.000000
149772 266.000000
149817 -25.000000
149871 -4.000000
149926 -33.000000
149981 0.000000
150023 -11.000000
150072 -17.000000
150116 -13.000000
150166 -8.000000
150271 -16.000000
150375 -5.000000
150482 -9.000000
150575 2.000000
150619 40.000000
150668 142.000000
150723 -18.000000
150770 -22.000000
150816 -29.000000
150867 -10.000000
150912 0.000000
150962 3.000000
151008 -29.000000
151064 28.000000
151176 -23.000000
151229 -33.000000
151283 -28.000000
151335 -22.000000
151391 -4.000000
151441 51.000000
151496 34.000000
151546 7.000000
151592 -30.000000
151642 -36.000000
151694 22.000000
151736 69.000000
151780 95.000000
151835 -30.000000
151887 32.000000
151938 -21.000000
151980 -22.000000
152030 -4.000000
152084 -19.000000
152140 138.000000
152182 35.000000
152229 36.000000
152276 -9.000000
152323 202.000000
152370 -2.000000
152423 -11.000000
152481 165.000000
152530 54.000000
152572 -25.000000
152621 81.000000
152671 21.000000
152719 87.000000
152762 76.000000
152804 -5.000000
152852 22.000000
152902 36.000000
152945 -15.000000
152991 34.000000
153037 4.000000
153079 -27.000000
153137 37.000000
153193 16.000000
153245 26.000000
153295 -4.000000
153342 -14.000000
153394 -11.000000
153447 -32.000000
153505 0.000000
153554 -22.000000
153608 -29.000000
153662 -10.000000
153720 -25.000000
153773 -19.000000
153828 -13.000000
153877 7.000000
153920 25.000000
153962 -1.000000
154006 201.000000
154056 654.000000
154102 -14.000000
154146 -24.000000
154201 -2.000000
154250 -4.000000
154297 -26.000000
154351 -8.000000
154402 97.000000
154451 -31.000000
154502 80.000000
154548 250.000000
154595 -19.000000
154652 69.000000
154700 48.000000
154752 270.000000
154802 7.000000
154851 1.000000
154896 6.000000
154944 6.000000
154998 260.000000
155048 -13.000000
155098 537.000000
155148 9.000000
155198 65.000000
155245 8.000000
155298 27.000000
155353 27.000000
155480 86.000000
155530 -7.000000
155588 -31.000000
155638 4.000000
155688 -44.000000
155742 -13.000000
155795 -26.000000
155849 -29.000000
155904 -19.000000
155962 9.000000
156004 -7.000000
156055 -37.000000
156105 41.000000
156154 -34.000000
156204 -31.000000
156258 283.000000
156315 12.000000
156363 -33.000000
156415 -29.000000
156471 2.000000
156520 -7.000000
156574 -39.000000
156628 164.000000
156676 -31.000000
156731 0.000000
156784 140.000000
156836 -8.000000
156891 -31.000000
156942 -23.000000
156993 -10.000000
157043 -36.000000
157101 -37.000000
157158 -19.000000
157202 -17.000000
157244 -28.000000
157301 -27.000000
157357 -38.000000
157412 -25.000000
157455 13.000000
157501 499.000000
157553 371.000000
157600 -30.000000
157657 -10.000000
157701 -8.000000
157755 8.000000
157808 4.000000
157862 -28.000000
157912 0.000000
157962 -20.000000
158004 -37.000000
158060 -13.000000
158111 -28.000000
158161 -16.000000
158214 -18.000000
158267 8.000000
158317 -28.000000
158372 -36.000000
158425 -9.000000
158483 -28.000000
158535 -5.000000
158593 -35.000000
158647 -21.000000
158705 122.000000
158759 11.000000
158809 25.000000
158860 -31.000000
158910 58.000000
158968 -23.000000
159018 -34.000000
159063 -9.000000
159106 121.000000
159156 -35.000000
159210 88.000000
159254 -29.000000
159308 5.000000
159353 -23.000000
159403 -29.000000
159460 -35.000000
159514 -37.000000
159565 -34.000000
159616 -35.000000
159674 -6.000000
159732 -27.000000
159782 -25.000000
159834 19.000000
159890 -12.000000
159943 -20.000000
159986 17.000000
160042 -39.000000
160092 -19.000000
160134 -10.000000
160181 78.000000
160228 249.000000
160272 95.000000
160322 -32.000000
160376 219.000000
160418 44.000000
160467 354.000000
160520 -30.000000
160562 -13.000000
160607 -13.000000
160651 -26.000000
160705 -19.000000
160763 -17.000000
160813 -32.000000
160857 -28.000000
160911 -19.000000
160969 -15.000000
161021 9.000000
161075 53.000000
161127 -5.000000
161175 -1.000000
161225 190.000000
161280 36.000000
161330 -18.000000
161373 -5.000000
161420 40.000000
161463 34.000000
161505 -21.000000
161563 -11.000000
161611 -27.000000
161658 21.000000
161706 -2.000000
161748 -23.000000
161798 7.000000
161850 -27.000000
161897 1531.000000
161940 -8.000000
161991 110.000000
162035 28.000000
162081 59.000000
162126 125.000000
162180 -4.000000
162226 288.000000
162275 136.000000
162325 -21.000000
162380 -11.000000
162431 9.000000
162485 -25.000000
162542 -3.000000
162591 -26.000000
162644 12.000000
162695 -3.000000
162744 4.000000
162787 18.000000
162834 5.000000
162882 -1.000000
162924 -31.000000
162979 -17.000000
163030 14.000000
163086 19.000000
163130 -12.000000
163181 -15.000000
163229 -22.000000
163278 -32.000000
163331 46.000000
163383 16.000000
163432 -16.000000
163478 47.000000
163526 -18.000000
163582 -16.000000
163632 -1.000000
163690 19.000000
163745 4.000000
163798 5.000000
163844 23.000000
163893 -23.000000
163943 -32.000000
163995 39.000000
164039 -14.000000
164084 150.000000
164128 76.000000
164181 99.000000
164234 6.000000
164277 -32.000000
164331 113.000000
164375 -36.000000
164433 -31.000000
164483 -16.000000
164533 -30.000000
164590 -25.000000
164636 3.000000
164678 -16.000000
164729 -31.000000
164784 -34.000000
164837 -34.000000
164893 -14.000000
165023 -25.000000
165075 10.000000
165127 -8.000000
165182 17.000000
165239 106.000000
165289 129.000000
165339 97.000000
165381 234.000000
165439 428.000000
165491 185.000000
165541 362.000000
165588 395.000000
165642 -15.000000
165694 -25.000000
165740 304.000000
165786 88.000000
165844 26.000000
165900 116.000000
165945 96.000000
165991 193.000000
166039 -17.000000
166082 -23.000000
166135 -36.000000
166185 143.000000
166232 107.000000
166281 72.000000
166333 169.000000
166387 373.000000
166430 224.000000
166480 176.000000
166531 90.000000
166583 365.000000
166628 46.000000
166670 295.000000
166723 256.000000
166780 284.000000
166826 175.000000
166873 45.000000
166921 227.000000
166973 96.000000
167022 -32.000000
167072 552.000000
167118 133.000000
167168 194.000000
167216 247.000000
167271 139.000000
167315 157.000000
167366 -24.000000
167421 125.000000
167478 445.000000
167536 -35.000000
167592 106.000000
167641 188.000000
167683 -26.000000
167738 184.000000
167789 -28.000000
167843 -25.000000
167897 10.000000
167951 30.000000
167995 126.000000
168050 103.000000
168098 -24.000000
168155 -29.000000
168212 -23.000000
168260 11.000000
168310 -24.000000
168362 -14.000000
168406 -25.000000
168458 -32.000000
168508 8.000000
168557 94.000000
168599 -24.000000
168655 -9.000000
168707 -11.000000
168760 -9.000000
168815 -23.000000
168873 5794.000000
168915 163.000000
168972 338.000000
169017 47.000000
169069 6.000000
169119 1.000000
169169 -31.000000
169227 87.000000
169284 -26.000000
169334 -21.000000
169392 -37.000000
169449 -26.000000
169506 -19.000000
169556 -36.000000
169607 -20.000000
169662 -31.000000
169719 -37.000000
169770 -32.000000
169827 817.000000
169885 -21.000000
169936 54.000000
169986 23.000000
170041 37.000000
170098 18.000000
170148 318.000000
170206 202.000000
170263 209.000000
170313 99.000000
170361 158.000000
170419 69.000000
170465 87.000000
170512 98.000000
170563 6.000000
170610 203.000000
170656 54.000000
170706 134.000000
170756 203.000000
170805 195.000000
170848 258.000000
170895 30.000000
170944 106.000000
170996 128.000000
171048 153.000000
171095 134.000000
171153 241.000000
171205 115.000000
171261 -14.000000
171315 -28.000000
171362 37.000000
171416 10.000000
171474 29.000000
171517 51.000000
171566 66.000000
171614 -43.000000
171668 7.000000
171719 152.000000
171776 160.000000
171830 33.000000
171880 113.000000
171930 -13.000000
171980 31.000000
172030 94.000000
172080 -41.000000
172135 52.000000
172188 176.000000
172239 34.000000
172283 78.000000
172338 95.000000
172389 -19.000000
172434 -10.000000
172484 -21.000000
172527 -36.000000
172576 74.000000
172618 -15.000000
172666 -32.000000
172723 -44.000000
172773 82.000000
172817 -12.000000
172859 -37.000000
172914 -16.000000
172969 145.000000
173019 -17.000000
173074 -31.000000
173124 -31.000000
173175 2.000000
173219 -31.000000
173270 -25.000000
173320 -17.000000
173374 -37.000000
173428 30.000000
173478 1.000000
173528 491.000000
173573 -14.000000
173625 49.000000
173677 243.000000
173723 -21.000000
173765 14.000000
173811 560.000000
173855 -7.000000
173907 -13.000000
173951 -16.000000
174006 -25.000000
174060 -14.000000
174208 -42.000000
174258 -13.000000
174303 -28.000000
174349 -16.000000
174391 -24.000000
174444 -7.000000
174502 -28.000000
174644 770.000000
174693 1.000000
174740 11.000000
174783 -24.000000
174834 -27.000000
174883 12.000000
174933 -17.000000
174989 19.000000
175045 22.000000
175096 13.000000
175146 18.000000
175192 60.000000
175242 3.000000
175291 67.000000
175343 752.000000
175389 39.000000
175439 -23.000000
175494 70.000000
175536 15.000000
175580 221.000000
175624 -20.000000
175669 89.000000
175711 18.000000
175758 26.000000
175803 1.000000
175857 95.000000
175899 4155.000000
175946 -7.000000
175993 29.000000
176044 -8.000000
176094 2.000000
176144 9.000000
176197 0.000000
176254 45.000000
176303 27.000000
176351 12.000000
176400 -4.000000
176450 -3.000000
176501 -7.000000
176549 116.000000
176603 40.000000
176655 1468.000000
176709 77.000000
176758 -22.000000
176805 33.000000
176854 62.000000
176901 44.000000
176952 33.000000
176996 -9.000000
177046 51.000000
177095 65.000000
177147 64.000000
177204 19.000000
177251 26.000000
177307 -25.000000
178004 188.000000
178057 25.000000
178102 -6.000000
178157 206.000000
178208 439.000000
178263 1179.000000
178321 768.000000
178371 432.000000
178421 2145.000000
178478 737.000000
178535 272.000000
178589 35.000000
178634 131.000000
178682 207.000000
178724 228.000000
178767 23.000000
178815 51.000000
178867 12.000000
178920 5.000000
178978 182.000000
179029 219.000000
179076 171.000000
179120 165.000000
179162 184.000000
179213 320.000000
179314 4762.000000
179360 -4.000000
179415 6.000000
179462 194.000000
179514 291.000000
179572 261.000000
179687 -25.000000
179735 9.000000
179781 30.000000
179833 134.000000
179890 131.000000
179943 324.000000
180000 373.000000
180056 10.000000
180103 198.000000
180145 287.000000
180190 248.000000
180240 303.000000
180289 184.000000
180334 228.000000
180381 59.000000
180432 200.000000
180479 79.000000
180521 49.000000
180576 663.000000
180631 193.000000
180689 46.000000
180737 333.000000
180794 -4.000000
180836 148.000000
180882 127.000000
180925 210.000000
180976 221.000000
181022 92.000000
181071 93.000000
181116 221.000000
181167 58.000000
181213 431.000000
181270 113.000000
181314 15.000000
181365 -22.000000
181420 -10.000000
181478 -47.000000
181536 178.000000
181586 109.000000
181634 155.000000
181676 345.000000
181722 249.000000
181767 154.000000
181818 174.000000
181869 68.000000
181912 2.000000
181962 54.000000
182005 111.000000
182054 143.000000
182104 100.000000
182157 173.000000
182215 242.000000
182257 1936.000000
182306 229.000000
182354 100.000000
182401 98.000000
182457 4.000000
182511 7.000000
182637 16.000000
182684 26.000000
182741 -11.000000
182784 -18.000000
182835 -21.000000
182886 -8.000000
182932 -18.000000
182985 -31.000000
183031 -18.000000
183088 -9.000000
183131 -13.000000
183185 -6.000000
183238 -22.000000
183287 -12.000000
183339 26.000000
183397 37.000000
183449 -36.000000
183505 -38.000000
183555 140.000000
183606 -19.000000
183650 5.000000
183698 -21.000000
183749 -17.000000
183799 -15.000000
183851 31.000000
183903 -39.000000
183954 -33.000000
184008 -21.000000
184058 -6.000000
184111 -26.000000
184168 29.000000
184221 -40.000000
184278 -11.000000
184332 53.000000
184387 -34.000000
184437 375.000000
184486 -17.000000
184532 -20.000000
184583 25.000000
184627 33.000000
184676 95.000000
184723 768.000000
184767 10.000000
184810 -22.000000
184860 -11.000000
184910 -20.000000
184964 -43.000000
185016 41.000000
185070 -33.000000
185127 -25.000000
185265 -24.000000
185316 -15.000000
185373 -19.000000
185520 -17.000000
185572 -34.000000
185627 -20.000000
185676 -24.000000
185723 -18.000000
185773 5.000000
185823 70.000000
185865 3435.000000
185916 39.000000
185966 0.000000
186008 -37.000000
186052 571.000000
186095 -12.000000
186140 -29.000000
186190 40.000000
186239 -31.000000
186284 -15.000000
186332 5.000000
186384 25.000000
186426 -17.000000
186470 507.000000
186516 81.000000
186566 -25.000000
186616 -34.000000
186664 38.000000
186715 -18.000000
186765 -9.000000
186823 -17.000000
186870 6.000000
186922 -39.000000
186972 -31.000000
187023 118.000000
187078 22.000000
187125 -36.000000
187175 221.000000
187225 66.000000
187269 9.000000
187312 15.000000
187362 2447.000000
187412 143.000000
187456 -10.000000
187499 -35.000000
187545 -5.000000
187595 16.000000
187639 -23.000000
187693 -31.000000
187746 -17.000000
187799 -8.000000
187850 -16.000000
187907 105.000000
187959 0.000000
188009 11.000000
188061 -10.000000
188116 -4.000000
188172 -17.000000
188230 61.000000
188281 562.000000
188335 53.000000
188383 16.000000
188440 69.000000
188485 221.000000
188532 13.000000
188588 17.000000
188634 175.000000
188680 653.000000
188728 1.000000
188777 24.000000
188832 35.000000
188885 18.000000
188929 40.000000
188977 19.000000
189028 14.000000
189079 52.000000
189128 -4.000000
189175 -12.000000
189230 529.000000
189280 2.000000
189330 -3.000000
189388 33.000000
189438 -22.000000
189490 -14.000000
189537 49.000000
189587 10.000000
189644 25.000000
189693 -7.000000
189744 -1.000000
189794 27.000000
189845 -31.000000
189903 -11.000000
189956 -5.000000
190003 64.000000
190061 12.000000
190113 439.000000
190160 -16.000000
190204 202.000000
190252 -2.000000
190299 -6.000000
190351 3.000000
190393 -38.000000
190448 0.000000
190506 808.000000
190548 57.000000
190598 327.000000
190655 163.000000
190712 97.000000
190769 868.000000
190817 338.000000
190863 124.000000
190909 61.000000
190956 85.000000
190998 225.000000
191048 172.000000
191091 -11.000000
191133 36.000000
191180 96.000000
191227 9976.000000
191278 126.000000
191320 170.000000
191367 416.000000
191409 115.000000
191455 410.000000
191503 5245.000000
191546 149.000000
191594 64.000000
191642 110.000000
191692 59.000000
191744 93.000000
191800 -7.000000
191848 -15.000000
191904 44.000000
191958 38.000000
192001 -13.000000
192051 -7.000000
192103 5.000000
192160 603.000000
192217 364.000000
192275 607.000000
192327 469.000000
192385 -13.000000
192443 422.000000
192497 1264.000000
192542 399.000000
192592 278.000000
192642 245.000000
192684 416.000000
192734 93.000000
192784 305.000000
192829 425.000000
192871 458.000000
192924 78.000000
192972 283.000000
193019 266.000000
193063 1451.000000
193113 1127.000000
193164 620.000000
193217 92.000000
193271 326.000000
193322 106.000000
193372 533.000000
193427 396.000000
193472 325.000000
193524 370.000000
193580 248.000000
193622 7.000000
193666 -17.000000
193714 -24.000000
193771 12.000000
193825 -9.000000
193867 578.000000
193915 694.000000
193972 68.000000
194029 81.000000
194078 13.000000
194132 310.000000
194179 205.000000
194230 2.000000
194281 16.000000
194324 -34.000000
194375 -20.000000
194426 14.000000
194482 -28.000000
194533 -1.000000
194590 5.000000
194642 -37.000000
194700 118.000000
194752 -23.000000
194808 -11.000000
194861 77.000000
194914 -23.000000
194966 -29.000000
195023 -31.000000
195066 -36.000000
195122 10.000000
195172 -6.000000
195223 -9.000000
195268 -4.000000
195318 4.000000
195364 -26.000000
195410 132.000000
195461 -3.000000
195509 -29.000000
195557 5495.000000
195600 5.000000
195656 239.000000
195711 -16.000000
195761 -25.000000
195813 2.000000
195864 14.000000
195913 40.000000
195961 -6.000000
196011 16.000000
196057 802.000000
196103 -18.000000
196149 -20.000000
196195 -30.000000
196243 41.000000
196293 -28.000000
196350 93.000000
196400 29.000000
196454 41.000000
196496 -5.000000
196539 74.000000
196587 8.000000
196629 458.000000
196680 -23.000000
196735 17.000000
196785 325.000000
196829 72.000000
196872 -19.000000
196924 -32.000000
196982 -23.000000
197037 -3.000000
197090 -4.000000
197132 -6.000000
197188 32.000000
197234 11.000000
197276 27.000000
197322 -2.000000
197372 -19.000000
197415 -19.000000
197460 -9.000000
197512 65.000000
197563 -20.000000
197613 -21.000000
197669 21.000000
197719 28.000000
197771 -30.000000
197813 55.000000
197863 89.000000
197915 31.000000
197966 865.000000
198011 -41.000000
198053 -17.000000
198105 111.000000
198160 106.000000
198212 -29.000000
198268 235.000000
198319 -34.000000
198370 184.000000
198415 10.000000
198473 34.000000
198531 429.000000
198577 113.000000
198626 -16.000000
198675 6.000000
198727 83.000000
198771 -2.000000
198814 92.000000
198871 -39.000000
198923 41.000000
198976 -4.000000
199027 -18.000000
199075 223.000000
199120 -10.000000
199165 -4.000000
199209 115.000000
199261 -13.000000
199311 0.000000
199357 -18.000000
199401 8.000000
199447 -20.000000
199491 82.000000
199540 24.000000
199590 53.000000
199637 -2.000000
199679 -29.000000
199731 -12.000000
199784 -22.000000
199842 -18.000000
199891 -15.000000
199939 -26.000000
199990 82.000000
200033 47.000000
200086 -27.000000
200136 -29.000000
200186 5.000000
200230 91.000000
200277 -7.000000
200329 -23.000000
200381 -14.000000
200434 2897.000000
200484 -2.000000
200526 -47.000000
200582 -22.000000
200633 -22.000000
200685 -27.000000
200739 -42.000000
200789 15.000000
200841 -41.000000
200891 14.000000
200944 -34.000000
200999 192.000000
201051 8.000000
201093 -39.000000
201220 8.000000
201270 -26.000000
201317 -9.000000
201361 -12.000000
201410 -24.000000
201681 -13.000000
201736 11.000000
201785 1022.000000
201830 -21.000000
201872 -24.000000
201928 -25.000000
201983 -14.000000
202033 14.000000
202081 26.000000
202123 -13.000000
202179 -12.000000
202229 -2.000000
202272 12.000000
202323 29.000000
202379 -1.000000
202432 3.000000
202478 -12.000000
202531 230.000000
202581 6.000000
202623 -21.000000
202679 -16.000000
202736 24.000000
202784 -19.000000
202829 -23.000000
202886 31.000000
202935 -3.000000
202991 -38.000000
203046 -14.000000
203104 -1.000000
203153 -11.000000
203207 -27.000000
203258 -19.000000
203303 128.000000
203347 -23.000000
203393 -10.000000
203439 -26.000000
203490 -36.000000
203546 -16.000000
203593 2.000000
203648 -21.000000
203700 -1.000000
203747 -25.000000
203803 30.000000
203847 -30.000000
203904 70.000000
203960 -27.000000
204004 -20.000000
204057 3.000000
204107 -15.000000
204158 1483.000000
204212 -20.000000
204264 -8.000000
204310 -25.000000
204368 -15.000000
204422 5.000000
204474 -20.000000
204532 121.000000
204582 -17.000000
204632 97.000000
204684 45.000000
204734 -30.000000
204788 7.000000
204831 37.000000
204881 2.000000
204928 -7.000000
204980 -21.000000
205023 4288.000000
205066 -2.000000
205117 31.000000
205165 41.000000
205215 -8.000000
205265 -15.000000
205323 21.000000
205376 3485.000000
205427 -29.000000
205477 29.000000
205526 94.000000
205575 16.000000
205618 412.000000
205666 624.000000
205714 212.000000
205760 230.000000
205807 4.000000
205852 11.000000
205900 99.000000
205949 42.000000
205999 67.000000
206045 55.000000
206090 -21.000000
206135 10.000000
206184 38.000000
206299 -29.000000
206352 -23.000000
206405 7.000000
206455 6.000000
206513 -14.000000
206570 -30.000000
206628 -15.000000
206680 9.000000
206731 9.000000
206781 62.000000
206838 26.000000
206895 5.000000
206945 -15.000000
206999 -3.000000
207050 36.000000
207108 82.000000
207165 154.000000
207208 30.000000
207262 48.000000
207312 43.000000
207362 241.000000
207414 114.000000
207530 151.000000
207584 822.000000
207635 32.000000
207685 51.000000
207732 35.000000
207774 64.000000
207816 28.000000
207861 116.000000
207904 43.000000
207954 160.000000
208004 51.000000
208047 55.000000
208101 51.000000
208149 38.000000
208193 1444.000000
208245 69.000000
208301 35.000000
208348 45.000000
208391 32.000000
208443 85.000000
208485 71.000000
208535 75.000000
208585 33.000000
208628 37.000000
208672 -32.000000
208726 0.000000
208771 47.000000
208813 55.000000
208871 386.000000
208921 97.000000
208979 70.000000
209023 80.000000
209068 -7.000000
209117 26.000000
209167 -18.000000
209223 882.000000
209269 -16.000000
209327 -13.000000
209385 -3.000000
209442 -19.000000
209496 3.000000
209544 84.000000
209589 912.000000
209638 1.000000
209684 13.000000
209737 -5.000000
209795 -13.000000
209845 152.000000
209896 25.000000
209946 45.000000
210003 28.000000
210051 15.000000
210105 117.000000
210157 -13.000000
210205 -10.000000
210255 -29.000000
210304 -14.000000
210346 -19.000000
210396 -1.000000
210446 -7.000000
210488 6.000000
210543 95.000000
210593 -33.000000
210651 -17.000000
210701 1630.000000
210749 18.000000
210798 -23.000000
210848 44.000000
210898 -33.000000
210946 -20.000000
210998 17.000000
211040 -30.000000
211090 -28.000000
211145 -44.000000
211203 -34.000000
211261 -25.000000
211314 -10.000000
211365 730.000000
211420 79.000000
211469 10.000000
211516 0.000000
211565 -20.000000
211609 503.000000
211665 -24.000000
211709 -7.000000
211759 -26.000000
211808 -2.000000
211850 -11.000000
211899 -31.000000
211949 -21.000000
211996 -30.000000
212051 -25.000000
212105 -26.000000
212159 -16.000000
212210 -25.000000
212268 53.000000
212317 -40.000000
212366 16.000000
212419 -31.000000
212463 -20.000000
212513 -31.000000
212569 -11.000000
212619 0.000000
212666 57.000000
212716 -19.000000
212763 8.000000
212818 -24.000000
212871 -14.000000
212915 -3.000000
212965 -17.000000
213023 -39.000000
213075 156.000000
213122 -18.000000
213172 -28.000000
213220 871.000000
213270 115.000000
213313 104.000000
213356 -12.000000
213404 -22.000000
213454 -19.000000
213498 9.000000
213544 18.000000
213589 -23.000000
213643 66.000000
213691 512.000000
213735 -24.000000
213777 43.000000
213823 301.000000
213874 7.000000
213916 -28.000000
213966 2.000000
214022 -16.000000
214072 -23.000000
214130 -36.000000
214183 -25.000000
214318 -29.000000
214526 -6.000000
214576 -21.000000
214634 248.000000
214692 -25.000000
214750 -11.000000
214803 -15.000000
214851 56.000000
214909 136.000000
214967 35.000000
215023 642.000000
215069 205.000000
215119 138.000000
215163 3133.000000
215208 415.000000
215256 -4.000000
215306 39.000000
215356 100.000000
215406 100.000000
215448 136.000000
215491 104.000000
215541 65.000000
215593 460.000000
215640 40.000000
215696 131.000000
215738 9061.000000
215780 58.000000
215831 469.000000
215889 93.000000
215941 71.000000
215991 25.000000
216038 -45.000000
216095 13.000000
216140 23.000000
216191 30.000000
216233 8.000000
216279 6.000000
216323 83.000000
216371 24.000000
216417 12.000000
216462 40.000000
216507 -16.000000
216555 6.000000
216606 -24.000000
216657 -7.000000
216708 -22.000000
216761 182.000000
216818 -15.000000
216875 -41.000000
216925 -42.000000
216982 -23.000000
217033 6.000000
217079 -20.000000
217126 50.000000
217168 -25.000000
217217 -19.000000
217260 23.000000
217307 -17.000000
217356 -26.000000
217402 -3.000000
217452 -42.000000
217508 -15.000000
217560 180.000000
217610 93.000000
217658 -26.000000
217700 -23.000000
217749 3.000000
217806 1.000000
217855 504.000000
217899 -29.000000
217949 -16.000000
217994 -21.000000
218045 7.000000
218093 -28.000000
218144 -43.000000
218285 -6.000000
218330 41.000000
218382 -19.000000
218431 -38.000000
218485 -27.000000
218538 6.000000
218585 -23.000000
218640 -18.000000
218694 -12.000000
218748 11.000000
218801 16.000000
218852 -18.000000
218902 265.000000
218954 -9.000000
218999 -14.000000
219047 21.000000
219101 35.000000
219144 183.000000
219193 -1.000000
219249 251.000000
219304 409.000000
219359 435.000000
219413 604.000000
219471 440.000000
219525 485.000000
219576 342.000000
219634 139.000000
219685 141.000000
219735 -16.000000
219785 -43.000000
219835 450.000000
219893 13.000000
219948 387.000000
219997 97.000000
220047 134.000000
220089 244.000000
220135 64.000000
220185 -29.000000
220235 -14.000000
220292 247.000000
220336 -6.000000
220387 442.000000
220437 301.000000
220480 274.000000
220527 568.000000
220579 217.000000
220622 335.000000
220666 34.000000
220714 242.000000
220759 103.000000
220808 129.000000
220858 44.000000
220902 236.000000
220944 43.000000
220988 114.000000
221038 295.000000
221088 275.000000
221138 168.000000
221188 131.000000
221238 42.000000
221288 89.000000
221338 -16.000000
221387 187.000000
221435 -1.000000
221478 1878.000000
221533 -13.000000
221582 -35.000000
221637 80.000000
221695 7.000000
221753 509.000000
221799 -1.000000
221848 147.000000
221891 130.000000
221939 124.000000
221993 -11.000000
222038 2505.000000
222087 20.000000
222214 48.000000
222263 575.000000
222310 1260.000000
222360 1794.000000
222402 822.000000
222449 2379.000000
222495 -16.000000
222545 10.000000
222588 8.000000
222632 684.000000
222681 284.000000
222723 457.000000
222773 -3.000000
222831 29.000000
222887 -8.000000
222943 57.000000
222999 39.000000
223049 185.000000
223102 488.000000
223152 251.000000
223203 250.000000
223254 170.000000
223296 11.000000
223354 61.000000
223404 271.000000
223451 128.000000
223501 546.000000
223549 236.000000
223599 161.000000
223643 62.000000
223686 322.000000
223728 162.000000
223786 168.000000
223835 312.000000
223878 1159.000000
223928 244.000000
223970 86.000000
224020 -4.000000
224078 -29.000000
224128 198.000000
224179 161.000000
224233 358.000000
224282 210.000000
224329 13.000000
224372 65.000000
224416 118.000000
224458 33.000000
224500 65.000000
224550 46.000000
224599 4.000000
224650 5474.000000
224702 35.000000
224746 141.000000
224792 50.000000
224841 20.000000
224885 6.000000
224934 -23.000000
224983 2.000000
225030 -18.000000
225083 -6.000000
225131 -44.000000
225189 -9.000000
225231 19.000000
225288 20.000000
225343 63.000000
225399 -9.000000
225450 -4.000000
225501 -15.000000
225553 0.000000
225605 -36.000000
225655 41.000000
225713 -35.000000
225841 23.000000
225891 -11.000000
225938 42.000000
225980 -36.000000
226029 -31.000000
226079 -12.000000
226182 -10.000000
226233 -4.000000
226323 -14.000000
226375 2.000000
226571 -47.000000
226626 -22.000000
226678 -34.000000
226731 -9.000000
226787 40.000000
226840 -30.000000
226895 2.000000
226945 90.000000
227000 -29.000000
227057 -18.000000
227107 -20.000000
227157 4.000000
227214 -18.000000
227270 8.000000
227325 27.000000
227376 -33.000000
227430 -35.000000
228001 52.000000
228053 -2.000000
228096 94.000000
228145 39.000000
228187 58.000000
228241 38.000000
228291 482.000000
228337 600.000000
228381 59.000000
228426 20.000000
228481 46.000000
228538 47.000000
228595 187.000000
228641 48.000000
228697 -23.000000
228745 42.000000
228793 12.000000
228844 3.000000
228889 -2.000000
228931 20.000000
228985 28.000000
229027 35.000000
229081 9.000000
229133 6.000000
229184 -13.000000
229234 32.000000
229291 125.000000
229347 15.000000
229398 71.000000
229451 11.000000
229496 56.000000
229542 -13.000000
229594 7.000000
229650 34.000000
229695 -10.000000
229752 25.000000
229803 -12.000000
229855 -15.000000
229899 26.000000
229946 44.000000
229995 127.000000
230037 16.000000
230087 2.000000
230135 54.000000
230180 76.000000
230224 -7.000000
230269 -6.000000
230320 65.000000
230372 38.000000
230425 24.000000
230476 -11.000000
230526 -8.000000
230572 85.000000
230625 63.000000
230674 50.000000
230717 -11.000000
230763 -21.000000
230819 133.000000
230870 53.000000
230925 -10.000000
230968 -18.000000
231020 -40.000000
231069 -4.000000
231127 -17.000000
231182 10.000000
231237 8.000000
231286 -37.000000
231343 -35.000000
231401 -14.000000
231511 15.000000
231554 46.000000
231596 155.000000
231646 33.000000
231688 -19.000000
231740 -32.000000
231792 -17.000000
231840 -33.000000
231882 -11.000000
231924 -7.000000
231971 5.000000
232013 249.000000
232063 -8.000000
232106 -19.000000
232155 -10.000000
232197 56.000000
232241 31.000000
232284 -6.000000
232330 -24.000000
232373 -21.000000
232415 -3.000000
232467 10.000000
232509 37.000000
232558 -10.000000
232600 -28.000000
232643 8.000000
232690 77.000000
232737 -10.000000
232792 -29.000000
232842 30.000000
232886 0.000000
232937 24.000000
232986 -47.000000
233036 -34.000000
233092 -17.000000
233143 -32.000000
233193 -14.000000
233243 -38.000000
233291 -20.000000
233338 6.000000
233388 -31.000000
233441 -11.000000
233497 -19.000000
233549 -37.000000
233606 -26.000000
233662 -38.000000
233713 -36.000000
233764 -32.000000
233817 -34.000000
233872 0.000000
233927 -27.000000
233981 -26.000000
234028 -20.000000
234073 123.000000
234131 29.000000
234173 -22.000000
234220 67.000000
234265 102.000000
234315 -5.000000
234368 -26.000000
234426 -7.000000
234480 5.000000
234529 158.000000
234575 142.000000
234625 -4.000000
234668 40.000000
234722 32.000000
234770 -26.000000
234828 -12.000000
234885 -24.000000
234931 -3.000000
234977 -10.000000
235019 -32.000000
235073 314.000000
235118 -23.000000
235161 -30.000000
235217 -37.000000
235267 111.000000
235309 -16.000000
235356 -29.000000
235409 -12.000000
235460 -15.000000
235507 -18.000000
235557 19.000000
235610 -22.000000
235659 -5.000000
235702 104.000000
235744 -16.000000
235790 -10.000000
235833 91.000000
235876 228.000000
235932 -12.000000
235980 18.000000
236026 42.000000
236073 -2.000000
236121 35.000000
236171 -11.000000
236213 54.000000
236255 19.000000
236305 63.000000
236354 2581.000000
236404 -29.000000
236452 -18.000000
236498 -35.000000
236547 4.000000
236590 77.000000
236641 79.000000
236691 36.000000
236736 413.000000
236786 9.000000
236832 41.000000
236879 -18.000000
236929 1.000000
236971 -31.000000
237020 -15.000000
237067 -18.000000
237111 6.000000
237160 -14.000000
237206 -6.000000
237253 108.000000
237295 -27.000000
237348 31.000000
237401 521.000000
237453 269.000000
237500 444.000000
237550 61.000000
237595 34.000000
237639 78.000000
237695 128.000000
237742 107.000000
237785 89.000000
237829 87.000000
237871 185.000000
237918 161.000000
237965 599.000000
238008 69.000000
238054 89.000000
238101 507.000000
238150 123.000000
238200 179.000000
238246 65.000000
238291 49.000000
238348 8.000000
238394 125.000000
238444 173.000000
238499 363.000000
238555 345.000000
238610 326.000000
238665 15.000000
238712 87.000000
238755 151.000000
238800 263.000000
238852 129.000000
238904 287.000000
238952 -10.000000
238997 73.000000
239044 42.000000
239094 123.000000
239144 222.000000
239199 228.000000
239253 44.000000
239297 206.000000
239346 65.000000
239402 21.000000
239447 29.000000
239498 104.000000
239552 2467.000000
239602 -37.000000
239653 50.000000
239696 59.000000
239740 63.000000
239783 -6.000000
239826 -13.000000
239876 820.000000
239918 37.000000
239976 -9.000000
240026 -13.000000
240079 146.000000
240131 43.000000
240175 -18.000000
240224 75.000000
240273 33.000000
240326 148.000000
240376 29.000000
240418 33.000000
240465 27.000000
240517 -25.000000
240568 20.000000
240613 87.000000
240663 40.000000
240711 2.000000
240754 115.000000
240798 47.000000
240849 -32.000000
240899 -7.000000
240944 20.000000
240991 7.000000
241047 -15.000000
241096 -9.000000
241139 -35.000000
241192 -30.000000
241244 -32.000000
241289 -36.000000
241346 -22.000000
241398 17.000000
241447 -8.000000
241496 -3.000000
241549 368.000000
241595 -30.000000
241649 -14.000000
241697 -25.000000
241744 -39.000000
241796 85.000000
241846 -9.000000
241901 -11.000000
241944 -35.000000
242002 -23.000000
242053 -26.000000
242105 -21.000000
242158 -22.000000
242203 -22.000000
242253 31.000000
242303 -19.000000
242360 992.000000
242410 -12.000000
242533 -43.000000
242587 -24.000000
242643 -19.000000
242694 -18.000000
242745 -20.000000
242796 -12.000000
242847 -35.000000
242905 -22.000000
242955 50.000000
243004 -29.000000
243056 -12.000000
243111 107.000000
243162 -27.000000
243213 -34.000000
243270 -9.000000
243314 -29.000000
243367 26.000000
243413 -4.000000
243455 -34.000000
243502 -30.000000
243558 -34.000000
243611 819.000000
243655 -34.000000
243706 1599.000000
243755 -21.000000
243806 -39.000000
244363 -22.000000
244405 -18.000000
244456 -19.000000
244505 -33.000000
244563 -20.000000
244613 -36.000000
244664 43.000000
244722 -15.000000
244773 -20.000000
244823 -23.000000
244879 -29.000000
244937 -33.000000
244995 -33.000000
245103 71.000000
245160 74.000000
245213 111.000000
245266 85.000000
245320 89.000000
245378 179.000000
245433 180.000000
245487 291.000000
245536 124.000000
245584 190.000000
245641 74.000000
245694 80.000000
245751 192.000000
245798 -37.000000
245852 121.000000
245899 99.000000
245942 75.000000
245992 127.000000
246050 79.000000
246106 41.000000
246152 73.000000
246206 91.000000
246262 -5.000000
246315 30.000000
246373 -5.000000
246422 -9.000000
246471 -8.000000
246520 -1.000000
246578 -26.000000
246628 12.000000
246672 36.000000
246726 46.000000
246781 90.000000
246835 82.000000
246888 -24.000000
246930 -24.000000
246976 77.000000
247021 49.000000
247068 183.000000
247110 80.000000
247156 21.000000
247213 261.000000
247263 56.000000
247321 -6.000000
247379 47.000000
247431 1.000000
247483 67.000000
247538 32.000000
247596 38.000000
247653 101.000000
247711 123.000000
247762 66.000000
247816 244.000000
247869 -9.000000
247919 -14.000000
247972 279.000000
248023 -19.000000
248072 164.000000
248125 -21.000000
248172 19.000000
248229 17.000000
248287 -36.000000
248338 -40.000000
248394 -4.000000
248452 22.000000
248501 -28.000000
248552 100.000000
248607 3.000000
248655 -29.000000
248701 -9.000000
248755 -19.000000
248810 13.000000
248855 43.000000
248906 47.000000
248964 14.000000
249016 87.000000
249074 90.000000
249128 108.000000
249177 118.000000
249227 353.000000
249270 108.000000
249322 95.000000
249372 80.000000
249420 175.000000
249470 112.000000
249521 26.000000
249567 29.000000
249617 182.000000
249664 77.000000
249719 167.000000
249761 89.000000
249808 36.000000
249853 79.000000
249901 90.000000
249947 107.000000
249989 7.000000
250035 81.000000
250085 10.000000
250129 5.000000
250177 163.000000
250224 44.000000
250274 38.000000
250324 -38.000000
250372 22.000000
250424 41.000000
250471 55.000000
250524 -23.000000
250581 33.000000
250638 -5.000000
250685 -29.000000
250730 -22.000000
250780 70.000000
250838 167.000000
250886 -39.000000
250936 -30.000000
250990 -30.000000
251043 -19.000000
251086 -46.000000
251138 -52.000000
251188 -39.000000
251241 1273.000000
251283 8.000000
251341 -19.000000
251396 -15.000000
251452 -9.000000
251504 -18.000000
251549 -5.000000
251605 -28.000000
251658 -31.000000
251709 -20.000000
251752 -12.000000
251796 -20.000000
251845 -6.000000
251891 15.000000
251933 -25.000000
251983 -15.000000
252033 -29.000000
252083 -11.000000
252132 -20.000000
252184 -18.000000
252233 -15.000000
252290 -29.000000
252346 -33.000000
252393 36.000000
252436 14.000000
252483 6.000000
252528 14.000000
252582 -1.000000
252631 -17.000000
252684 65.000000
252732 -11.000000
252782 173.000000
252832 -25.000000
252887 -25.000000
252937 -39.000000
252987 4254.000000
253036 -34.000000
253093 -29.000000
253143 141.000000
253200 -14.000000
253251 28.000000
253308 22.000000
253362 76.000000
253406 198.000000
253455 71.000000
253511 268.000000
253623 169.000000
253671 7.000000
253721 216.000000
253766 78.000000
253808 43.000000
253850 -22.000000
253899 7832.000000
253947 155.000000
253991 2294.000000
254037 183.000000
254086 612.000000
254128 218.000000
254177 124.000000
254223 1.000000
254276 -39.000000
254330 75.000000
254372 94.000000
254429 -24.000000
254481 55.000000
254524 -16.000000
254571 44.000000
254627 7.000000
254674 4.000000
254725 96.000000
254782 67.000000
254832 66.000000
254882 76.000000
254938 2.000000
254985 -33.000000
255038 20.000000
255085 363.000000
255129 -15.000000
255180 47.000000
255225 -6.000000
255274 21.000000
255331 13.000000
255383 -18.000000
255441 47.000000
255490 81.000000
255542 -5.000000
255599 68.000000
255650 115.000000
255705 14.000000
255752 38.000000
255797 11.000000
255851 29.000000
255904 27.000000
255950 -9.000000
256057 26.000000
256107 -10.000000
256158 5.000000
256208 5.000000
256257 23.000000
256304 -15.000000
256353 107.000000
256401 1561.000000
256443 227.000000
256485 64.000000
256530 256.000000
256588 17.000000
256641 2.000000
256689 267.000000
256738 22.000000
256788 4083.000000
256841 -6.000000
256895 -10.000000
256941 -29.000000
256991 652.000000
257036 284.000000
257082 832.000000
257126 28.000000
257175 -1.000000
257226 -7.000000
257276 64.000000
257320 49.000000
257375 -2.000000
257424 -25.000000
257468 -23.000000
257526 140.000000
257579 100.000000
257634 788.000000
257686 1052.000000
257736 1714.000000
257785 1371.000000
257840 198.000000
257888 1195.000000
257935 587.000000
257979 402.000000
258021 170.000000
258071 261.000000
258119 104.000000
258161 244.000000
258206 192.000000
258254 585.000000
258302 635.000000
258347 1728.000000
258395 328.000000
258444 579.000000
258491 564.000000
258536 175.000000
258581 113.000000
258624 6563.000000
258669 688.000000
258717 1131.000000
258765 867.000000
258818 556.000000
258863 2057.000000
258921 408.000000
258963 1193.000000
259006 573.000000
259061 719.000000
259113 460.000000
259159 342.000000
259203 658.000000
259252 974.000000
259309 731.000000
259362 609.000000
259415 673.000000
259467 306.000000
259520 604.000000
259568 250.000000
259623 761.000000
259680 287.000000
259724 712.000000
259773 221.000000
259815 9658.000000
259859 689.000000
259909 285.000000
259957 821.000000
260002 302.000000
260046 401.000000
260092 940.000000
260141 355.000000
260187 394.000000
260235 121.000000
260278 163.000000
260330 220.000000
260377 399.000000
260429 492.000000
260473 849.000000
260521 554.000000
260571 562.000000
260619 145.000000
260661 138.000000
260711 247.000000
260761 67.000000
260807 77.000000
260851 2296.000000
260901 809.000000
260946 2290.000000
260992 790.000000
261235 337.000000
261284 38.000000
261326 2845.000000
261376 437.000000
261421 186.000000
261471 -29.000000
261517 -18.000000
261564 -19.000000
261614 -19.000000
261661 -12.000000
261712 -22.000000
261770 46.000000
261820 -38.000000
261871 -42.000000
261924 -5.000000
261973 -18.000000
262023 -52.000000
262076 -12.000000
262133 209.000000
262187 -34.000000
262237 70.000000
262335 -29.000000
262392 -42.000000
262449 -40.000000
262881 -39.000000
262932 -31.000000
262977 -31.000000
263032 -41.000000
263083 -29.000000
263135 -18.000000
263190 -27.000000
263240 -24.000000
263291 -18.000000
263340 -12.000000
263395 -44.000000
263449 -35.000000
263504 -26.000000
263554 -24.000000
263603 -34.000000
263653 103.000000
263706 75.000000
263756 -12.000000
263812 -3.000000
263868 4.000000
263926 284.000000
263980 -12.000000
264025 78.000000
264071 48.000000
264121 62.000000
264168 10.000000
264218 13.000000
264268 92.000000
264322 15.000000
264373 15.000000
264429 74.000000
264479 -22.000000
264529 249.000000
264578 36.000000
264636 192.000000
264686 321.000000
264742 445.000000
264794 203.000000
264851 830.000000
264909 205.000000
264953 309.000000
265002 198.000000
265056 337.000000
265112 230.000000
265167 83.000000
265221 116.000000
265520 -42.000000
265578 -14.000000
265633 -22.000000
265687 -18.000000
265738 -20.000000
265796 -32.000000
265848 -19.000000
265897 -12.000000
265955 -12.000000
266011 -27.000000
266060 -20.000000
266110 -25.000000
266167 0.000000
266222 67.000000
266277 232.000000
266328 -11.000000
266382 -26.000000
266435 32.000000
266477 -16.000000
266590 -52.000000
266648 -50.000000
266698 -16.000000
266749 -22.000000
266801 -34.000000
266852 -32.000000
266908 -27.000000
266959 58.000000
267007 -41.000000
267064 -33.000000
267114 -49.000000
267167 34.000000
267218 -33.000000
267268 -34.000000
267325 17.000000
267374 8.000000
267427 -41.000000
267481 -24.000000
267538 -3.000000
267591 38.000000
267646 -36.000000
267704 -17.000000
267758 10.000000
267816 -38.000000
267872 30.000000
267921 -17.000000
267977 24.000000
268020 32.000000
268070 -10.000000
268125 -23.000000
268168 1.000000
268216 51.000000
268272 -16.000000
268325 -3.000000
268380 0.000000
268436 76.000000
268494 -20.000000
268544 736.000000
268592 43.000000
268637 61.000000
268691 2.000000
268748 -4.000000
268796 -18.000000
269094 -47.000000
269151 -32.000000
269201 -26.000000
269251 -17.000000
269303 -33.000000
269360 15.000000
269409 62.000000
269466 8.000000
269513 -18.000000
269567 513.000000
269620 101.000000
269678 161.000000
269730 279.000000
269781 161.000000
269831 144.000000
269881 87.000000
269930 84.000000
269983 21.000000
270026 87.000000
270071 136.000000
270116 85.000000
270171 39.000000
270218 44.000000
270265 11.000000
270314 66.000000
270359 54.000000
270406 101.000000
270460 100.000000
270505 42.000000
270552 17.000000
270602 33.000000
270658 234.000000
270714 98.000000
270770 209.000000
270827 64.000000
270877 -2.000000
270921 -5.000000
270970 -14.000000
271024 27.000000
271077 13.000000
271123 91.000000
271167 7.000000
271215 -15.000000
271261 -7.000000
271314 5.000000
271369 139.000000
271420 753.000000
271466 21.000000
271521 3.000000
271571 8.000000
271618 59.000000
271663 93.000000
271717 49.000000
271767 117.000000
271818 -21.000000
271865 29.000000
271914 -15.000000
271966 1586.000000
272008 14.000000
272059 23.000000
272114 5.000000
272162 35.000000
272207 27.000000
272325 25.000000
272377 45.000000
272435 17.000000
272485 1527.000000
272543 24.000000
272591 32.000000
272647 116.000000
272697 43.000000
272748 85.000000
272792 -8.000000
272845 15.000000
272896 235.000000
272953 62.000000
273004 45.000000
273049 21.000000
273098 78.000000
273144 68.000000
273196 -3.000000
273238 13.000000
273288 -1.000000
273342 92.000000
273392 0.000000
273437 -3.000000
273487 -10.000000
273530 -2.000000
273585 51.000000
273643 65.000000
273701 33.000000
273757 200.000000
273809 196.000000
273860 110.000000
273912 236.000000
273964 80.000000
274022 134.000000
274065 42.000000
274115 257.000000
274172 175.000000
274223 163.000000
274270 128.000000
274317 204.000000
274372 79.000000
274423 120.000000
274473 78.000000
274529 18.000000
274575 173.000000
274622 171.000000
274673 39.000000
274724 204.000000
274782 192.000000
274829 64.000000
274882 254.000000
274929 159.000000
274979 63.000000
275034 145.000000
275081 111.000000
275131 161.000000
275173 334.000000
275223 372.000000
275273 200.000000
275329 603.000000
275372 181.000000
275425 125.000000
275473 357.000000
275527 295.000000
275585 210.000000
275631 176.000000
275687 77.000000
275740 233.000000
275788 173.000000
275841 47.000000
275891 123.000000
275948 255.000000
275993 116.000000
276043 140.000000
276093 265.000000
276146 359.000000
276196 404.000000
276254 240.000000
276302 77.000000
276359 284.000000
276415 218.000000
276472 489.000000
276522 233.000000
276569 149.000000
276621 274.000000
276672 68.000000
276717 136.000000
276770 362.000000
276817 -9.000000
276867 48.000000
276917 -24.000000
276961 2.000000
277004 20.000000
277060 2.000000
277113 49.000000
277165 541.000000
277218 623.000000
277270 494.000000
277323 257.000000
277366 472.000000
277416 -16.000000
277470 -30.000000
277526 309.000000
277576 370.000000
277632 234.000000
277679 367.000000
277729 574.000000
277778 238.000000
277825 411.000000
277880 144.000000
277926 -18.000000
277976 -33.000000
278034 587.000000
278089 94.000000
278135 111.000000
278183 70.000000
278231 -7.000000
278276 302.000000
278327 506.000000
278384 1331.000000
278430 -26.000000
278472 -13.000000
278522 -40.000000
278580 89.000000
278634 0.000000
278684 -14.000000
278731 -36.000000
278785 46.000000
278838 -24.000000
278883 -18.000000
278932 -13.000000
278990 53.000000
279040 -11.000000
279094 -27.000000
279148 -11.000000
279199 22.000000
279243 -28.000000
279289 18.000000
279345 41.000000
279392 -15.000000
279438 -3.000000
279492 573.000000
279538 -8.000000
279586 -25.000000
279636 34.000000
279685 12.000000
279737 -14.000000
279789 -26.000000
279840 -33.000000
279898 -33.000000
279948 280.000000
280001 -34.000000
280046 -4.000000
280093 121.000000
280142 12.000000
280189 -6.000000
280239 9.000000
280283 402.000000
280332 2032.000000
280388 0.000000
280445 75.000000
280496 50.000000
280551 68.000000
280757 189.000000
280808 380.000000
280863 -24.000000
280913 -9.000000
280960 37.000000
281012 120.000000
281056 184.000000
281108 79.000000
281150 116.000000
281200 121.000000
281245 122.000000
281287 149.000000
281337 41.000000
281458 126.000000
281516 -19.000000
281566 -40.000000
281616 -33.000000
281666 241.000000
281711 -30.000000
281769 -22.000000
281819 -28.000000
281873 9.000000
281928 -32.000000
281981 -9.000000
282033 24.000000
282084 -43.000000
282142 -42.000000
282200 -33.000000
282255 -9.000000
282299 -37.000000
282356 19.000000
282406 68.000000
282453 19.000000
282502 -1.000000
282555 -17.000000
282598 -19.000000
282646 -18.000000
282696 -6.000000
282743 17.000000
282792 -12.000000
282841 -6.000000
282883 0.000000
282934 -8.000000
282984 -29.000000
283035 -30.000000
283083 -17.000000
283129 -17.000000
283179 -9.000000
283228 26.000000
283272 9.000000
283321 -7.000000
283369 -13.000000
283419 -21.000000
283474 -39.000000
283530 -22.000000
283572 398.000000
283620 8.000000
283674 -26.000000
283732 -15.000000
283776 94.000000
283823 -33.000000
283870 125.000000
283915 -18.000000
283963 -7.000000
284008 33.000000
284051 -18.000000
284107 -13.000000
284155 -22.000000
284199 23.000000
284249 -21.000000
284297 -14.000000
284343 227.000000
284387 5.000000
284433 21.000000
284486 58.000000
284540 -2.000000
284589 180.000000
284632 50.000000
284683 106.000000
284728 11.000000
284777 369.000000
284830 396.000000
284875 -22.000000
284923 65.000000
284970 -9.000000
285012 -23.000000
285067 -27.000000
285120 -33.000000
285176 -28.000000
285229 -41.000000
285279 -21.000000
285337 -29.000000
285385 -1.000000
285433 -47.000000
285486 -16.000000
285539 152.000000
285581 -21.000000
285637 20.000000
285684 144.000000
285726 -45.000000
285778 -47.000000
285830 -43.000000
285887 -19.000000
285996 -40.000000
286048 26.000000
286098 423.000000
286147 -15.000000
286263 186.000000
286314 425.000000
286366 231.000000
286416 141.000000
286458 930.000000
286508 66.000000
286560 21.000000
286603 127.000000
286655 28.000000
286705 53.000000
286756 110.000000
286800 182.000000
286842 177.000000
286891 139.000000
286942 -23.000000
286994 -27.000000
287045 203.000000
287095 75.000000
287139 526.000000
287189 304.000000
287241 178.000000
287298 201.000000
287352 109.000000
287403 13.000000
287461 -11.000000
287507 240.000000
287561 406.000000
287610 427.000000
287652 21.000000
287703 -1.000000
287751 152.000000
287809 -3.000000
287863 -25.000000
287917 -39.000000
287970 -21.000000
288019 -25.000000
288071 -26.000000
288124 -22.000000
288179 538.000000
288227 7.000000
288272 -22.000000
288330 -13.000000
288380 84.000000
288434 -17.000000
288486 -5.000000
288532 -23.000000
288581 -26.000000
288637 6.000000
288692 22.000000
288737 -28.000000
288786 1355.000000
288839 57.000000
288890 -1.000000
288932 196.000000
288985 0.000000
289036 -16.000000
289081 -40.000000
289138 -26.000000
289192 -1.000000
289234 -30.000000
289288 -34.000000
289340 92.000000
289395 -12.000000
289437 -16.000000
289490 -4.000000
289539 20.000000
289586 275.000000
289634 44.000000
289679 116.000000
289729 379.000000
289780 223.000000
289824 55.000000
289872 -41.000000
289928 -24.000000
289981 -22.000000
290031 -29.000000
290083 8.000000
290140 -16.000000
290190 98.000000
290248 1.000000
290299 23.000000
290408 77.000000
290458 606.000000
290508 1151.000000
290558 352.000000
290611 129.000000
290659 441.000000
290709 153.000000
290753 202.000000
290803 15.000000
290853 21.000000
290905 30.000000
290955 -13.000000
290998 248.000000
291041 416.000000
291087 96.000000
291136 80.000000
291179 142.000000
291223 87.000000
291271 498.000000
291321 13.000000
291366 74.000000
291408 -41.000000
291465 -23.000000
291516 51.000000
291559 154.000000
291609 510.000000
291651 191.000000
291702 37.000000
291750 6254.000000
291795 185.000000
291839 17.000000
291885 121.000000
291982 131.000000
292029 -10.000000
292078 28.000000
292124 19.000000
292172 277.000000
292222 119.000000
292269 148.000000
292311 258.000000
292364 126.000000
292422 6.000000
292472 67.000000
292521 18.000000
292571 152.000000
292616 88.000000
292658 99.000000
292709 669.000000
292752 -21.000000
292806 15.000000
292858 26.000000
292900 77.000000
292950 206.000000
293000 326.000000
293050 298.000000
293102 1839.000000
293148 210.000000
293202 108.000000
293249 184.000000
293299 496.000000
293345 531.000000
293395 750.000000
293449 465.000000
293502 303.000000
293555 356.000000
293671 901.000000
293725 565.000000
293778 875.000000
293828 301.000000
293875 307.000000
293925 151.000000
293971 263.000000
294020 348.000000
294069 10.000000
294127 114.000000
294184 64.000000
294230 138.000000
294279 325.000000
294326 12.000000
294383 121.000000
294433 88.000000
294476 223.000000
294524 39.000000
294567 573.000000
294625 387.000000
294671 53.000000
294721 155.000000
294772 264.000000
294822 349.000000
294868 180.000000
294922 578.000000
294972 86.000000
295014 105.000000
295061 234.000000
295110 56.000000
295153 168.000000
295205 65.000000
295253 -21.000000
295301 117.000000
295345 236.000000
295390 157.000000
295439 90.000000
295482 206.000000
295540 97.000000
295596 139.000000
295642 41.000000
295689 140.000000
295734 154.000000
295778 210.000000
295836 259.000000
295881 23.000000
295924 301.000000
295968 38.000000
296018 141.000000
296062 150.000000
296111 258.000000
296161 182.000000
296217 165.000000
296260 55.000000
296303 68.000000
296349 94.000000
296399 60.000000
296442 24.000000
296484 177.000000
296536 212.000000
296587 122.000000
296644 96.000000
296691 187.000000
296735 183.000000
296782 189.000000
296824 227.000000
296874 -33.000000
296932 380.000000
296990 212.000000
297043 60.000000
297098 94.000000
297144 339.000000
297198 51.000000
297249 133.000000
297363 263.000000
297418 95.000000
297475 171.000000
297531 137.000000
297581 185.000000
297627 72.000000
297675 161.000000
297733 136.000000
297783 59.000000
297840 28.000000
297885 120.000000
297938 100.000000
297983 199.000000
298033 159.000000
298084 170.000000
298133 106.000000
298185 54.000000
298236 152.000000
298293 254.000000
298343 157.000000
298387 289.000000
298437 -5.000000
298480 167.000000
298531 272.000000
298585 -26.000000
298633 150.000000
298686 344.000000
298740 526.000000
298787 531.000000
298834 190.000000
298880 116.000000
298932 52.000000
298986 37.000000
299035 34.000000
299079 69.000000
299126 58.000000
299169 124.000000
299219 34.000000
299266 -3.000000
299324 184.000000
299374 114.000000
299421 167.000000
299464 -10.000000
299515 -19.000000
299570 -18.000000
299615 68.000000
299658 780.000000
299704 167.000000
299752 1581.000000
299795 132.000000
299845 9.000000
299898 73.000000
299953 28.000000
300010 111.000000
300058 527.000000
300113 24.000000
300279 188.000000
300328 591.000000
300370 164.000000
300412 248.000000
300454 287.000000
300504 530.000000
300554 240.000000
300601 25.000000
300655 57.000000
300704 -30.000000
300760 45.000000
300809 23.000000
300860 -2.000000
300917 -11.000000
300969 -37.000000
301019 -22.000000
301077 -27.000000
301129 -33.000000
301181 -31.000000
301234 2.000000
301289 2.000000
301338 -43.000000
301396 10.000000
301441 -24.000000
301486 202.000000
301530 -21.000000
301581 57.000000
301633 13.000000
301685 -34.000000
301736 -25.000000
301784 13.000000
301837 -18.000000
301887 -15.000000
301938 -10.000000
301987 28.000000
302029 -35.000000
302086 -13.000000
302136 25.000000
302193 34.000000
302250 24.000000
302294 97.000000
302344 16.000000
302394 -16.000000
302436 64.000000
302485 -22.000000
302532 101.000000
302581 -34.000000
302631 85.000000
302675 -23.000000
302717 11.000000
302763 -23.000000
302808 -8.000000
302862 1.000000
302906 -12.000000
302958 0.000000
303010 24.000000
303057 107.000000
303110 -40.000000
303158 4.000000
303210 88.000000
303261 -3.000000
303316 0.000000
303367 -17.000000
303415 -1.000000
303470 -7.000000
303520 -26.000000
303564 -28.000000
303614 1685.000000
303662 40.000000
303707 24.000000
303755 67.000000
303800 31.000000
303846 -15.000000
303900 -30.000000
303948 44.000000
303991 66.000000
304033 -38.000000
304089 32.000000
304143 -25.000000
304193 -17.000000
304242 76.000000
304290 10.000000
304332 5.000000
304475 14.000000
304519 56.000000
304561 -23.000000
304609 29.000000
304651 -5.000000
304701 32.000000
304750 182.000000
304793 -1.000000
304842 -33.000000
304899 -42.000000
304952 15.000000
305010 2.000000
305067 39.000000
305113 -30.000000
305162 20.000000
305209 -25.000000
305256 83.000000
305313 240.000000
305368 17.000000
305410 -29.000000
305459 -39.000000
305509 -5.000000
305559 -24.000000
305609 -23.000000
305660 20.000000
305710 99.000000
305757 -40.000000
305812 -39.000000
305868 23.000000
305920 684.000000
305964 -24.000000
306022 -11.000000
306077 12.000000
306121 191.000000
306163 -33.000000
306221 -36.000000
306271 -35.000000
306321 -22.000000
306378 -14.000000
306428 -28.000000
306478 491.000000
306528 -5.000000
306581 -25.000000
306638 -34.000000
306683 -4.000000
306734 -26.000000
306783 -5.000000
306838 -8.000000
306986 3.000000
307040 23.000000
307090 149.000000
307133 4.000000
307180 -15.000000
307226 5.000000
307271 35.000000
307314 143.000000
307371 26.000000
307418 -22.000000
307466 84.000000
307508 -5.000000
307560 2.000000
307676 35.000000
307726 -29.000000
307780 9.000000
307828 17.000000
307874 -2.000000
307924 -19.000000
307977 -21.000000
308031 795.000000
308073 -18.000000
308128 -27.000000
308178 -14.000000
308230 162.000000
308285 -34.000000
308341 0.000000
308391 10.000000
308445 19.000000
308495 53.000000
308553 240.000000
308611 -11.000000
308663 102.000000
308715 72.000000
308773 35.000000
308831 36.000000
308881 62.000000
308937 128.000000
308986 35.000000
309030 47.000000
309137 -35.000000
309190 -17.000000
309241 -22.000000
309291 6.000000
309337 -33.000000
309383 21.000000
309426 -30.000000
309476 -13.000000
309520 -6.000000
309566 -27.000000
309621 -15.000000
309666 -31.000000
309713 -17.000000
309758 12.000000
309807 -21.000000
309850 -1.000000
309893 -30.000000
309943 -23.000000
309992 -31.000000
310041 -16.000000
310085 -27.000000
310135 13.000000
310180 57.000000
310231 -15.000000
310273 -18.000000
310315 -23.000000
310358 -21.000000
310411 37.000000
310454 -20.000000
310499 55.000000
310549 51.000000
310593 15.000000
310640 3.000000
310690 9445.000000
310736 -32.000000
310786 1229.000000
310828 287.000000
310878 -7.000000
310929 -2.000000
310977 50.000000
311026 -27.000000
311070 40.000000
311117 103.000000
311162 -19.000000
311212 -36.000000
311256 30.000000
311301 56.000000
311348 25.000000
311395 49.000000
311443 2319.000000
311487 -21.000000
311537 -28.000000
311584 3.000000
311633 15.000000
311680 -13.000000
311731 -22.000000
311779 -22.000000
311834 -13.000000
311883 -25.000000
311937 21.000000
311986 178.000000
312030 -23.000000
312074 -10.000000
312121 5.000000
312164 -15.000000
312210 -8.000000
312262 -29.000000
312316 16.000000
312359 -5.000000
312402 7.000000
312450 -11.000000
312495 -13.000000
312550 6.000000
312599 61.000000
312649 0.000000
312691 -14.000000
312749 67.000000
312793 -10.000000
312836 -3.000000
312881 -26.000000
312930 -31.000000
312979 -28.000000
313027 939.000000
313077 -24.000000
313131 -32.000000
313182 -6.000000
313227 -31.000000
313277 298.000000
313323 726.000000
313368 5.000000
313423 139.000000
313471 -17.000000
313526 -29.000000
313570 -24.000000
313620 -17.000000
313668 48.000000
313718 35.000000
313763 -29.000000
313809 -18.000000
313854 606.000000
313901 164.000000
313946 -22.000000
313998 170.000000
314042 -21.000000
314086 -30.000000
314136 -41.000000
314188 -43.000000
314246 -23.000000
314300 -44.000000
314351 -35.000000
314401 -29.000000
314456 -6.000000
314513 -36.000000
314640 -9.000000
314696 46.000000
314752 -47.000000
314810 25.000000
314863 -9.000000
314992 2.000000
315039 80.000000
315089 123.000000
315141 1923.000000
315185 -35.000000
315231 -18.000000
315281 -8.000000
315323 9.000000
315373 17.000000
315420 10.000000
315463 -20.000000
315520 3.000000
315572 4.000000
315630 130.000000
315682 108.000000
315734 142.000000
315781 180.000000
315833 135.000000
315884 19.000000
315933 113.000000
315984 111.000000
316037 1459.000000
316095 80.000000
316148 27.000000
316199 86.000000
316250 51.000000
316295 83.000000
316342 243.000000
316387 -24.000000
316444 -30.000000
316495 151.000000
316552 57.000000
316597 53.000000
316654 42.000000
316705 104.000000
316755 80.000000
316806 576.000000
316858 -29.000000
316903 12.000000
316946 -25.000000
316996 122.000000
317048 100.000000
317098 160.000000
317156 15.000000
317207 88.000000
317252 56.000000
317299 64.000000
317350 1401.000000
317395 153.000000
317448 123.000000
317491 103.000000
317544 46.000000
317586 122.000000
317642 7.000000
317685 32.000000
317728 42.000000
317783 2.000000
317825 17.000000
317873 -2.000000
317920 30.000000
317968 199.000000
318023 24.000000
318070 652.000000
318118 51.000000
318173 10.000000
318222 25.000000
318268 39.000000
318321 6.000000
318373 61.000000
318419 91.000000
318465 -21.000000
318513 16.000000
318630 -8.000000
318681 -12.000000
318730 183.000000
318773 -17.000000
318820 8.000000
318866 1.000000
318908 -29.000000
318962 5.000000
319012 -10.000000
319063 294.000000
319113 -23.000000
319166 20.000000
319219 1.000000
319266 -4.000000
319317 324.000000
319361 11.000000
319410 19.000000
319454 136.000000
319509 -11.000000
319564 7.000000
319616 -5.000000
319672 -21.000000
319716 -23.000000
319761 1150.000000
319808 1.000000
319850 -29.000000
319898 -14.000000
319950 -6.000000
320007 -29.000000
320057 -34.000000
320108 61.000000
320156 -33.000000
320206 -37.000000
320251 -25.000000
320295 -32.000000
320344 37.000000
320399 -39.000000
320453 -15.000000
320499 2.000000
320552 88.000000
320610 -31.000000
320660 -12.000000
320711 -29.000000
320816 -15.000000
320897 -30.000000
320949 -47.000000
321007 -8.000000
321060 8.000000
321118 -2.000000
321168 12.000000
321222 7.000000
321272 339.000000
321327 -4.000000
321379 84.000000
321429 121.000000
321480 46.000000
321530 306.000000
321573 135.000000
321626 395.000000
321679 299.000000
321736 203.000000
321785 311.000000
321836 232.000000
321886 125.000000
321938 133.000000
321989 240.000000
322047 148.000000
322100 123.000000
322143 101.000000
322189 147.000000
322237 173.000000
322289 179.000000
322336 96.000000
322383 135.000000
322429 109.000000
322474 10.000000
322524 178.000000
322582 195.000000
322632 189.000000
322675 117.000000
322719 26.000000
322774 32.000000
322824 10.000000
322878 136.000000
322922 215.000000
322980 61.000000
323032 150.000000
323082 153.000000
323130 68.000000
323172 84.000000
323219 66.000000
323263 104.000000
323320 301.000000
323371 85.000000
323420 60.000000
323470 373.000000
323521 328.000000
323575 274.000000
323625 310.000000
323674 98.000000
323725 182.000000
323782 72.000000
323839 121.000000
323889 235.000000
323947 142.000000
323997 113.000000
324051 263.000000
324096 90.000000
324139 133.000000
324189 284.000000
324240 325.000000
324290 433.000000
324346 578.000000
324402 308.000000
324449 242.000000
324502 812.000000
324554 49.000000
324607 239.000000
324663 139.000000
324712 207.000000
324762 114.000000
324811 197.000000
324867 184.000000
324915 302.000000
324973 447.000000
325025 437.000000
325068 71.000000
325117 150.000000
325162 260.000000
325213 1.000000
325264 -11.000000
325314 166.000000
325364 194.000000
325411 122.000000
325457 97.000000
325503 108.000000
325556 -1.000000
325603 -25.000000
325649 -45.000000
325700 -53.000000
325758 32.000000
325810 14.000000
325866 -16.000000
325914 -30.000000
325959 22.000000
326002 -34.000000
326058 -8.000000
326109 30.000000
326167 11.000000
326221 385.000000
326268 50.000000
326321 -23.000000
326379 -7.000000
326435 -6.000000
326482 -1.000000
326532 -9.000000
326589 -16.000000
326643 -11.000000
326697 1.000000
326754 61.000000
326806 26.000000
326856 42.000000
326904 -4.000000
326955 7.000000
327008 125.000000
327057 -23.000000
327103 -7.000000
327150 65.000000
327200 80.000000
327244 -11.000000
327293 348.000000
327339 62.000000
327381 -7.000000
327439 -1.000000
327483 -16.000000
327536 -19.000000
327586 51.000000
327631 18.000000
327674 -7.000000
327716 6.000000
327765 6.000000
327807 39.000000
327857 -23.000000
327914 -5.000000
327968 41.000000
328018 7.000000
328067 25.000000
328109 426.000000
328158 -24.000000
328212 8.000000
328254 15.000000
328302 -4.000000
328354 -19.000000
328402 -32.000000
328451 -23.000000
328501 -13.000000
328544 -27.000000
328595 -35.000000
328653 161.000000
328703 1021.000000
328751 -1.000000
328794 -11.000000
328837 -29.000000
328888 -9.000000
328937 -18.000000
328991 130.000000
329041 -23.000000
329089 -39.000000
329141 -39.000000
329195 -34.000000
329242 -22.000000
329289 -12.000000
329335 -25.000000
329385 -51.000000
329440 -27.000000
329487 1.000000
329539 108.000000
329592 -21.000000
329642 755.000000
329699 -18.000000
329756 -19.000000
329812 -33.000000
329861 -15.000000
329910 -25.000000
329953 -15.000000
329998 9.000000
330050 433.000000
330108 30.000000
330151 106.000000
330200 158.000000
330247 -28.000000
330301 -43.000000
330358 -13.000000
330409 -22.000000
330456 -20.000000
330509 -32.000000
330563 147.000000
330621 45.000000
330677 -22.000000
330723 -23.000000
330779 -2.000000
330837 -18.000000
330880 -4.000000
330933 7.000000
330982 -30.000000
331034 4.000000
331083 -15.000000
331137 19.000000
331192 -8.000000
331234 -33.000000
331283 -53.000000
331339 -1.000000
331389 -25.000000
331445 390.000000
331491 -27.000000
331549 30.000000
331638 -25.000000
331696 34.000000
331746 -45.000000
331796 -16.000000
331851 90.000000
331897 -18.000000
331946 -10.000000
332003 -5.000000
332127 66.000000
332182 -35.000000
332231 -22.000000
332288 12.000000
332344 -31.000000
332396 -38.000000
332454 -40.000000
332510 -30.000000
332568 -24.000000
332625 4.000000
332672 -29.000000
332728 -37.000000
332779 -18.000000
332834 -16.000000
332877 1286.000000
333099 -16.000000
333152 -24.000000
333209 7.000000
333254 -18.000000
333312 -3.000000
333368 -31.000000
333421 -33.000000
333475 -43.000000
333533 -33.000000
333583 -22.000000
333727 -45.000000
333785 94.000000
333835 2.000000
333885 -39.000000
333937 -28.000000
333992 -18.000000
334047 -35.000000
334103 -27.000000
334155 -34.000000
334213 -37.000000
334263 -35.000000
334317 -33.000000
334371 -35.000000
334426 -51.000000
334482 -22.000000
334532 -31.000000
334590 -28.000000
334648 -28.000000
334706 -22.000000
334755 -26.000000
334805 -40.000000
334856 -36.000000
334909 -25.000000
334966 -42.000000
335019 -48.000000
335077 -27.000000
335127 -40.000000
335179 -36.000000
335233 91.000000
335284 -30.000000
335335 -55.000000
335386 3.000000
335441 -33.000000
335496 -15.000000
335551 -44.000000
335604 -24.000000
335654 172.000000
335704 -31.000000
335760 -28.000000
335811 -33.000000
335861 -36.000000
335918 -35.000000
335971 10.000000
336015 -21.000000
336073 -45.000000
336131 -10.000000
336189 -25.000000
336239 -18.000000
336294 -7.000000
336348 -34.000000
336399 -33.000000
336453 -38.000000
336504 -14.000000
336555 -25.000000
336610 -36.000000
336668 -35.000000
336718 -46.000000
336772 537.000000
336816 22.000000
336873 -20.000000
336931 -18.000000
336981 -31.000000
337039 11.000000
337090 205.000000
337145 -45.000000
337201 -28.000000
337256 -36.000000
337314 -33.000000
337371 -38.000000
337429 -14.000000
337484 -31.000000
337542 -27.000000
337595 0.000000
337645 -37.000000
337695 -23.000000
337740 -40.000000
337790 -36.000000
337838 -27.000000
337895 -26.000000
337952 -36.000000
338006 -35.000000
338064 48.000000
338114 -7.000000
338165 -30.000000
338221 -38.000000
338277 -39.000000
338327 -43.000000
338383 -32.000000
338435 1.000000
338482 0.000000
338537 -33.000000
338595 1315.000000
338645 49.000000
338699 -34.000000
339100 75.000000
339154 -39.000000
339212 -48.000000
339708 -16.000000
339759 -26.000000
339804 35.000000
339851 -33.000000
339901 -43.000000
339959 -41.000000
340015 -12.000000
340067 -36.000000
340119 -45.000000
340632 -10.000000
340688 183.000000
341001 -27.000000
342045 146.000000
342096 101.000000
342139 -16.000000
342465 -10.000000
342607 -16.000000
342726 -44.000000
342780 -45.000000
342834 -37.000000
342884 -31.000000
342932 4243.000000
342984 19.000000
343032 -16.000000
343075 -18.000000
343127 -34.000000
343182 -6.000000
343235 10.000000
343619 11.000000
343669 14.000000
343723 -35.000000
343777 -37.000000
343835 -48.000000
343885 -34.000000
343939 -42.000000
343990 -36.000000
344043 0.000000
344092 -33.000000
344143 33.000000
344193 -30.000000
344249 -15.000000
344297 -1.000000
344346 -7.000000
344400 -34.000000
344454 -45.000000
344512 -40.000000
344570 -19.000000
344628 -19.000000
344678 21.000000
344731 -30.000000
344785 -22.000000
344843 33.000000
344892 27.000000
344950 16.000000
345006 76.000000
345061 5.000000
345110 -3.000000
345157 664.000000
345211 1.000000
346020 -46.000000
346078 -45.000000
346135 -29.000000
346185 -22.000000
346242 151.000000
346295 -21.000000
346341 -31.000000
346391 33.000000
346437 -28.000000
346490 11.000000
346540 -2.000000
346590 1.000000
346632 -25.000000
346681 31.000000
346732 635.000000
346776 -22.000000
346826 53.000000
346871 313.000000
346922 -16.000000
346975 -29.000000
347025 102.000000
347075 116.000000
347118 10.000000
347163 16.000000
347207 -33.000000
347257 41.000000
347304 172.000000
347350 -34.000000
347395 541.000000
347444 -5.000000
347496 8.000000
347538 9.000000
347582 111.000000
347630 -29.000000
347683 -17.000000
347733 9.000000
347788 3.000000
347846 18.000000
347904 -21.000000
347962 -16.000000
348014 -16.000000
348072 7.000000
348210 -6.000000
348261 -25.000000
348311 -15.000000
348364 -14.000000
348415 292.000000
348472 -10.000000
348517 -29.000000
348571 4.000000
348614 -34.000000
348668 13.000000
348711 -25.000000
348767 -24.000000
348821 -12.000000
348870 11.000000
348915 -1.000000
348972 50.000000
349022 9.000000
349067 -19.000000
349117 -18.000000
349161 -15.000000
349211 -6.000000
349255 -12.000000
349302 -2.000000
349346 101.000000
349396 -31.000000
349445 56.000000
349501 16.000000
349550 -18.000000
349596 -21.000000
349639 -15.000000
349687 -23.000000
349734 26.000000
349778 -12.000000
349828 6.000000
349874 -19.000000
349923 42.000000
349966 -26.000000
350022 118.000000
350069 -23.000000
350126 -7.000000
350169 -3.000000
350219 35.000000
350272 -26.000000
350318 -7.000000
350371 4.000000
350423 -26.000000
350480 18.000000
350530 406.000000
350580 -27.000000
350635 138.000000
350680 -15.000000
350724 -23.000000
350768 3.000000
350817 -13.000000
350867 -18.000000
350916 -6.000000
350964 -33.000000
351022 -29.000000
351074 9.000000
351124 199.000000
351172 -34.000000
351216 6.000000
351267 -16.000000
351318 -36.000000
351559 58.000000
351607 -1.000000
351659 28.000000
351706 34.000000
351761 -23.000000
351804 17.000000
351855 151.000000
351900 76.000000
351947 -2.000000
351991 3.000000
352047 -6.000000
352105 193.000000
352155 -21.000000
352209 129.000000
352267 -24.000000
352325 -14.000000
352377 -14.000000
352432 -21.000000
352482 23.000000
352533 -38.000000
352587 -24.000000
352633 -29.000000
352683 -25.000000
352737 -13.000000
352787 15.000000
352837 -20.000000
352886 -21.000000
352944 153.000000
352994 16.000000
353040 -11.000000
353094 23.000000
353142 -16.000000
353184 7.000000
353234 16.000000
353276 -11.000000
353325 -30.000000
353451 -23.000000
353501 1.000000
353554 -19.000000
353608 1.000000
353654 -23.000000
353974 42.000000
354029 -11.000000
354079 -7.000000
354134 -10.000000
354180 3.000000
354227 -26.000000
354272 -17.000000
354321 10103.000000
354368 -24.000000
354426 -11.000000
354474 -12.000000
354528 -2.000000
354571 27.000000
354623 27.000000
354670 85.000000
354722 -12.000000
354780 287.000000
354830 -32.000000
354886 -43.000000
354941 142.000000
354990 137.000000
355034 6.000000
355083 -25.000000
355127 -20.000000
355172 -25.000000
355216 56.000000
355264 22.000000
355314 -11.000000
355363 80.000000
355407 127.000000
355455 -22.000000
355498 -36.000000
355548 -8.000000
355595 10.000000
355638 -29.000000
355685 75.000000
355728 373.000000
355777 -4.000000
355827 176.000000
355879 -34.000000
355928 25.000000
355972 -17.000000
356030 -28.000000
356081 -14.000000
356133 -42.000000
356232 -11.000000
356285 -11.000000
356338 -33.000000
356389 -13.000000
356447 -34.000000
356493 -12.000000
356535 -17.000000
356585 -19.000000
356641 -18.000000
356692 -15.000000
356744 -8.000000
356796 -28.000000
356853 141.000000
356903 -15.000000
356953 -7.000000
357007 -21.000000
357060 9.000000
357108 3.000000
357158 12.000000
357205 -3.000000
357248 1.000000
357297 20.000000
357341 18.000000
357390 21.000000
357437 17.000000
357487 -12.000000
357532 167.000000
357584 0.000000
357634 64.000000
357687 580.000000
357742 326.000000
357790 44.000000
357841 80.000000
357889 5.000000
357946 -14.000000
357996 26.000000
358046 10.000000
358091 -33.000000
358149 -28.000000
358202 72.000000
358246 -10.000000
358303 19.000000
358354 14.000000
358402 27.000000
358447 9.000000
358494 -19.000000
358545 20.000000
358589 1.000000
358638 45.000000
358692 9.000000
358747 -35.000000
358800 -7.000000
358852 523.000000
358900 -27.000000
358952 -28.000000
359005 2.000000
359048 -21.000000
359099 -22.000000
359142 -14.000000
359197 -18.000000
359241 287.000000
359283 35.000000
359325 -33.000000
359383 -10.000000
359428 -15.000000
359480 -21.000000
359535 -27.000000
359593 97.000000
359641 -15.000000
359695 86.000000
359741 -29.000000
359798 -11.000000
359850 38.000000
359902 53.000000
359949 -6.000000
359997 59.000000
360043 -21.000000
360091 -6.000000
360135 -11.000000
360184 8.000000
360234 -13.000000
360284 -15.000000
360330 29.000000
360379 -9.000000
360429 4.000000
360472 -11.000000
360524 -29.000000
360580 70.000000
360635 -16.000000
360679 -22.000000
360730 -39.000000
360786 -34.000000
360838 -46.000000
360893 -24.000000
360946 -34.000000
361100 21.000000
361150 -37.000000
361204 77.000000
361260 90.000000
361307 149.000000
361363 90.000000
361418 176.000000
361472 168.000000
361530 64.000000
361580 9.000000
361638 -4.000000
361696 368.000000
361748 796.000000
361805 398.000000
361855 1743.000000
361900 269.000000
361950 736.000000
362004 516.000000
362048 90.000000
362090 457.000000
362144 143.000000
362190 221.000000
362238 436.000000
362288 418.000000
362332 75.000000
362381 120.000000
362429 288.000000
362483 286.000000
362531 162.000000
362579 260.000000
362629 157.000000
362674 621.000000
362732 378.000000
362788 425.000000
362846 294.000000
362896 386.000000
362943 355.000000
362998 215.000000
363047 339.000000
363098 265.000000
363153 775.000000
363203 108.000000
363247 194.000000
363295 323.000000
363348 229.000000
363390 244.000000
363444 316.000000
363493 264.000000
363538 182.000000
363580 174.000000
363626 496.000000
363684 727.000000
363727 193.000000
363770 282.000000
363825 71.000000
363870 104.000000
363924 -14.000000
363966 237.000000
364022 210.000000
364075 124.000000
364120 223.000000
364176 137.000000
364226 317.000000
364274 233.000000
364324 243.000000
364371 186.000000
364422 83.000000
364474 263.000000
364524 106.000000
364574 114.000000
364622 413.000000
364665 292.000000
364709 398.000000
364759 697.000000
364801 501.000000
364846 954.000000
364904 1004.000000
364954 1287.000000
365010 1300.000000
365065 787.000000
365107 743.000000
365160 147.000000
365203 1002.000000
365256 366.000000
365307 136.000000
365355 612.000000
365403 1260.000000
365458 435.000000
365505 206.000000
365548 330.000000
365591 442.000000
365634 732.000000
365684 425.000000
365726 708.000000
365779 458.000000
365825 481.000000
365869 387.000000
365919 53.000000
365970 289.000000
366017 337.000000
366061 267.000000
366103 350.000000
366156 489.000000
366208 526.000000
366266 182.000000
366312 275.000000
366360 690.000000
366417 244.000000
366465 357.000000
366507 501.000000
366556 687.000000
366613 292.000000
366657 401.000000
366705 493.000000
366751 356.000000
366800 871.000000
366843 739.000000
366892 747.000000
366940 372.000000
366998 -32.000000
367053 6.000000
367096 387.000000
367140 253.000000
367191 119.000000
367243 243.000000
367285 327.000000
367339 242.000000
367382 450.000000
367425 33.000000
367483 51.000000
367534 381.000000
367584 406.000000
367634 23.000000
367679 -26.000000
367728 -11.000000
367785 428.000000
367838 -10.000000
367894 308.000000
367947 197.000000
367995 261.000000
368046 277.000000
368096 486.000000
368145 258.000000
368196 561.000000
368240 -13.000000
368292 -39.000000
368343 348.000000
368386 41.000000
368435 -18.000000
368483 74.000000
368533 -8.000000
368576 -23.000000
368628 -25.000000
368686 -30.000000
368737 10.000000
368786 -30.000000
368841 -27.000000
368897 116.000000
368948 -19.000000
368996 30.000000
369044 -1.000000
369089 -2.000000
369141 -6.000000
369191 -22.000000
369247 182.000000
369297 -22.000000
369340 -11.000000
369396 225.000000
369449 -35.000000
369505 -16.000000
369561 4.000000
369618 9.000000
369670 -18.000000
369717 -26.000000
369771 2499.000000
369821 450.000000
369869 95.000000
369923 14.000000
369973 -13.000000
370016 -22.000000
370064 12.000000
370114 39.000000
370162 -28.000000
370214 -5.000000
370268 0.000000
370320 -8.000000
370373 234.000000
370424 -8.000000
370482 -22.000000
370528 -6.000000
370580 -6.000000
370637 2.000000
370686 -3.000000
370743 48.000000
370794 -2.000000
370846 2.000000
370890 1.000000
370934 0.000000
370990 -4.000000
371036 109.000000
371090 -7.000000
371147 16.000000
371201 5.000000
371250 -9.000000
371303 69.000000
371350 91.000000
371394 -20.000000
371446 -38.000000
371498 -14.000000
371551 -7.000000
371597 -29.000000
371648 -8.000000
371706 -16.000000
371754 59.000000
371812 48.000000
371866 44.000000
371917 55.000000
371973 70.000000
372031 114.000000
372089 148.000000
372145 90.000000
372196 75.000000
372251 23.000000
372301 30.000000
372346 8.000000
372389 62.000000
372447 -2.000000
372493 147.000000
372542 91.000000
372592 116.000000
372638 111.000000
372689 60.000000
372737 -6.000000
372786 161.000000
372836 64.000000
372890 20.000000
372934 47.000000
372979 -41.000000
373030 79.000000
373080 65.000000
373124 39.000000
373175 32.000000
373224 47.000000
373274 38.000000
373322 1.000000
373372 199.000000
373417 33.000000
373467 -3.000000
373513 23.000000
373558 139.000000
373608 83.000000
373651 11.000000
373693 8.000000
373740 0.000000
373785 56.000000
373829 127.000000
373881 52.000000
373928 -26.000000
373983 34.000000
374033 33.000000
374082 1.000000
374136 31.000000
374194 54.000000
374242 17.000000
374284 15.000000
374334 -28.000000
374381 -15.000000
374425 -41.000000
374473 -31.000000
374520 23.000000
374577 -16.000000
374629 -10.000000
374677 -13.000000
374720 -18.000000
374765 -17.000000
374818 -30.000000
374873 112.000000
374923 -29.000000
374972 -13.000000
375020 -23.000000
375077 -28.000000
375126 -20.000000
375176 153.000000
375224 -15.000000
375273 -12.000000
375323 5.000000
375371 -14.000000
375413 -2.000000
375464 -31.000000
375517 8.000000
375567 21.000000
375611 -10.000000
375665 5.000000
375717 267.000000
375762 -26.000000
375808 -25.000000
375859 1893.000000
375909 -28.000000
375952 -28.000000
375996 -12.000000
376046 3.000000
376088 -29.000000
376180 -21.000000
376234 -34.000000
376284 -17.000000
376339 -28.000000
376391 47.000000
376435 -29.000000
376490 15.000000
376532 2.000000
376574 -23.000000
376623 -33.000000
376673 -9.000000
376726 172.000000
376774 121.000000
376818 1595.000000
376872 -30.000000
376917 -29.000000
376961 -23.000000
377010 15.000000
377061 -39.000000
377115 -18.000000
377164 744.000000
377208 109.000000
377258 -11.000000
377308 47.000000
377350 -12.000000
377399 -36.000000
377457 139.000000
377499 -10.000000
377553 -1.000000
377611 10.000000
377665 2082.000000
377711 -27.000000
377757 -23.000000
377814 134.000000
377864 0.000000
377911 -21.000000
377961 14.000000
378011 -12.000000
378058 -31.000000
378109 -28.000000
378166 -23.000000
378213 -3.000000
378261 -6.000000
378310 -23.000000
378367 -28.000000
378415 94.000000
378469 -26.000000
378513 28.000000
378555 130.000000
378607 -10.000000
378661 -30.000000
378716 -25.000000
378768 -12.000000
378824 -12.000000
378875 -35.000000
378925 288.000000
378975 14.000000
379023 -33.000000
379080 -37.000000
379588 -22.000000
379644 -12.000000
379698 -20.000000
379745 -40.000000
379803 25.000000
379845 23.000000
379898 -38.000000
379954 2.000000
380004 -16.000000
380055 -33.000000
380113 -27.000000
380158 680.000000
380213 -20.000000
380255 4.000000
380303 -15.000000
380352 -7.000000
380400 -22.000000
380450 139.000000
380500 31.000000
380547 49.000000
380596 -14.000000
380640 -12.000000
380696 1.000000
380741 53.000000
380789 31.000000
380847 72.000000
380893 -27.000000
380943 40.000000
380989 130.000000
381043 81.000000
381086 -36.000000
381140 -21.000000
381195 -42.000000
381245 -14.000000
381301 5.000000
381359 -23.000000
381410 -25.000000
381459 143.000000
381501 811.000000
381551 10.000000
381593 -5.000000
381638 -18.000000
381688 43.000000
381737 1495.000000
381792 -26.000000
381835 -21.000000
381892 14.000000
381937 426.000000
381979 -3.000000
382037 -18.000000
382092 -27.000000
382134 -31.000000
382186 -53.000000
382287 -22.000000
382399 75.000000
382452 -18.000000
382510 -7.000000
382561 1.000000
382617 25.000000
382667 -3.000000
382725 3.000000
382777 17.000000
382835 6.000000
382887 4.000000
382945 51.000000
383002 28.000000
383059 50.000000
383112 4.000000
383162 49.000000
383218 73.000000
383267 255.000000
383318 -2.000000
383372 11.000000
383422 -13.000000
383472 -3.000000
383526 3.000000
383584 90.000000
383637 35.000000
383684 219.000000
383726 -5.000000
383775 -5.000000
383825 168.000000
383868 32.000000
383913 1.000000
383962 40.000000
384008 39.000000
384054 7.000000
384098 -9.000000
384143 99.000000
384188 56.000000
384238 58.000000
384290 -9.000000
384338 1388.000000
384391 28.000000
384444 -22.000000
384495 13.000000
384541 55.000000
384583 2.000000
384634 -20.000000
384677 15.000000
384732 23.000000
384780 310.000000
384831 -15.000000
384878 6.000000
384926 -10.000000
384976 127.000000
385026 39.000000
385074 16.000000
385119 7.000000
385162 15.000000
385208 84.000000
385266 17.000000
385321 -4.000000
385364 52.000000
385413 -12.000000
385457 10.000000
385502 -28.000000
385554 5.000000
385600 16.000000
385658 34.000000
385709 54.000000
385767 128.000000
385810 3.000000
385860 69.000000
385916 -5.000000
385964 1021.000000
386012 -3.000000
386061 35.000000
386111 351.000000
386164 21.000000
386215 2.000000
386273 42.000000
386317 40.000000
386362 90.000000
386415 38.000000
386473 40.000000
386528 60.000000
386575 98.000000
386617 43.000000
386675 3.000000
386729 -30.000000
386787 30.000000
386839 20.000000
386887 39.000000
386944 1.000000
387002 0.000000
387044 12.000000
387181 -31.000000
387235 -34.000000
387286 -24.000000
387339 -7.000000
387390 68.000000
387433 -45.000000
387488 3.000000
387537 16.000000
387587 17.000000
387637 -25.000000
387679 -20.000000
387727 -10.000000
387771 -27.000000
387814 -14.000000
387858 63.000000
387908 43.000000
387964 -9.000000
388015 7.000000
388063 69.000000
388106 785.000000
388148 68.000000
388192 50.000000
388246 -27.000000
388294 -12.000000
388345 37.000000
388388 63.000000
388431 -14.000000
388482 -18.000000
388530 4.000000
388572 20.000000
388625 5.000000
388678 255.000000
388720 -7.000000
388771 -44.000000
388825 216.000000
388881 39.000000
388935 183.000000
388993 139.000000
389051 188.000000
389099 319.000000
389146 160.000000
389188 153.000000
389230 107.000000
389278 549.000000
389324 226.000000
389374 86.000000
389425 64.000000
389468 53.000000
389515 140.000000
389562 198.000000
389615 13.000000
389672 287.000000
389726 347.000000
389779 132.000000
389834 283.000000
389876 149.000000
389929 396.000000
389979 69.000000
390024 -10.000000
390080 15.000000
390131 1224.000000
390176 147.000000
390223 59.000000
390274 43.000000
390329 57.000000
390375 57.000000
390421 96.000000
390476 79.000000
390527 87.000000
390576 118.000000
390626 70.000000
390674 189.000000
390718 47.000000
390766 36.000000
390813 78.000000
390862 -14.000000
390911 -37.000000
390966 -41.000000
391086 -7.000000
391139 -27.000000
391192 177.000000
391245 -18.000000
391296 -40.000000
391349 -15.000000
391404 -24.000000
391462 -27.000000
391513 47.000000
391565 -11.000000
391607 45.000000
391653 -31.000000
391701 -31.000000
391751 -26.000000
391797 35.000000
391843 1.000000
391890 -27.000000
391942 174.000000
391995 132.000000
392043 -16.000000
392087 -8.000000
392136 109.000000
392181 -2.000000
392232 -24.000000
392281 -20.000000
392328 471.000000
392379 -20.000000
392427 -12.000000
392475 -24.000000
392532 -28.000000
392582 -24.000000
392640 -18.000000
392746 147.000000
392790 11.000000
392840 -25.000000
392891 18.000000
392940 -30.000000
392990 -7.000000
393040 8.000000
393084 28.000000
393134 -14.000000
393185 -24.000000
393234 -11.000000
393284 -13.000000
393336 26.000000
393386 6.000000
393440 -14.000000
393491 20.000000
393540 -12.000000
393590 -12.000000
393632 -26.000000
393680 17.000000
393729 -17.000000
393780 -13.000000
393836 144.000000
393891 -19.000000
393943 -13.000000
393991 -22.000000
394041 -22.000000
394092 47.000000
394135 -9.000000
394184 20.000000
394232 -6.000000
394281 -18.000000
394334 -31.000000
394386 -27.000000
394437 -27.000000
394487 -14.000000
394543 -43.000000
394593 -19.000000
394647 435.000000
394689 4.000000
394739 29.000000
394786 -5.000000
394836 -28.000000
394887 138.000000
394929 -16.000000
394985 -16.000000
395038 -35.000000
395093 38.000000
395141 -9.000000
395187 -37.000000
395239 -29.000000
395295 -23.000000
395431 34.000000
395478 -23.000000
395528 -11.000000
395583 -15.000000
395629 -1.000000
395674 -20.000000
395725 -30.000000
395768 -43.000000
395826 327.000000
395874 -24.000000
395929 154.000000
395976 116.000000
396028 -29.000000
396086 -27.000000
396144 -5.000000
396201 29.000000
396255 11.000000
396312 -26.000000
396369 -40.000000
396421 -16.000000
396471 36.000000
396519 60.000000
396563 96.000000
396613 -28.000000
396668 -16.000000
396726 -28.000000
396771 -26.000000
396829 -11.000000
396871 -13.000000
396923 -21.000000
396978 -21.000000
397035 551.000000
397080 -1.000000
397127 18.000000
397181 91.000000
397229 35.000000
397282 90.000000
397330 214.000000
397379 61.000000
397426 74.000000
397473 2440.000000
397515 1.000000
397562 28.000000
397613 153.000000
397658 9.000000
397705 -16.000000
397758 -8.000000
397807 35.000000
397856 64.000000
397900 -24.000000
397954 116.000000
398011 1059.000000
398063 3.000000
398110 24.000000
398160 -18.000000
398213 -22.000000
398261 -13.000000
398311 30.000000
398361 -5.000000
398417 -41.000000
398472 -54.000000
398530 -19.000000
398682 11.000000
398732 69.000000
398774 89.000000
398823 20.000000
398869 -22.000000
398911 7.000000
398953 15.000000
399002 71.000000
399052 -25.000000
399101 -33.000000
399150 103.000000
399197 506.000000
399247 -13.000000
399291 10.000000
399344 -3.000000
399394 3.000000
399440 1910.000000
399482 5.000000
399530 -14.000000
399573 43.000000
399617 -27.000000
399664 -10.000000
399712 -27.000000
399767 8.000000
399814 -21.000000
399859 545.000000
399902 -6.000000
399954 -27.000000
400008 -23.000000
400063 18.000000
400111 118.000000
400158 -24.000000
400213 -16.000000
400268 -17.000000
400317 13.000000
400362 -25.000000
400409 18.000000
400459 -17.000000
400502 151.000000
400547 -10.000000
400590 -14.000000
400638 2.000000
400688 -14.000000
400735 -27.000000
400789 -29.000000
400833 -24.000000
400880 -15.000000
400929 -1.000000
400973 19.000000
401020 39.000000
401070 -22.000000
401120 -20.000000
401178 -14.000000
401230 42.000000
401283 -28.000000
401334 2.000000
401387 -14.000000
401436 2.000000
401482 -32.000000
401532 -15.000000
401582 -9.000000
401624 23.000000
401672 26.000000
401715 1.000000
401763 44.000000
401812 90.000000
401857 -18.000000
401904 -19.000000
401961 1122.000000
402012 -21.000000
402055 -2.000000
402105 -32.000000
402155 -5.000000
402202 -29.000000
402255 -20.000000
402310 33.000000
402364 -17.000000
402410 359.000000
402455 -20.000000
402500 46.000000
402544 -36.000000
402594 41.000000
402642 -45.000000
402692 -46.000000
402748 547.000000
402802 -6.000000
402847 -45.000000
402902 64.000000
402951 -36.000000
403001 10.000000
403045 115.000000
403088 72.000000
403130 1.000000
403182 12.000000
403234 -38.000000
403284 9.000000
403334 -29.000000
403382 60.000000
403432 -22.000000
403489 -35.000000
403539 47.000000
403594 -29.000000
403652 54.000000
403700 4.000000
403747 -17.000000
403803 -37.000000
403855 -36.000000
403912 -34.000000
403968 -38.000000
404022 -11.000000
404072 -10.000000
404125 -16.000000
404179 -18.000000
404229 4.000000
404283 -3.000000
404340 11.000000
404390 58.000000
404448 24.000000
404504 436.000000
404554 -35.000000
404612 -4.000000
404656 -40.000000
404706 -43.000000
404764 -30.000000
404821 11.000000
404870 -6.000000
404914 32.000000
404972 -33.000000
405030 5.000000
405077 -25.000000
405120 -20.000000
405168 -30.000000
405211 8.000000
405261 -25.000000
405313 -4.000000
405364 -17.000000
405411 161.000000
405453 -20.000000
405498 12.000000
405545 -34.000000
405598 21.000000
405648 -35.000000
405701 -20.000000
405751 31.000000
405800 73.000000
405851 -23.000000
405895 21.000000
405941 -10.000000
405986 31.000000
406034 356.000000
406082 1.000000
406132 141.000000
406177 6.000000
406226 18.000000
406269 -24.000000
406316 46.000000
406360 -8.000000
406410 -18.000000
406466 -20.000000
406516 -23.000000
406571 74.000000
406616 -7.000000
406666 -2.000000
406708 -20.000000
406766 48.000000
406824 -39.000000
406882 -10.000000
406930 3799.000000
406972 105.000000
407016 -14.000000
407065 56.000000
407115 -36.000000
407158 361.000000
407200 -39.000000
407258 -19.000000
407307 2.000000
407360 -28.000000
407404 109.000000
407453 -8.000000
407502 665.000000
407558 710.000000
407607 43.000000
407654 1.000000
407696 -25.000000
407740 614.000000
407791 -4.000000
407841 27.000000
407884 -9.000000
407935 -7.000000
407990 -24.000000
408042 -14.000000
408095 -15.000000
408142 1539.000000
408185 -14.000000
408235 -22.000000
408280 21.000000
408326 442.000000
408454 37.000000
408512 -24.000000
408561 542.000000
408609 -19.000000
408658 -26.000000
408703 -18.000000
408758 70.000000
408809 -16.000000
408863 11.000000
408907 162.000000
408952 83.000000
408998 20.000000
409047 -3.000000
409096 385.000000
409139 -32.000000
409196 -36.000000
409248 18.000000
409303 -14.000000
409360 -34.000000
409415 -21.000000
409470 -14.000000
409521 39.000000
409579 -19.000000
409630 -7.000000
409688 -39.000000
409743 -14.000000
409794 11.000000
409844 -48.000000
409898 221.000000
409954 37.000000
410004 49.000000
410046 65.000000
410099 -16.000000
410148 4.000000
410198 -26.000000
410250 72.000000
410298 17.000000
410351 -15.000000
410401 -28.000000
410449 7.000000
410499 -23.000000
410546 -19.000000
410598 -30.000000
410643 -14.000000
410693 -11.000000
410741 29.000000
410794 3.000000
410843 -5.000000
410885 -5.000000
410941 442.000000
410990 -30.000000
411047 -11.000000
411096 6.000000
411149 -23.000000
411196 -18.000000
411247 1209.000000
411296 -10.000000
411351 -16.000000
411409 -20.000000
411463 56.000000
411511 52.000000
411562 17.000000
411620 1001.000000
411670 -16.000000
411712 -29.000000
411762 -7.000000
411811 0.000000
411853 -34.000000
411907 -33.000000
411956 5.000000
412012 -24.000000
412062 -25.000000
412111 -17.000000
412154 -18.000000
412196 -29.000000
412253 -7.000000
412306 8.000000
412355 34.000000
412411 -20.000000
412460 -12.000000
412504 6.000000
412554 -33.000000
412604 10.000000
412647 185.000000
412689 985.000000
412738 17.000000
412791 25.000000
412844 -15.000000
412887 288.000000
412931 -33.000000
412979 -19.000000
413036 -28.000000
413085 -29.000000
413132 -13.000000
413187 831.000000
413238 -15.000000
413296 -14.000000
413350 106.000000
413400 1.000000
413443 81.000000
413499 112.000000
413549 -22.000000
413600 -24.000000
413642 32.000000
413688 -7.000000
413730 12.000000
413787 -18.000000
413839 -45.000000
413894 -7.000000
413948 -29.000000
414003 214.000000
414053 52.000000
414103 31.000000
414161 128.000000
414214 -28.000000
414272 -14.000000
414317 21.000000
414375 -11.000000
414429 2002.000000
414475 44.000000
414526 5.000000
414584 53.000000
414631 101.000000
414688 450.000000
414741 100.000000
414794 172.000000
414843 59.000000
414892 90.000000
414945 87.000000
414989 22.000000
415039 110.000000
415082 72.000000
415129 148.000000
415179 1182.000000
415229 38.000000
415275 215.000000
415331 293.000000
415380 1137.000000
415423 136.000000
415471 277.000000
415528 269.000000
415573 1495.000000
415616 23.000000
415668 100.000000
415723 132.000000
415768 106.000000
415820 1446.000000
415868 140.000000
415926 130.000000
415983 93.000000
416041 211.000000
416096 41.000000
416147 136.000000
416205 70.000000
416251 170.000000
416304 102.000000
416359 106.000000
416410 250.000000
416463 67.000000
416512 146.000000
416566 65.000000
416624 160.000000
416675 12.000000
416722 163.000000
416776 -32.000000
416833 -21.000000
416885 76.000000
416934 -9.000000
416982 7.000000
417024 3.000000
417079 -42.000000
417133 2.000000
417184 -25.000000
417234 94.000000
417287 115.000000
417345 50.000000
417399 22.000000
417447 60.000000
417492 -36.000000
417542 -9.000000
417594 -10.000000
417650 -43.000000
417707 -38.000000
417750 20.000000
417792 -34.000000
417843 -7.000000
417890 -11.000000
417943 -29.000000
417993 -2.000000
418037 246.000000
418092 628.000000
418138 178.000000
418185 95.000000
418228 214.000000
418278 -9.000000
418330 124.000000
418379 -19.000000
418432 16.000000
418481 22.000000
418525 -27.000000
418580 -23.000000
418631 -2.000000
418689 5.000000
418731 448.000000
418788 -18.000000
418836 -31.000000
418886 -21.000000
418931 5.000000
418973 -14.000000
419021 -19.000000
419071 -27.000000
419123 -12.000000
419168 -40.000000
419213 209.000000
419268 2.000000
419316 18.000000
419363 -10.000000
419413 15.000000
419459 4.000000
419509 -14.000000
419554 -4.000000
419600 313.000000
419649 112.000000
419704 17.000000
419756 -13.000000
419801 -30.000000
419856 -17.000000
419909 -9.000000
419952 -45.000000
420002 -39.000000
420057 2.000000
420112 2.000000
420169 59.000000
420227 74.000000
420281 229.000000
420336 575.000000
420392 317.000000
420445 65.000000
420491 165.000000
420534 159.000000
420576 801.000000
420622 312.000000
420778 2400.000000
420828 81.000000
420870 1041.000000
420920 87.000000
420971 15.000000
421015 43.000000
421065 132.000000
421115 138.000000
421172 396.000000
421221 110.000000
421275 90.000000
421328 47.000000
421377 24.000000
421432 -9.000000
421483 -32.000000
421536 -38.000000
421590 -25.000000
421647 -41.000000
421704 151.000000
421750 -25.000000
421805 -25.000000
421855 -33.000000
421906 -5.000000
421962 -23.000000
422014 -33.000000
422066 -19.000000
422119 -11.000000
422172 -30.000000
422223 1.000000
422276 8.000000
422333 -24.000000
422388 -18.000000
422446 -29.000000
422500 99.000000
422549 21.000000
422598 30.000000
422648 183.000000
422694 2.000000
422745 -15.000000
422796 -4.000000
422851 3.000000
422905 -27.000000
422956 22.000000
423009 86.000000
423058 76.000000
423110 10.000000
423153 -1.000000
423208 18.000000
423261 122.000000
423319 9.000000
423373 -27.000000
423418 -31.000000
423468 -34.000000
423514 -30.000000
423564 -45.000000
423616 8.000000
423660 0.000000
423704 -30.000000
423762 1.000000
423812 -14.000000
423866 -36.000000
423918 -22.000000
423966 88.000000
424015 67.000000
424058 -7.000000
424106 15.000000
424149 -10.000000
424196 3.000000
424248 -27.000000
424304 3.000000
424359 39.000000
424409 -39.000000
424463 30.000000
424510 -18.000000
424564 32.000000
424614 -20.000000
424666 -9.000000
424713 59.000000
424763 -5.000000
424813 -17.000000
424858 30.000000
424903 -6.000000
424957 -3.000000
425012 96.000000
425061 67.000000
425110 339.000000
425165 148.000000
425209 -7.000000
425253 -7.000000
425305 195.000000
425359 58.000000
425402 5.000000
425451 82.000000
425494 -3.000000
425538 91.000000
425594 3.000000
425641 6.000000
425684 -17.000000
425732 4.000000
425784 -7.000000
425836 -4.000000
425890 10.000000
425933 6.000000
425978 -19.000000
426025 -16.000000
426078 46.000000
426120 96.000000
426169 -8.000000
426218 31.000000
426267 60.000000
426320 134.000000
426372 18.000000
426416 -6.000000
426466 -15.000000
426516 40.000000
426566 15.000000
426622 20.000000
426678 0.000000
426721 -29.000000
426776 -15.000000
426821 3.000000
426879 65.000000
426929 -4.000000
426979 41.000000
427033 123.000000
427086 27.000000
427130 166.000000
427176 144.000000
427221 91.000000
427266 133.000000
427316 273.000000
427359 30.000000
427401 54.000000
427454 49.000000
427504 29.000000
427558 135.000000
427605 40.000000
427652 173.000000
427710 34.000000
427754 -13.000000
427809 -18.000000
427863 149.000000
427913 92.000000
427956 -32.000000
428002 0.000000
428045 88.000000
428093 35.000000
428149 -21.000000
428199 -5.000000
428256 104.000000
428306 3.000000
428360 -8.000000
428409 -2.000000
428535 33.000000
428586 -7.000000
428641 -19.000000
428695 -15.000000
428752 6687.000000
428802 -10.000000
428847 -29.000000
428901 -27.000000
428953 -13.000000
428995 281.000000
429046 1.000000
429090 7.000000
429140 49.000000
429197 36.000000
429253 169.000000
429300 -6.000000
429354 389.000000
429398 -38.000000
429453 -34.000000
429506 -34.000000
429555 -17.000000
429604 -18.000000
429649 270.000000
429691 32.000000
429738 -9.000000
429791 -25.000000
429837 -8.000000
429882 -23.000000
429932 -6.000000
429984 -6.000000
430033 20.000000
430085 -15.000000
430133 -15.000000
430182 18.000000
430226 81.000000
430277 -20.000000
430331 -25.000000
430389 -24.000000
430444 -23.000000
430499 46.000000
430549 -25.000000
430606 -30.000000
430664 -13.000000
430722 108.000000
430775 -2.000000
430824 41.000000
430874 252.000000
430924 -3.000000
430971 18.000000
431023 -21.000000
431078 -17.000000
431200 -29.000000
431256 -24.000000
431314 4.000000
431364 -28.000000
431417 -35.000000
431468 -9.000000
431518 -37.000000
431571 -33.000000
431624 -25.000000
431678 -27.000000
431731 9.000000
431773 79.000000
431828 27.000000
431874 -26.000000
431930 298.000000
431974 21.000000
432032 -23.000000
432079 -6.000000
432124 10.000000
432178 38.000000
432227 -5.000000
432271 0.000000
432320 -28.000000
432367 29.000000
432417 3.000000
432472 186.000000
432522 -21.000000
432564 11.000000
432615 798.000000
432662 1495.000000
432712 -37.000000
432769 -10.000000
432821 21.000000
432876 31.000000
432931 76.000000
432973 -55.000000
433028 -41.000000
433079 -31.000000
433132 -9.000000
433186 -37.000000
433239 -11.000000
433289 -39.000000
433332 -40.000000
433383 -45.000000
433440 -38.000000
433490 -51.000000
433544 -42.000000
433692 18.000000
433743 -11.000000
433797 -11.000000
433855 31.000000
433911 49.000000
433955 -21.000000
433998 15.000000
434048 -26.000000
434091 -9.000000
434134 78.000000
434176 -29.000000
434227 -22.000000
434269 91.000000
434327 -42.000000
434381 36.000000
434434 103.000000
434489 4.000000
434531 -12.000000
434578 -36.000000
434628 92.000000
434675 -26.000000
434731 274.000000
434781 -2.000000
434826 6.000000
434874 -2.000000
434922 -27.000000
434974 36.000000
435018 -21.000000
435065 -35.000000
435112 -22.000000
435166 -43.000000
435222 -6.000000
435270 -25.000000
435318 -27.000000
435374 -17.000000
435424 3.000000
435472 14.000000
435530 10.000000
435580 3.000000
435630 -8.000000
435680 -9.000000
435734 -19.000000
435779 -24.000000
435829 867.000000
435883 58.000000
435933 5.000000
435976 -15.000000
436030 -7.000000
436086 86.000000
436141 -24.000000
436189 -13.000000
436245 56.000000
436293 1396.000000
436343 -8.000000
436394 -7.000000
436436 -4.000000
436486 298.000000
436535 11.000000
436577 34.000000
436619 -16.000000
436671 15.000000
436714 141.000000
436756 -6.000000
436808 178.000000
436855 10.000000
436901 -12.000000
436955 -24.000000
437007 -19.000000
437065 -17.000000
437115 -32.000000
437173 -13.000000
437225 -27.000000
437279 -11.000000
437332 -13.000000
437385 93.000000
437427 6.000000
437484 2.000000
437538 18.000000
437594 -15.000000
437644 -26.000000
437697 -23.000000
437743 29.000000
437799 11.000000
437849 3.000000
437896 -3.000000
437940 71.000000
437988 22.000000
438034 1.000000
438091 55.000000
438134 -3.000000
438176 87.000000
438220 34.000000
438270 30.000000
438317 -9.000000
438363 -26.000000
438407 0.000000
438457 208.000000
438508 170.000000
438557 -23.000000
438607 12.000000
438652 483.000000
438701 -14.000000
438750 76.000000
438792 -17.000000
438843 -4.000000
438888 22.000000
438938 -20.000000
438985 -12.000000
439032 14.000000
439084 -4.000000
439134 634.000000
439181 -33.000000
439227 3.000000
439278 65.000000
439336 117.000000
439386 -29.000000
439429 -21.000000
439477 31.000000
439528 -13.000000
439579 -56.000000
439629 -29.000000
439683 -29.000000
439733 37.000000
439783 -31.000000
439825 110.000000
439875 -31.000000
439926 10.000000
439977 22.000000
440026 678.000000
440076 34.000000
440122 9.000000
440177 -29.000000
440226 -23.000000
440275 -32.000000
440326 1.000000
440368 -27.000000
440418 -33.000000
440468 -7.000000
440519 -14.000000
440562 -16.000000
440618 -3.000000
440668 -16.000000
440710 52.000000
440757 19.000000
440806 -9.000000
440859 34.000000
440907 421.000000
440952 -32.000000
441010 -26.000000
441066 -21.000000
441113 -16.000000
441158 -27.000000
441208 25.000000
441257 3.000000
441376 -28.000000
441424 26.000000
441467 3.000000
441511 -31.000000
441555 343.000000
441598 -9.000000
441656 21.000000
441698 -55.000000
441748 125.000000
441798 -13.000000
441852 -18.000000
441899 162.000000
441948 -3.000000
442003 -39.000000
442058 -23.000000
442111 -26.000000
442165 335.000000
442216 -37.000000
442272 -12.000000
442328 73.000000
442371 -28.000000
442423 -6.000000
442467 -48.000000
442523 -34.000000
442575 444.000000
442617 -41.000000
442674 -28.000000
442724 9.000000
442775 -7.000000
442825 -18.000000
442875 176.000000
442919 -6.000000
442968 10.000000
443081 34.000000
443128 13.000000
443181 -17.000000
443232 -27.000000
443283 -34.000000
443337 -9.000000
443379 -20.000000
443506 -8.000000
443563 45.000000
443614 76.000000
443667 -25.000000
443725 -12.000000
443891 -16.000000
443938 156.000000
443981 64.000000
444024 8.000000
444075 9.000000
444122 1331.000000
444172 -26.000000
444223 72.000000
444281 -35.000000
444339 -17.000000
444432 -8.000000
444488 -34.000000
444543 0.000000
444596 51.000000
444644 -20.000000
444691 20.000000
444741 -14.000000
444796 -6.000000
444839 -2.000000
444887 2042.000000
444936 -18.000000
444979 1180.000000
445027 -22.000000
445077 -22.000000
445125 27.000000
445175 88.000000
445224 -21.000000
445275 -6.000000
445321 45.000000
445364 33.000000
445410 84.000000
445460 4.000000
445502 569.000000
445552 43.000000
445594 3.000000
445642 180.000000
445692 840.000000
445735 2363.000000
445779 17.000000
445823 124.000000
445868 93.000000
445910 -7.000000
445961 -7.000000
446013 -15.000000
446058 65.000000
446101 924.000000
446147 148.000000
446197 14286.000000
446245 247.000000
446468 137.000000
446518 3.000000
446650 -32.000000
446706 11.000000
446758 9.000000
446855 -48.000000
446906 -22.000000
446960 -32.000000
447010 -19.000000
447057 1393.000000
447100 -12.000000
447154 13.000000
447282 41.000000
447389 55.000000
447439 -1.000000
447494 35.000000
447546 10.000000
447596 26.000000
447649 3.000000
447697 -20.000000
447806 -17.000000
447860 -19.000000
447904 71.000000
447950 71.000000
447994 10.000000
448044 9.000000
448088 20.000000
448138 173.000000
448186 27.000000
448232 3278.000000
448282 102.000000
448330 101.000000
448373 13.000000
448422 37.000000
448474 279.000000
448516 131.000000
448566 32.000000
448616 2.000000
448661 -29.000000
448711 17.000000
448767 13.000000
448816 50.000000
448862 -4.000000
448904 -16.000000
448950 16.000000
449007 57.000000
449058 63.000000
449113 48.000000
449171 102.000000
449222 5.000000
449266 -7.000000
449312 2.000000
449369 6.000000
449421 1739.000000
449468 0.000000
449526 -27.000000
449584 6.000000
449634 -6.000000
449692 -12.000000
449750 -5.000000
449802 21.000000
449849 261.000000
449897 -7.000000
449945 -18.000000
449994 -20.000000
450041 -3.000000
450093 -14.000000
450139 -6.000000
450191 1.000000
450249 -6.000000
450300 12.000000
450350 -2.000000
450405 0.000000
450460 5.000000
450504 5.000000
450546 -17.000000
450600 3.000000
450649 4.000000
450706 13.000000
450753 6.000000
450795 8.000000
450852 23.000000
450903 3.000000
450947 -29.000000
450997 20.000000
451052 -21.000000
451104 31.000000
451146 -8.000000
451194 -22.000000
451240 104.000000
451288 -3.000000
451338 -16.000000
451393 -14.000000
451441 -14.000000
451497 -25.000000
451552 -37.000000
451604 26.000000
451652 -13.000000
451701 113.000000
451747 -27.000000
451797 -19.000000
451849 -15.000000
451902 17.000000
451948 8.000000
451994 -20.000000
452044 139.000000
452086 4.000000
452136 -18.000000
452185 -20.000000
452239 -5.000000
452282 -4.000000
452332 -25.000000
452382 -23.000000
452426 -9.000000
452477 15.000000
452521 0.000000
452568 -10.000000
452620 3.000000
452665 -2.000000
452711 14.000000
452765 -6.000000
452817 30.000000
452862 6.000000
452908 -26.000000
452956 -15.000000
453006 -32.000000
453062 -7.000000
453114 17.000000
453168 -13.000000
453223 -28.000000
453268 18.000000
453326 33.000000
453377 -1.000000
453428 -9.000000
453478 -25.000000
453536 -28.000000
453582 24.000000
453625 -27.000000
453680 -33.000000
453732 -21.000000
453774 1.000000
453830 -8.000000
453878 -14.000000
453935 1.000000
453983 -14.000000
454033 -4.000000
454081 -15.000000
454135 -18.000000
454185 -8.000000
454227 3.000000
454273 -19.000000
454322 -3.000000
454373 -32.000000
454431 -27.000000
454484 -6.000000
454534 -25.000000
454587 11.000000
454637 7.000000
454686 11.000000
454736 -15.000000
454783 -33.000000
454841 -17.000000
454894 59.000000
454945 -31.000000
454999 37.000000
455056 -4.000000
455102 -20.000000
455157 -29.000000
455213 22.000000
455262 -11.000000
455314 -13.000000
455367 -31.000000
455420 -10.000000
455462 -35.000000
455520 129.000000
455578 27.000000
455628 -29.000000
455683 -44.000000
455734 -16.000000
455778 -7.000000
455835 1921.000000
455877 -25.000000
455930 -11.000000
455980 -4.000000
456029 -7.000000
456082 1476.000000
456131 -23.000000
456173 -15.000000
456223 -22.000000
456268 1.000000
456310 -8.000000
456353 -33.000000
456409 -19.000000
456460 19.000000
456503 1.000000
456549 -18.000000
456604 -16.000000
456654 -14.000000
456704 -17.000000
456751 -22.000000
456802 8.000000
456849 -4.000000
456892 -6.000000
456942 11.000000
456986 -32.000000
457038 5.000000
457089 -14.000000
457139 -22.000000
457189 -27.000000
457241 121.000000
457288 55.000000
457335 -3.000000
457385 -16.000000
457434 6.000000
457479 -22.000000
457532 -13.000000
457579 -20.000000
457629 10.000000
457673 -29.000000
457730 -33.000000
457784 117.000000
457827 -20.000000
457877 10.000000
457919 7.000000
457974 9.000000
458019 -15.000000
458070 -13.000000
458121 29.000000
458172 43.000000
458223 -1.000000
458271 82.000000
458326 -29.000000
458382 -40.000000
458434 -24.000000
458486 -26.000000
458536 -37.000000
458590 -16.000000
458639 -7.000000
458696 65.000000
458747 56.000000
458790 -16.000000
458839 16.000000
458884 13241.000000
458933 -13.000000
458978 -16.000000
459026 -13.000000
459073 -20.000000
459128 -7.000000
459179 39.000000
459223 -17.000000
459265 -19.000000
459315 -2.000000
459369 -29.000000
459425 -11.000000
459476 -8.000000
459524 -16.000000
459576 2.000000
459631 -38.000000
459689 -9.000000
459739 -10.000000
459795 -7.000000
459848 -18.000000
459898 334.000000
459941 -26.000000
459993 1660.000000
460043 -9.000000
460159 18.000000
460213 10.000000
460267 10.000000
460316 104.000000
460369 43.000000
460419 -27.000000
460475 65.000000
460519 123.000000
460568 -2.000000
460613 30.000000
460661 27.000000
460717 16.000000
460764 27.000000
460814 34.000000
460866 2.000000
460917 24.000000
460967 65.000000
461009 174.000000
461054 189.000000
461102 -5.000000
461155 216.000000
461202 17.000000
461246 -11.000000
461300 -2.000000
461344 4.000000
461388 13.000000
461430 5.000000
461485 48.000000
461532 15.000000
461574 21.000000
461620 16.000000
461670 33.000000
461721 19.000000
461777 38.000000
461827 -2.000000
461884 13.000000
461926 -12.000000
461982 -8.000000
462030 1.000000
462080 20.000000
462123 -8.000000
462170 40.000000
462214 13.000000
462264 519.000000
462308 -6.000000
462358 24.000000
462410 5.000000
462459 -14.000000
462516 3.000000
462568 -16.000000
462617 107.000000
462675 -33.000000
462733 15.000000
462782 -37.000000
462837 11.000000
462890 -4.000000
462940 -22.000000
462995 5.000000
463040 17.000000
463085 -1.000000
463136 52.000000
463179 100.000000
463228 193.000000
463273 10.000000
463315 21.000000
463364 -8.000000
463414 -24.000000
463467 26.000000
463516 48.000000
463564 26.000000
463611 16.000000
463669 83.000000
463716 -8.000000
463758 2.000000
463806 89.000000
463857 0.000000
463901 8.000000
463952 3.000000
463995 -18.000000
464052 -17.000000
464102 -11.000000
464152 -8.000000
464199 -6.000000
464256 -5.000000
464313 -23.000000
464363 -16.000000
464412 -1.000000
464455 2.000000
464511 -33.000000
464563 15.000000
464606 -21.000000
464659 176.000000
464710 30.000000
464759 38.000000
464817 217.000000
464869 36.000000
464911 1.000000
464956 -12.000000
465007 665.000000
465058 -4.000000
465105 72.000000
465159 -24.000000
465215 -19.000000
465266 23.000000
465316 38.000000
465371 71.000000
465427 111.000000
465480 57.000000
465524 18.000000
465568 3.000000
465616 32.000000
465663 1.000000
465712 35.000000
465761 43.000000
465804 25.000000
465854 18.000000
465904 -12.000000
465955 3.000000
466004 28.000000
466056 7.000000
466103 39.000000
466150 15.000000
466202 -5.000000
466254 27.000000
466304 95.000000
466355 14.000000
466410 71.000000
466461 28.000000
466505 87.000000
466562 -10.000000
466605 -39.000000
variableStep chrom=HISTO_LN.Contig13 span=50
229 -62.500000
282 -53.500000
340 -60.500000
398 71.500000
1539 160.500000
1590 38.500000
1644 -11.500000
1702 -2.500000
2088 -74.500000
2146 -62.500000
2198 -28.500000
2254 45.500000
2306 -34.500000
2358 -17.500000
2408 -81.500000
2466 35.500000
5456 2473.500000
5506 1186.500000
5562 187.500000
5614 -16.500000
5665 -23.500000
5723 63.500000
11291 37.500000
11341 -1.500000
11399 55.500000
11449 -100.500000
11504 -107.500000
11555 289.500000
11607 356.500000
11663 6.500000
12109 4102.500000
12167 1419.500000
12221 289.500000
14124 -94.500000
14176 162.500000
14222 -47.500000
14280 -49.500000
14330 32.500000
14388 24.500000
17928 18.500000
17985 -80.500000
18040 -73.500000
18095 -34.500000
28202 -15.500000
28252 10.500000
28302 -70.500000
28353 -28.500000
28406 -106.500000
28750 -34.500000
28806 -76.500000
28858 -93.500000
28913 -74.500000
28971 -49.500000
29021 1.500000
29073 -55.500000
29124 -81.500000
variableStep chrom=HISTO_ZL.Contig658 span=50
967 1020.000000
1022 1435.000000
1066 188.000000
1123 79.000000
1174 -24.000000
1316 83.000000
1370 -44.000000
6502 -21.000000
8365 552.000000
8423 98.000000
8469 -10.000000
8523 23.000000
8905 38.000000
8960 21.000000
9017 63.000000
9064 -45.000000
9119 2.000000
9176 73.000000
9225 39.000000
9283 538.000000
13802 -6.000000
13860 1831.000000
13907 -5.000000
13955 1221.000000
14013 489.000000
14213 45.000000
14271 -6.000000
15749 23.000000
15806 22.000000
15857 -63.000000
15911 -50.000000
15966 245.000000
16009 -60.000000
16052 407.000000
16098 48.000000
16143 83.000000
16197 222.000000
16254 390.000000
16307 494.000000
16357 295.000000
16402 176.000000
16457 22.000000
16507 38.000000
16559 83.000000
16609 45.000000
16657 246.000000
16709 -15.000000
16759 58.000000
16817 51.000000
16873 35.000000
16930 -59.000000
16973 80.000000
17026 53.000000
17075 29.000000
17129 47.000000
17180 410.000000
17226 107.000000
17278 -42.000000
17330 109.000000
17381 107.000000
17437 248.000000
17495 -43.000000
17541 177.000000
17589 56.000000
17646 10.000000
17695 -49.000000
17748 -31.000000
17805 111.000000
17859 484.000000
17911 143.000000
17961 186.000000
18011 239.000000
18067 48.000000
18114 77.000000
18163 79.000000
18212 -67.000000
18258 35.000000
18311 35.000000
18362 52.000000
18406 75.000000
18450 -13.000000
18501 -33.000000
18551 28.000000
18599 109.000000
18653 -72.000000
18699 -62.000000
18750 50.000000
18800 89.000000
18855 -48.000000
18903 72.000000
18951 -13.000000
19005 464.000000
19047 798.000000
19094 72.000000
19317 -46.000000
19367 -27.000000
19425 37.000000
19480 -31.000000
19530 47.000000
19587 547.000000
19637 185.000000
19689 1334.000000
19739 895.000000
19784 -68.000000
19841 874.000000
19892 681.000000
19942 162.000000
20000 231.000000
20044 184.000000
20089 611.000000
20136 134.000000
20178 271.000000
20227 262.000000
20274 373.000000
20331 280.000000
20375 189.000000
20425 347.000000
20467 -71.000000
20520 721.000000
20576 551.000000
20626 169.000000
20675 357.000000
20733 376.000000
20787 337.000000
20839 754.000000
20894 434.000000
20940 332.000000
20997 330.000000
21052 306.000000
21108 -56.000000
21156 56.000000
21213 355.000000
21264 407.000000
21306 178.000000
21359 -3.000000
21408 13.000000
21451 383.000000
21498 -14.000000
21550 82.000000
21602 327.000000
21658 111.000000
21711 134.000000
21766 6.000000
21808 96.000000
21861 293.000000
21910 -47.000000
21956 24.000000
22006 -54.000000
22057 52.000000
22106 217.000000
22159 -42.000000
22206 -73.000000
22257 -35.000000
22310 236.000000
22362 303.000000
22420 -57.000000
22467 -65.000000
22519 -33.000000
22570 -35.000000
22621 246.000000
22672 -61.000000
22726 215.000000
22770 -27.000000
22820 57.000000
22862 304.000000
22912 -58.000000
22960 -25.000000
23010 33.000000
23063 38.000000
23108 -60.000000
23158 -79.000000
23210 129.000000
23262 -40.000000
23314 33.000000
23360 893.000000
23408 -54.000000
23457 -50.000000
23511 52.000000
23566 -23.000000
23622 995.000000
23678 256.000000
23734 34.000000
23784 121.000000
23832 40.000000
23885 28.000000
23934 15.000000
23991 21.000000
24049 119.000000
24091 170.000000
24141 104.000000
24197 57.000000
24247 48.000000
24290 80.000000
24347 104.000000
24398 -45.000000
24440 -61.000000
24555 -50.000000
24603 -52.000000
24650 -56.000000
24692 -46.000000
24738 -66.000000
24788 -57.000000
24837 218.000000
24887 -39.000000
24939 -40.000000
24989 -12.000000
25033 -65.000000
25083 -21.000000
25135 -60.000000
25192 45.000000
25247 -67.000000
25301 -41.000000
25347 -11.000000
25397 -69.000000
25447 -56.000000
25503 138.000000
25559 -11.000000
25605 -39.000000
25649 187.000000
25693 6.000000
25741 8.000000
25792 675.000000
25842 13.000000
25892 -73.000000
25945 -59.000000
26001 -44.000000
26051 -23.000000
26094 42.000000
26144 -51.000000
26198 70.000000
26254 187.000000
26304 -39.000000
26354 -14.000000
26407 -68.000000
26460 -75.000000
26516 22.000000
26571 21.000000
26618 28.000000
26662 -67.000000
26713 -13.000000
26770 -68.000000
26812 132.000000
26870 30.000000
26919 -71.000000
26963 -58.000000
27010 -56.000000
27054 105.000000
27108 -52.000000
27152 9.000000
27210 -5.000000
27268 1237.000000
27321 -71.000000
27371 -75.000000
27417 1.000000
27461 -22.000000
27514 68.000000
27569 -59.000000
27623 -26.000000
27668 -32.000000
27724 24.000000
27769 -67.000000
27817 47.000000
27861 48.000000
27903 0.000000
27953 -55.000000
28011 2077.000000
28059 6.000000
28101 -38.000000
28147 -43.000000
28200 10.000000
28258 -45.000000
28308 82.000000
28359 -16.000000
28416 -62.000000
28469 455.000000
28517 5.000000
28568 108.000000
28623 101.000000
28670 12.000000
28719 22.000000
28766 4.000000
28817 -36.000000
28866 3.000000
28917 -62.000000
28965 372.000000
29010 -29.000000
29059 -26.000000
29117 26.000000
29167 -10.000000
29217 842.000000
29267 -34.000000
29325 -62.000000
29370 -62.000000
29422 -71.000000
29473 -54.000000
29527 -47.000000
29667 -34.000000
29725 -54.000000
29779 -66.000000
29834 -7.000000
29884 46.000000
29938 -68.000000
29990 113.000000
30040 213.000000
30098 80.000000
30156 1179.000000
30213 138.000000
30269 88.000000
30317 57.000000
30366 242.000000
30417 816.000000
30474 97.000000
30524 -18.000000
30569 -60.000000
30618 314.000000
30663 40.000000
30713 62.000000
30770 149.000000
30827 142.000000
30874 320.000000
30927 25.000000
30971 111.000000
31029 127.000000
31076 210.000000
31127 99.000000
31184 30.000000
31238 86.000000
31288 136.000000
31344 150.000000
31400 139.000000
31446 17.000000
31497 14.000000
31547 39.000000
31589 -52.000000
31647 18.000000
31689 -12.000000
31740 -28.000000
31782 116.000000
31831 34.000000
31886 134.000000
31929 245.000000
31976 59.000000
32029 216.000000
32083 161.000000
32139 102.000000
32196 503.000000
32254 -37.000000
32307 470.000000
32355 214.000000
32412 87.000000
32469 100.000000
32524 43.000000
32574 129.000000
32619 112.000000
32675 97.000000
32727 225.000000
32778 45.000000
32828 49.000000
32880 61.000000
32932 37.000000
32981 60.000000
33031 4101.000000
33075 50.000000
33124 210.000000
33173 -41.000000
33226 861.000000
33274 1126.000000
33325 -8.000000
33373 3307.000000
33417 115.000000
33459 -49.000000
33503 -26.000000
33555 95.000000
33605 335.000000
33654 80.000000
33701 28.000000
33759 7.000000
33817 36.000000
33870 33.000000
33913 -60.000000
33970 908.000000
34025 221.000000
34080 523.000000
34136 345.000000
34187 353.000000
34239 805.000000
34290 295.000000
34334 398.000000
34387 571.000000
34528 495.000000
34583 724.000000
34633 303.000000
34675 3964.000000
34717 194.000000
34774 202.000000
34822 105.000000
34864 264.000000
34913 153.000000
34964 1892.000000
35011 140.000000
35060 370.000000
35105 374.000000
35152 7187.000000
35205 277.000000
35261 328.000000
35310 428.000000
35360 403.000000
35408 205.000000
35464 271.000000
35520 155.000000
35578 25.000000
35625 118.000000
35678 122.000000
35724 446.000000
35776 64.000000
35820 104.000000
35877 126.000000
35928 182.000000
35985 166.000000
36041 179.000000
36091 66.000000
36138 100.000000
36188 99.000000
36241 153.000000
36298 79.000000
36343 1015.000000
36388 82.000000
36432 118.000000
36479 515.000000
36523 33.000000
36574 372.000000
36624 89.000000
36677 56.000000
36728 118.000000
36786 103.000000
36830 157.000000
36883 -14.000000
36936 224.000000
36984 306.000000
37030 232.000000
37075 -52.000000
37125 369.000000
37172 57.000000
37230 100.000000
37273 43.000000
37320 1022.000000
37376 176.000000
37426 98.000000
37478 8.000000
37520 88.000000
37570 220.000000
37622 179.000000
37668 98.000000
37724 133.000000
37770 286.000000
37814 385.000000
37868 71.000000
37926 127.000000
37976 -21.000000
38026 650.000000
38070 61.000000
38113 149.000000
38162 60.000000
38215 66.000000
38258 -46.000000
38314 -41.000000
38362 12.000000
38407 44.000000
38457 96.000000
38499 398.000000
38541 -71.000000
38593 23.000000
38636 127.000000
38687 164.000000
38740 60.000000
38789 163.000000
38844 128.000000
38901 -4.000000
38957 -20.000000
39012 157.000000
39062 -20.000000
39114 8.000000
39168 -41.000000
39220 -71.000000
39273 1778.000000
39324 -35.000000
39368 43.000000
39410 2442.000000
39452 -54.000000
39507 -46.000000
39561 -32.000000
39619 -68.000000
39670 -14.000000
39724 124.000000
39775 -66.000000
39827 -57.000000
39871 -75.000000
39929 -49.000000
39984 -57.000000
40041 -25.000000
40099 -56.000000
40149 -8.000000
40199 -25.000000
40243 63.000000
40295 -58.000000
40353 3262.000000
40403 -64.000000
40452 30.000000
40507 -62.000000
40564 -19.000000
40607 -64.000000
40650 1.000000
40694 -47.000000
40752 -63.000000
40807 -9.000000
40858 176.000000
40911 -53.000000
40969 -29.000000
41020 37.000000
41070 -49.000000
41124 140.000000
41174 -38.000000
41224 -66.000000
41282 -83.000000
41333 -20.000000
41383 -70.000000
41441 88.000000
41487 23.000000
41534 126.000000
41579 49.000000
41637 -50.000000
41693 92.000000
41750 -47.000000
41801 357.000000
41851 77.000000
41893 20.000000
41949 208.000000
42002 -13.000000
42047 -59.000000
42098 504.000000
42148 -19.000000
42192 -62.000000
42234 -57.000000
42285 -35.000000
42337 -58.000000
42389 4.000000
42439 -15.000000
42489 34.000000
42540 -32.000000
42598 -70.000000
42656 -83.000000
42707 -33.000000
42765 -33.000000
42856 101.000000
42906 -1.000000
42956 137.000000
43005 -62.000000
43059 -70.000000
43107 -78.000000
43165 256.000000
43207 -60.000000
43259 120.000000
43302 -44.000000
43349 37.000000
43396 35.000000
43447 164.000000
43489 -55.000000
43537 -71.000000
43591 -31.000000
43637 205.000000
43690 0.000000
43737 5.000000
43783 -19.000000
43832 30.000000
43879 813.000000
43921 22.000000
43971 123.000000
44016 -6.000000
44064 -19.000000
44108 3048.000000
44150 415.000000
44199 4.000000
44246 43.000000
44296 67.000000
44348 179.000000
44390 163.000000
44524 2066.000000
44576 -44.000000
44634 -59.000000
44691 -10.000000
44745 55.000000
44800 361.000000
44916 30.000000
44971 96.000000
45021 867.000000
45079 674.000000
45131 1190.000000
45189 1158.000000
45239 1898.000000
45293 658.000000
45349 505.000000
45401 709.000000
45452 1643.000000
45502 1128.000000
45546 352.000000
45588 594.000000
45640 444.000000
45686 134.000000
45736 609.000000
45784 1045.000000
45834 116.000000
45884 342.000000
45927 89.000000
45975 335.000000
46025 684.000000
46067 497.000000
46109 887.000000
46161 73.000000
46213 -15.000000
46266 877.000000
46319 229.000000
46377 5.000000
46435 4381.000000
46486 595.000000
46531 781.000000
46585 956.000000
46635 440.000000
46689 1931.000000
46745 692.000000
46799 449.000000
46842 388.000000
46885 587.000000
46934 481.000000
46985 48.000000
47027 -39.000000
47081 241.000000
47135 39.000000
47184 -32.000000
47233 -62.000000
47288 -57.000000
47343 -51.000000
47385 -68.000000
47439 -69.000000
47490 47.000000
47547 -67.000000
47603 -30.000000
47652 70.000000
47707 277.000000
47757 297.000000
47813 -55.000000
47870 9.000000
47921 -60.000000
47967 -66.000000
48017 -9.000000
48071 249.000000
48121 -30.000000
48170 6.000000
48220 -51.000000
48278 240.000000
48403 -88.000000
48455 -67.000000
48510 -67.000000
48560 -83.000000
48613 -69.000000
48665 -76.000000
48721 -56.000000
48777 -66.000000
48832 -41.000000
49023 -50.000000
49074 -60.000000
49127 115.000000
49169 -73.000000
49275 25.000000
49326 -66.000000
49427 -5.000000
49483 -67.000000
49533 -43.000000
49587 23.000000
49639 43.000000
49694 -14.000000
49744 393.000000
49791 -5.000000
49841 26.000000
49899 -34.000000
49950 -5.000000
50006 -12.000000
50055 124.000000
50100 23.000000
50150 -13.000000
50206 29.000000
50258 -48.000000
50308 278.000000
50363 -19.000000
50419 37.000000
50469 45.000000
50527 106.000000
50585 290.000000
50636 184.000000
50692 193.000000
50744 35.000000
50802 184.000000
50852 84.000000
50903 126.000000
50958 392.000000
51006 74.000000
51060 -51.000000
51110 214.000000
51167 198.000000
51223 69.000000
51268 317.000000
51318 5190.000000
51363 84.000000
51412 76.000000
51461 -1.000000
51581 -30.000000
51638 169.000000
51693 193.000000
51746 304.000000
51798 57.000000
51853 610.000000
51898 524.000000
51951 240.000000
52003 327.000000
52052 549.000000
52181 46.000000
52231 133.000000
52285 14.000000
52332 -35.000000
52378 196.000000
52425 35.000000
52480 4080.000000
52534 -65.000000
52590 261.000000
52643 12.000000
52685 14.000000
52735 -15.000000
52844 -6.000000
52958 -42.000000
53010 143.000000
53068 -1.000000
53116 -76.000000
53170 64.000000
53217 33.000000
53264 224.000000
53312 -49.000000
53357 2761.000000
53407 -36.000000
53463 -44.000000
53514 -42.000000
53568 -41.000000
53619 -43.000000
53670 -15.000000
53727 -38.000000
53784 -56.000000
53831 6.000000
53885 -75.000000
53937 -71.000000
53993 -53.000000
54048 -49.000000
54095 -25.000000
54149 -31.000000
54203 112.000000
54248 1364.000000
54292 109.000000
54341 -25.000000
54385 25.000000
54437 125.000000
54494 -54.000000
54550 53.000000
54607 721.000000
54656 -27.000000
54712 88.000000
54770 -44.000000
54828 -27.000000
54881 -54.000000
54930 -72.000000
54987 -40.000000
55036 2036.000000
55141 -33.000000
55191 -52.000000
55235 24.000000
55288 -72.000000
55337 -29.000000
55386 5601.000000
55433 -2.000000
55489 3393.000000
55546 192.000000
55598 -60.000000
55645 -13.000000
55690 -75.000000
55744 -52.000000
55793 -53.000000
55843 -8.000000
55892 -50.000000
55942 373.000000
56000 -1.000000
56056 133.000000
56105 -47.000000
56154 -11.000000
56204 -61.000000
56255 38.000000
56302 -66.000000
56348 -58.000000
56406 7.000000
56457 176.000000
56501 -42.000000
56551 96.000000
56602 40.000000
56645 -47.000000
56703 -29.000000
56749 741.000000
56797 34.000000
56842 1905.000000
56893 -48.000000
56949 -27.000000
57001 -20.000000
57046 -50.000000
57098 -12.000000
57151 -10.000000
57209 -75.000000
57265 -27.000000
57310 -73.000000
57368 137.000000
57419 -23.000000
57474 -54.000000
57519 162.000000
57638 -47.000000
57693 -42.000000
57743 24.000000
57791 173.000000
57843 69.000000
57899 -57.000000
57949 38.000000
58007 203.000000
58049 -22.000000
58105 -66.000000
58159 23.000000
58217 -9.000000
58267 286.000000
58324 369.000000
58371 -30.000000
58415 -19.000000
58457 133.000000
58502 -41.000000
58557 15.000000
58613 35.000000
58669 -56.000000
58718 -41.000000
58767 217.000000
58814 24.000000
58858 271.000000
58909 -66.000000
58966 30.000000
59019 8.000000
59069 37.000000
59118 212.000000
59167 -31.000000
59217 -14.000000
59259 3.000000
59307 -9.000000
59363 22.000000
59412 800.000000
59470 199.000000
59520 -38.000000
59571 -58.000000
59622 -5.000000
59677 -15.000000
59723 30.000000
59769 -67.000000
59817 54.000000
59859 -53.000000
59903 -62.000000
59954 -28.000000
60004 25.000000
60056 -42.000000
60107 -44.000000
60163 155.000000
60221 -60.000000
60267 -27.000000
60317 -62.000000
60367 62.000000
60418 -74.000000
60476 -77.000000
60532 -46.000000
60588 -59.000000
60646 0.000000
60695 63.000000
60737 -42.000000
60782 -27.000000
60839 68.000000
60892 3627.000000
60937 -38.000000
60990 -48.000000
61040 170.000000
61097 -21.000000
61151 1.000000
61198 -73.000000
61253 -86.000000
61305 -80.000000
61358 541.000000
61414 -45.000000
61467 -24.000000
61519 259.000000
61569 53.000000
61612 -62.000000
61660 111.000000
61708 -2.000000
61754 -82.000000
61806 -63.000000
61860 30.000000
61914 -57.000000
61968 -66.000000
62025 -80.000000
62079 28.000000
62129 1.000000
62178 -37.000000
62235 -59.000000
62356 -46.000000
62408 38.000000
62454 28.000000
62496 -59.000000
62553 -42.000000
62611 8.000000
62667 -4.000000
62710 124.000000
62759 -48.000000
62810 179.000000
62861 304.000000
62908 -49.000000
62960 -63.000000
63016 -30.000000
63062 -64.000000
63120 -32.000000
63166 -20.000000
63224 -47.000000
63281 -65.000000
63331 35.000000
63387 509.000000
63443 -43.000000
63490 846.000000
63532 50.000000
63576 247.000000
63619 17.000000
63666 60.000000
63718 288.000000
63762 -44.000000
63819 -77.000000
63872 -33.000000
63920 16.000000
63971 30.000000
64021 197.000000
64079 -13.000000
64137 60.000000
64181 81.000000
64223 -78.000000
64270 67.000000
64316 -50.000000
64371 -54.000000
64423 -56.000000
64473 -36.000000
64521 -39.000000
64577 -77.000000
64635 -12.000000
64686 82.000000
64736 112.000000
64778 -62.000000
64826 -40.000000
64870 -57.000000
64922 637.000000
64966 14.000000
65019 -43.000000
65071 18.000000
65128 25.000000
65186 73.000000
65236 -42.000000
65279 -26.000000
65333 -31.000000
65389 -59.000000
65445 342.000000
65496 -38.000000
65547 -37.000000
65593 -69.000000
65644 -29.000000
65694 -21.000000
65743 -62.000000
65792 -22.000000
65844 -37.000000
65894 27.000000
65943 -29.000000
65995 -65.000000
66043 -22.000000
66092 -45.000000
66142 293.000000
66187 439.000000
66236 590.000000
66282 31.000000
66333 -56.000000
66376 43.000000
66423 496.000000
66473 -40.000000
66524 -67.000000
66575 19.000000
66625 50.000000
66667 -12.000000
66712 -39.000000
66763 150.000000
66816 232.000000
66866 -55.000000
66919 -32.000000
66971 2397.000000
67026 175.000000
67070 -55.000000
67122 -25.000000
67167 182.000000
67217 8.000000
67269 -29.000000
67313 17.000000
67363 -7.000000
67420 19.000000
67472 41.000000
67518 -11.000000
67569 -61.000000
67617 115.000000
67668 207.000000
67718 -26.000000
67761 21.000000
67808 -15.000000
67860 373.000000
67903 -6.000000
67956 -31.000000
67999 -18.000000
68055 -15.000000
68107 -36.000000
68165 2.000000
68213 -7.000000
68270 -16.000000
68319 113.000000
68376 -22.000000
68426 61.000000
68470 -19.000000
68526 -64.000000
68584 -61.000000
68642 -42.000000
68687 -30.000000
68733 11719.000000
68777 2005.000000
68820 8990.000000
68874 50.000000
68922 54.000000
68971 -20.000000
69017 4.000000
69060 -39.000000
69111 -57.000000
69157 -23.000000
69215 -48.000000
69270 -73.000000
69328 59.000000
69386 -32.000000
69428 -36.000000
69486 99.000000
69541 651.000000
69592 3173.000000
69641 42.000000
69685 68.000000
69731 -34.000000
69779 -4.000000
69823 -11.000000
69867 -45.000000
69924 -57.000000
69974 40.000000
70026 -33.000000
70074 -54.000000
70132 -66.000000
70189 181.000000
70247 -70.000000
70305 -13.000000
70361 -48.000000
70419 -4.000000
70469 -36.000000
70514 576.000000
70562 166.000000
70615 -24.000000
70670 -69.000000
70720 -75.000000
70778 -35.000000
70835 62.000000
70882 -16.000000
70925 -23.000000
70967 -50.000000
71015 -59.000000
71065 53.000000
71123 156.000000
71178 172.000000
71235 157.000000
71288 242.000000
71344 1572.000000
71394 733.000000
71448 976.000000
71490 137.000000
71539 112.000000
71586 381.000000
71636 163.000000
71678 91.000000
71720 93.000000
71770 154.000000
71818 156.000000
71870 705.000000
71922 111.000000
71978 102.000000
72026 1094.000000
72072 219.000000
72126 75.000000
72170 136.000000
72220 623.000000
72263 142.000000
72316 122.000000
72364 128.000000
72414 72.000000
72466 32.000000
72516 73.000000
72561 53.000000
72612 165.000000
72662 1433.000000
72706 146.000000
72758 -23.000000
72814 -55.000000
72862 244.000000
72912 141.000000
72969 265.000000
73014 276.000000
73060 70.000000
73115 -17.000000
73168 332.000000
73218 -6.000000
73264 126.000000
73309 3.000000
73365 314.000000
73412 35.000000
73455 30.000000
73509 54.000000
73564 336.000000
73614 638.000000
73665 646.000000
73713 -77.000000
73763 -64.000000
73818 53.000000
73862 126.000000
73906 -24.000000
73957 -55.000000
74005 -9.000000
74053 -26.000000
74107 -75.000000
74164 400.000000
74222 -33.000000
74267 -38.000000
74313 -56.000000
74361 -46.000000
74410 -2.000000
74460 -34.000000
74510 -44.000000
74557 532.000000
74607 -51.000000
74654 895.000000
74700 59.000000
74748 -30.000000
74801 -40.000000
74854 8.000000
74903 155.000000
74955 18.000000
75013 22.000000
75065 -43.000000
75115 227.000000
75168 48.000000
75219 761.000000
75274 1759.000000
75324 711.000000
75370 544.000000
75416 360.000000
75460 574.000000
75503 90.000000
75549 -42.000000
75603 29.000000
75660 880.000000
75712 248.000000
75766 430.000000
75809 -4.000000
75857 155.000000
75907 368.000000
75957 78.000000
76008 265.000000
76053 914.000000
76098 75.000000
76142 152.000000
76193 136.000000
76237 122.000000
76280 -65.000000
76337 -11.000000
76392 43.000000
76444 274.000000
76497 279.000000
76544 78.000000
76594 194.000000
76645 110.000000
76693 52.000000
76735 492.000000
76785 102.000000
76834 28.000000
76882 -18.000000
76925 15691.000000
76975 140.000000
77031 -15.000000
77076 102.000000
77127 6737.000000
77179 43.000000
77233 60.000000
77276 97.000000
77334 165.000000
77384 111.000000
77426 33.000000
77481 107.000000
77531 28.000000
77581 189.000000
77635 130.000000
77686 80.000000
77729 0.000000
77782 712.000000
77826 118.000000
77872 -27.000000
77917 -1.000000
77964 -43.000000
78019 61.000000
78068 12.000000
78118 14.000000
78169 1136.000000
78211 0.000000
78259 -39.000000
78309 -49.000000
78359 361.000000
78409 220.000000
78451 3.000000
78505 -9.000000
78554 125.000000
78604 1.000000
78654 -5.000000
78705 -18.000000
78762 22.000000
78815 21.000000
78857 8.000000
78899 -54.000000
78953 -8.000000
79001 -26.000000
79055 98.000000
79104 148.000000
79162 13.000000
79213 -6.000000
79256 187.000000
79306 9.000000
79359 28.000000
79417 15.000000
79464 248.000000
79520 -20.000000
79562 -12.000000
79612 -41.000000
79662 64.000000
79717 82.000000
79761 478.000000
79814 71.000000
79859 -10.000000
79912 16.000000
79970 -33.000000
80024 63.000000
80081 196.000000
80131 109.000000
80173 -13.000000
80224 68.000000
80279 3.000000
80331 3.000000
80379 235.000000
80421 -23.000000
80471 -11.000000
80515 -10.000000
80565 -46.000000
80620 138.000000
80673 -49.000000
80719 12.000000
80777 106.000000
80835 250.000000
80891 33.000000
80933 46.000000
80980 473.000000
81031 -8.000000
81077 54.000000
81119 -9.000000
81172 -40.000000
81215 1800.000000
81263 -19.000000
81318 -36.000000
81376 -35.000000
81431 -62.000000
81477 141.000000
81525 65.000000
81570 -49.000000
81618 140.000000
81673 -36.000000
81726 -51.000000
81778 111.000000
81829 -24.000000
81881 -54.000000
81936 109.000000
81981 37.000000
82039 -42.000000
82088 14.000000
82132 -31.000000
82186 -60.000000
82238 198.000000
82291 -25.000000
82343 -44.000000
82397 -10.000000
82454 586.000000
82507 -30.000000
82554 -10.000000
82606 -49.000000
82660 2233.000000
82709 -34.000000
82759 -18.000000
82808 60.000000
82859 293.000000
82916 995.000000
82966 59.000000
83014 -50.000000
83071 -31.000000
83124 -45.000000
83174 -53.000000
83224 -80.000000
83281 -62.000000
83331 -47.000000
83386 -69.000000
83438 -71.000000
83488 -74.000000
83546 31.000000
83596 -59.000000
83654 -78.000000
83712 103.000000
83758 -76.000000
83816 -64.000000
83872 -66.000000
83922 -48.000000
83969 579.000000
84025 -67.000000
84198 32.000000
84256 176.000000
84309 19.000000
84363 135.000000
84414 421.000000
84465 136.000000
84510 6.000000
84560 -6.000000
84605 -7.000000
84661 -32.000000
84704 -44.000000
84762 374.000000
84812 -15.000000
84863 61.000000
84911 15.000000
84959 217.000000
85001 -70.000000
85047 139.000000
85104 62.000000
85155 40.000000
85206 55.000000
85255 909.000000
85312 -34.000000
85354 -13.000000
85398 23.000000
85440 -20.000000
85496 83.000000
85538 32.000000
85582 -16.000000
85631 36.000000
85674 144.000000
85719 262.000000
85763 21.000000
85816 -35.000000
85867 -4.000000
85923 -68.000000
85976 126.000000
86030 119.000000
86079 27.000000
86122 -34.000000
86176 226.000000
86222 -9.000000
86280 15.000000
86336 109.000000
86390 31.000000
86438 113.000000
86492 52.000000
86537 103.000000
86592 -17.000000
86643 -71.000000
86701 137.000000
86753 120.000000
86799 -67.000000
86851 -56.000000
86901 71.000000
86947 -2.000000
86997 -5.000000
87046 -76.000000
87096 -85.000000
87148 -34.000000
87198 28.000000
87251 -28.000000
87305 -57.000000
87357 -73.000000
87407 42.000000
87449 53.000000
87500 -53.000000
87556 50.000000
87606 -55.000000
87656 -71.000000
87712 117.000000
87770 -56.000000
87826 330.000000
87876 -19.000000
87923 6844.000000
87973 -78.000000
88026 20.000000
88077 -49.000000
88133 91.000000
88182 -47.000000
88232 -59.000000
88286 -22.000000
88342 28.000000
88392 -64.000000
88450 -67.000000
88508 11.000000
88560 169.000000
88609 303.000000
88662 206.000000
88718 203.000000
88773 -16.000000
88827 -45.000000
88914 -81.000000
88966 24.000000
89019 579.000000
89077 268.000000
89120 -49.000000
89173 -75.000000
89217 11.000000
89259 660.000000
89306 -45.000000
89350 -59.000000
89403 63.000000
89456 627.000000
89500 6.000000
89550 441.000000
89600 178.000000
89646 1.000000
89689 258.000000
89737 143.000000
89792 -39.000000
89842 -44.000000
89886 -49.000000
89938 231.000000
89985 -64.000000
90033 -55.000000
90085 -41.000000
90136 7532.000000
90184 -35.000000
90227 -58.000000
90283 -71.000000
90341 -50.000000
90395 -61.000000
90445 -33.000000
90487 4.000000
90543 -9.000000
90586 -66.000000
90641 -57.000000
90690 378.000000
90739 -43.000000
90796 237.000000
90844 -39.000000
90969 -43.000000
91026 -32.000000
91077 2949.000000
91128 -18.000000
91181 63.000000
91229 30.000000
91284 -75.000000
91336 -29.000000
91394 57.000000
91448 581.000000
91500 -70.000000
91548 -23.000000
91598 -66.000000
91649 23.000000
91691 0.000000
91740 -34.000000
91789 60.000000
91843 145.000000
91893 -19.000000
91949 0.000000
91998 34.000000
92040 -45.000000
92083 -16.000000
92128 5.000000
92177 -35.000000
92219 -53.000000
92270 -37.000000
92316 -35.000000
92365 18.000000
92415 156.000000
92460 -66.000000
92510 -20.000000
92555 64.000000
92606 -28.000000
92652 -66.000000
92699 -14.000000
92746 35.000000
92804 234.000000
92853 273.000000
92897 368.000000
92941 -18.000000
92985 182.000000
93027 22.000000
93074 -68.000000
93120 -68.000000
93178 -3.000000
93228 -60.000000
93282 1714.000000
93329 -61.000000
93371 -53.000000
93418 -56.000000
93467 -12.000000
93515 -37.000000
93567 422.000000
93615 124.000000
93663 70.000000
93707 9650.000000
93756 17.000000
93812 -66.000000
93870 -40.000000
93927 -82.000000
93977 -32.000000
94108 227.000000
94162 -80.000000
94217 -48.000000
94266 -75.000000
94316 -7.000000
94373 -15.000000
94426 -35.000000
94477 -102.000000
94535 -34.000000
94585 770.000000
94627 -37.000000
94680 87.000000
94730 -18.000000
94780 -4.000000
94830 2192.000000
94872 -25.000000
94986 -86.000000
95044 150.000000
95092 887.000000
95134 11782.000000
95184 172.000000
95234 336.000000
95288 -7.000000
95340 -27.000000
95391 -61.000000
95442 -65.000000
95561 1868.000000
95618 -13.000000
95668 -62.000000
95724 24.000000
95766 -65.000000
95808 -65.000000
95858 209.000000
95905 0.000000
95950 83.000000
95994 3.000000
96044 98.000000
96097 -25.000000
96149 -75.000000
96196 -61.000000
96254 7.000000
96305 364.000000
96360 20.000000
96406 -38.000000
96454 115.000000
96509 293.000000
96559 -16.000000
96613 -11.000000
96656 139.000000
96702 -38.000000
96744 -64.000000
96794 -41.000000
96839 81.000000
96882 -67.000000
96925 -18.000000
96977 57.000000
97030 276.000000
97081 27.000000
97131 22.000000
97189 69.000000
97231 -1.000000
97281 -52.000000
97331 -21.000000
97382 265.000000
97434 90.000000
97492 250.000000
97545 -33.000000
97602 390.000000
97767 -37.000000
97820 -80.000000
97878 319.000000
97936 -60.000000
97994 -70.000000
98045 -30.000000
98239 25.000000
98292 -84.000000
98350 -58.000000
98404 -95.000000
98462 42.000000
98512 -10.000000
98562 -88.000000
98615 -13.000000
98667 2.000000
98722 -42.000000
98770 -92.000000
98822 -57.000000
98876 170.000000
98926 -83.000000
98971 -93.000000
99020 -100.000000
99077 -77.000000
99128 -67.000000
99184 -85.000000
99234 -86.000000
99288 -91.000000
99343 -98.000000
99399 -67.000000
99449 -62.000000
99505 -68.000000
99561 89.000000
99618 -68.000000
99675 -52.000000
99731 -96.000000
99789 -91.000000
99842 -44.000000
99899 -79.000000
99949 -52.000000
100007 -88.000000
100062 -95.000000
100112 -98.000000
100162 125.000000
100213 -61.000000
100271 -92.000000
100322 -67.000000
100379 -59.000000
100430 -30.000000
100480 7.000000
100526 -41.000000
100657 -96.000000
100711 73.000000
100767 381.000000
100819 -71.000000
100932 -57.000000
100982 -102.000000
101039 -79.000000
101095 14.000000
101150 -71.000000
101285 871.000000
101340 -85.000000
101390 49.000000
101441 -61.000000
101491 -69.000000
101546 -63.000000
101603 -56.000000
101656 -63.000000
101710 -65.000000
101764 -54.000000
101821 -80.000000
101879 -34.000000
101930 -57.000000
101974 -59.000000
102025 -64.000000
102080 -74.000000
102258 -86.000000
102308 -106.000000
102357 116.000000
102408 178.000000
102453 -28.000000
102498 86.000000
102544 179.000000
102586 444.000000
102691 -86.000000
102744 246.000000
102792 703.000000
102834 11.000000
102885 -63.000000
102936 -16.000000
102988 462.000000
103037 -59.000000
103088 -67.000000
103142 -1.000000
103199 501.000000
103249 -93.000000
103305 -40.000000
103357 -27.000000
103415 30.000000
103473 -17.000000
103515 -33.000000
103568 -14.000000
103689 -58.000000
103733 60.000000
103787 -72.000000
103845 -49.000000
103892 -58.000000
103939 -87.000000
103987 21.000000
104031 -6.000000
104080 -22.000000
104129 -27.000000
104180 29.000000
104234 34.000000
104284 37.000000
104338 101.000000
104387 -40.000000
104437 -75.000000
104495 413.000000
104542 -8.000000
104591 181.000000
104641 1567.000000
104691 223.000000
104742 -82.000000
104881 -71.000000
104931 341.000000
104980 -6.000000
105028 10.000000
105079 -25.000000
105133 -71.000000
105187 -7.000000
105245 92.000000
105291 126.000000
105339 -43.000000
105387 40.000000
105445 474.000000
105488 170.000000
105533 948.000000
105577 33.000000
105629 302.000000
105673 -39.000000
105722 -74.000000
105773 -93.000000
105825 -80.000000
105883 -104.000000
105936 -33.000000
105989 -74.000000
106042 -44.000000
106094 92.000000
106145 774.000000
106201 110.000000
106254 228.000000
106308 154.000000
106359 960.000000
106409 2948.000000
106459 6967.000000
106513 6984.000000
106562 6559.000000
106618 14127.000000
106672 5448.000000
106720 722.000000
106771 7479.000000
106822 650.000000
106879 339.000000
106935 13623.000000
106981 4587.000000
107024 7006.000000
107070 774.000000
107216 8041.000000
107267 2932.000000
107325 120.000000
107383 -39.000000
107439 37.000000
107486 82.000000
107541 126.000000
107599 132.000000
107650 672.000000
107705 1144.000000
107755 375.000000
107813 1275.000000
107869 -12.000000
107918 2853.000000
107965 445.000000
108015 433.000000
108063 52.000000
108113 59.000000
108166 1.000000
108224 63.000000
108274 356.000000
108321 157.000000
108363 325.000000
108412 544.000000
108456 159.000000
108504 122.000000
108553 99.000000
108598 -6.000000
108643 -29.000000
108690 353.000000
108732 54.000000
108778 60.000000
108827 405.000000
108878 115.000000
108934 8.000000
108986 36.000000
109036 127.000000
109093 79.000000
109141 80.000000
109191 404.000000
109236 116.000000
109288 569.000000
109342 517.000000
109392 711.000000
109441 110.000000
109488 554.000000
109538 286.000000
109582 120.000000
109629 158.000000
109681 731.000000
109733 20.000000
109780 247.000000
109832 241.000000
109882 179.000000
109926 241.000000
109973 328.000000
110023 93.000000
110069 221.000000
110120 116.000000
110165 164.000000
110220 551.000000
110266 309.000000
110316 201.000000
110361 162.000000
110410 157.000000
110457 359.000000
110510 178.000000
110556 2298.000000
110604 7.000000
110657 357.000000
110707 134.000000
110749 -56.000000
110806 59.000000
110848 -81.000000
110899 -1.000000
110949 -88.000000
111002 -90.000000
111058 -87.000000
111104 -76.000000
111157 -5.000000
111214 199.000000
111272 181.000000
111321 -31.000000
111374 -37.000000
111424 222.000000
111474 353.000000
111527 -22.000000
111577 177.000000
111624 25.000000
111674 46.000000
111721 -10.000000
111774 -3.000000
111828 214.000000
111878 6.000000
111927 -6.000000
111976 191.000000
112034 191.000000
112084 41.000000
112136 -64.000000
112192 199.000000
112246 122.000000
112299 167.000000
112346 118.000000
112395 174.000000
112447 -22.000000
112494 176.000000
112540 -49.000000
112585 -23.000000
112630 47.000000
112677 226.000000
112732 120.000000
112777 22.000000
112833 43.000000
112882 111.000000
112928 204.000000
112971 -9.000000
113017 102.000000
113060 824.000000
113104 24.000000
113162 1099.000000
113208 219.000000
113261 46.000000
113308 36.000000
113355 -19.000000
113401 133.000000
113456 3636.000000
113505 502.000000
113553 201.000000
113601 214.000000
113644 270.000000
113687 24716.000000
113731 70.000000
113779 155.000000
113829 111.000000
113882 144.000000
113928 -71.000000
113986 9.000000
114036 328.000000
114088 49.000000
114140 84.000000
114197 185.000000
114241 314.000000
114287 118.000000
114344 278.000000
114392 126.000000
114445 218.000000
114493 185.000000
114551 -77.000000
114606 832.000000
114663 152.000000
114714 648.000000
114765 92.000000
114811 199.000000
114854 178.000000
114896 36.000000
114952 11.000000
115008 2232.000000
115054 259.000000
115105 7.000000
115159 -26.000000
115202 26.000000
115249 48.000000
115298 646.000000
115340 120.000000
115385 5.000000
115435 33.000000
115479 550.000000
115521 -5.000000
115570 -12.000000
115614 68.000000
115663 42.000000
115712 -44.000000
115761 136.000000
115803 219.000000
115848 21.000000
115902 -2.000000
115947 -16.000000
115999 120.000000
116055 -40.000000
116100 60.000000
116152 50.000000
116196 225.000000
116240 12.000000
116282 -24.000000
116332 139.000000
116384 85.000000
116438 -9.000000
116488 -21.000000
116537 47.000000
116590 -82.000000
116634 -59.000000
116690 -15.000000
116740 615.000000
116782 7.000000
116832 -9.000000
116885 50.000000
116935 16.000000
116985 -22.000000
117035 6.000000
117085 -37.000000
117128 -86.000000
117183 273.000000
117233 -74.000000
117283 16.000000
117336 8.000000
117391 432.000000
117443 132.000000
117493 80.000000
117544 318.000000
117598 373.000000
117652 235.000000
117700 169.000000
117754 426.000000
117800 319.000000
117852 455.000000
117943 83.000000
117996 709.000000
118054 227.000000
118159 774.000000
118215 374.000000
118265 672.000000
118322 907.000000
118485 505.000000
118531 1328.000000
118580 792.000000
118638 1142.000000
118759 372.000000
118814 275.000000
118862 25.000000
118912 -37.000000
118966 1088.000000
119094 263.000000
119139 113.000000
119181 51.000000
119231 161.000000
119276 1245.000000
119318 684.000000
119369 86.000000
119411 53.000000
119461 11334.000000
119508 491.000000
119553 126.000000
119600 111.000000
119642 94.000000
119689 383.000000
119737 362.000000
119781 334.000000
119833 583.000000
119888 508.000000
119943 630.000000
119993 -44.000000
120051 -66.000000
120101 111.000000
120158 200.000000
120208 104.000000
120260 254.000000
120311 172.000000
120361 178.000000
120411 339.000000
120453 36.000000
120499 2.000000
120549 304.000000
120600 147.000000
120644 171.000000
120689 91.000000
120740 48.000000
120791 287.000000
120846 35.000000
120894 103.000000
120944 134.000000
120987 304.000000
121042 801.000000
121087 127.000000
121137 20623.000000
121183 9.000000
121241 8.000000
121289 159.000000
121339 134.000000
121391 -34.000000
121440 257.000000
121489 20.000000
121539 188.000000
121582 194.000000
121628 182.000000
121677 245.000000
121724 9.000000
121770 69.000000
121820 -39.000000
121930 3.000000
121980 1.000000
122031 139.000000
122080 234.000000
122125 1113.000000
122169 -56.000000
122217 -30.000000
122264 -97.000000
122393 493.000000
122447 -76.000000
122558 -75.000000
122615 -55.000000
122657 -67.000000
122708 382.000000
122757 -65.000000
122807 339.000000
122855 -67.000000
122910 -24.000000
122952 -68.000000
123005 -13.000000
123055 220.000000
123105 -7.000000
123155 10.000000
123202 15.000000
123252 -63.000000
123372 -89.000000
123473 -34.000000
123523 167.000000
123581 78.000000
123709 467.000000
123760 562.000000
123816 1010.000000
123867 1173.000000
124116 1040.000000
124174 992.000000
124227 233.000000
124281 503.000000
124338 614.000000
124383 647.000000
124432 1074.000000
124490 795.000000
124545 226.000000
124592 780.000000
124640 597.000000
124692 847.000000
124741 481.000000
124795 145.000000
124837 130.000000
124885 416.000000
124932 370.000000
124979 396.000000
125024 300.000000
125074 478.000000
125125 423.000000
125173 22.000000
125223 639.000000
125276 165.000000
125328 798.000000
125372 247.000000
125419 436.000000
125468 581.000000
125513 852.000000
125565 460.000000
125609 548.000000
125666 510.000000
125722 64.000000
125770 -37.000000
125819 442.000000
125870 15.000000
125920 357.000000
125962 581.000000
126008 519.000000
126062 306.000000
126120 37.000000
126169 79.000000
126226 -19.000000
126276 6.000000
126326 169.000000
126368 241.000000
126417 474.000000
126463 1510.000000
126513 15886.000000
126666 620.000000
126712 951.000000
126761 150.000000
126808 41.000000
126865 -38.000000
126915 111.000000
126967 -11.000000
127025 669.000000
127080 556.000000
127132 598.000000
127183 563.000000
127239 682.000000
127292 644.000000
127347 491.000000
127403 856.000000
127445 169.000000
127491 58.000000
127533 88.000000
127582 -88.000000
127632 283.000000
127674 34.000000
127718 -31.000000
127760 3.000000
127816 -73.000000
127943 76.000000
127997 320.000000
128046 11288.000000
128089 -22.000000
128131 -90.000000
128182 15.000000
128237 -65.000000
128291 98.000000
128345 -61.000000
128388 -43.000000
128438 -64.000000
128484 2690.000000
128527 -72.000000
128585 -98.000000
128640 -64.000000
128691 232.000000
128738 1594.000000
128780 -88.000000
128834 421.000000
128884 -91.000000
128934 -82.000000
128985 -36.000000
129042 -34.000000
129093 18.000000
129135 28.000000
129177 146.000000
129235 -97.000000
129287 -34.000000
129338 -44.000000
129392 52.000000
129441 -81.000000
129498 -8.000000
129628 362.000000
129849 -82.000000
129906 -34.000000
130066 252.000000
130115 1814.000000
130159 -1.000000
130215 89.000000
130272 68.000000
130324 2.000000
130369 -18.000000
130423 -64.000000
130479 -34.000000
130537 -14.000000
130595 -16.000000
130640 142.000000
130685 116.000000
130734 -61.000000
130777 -42.000000
130827 -17.000000
130873 -41.000000
130915 -32.000000
130965 49.000000
131011 -25.000000
131053 -70.000000
131102 92.000000
131152 430.000000
131196 -32.000000
131244 -64.000000
131298 159.000000
131346 -34.000000
131393 -74.000000
131443 1040.000000
131491 4.000000
131546 -40.000000
131598 3344.000000
131650 -97.000000
131701 43.000000
131751 70.000000
131796 84.000000
131846 -10.000000
131892 -37.000000
131940 974.000000
131983 -11.000000
132035 200.000000
132082 43.000000
132132 145.000000
132178 -51.000000
132228 -74.000000
132286 -11.000000
132333 610.000000
132378 380.000000
132425 -27.000000
132475 -71.000000
132530 -11.000000
132587 -38.000000
132635 381.000000
132683 79.000000
132729 -89.000000
132781 4.000000
132839 526.000000
132885 187.000000
132928 -52.000000
132982 -62.000000
133027 69.000000
133077 56.000000
133122 -24.000000
133165 -72.000000
133214 283.000000
133265 -23.000000
133318 -61.000000
133368 144.000000
133415 27320.000000
133468 -88.000000
133517 -42.000000
133565 -79.000000
133620 -79.000000
133674 472.000000
133724 296.000000
133780 -68.000000
133832 -30.000000
133883 2.000000
133940 151.000000
133995 -63.000000
134050 44.000000
134106 35.000000
134159 73.000000
134213 589.000000
134256 -85.000000
134306 -38.000000
134349 -79.000000
134403 19.000000
134450 -93.000000
134502 29.000000
134552 -23.000000
134598 -9.000000
134644 -4.000000
134689 -70.000000
134734 -58.000000
134789 -95.000000
134846 3.000000
134889 -87.000000
134942 100.000000
134993 318.000000
135038 -66.000000
135084 486.000000
135134 -74.000000
135192 -92.000000
135237 -87.000000
135280 -30.000000
135325 86.000000
135367 -32.000000
135409 -58.000000
135459 -36.000000
135505 -45.000000
135554 52.000000
135604 -31.000000
135656 -81.000000
135713 -64.000000
135760 69.000000
135810 -81.000000
135863 -41.000000
135908 -91.000000
135959 -27.000000
136011 -80.000000
136060 -54.000000
136106 177.000000
136151 284.000000
136197 -48.000000
136250 590.000000
136303 -50.000000
136351 44.000000
136403 2.000000
136453 36.000000
136503 -88.000000
136556 -25.000000
136608 -96.000000
136662 116.000000
136717 450.000000
136761 -85.000000
136874 -96.000000
136932 166.000000
136984 -93.000000
137039 40.000000
137083 -34.000000
137139 -62.000000
137197 -77.000000
137249 4.000000
137303 9.000000
137356 46.000000
137404 -86.000000
137457 52.000000
137508 38.000000
137554 27.000000
137597 92.000000
137648 117.000000
137697 208.000000
137751 0.000000
137805 612.000000
137853 9235.000000
137901 580.000000
137943 268.000000
137992 175.000000
138040 485.000000
138097 619.000000
138144 256.000000
138200 143.000000
138256 1347.000000
138302 77.000000
138349 117.000000
138399 311.000000
138449 305.000000
138496 162.000000
138542 1458.000000
138594 1565.000000
138641 33.000000
138686 -29.000000
138742 247.000000
138793 319.000000
138845 4.000000
138896 319.000000
138940 453.000000
138988 214.000000
139031 239.000000
139081 170.000000
139129 97.000000
139171 221.000000
139229 487.000000
139286 289.000000
139335 241.000000
139387 619.000000
139436 500.000000
139485 99.000000
139539 146.000000
139589 61.000000
139634 156.000000
139682 97.000000
139736 38.000000
139788 -49.000000
139844 235.000000
139898 317.000000
139944 651.000000
139999 -51.000000
140049 264.000000
140093 262.000000
140149 -12.000000
140199 88.000000
140253 238.000000
140304 189.000000
140356 745.000000
140402 66.000000
140454 172.000000
140504 -48.000000
140554 -42.000000
140597 -91.000000
140653 -77.000000
140709 -48.000000
140766 302.000000
140812 100.000000
140856 -54.000000
140906 -97.000000
140958 -31.000000
141011 50.000000
141065 121.000000
141115 -83.000000
141165 14.000000
141220 -31.000000
141278 36.000000
141334 51.000000
141385 -72.000000
141443 -50.000000
141488 71.000000
141530 -44.000000
141576 -42.000000
141623 333.000000
141665 -77.000000
141714 -15.000000
141758 68.000000
141811 -52.000000
141869 -50.000000
141917 -68.000000
141966 18.000000
142011 136.000000
142056 -76.000000
142099 -41.000000
142152 -38.000000
142201 -70.000000
142255 30.000000
142305 167.000000
142357 -63.000000
142401 754.000000
142445 1757.000000
142488 -84.000000
142535 -48.000000
142593 -80.000000
142651 -98.000000
142706 -60.000000
142756 -29.000000
142813 -18.000000
142866 -64.000000
142916 178.000000
142961 124.000000
143006 317.000000
143055 15.000000
143112 -51.000000
143154 24.000000
143208 1.000000
143261 -2.000000
143315 -71.000000
143366 186.000000
143411 8.000000
143462 -42.000000
143517 -73.000000
143569 13.000000
143625 33.000000
143667 13.000000
143717 17.000000
143761 56.000000
143811 61.000000
143853 -67.000000
143909 -9.000000
143951 -61.000000
144000 -54.000000
144042 -50.000000
144098 -16.000000
144156 -19.000000
144212 -72.000000
144268 24.000000
144313 52.000000
144366 22.000000
144421 121.000000
144463 -15.000000
144514 158.000000
144568 69.000000
144613 45.000000
144665 -20.000000
144707 -1.000000
144751 323.000000
144799 155.000000
144856 58.000000
144906 -29.000000
144948 964.000000
144994 25.000000
145036 -41.000000
145086 -30.000000
145137 -87.000000
145188 -53.000000
145241 -30.000000
145299 -5.000000
145350 28.000000
145400 -43.000000
145445 270.000000
145497 143.000000
145553 260.000000
145603 133.000000
145658 -50.000000
145713 93.000000
145770 96.000000
145816 183.000000
145862 94.000000
145906 238.000000
145953 37.000000
146004 180.000000
146048 61.000000
146098 -19.000000
146156 1609.000000
146200 59.000000
146250 228.000000
146301 414.000000
146357 233.000000
146405 340.000000
146461 215.000000
146505 886.000000
146558 548.000000
146608 301.000000
146654 281.000000
146696 465.000000
146740 187.000000
146797 89.000000
146846 143.000000
146895 112.000000
146943 986.000000
146992 204.000000
147039 274.000000
147085 286.000000
147138 197.000000
147183 86.000000
147230 168.000000
147287 163.000000
147332 42.000000
147374 -45.000000
147423 -94.000000
147481 -54.000000
147532 -49.000000
147577 13.000000
147630 135.000000
147687 175.000000
147743 287.000000
147794 148.000000
147848 553.000000
147902 397.000000
147952 557.000000
148009 406.000000
148058 810.000000
148109 674.000000
148160 -5.000000
148202 400.000000
148250 75.000000
148299 1268.000000
148344 354.000000
148394 208.000000
148444 224.000000
148497 300.000000
148547 170.000000
148589 603.000000
148637 107.000000
148685 526.000000
148735 255.000000
148784 137.000000
148829 151.000000
148884 618.000000
148934 409.000000
148987 138.000000
149031 887.000000
149080 423.000000
149130 321.000000
149179 211.000000
149235 323.000000
149285 475.000000
149335 449.000000
149384 199.000000
149437 196.000000
149492 -57.000000
149542 340.000000
149591 180.000000
149639 245.000000
149684 -79.000000
149735 480.000000
149781 313.000000
149833 265.000000
149891 -46.000000
149940 172.000000
149986 424.000000
150041 6.000000
150099 326.000000
150156 513.000000
150201 208.000000
150256 667.000000
150309 124.000000
150356 -61.000000
150407 318.000000
150462 204.000000
150518 155.000000
150569 89.000000
150627 -9.000000
150677 -34.000000
150719 161.000000
150769 -88.000000
150813 -47.000000
150859 448.000000
150904 -52.000000
150954 432.000000
151004 -25.000000
151051 8962.000000
151094 37.000000
151149 -40.000000
151200 2401.000000
151250 -79.000000
151298 -69.000000
151353 23.000000
151395 -48.000000
151445 -80.000000
151500 528.000000
151554 -63.000000
151612 -3.000000
151659 139.000000
151714 -4.000000
151757 -81.000000
151812 -85.000000
151861 357.000000
151918 134.000000
151971 -92.000000
152025 -68.000000
152083 2224.000000
152136 -15.000000
152193 -25.000000
152245 -69.000000
152301 121.000000
152348 112.000000
152400 -72.000000
152446 -40.000000
152496 -36.000000
152553 -69.000000
152606 -49.000000
152659 -41.000000
152711 -62.000000
152764 -79.000000
152822 -25.000000
152870 -73.000000
152912 -90.000000
152969 -70.000000
153024 -38.000000
153072 -40.000000
153115 -43.000000
153165 1.000000
153222 23.000000
153279 4.000000
153328 -98.000000
153379 -80.000000
153434 -93.000000
153487 -48.000000
153539 1809.000000
153588 -61.000000
153638 66.000000
153688 -74.000000
153732 24.000000
153785 -12.000000
153837 76.000000
153887 106.000000
153934 234.000000
153981 -90.000000
154027 320.000000
154074 219.000000
154131 73.000000
154181 108.000000
154229 384.000000
154283 -74.000000
154334 329.000000
154376 -13.000000
154432 -54.000000
154483 -66.000000
154532 -62.000000
154666 -58.000000
154716 -69.000000
154774 48.000000
154828 -45.000000
154879 -79.000000
154937 7.000000
154992 105.000000
155040 -31.000000
155086 137.000000
155138 259.000000
155184 -83.000000
155235 83.000000
155286 343.000000
155328 -87.000000
155378 293.000000
155430 39.000000
155488 -23.000000
155544 -43.000000
155594 -50.000000
155646 508.000000
155695 -46.000000
155737 169.000000
155789 7644.000000
155839 -60.000000
155895 -84.000000
155949 -48.000000
156001 -70.000000
156058 -83.000000
156114 109.000000
156159 7.000000
156216 -56.000000
156274 -55.000000
156328 14.000000
156385 -59.000000
156428 12.000000
156476 -12.000000
156522 -48.000000
156580 -80.000000
156630 -71.000000
156680 -60.000000
156730 244.000000
156783 -70.000000
156826 115.000000
156875 861.000000
156930 -35.000000
156978 -51.000000
157034 -4.000000
157083 -39.000000
157130 -41.000000
157179 2143.000000
157231 27.000000
157282 -86.000000
157339 -48.000000
157385 -78.000000
157435 -57.000000
157481 -45.000000
157538 -10.000000
157594 -24.000000
157652 -48.000000
157710 173.000000
157760 9.000000
157811 29.000000
157857 0.000000
157902 30.000000
157951 233.000000
158006 17.000000
158063 542.000000
158118 -11.000000
158172 64.000000
158223 22.000000
158276 292.000000
158329 -48.000000
158386 48.000000
158433 -53.000000
158482 -33.000000
158535 -84.000000
158591 -33.000000
158640 94.000000
158693 -26.000000
158743 505.000000
158787 -60.000000
158841 -31.000000
158899 60.000000
158953 96.000000
158995 34.000000
159046 15.000000
159102 42.000000
159152 107.000000
159208 -92.000000
159252 46.000000
159307 22.000000
159359 46.000000
159409 42.000000
159467 156.000000
159517 27.000000
159570 -56.000000
159614 35.000000
159661 177.000000
159710 3.000000
159759 -15.000000
159802 1.000000
159858 -38.000000
159908 24.000000
159956 75.000000
160007 20.000000
160058 11.000000
160116 436.000000
160174 -7.000000
160229 34.000000
160275 1406.000000
160318 7.000000
160375 95.000000
160431 -49.000000
160477 7.000000
160532 174.000000
160586 244.000000
160637 3927.000000
160682 71.000000
160727 35.000000
160778 306.000000
160831 -89.000000
160878 45.000000
160922 -1.000000
160969 263.000000
161012 -73.000000
161070 -2.000000
161127 -66.000000
161179 -82.000000
161231 -40.000000
161284 24.000000
161339 -35.000000
161384 -56.000000
161436 -35.000000
161488 131.000000
161538 24.000000
161590 64.000000
161640 -49.000000
161691 -30.000000
161736 670.000000
161786 702.000000
161842 19.000000
161894 175.000000
161946 -42.000000
162003 -18.000000
162127 -37.000000
162182 117.000000
162239 3892.000000
162296 279.000000
162343 261.000000
162398 615.000000
162448 560.000000
162505 765.000000
162555 861.000000
162611 803.000000
162659 980.000000
162715 868.000000
162767 1305.000000
162816 264.000000
162863 934.000000
162920 528.000000
162970 493.000000
163027 247.000000
163071 628.000000
163127 268.000000
163184 338.000000
163231 -7.000000
163275 1066.000000
163325 895.000000
163383 426.000000
163432 297.000000
163480 300.000000
163537 152.000000
163589 277.000000
163636 102.000000
163686 105.000000
163732 1304.000000
163782 434.000000
163828 471.000000
163874 631.000000
163931 124.000000
163973 140.000000
164020 -79.000000
164073 86.000000
164123 39.000000
164181 383.000000
164232 499.000000
164286 365.000000
164344 590.000000
164398 715.000000
164448 74.000000
164500 249.000000
164548 13.000000
164594 298.000000
164639 -66.000000
164697 19.000000
164755 -92.000000
164858 -87.000000
164916 -99.000000
164972 23.000000
165028 -92.000000
165086 -61.000000
165143 -7.000000
165201 47.000000
165259 -79.000000
165317 -64.000000
165368 94.000000
165423 -69.000000
165476 -71.000000
165530 -37.000000
165582 295.000000
165630 4.000000
165680 238.000000
165722 -54.000000
165774 -31.000000
165824 1008.000000
165870 372.000000
165919 -49.000000
165967 -26.000000
166014 -66.000000
166064 11.000000
166110 -69.000000
166156 -33.000000
166200 1612.000000
166243 -62.000000
166291 81.000000
166340 -55.000000
166396 60.000000
166449 -64.000000
166500 -30.000000
166554 -10.000000
166605 163.000000
166657 -3.000000
166713 98.000000
166771 109.000000
166821 66.000000
166873 -62.000000
166918 -38.000000
166962 -79.000000
167014 -63.000000
167058 16815.000000
167116 -47.000000
167173 -2.000000
167229 -77.000000
167286 -51.000000
167337 49.000000
167387 -67.000000
167444 -87.000000
167498 -36.000000
167555 -99.000000
167613 -88.000000
167663 -99.000000
167718 -26.000000
167775 1115.000000
167833 -92.000000
167891 -91.000000
167945 -44.000000
167990 2764.000000
168032 1522.000000
168088 -81.000000
168140 47.000000
168190 27.000000
168233 445.000000
168281 -54.000000
168334 1431.000000
168376 -37.000000
168432 -82.000000
168490 -52.000000
168536 -14.000000
168579 717.000000
168632 66.000000
168685 -70.000000
168733 -29.000000
168777 -33.000000
168821 -37.000000
168879 -79.000000
168923 -6.000000
168973 -66.000000
169015 -93.000000
169069 -30.000000
169117 -78.000000
169167 15.000000
169216 -57.000000
169265 325.000000
169316 646.000000
169363 106.000000
169405 23.000000
169449 149.000000
169499 -62.000000
169551 -9.000000
169607 -42.000000
169661 -79.000000
169712 -104.000000
169762 106.000000
169813 465.000000
169863 -49.000000
169913 43.000000
169970 51.000000
170020 -72.000000
170066 -85.000000
170120 -75.000000
170173 -20.000000
170222 -70.000000
170277 -46.000000
170326 -70.000000
170372 -62.000000
170415 -69.000000
170465 -55.000000
170513 -46.000000
170557 -32.000000
170608 -28.000000
170661 -59.000000
170715 -79.000000
170762 124.000000
170811 -21.000000
170863 -77.000000
170918 113.000000
170967 -89.000000
171021 -57.000000
171070 -48.000000
171126 -38.000000
171176 15.000000
171227 1.000000
171279 -59.000000
171336 -37.000000
171388 -53.000000
171431 -71.000000
171488 -92.000000
171538 -64.000000
171590 -91.000000
171709 -80.000000
171759 -66.000000
171813 -36.000000
171857 -87.000000
171912 -59.000000
171966 53.000000
172023 31.000000
172065 39.000000
172122 -68.000000
172169 -32.000000
172219 512.000000
172270 393.000000
172325 21.000000
172375 -90.000000
172548 34.000000
172599 -62.000000
172651 -69.000000
172706 -91.000000
172759 69.000000
172811 124.000000
172864 54.000000
172922 -79.000000
172980 112.000000
173029 -71.000000
173079 -98.000000
173134 -90.000000
173186 -5.000000
173228 115.000000
173278 -38.000000
173325 106.000000
173453 26.000000
173503 -71.000000
173556 773.000000
173599 -50.000000
173648 -41.000000
173706 -49.000000
173856 -31.000000
173912 190.000000
173965 -64.000000
174020 -30.000000
174072 43.000000
174190 -58.000000
174240 -50.000000
174295 -32.000000
174353 -32.000000
174403 558.000000
174450 4.000000
174492 145.000000
174542 -40.000000
174592 84.000000
174639 62.000000
174697 -10.000000
174748 -52.000000
174798 -61.000000
174843 -9.000000
174885 -18.000000
174935 -35.000000
175037 -38.000000
175093 21.000000
175140 -31.000000
175196 269.000000
175326 334.000000
175383 160.000000
175433 -66.000000
175485 282.000000
175536 569.000000
175579 -12.000000
175636 33.000000
175755 -32.000000
175804 -27.000000
175849 53.000000
175894 85.000000
175944 135.000000
175994 -51.000000
176041 -3.000000
176085 147.000000
176128 848.000000
176176 -61.000000
176221 -54.000000
176273 -40.000000
176327 -61.000000
176378 44.000000
176420 -73.000000
176477 -51.000000
176533 58.000000
176583 19.000000
176633 183.000000
176682 -1.000000
176724 -35.000000
176771 -87.000000
176828 -60.000000
176875 137.000000
176927 -82.000000
176971 175.000000
177021 252.000000
177073 286.000000
177120 -52.000000
177177 -38.000000
177231 491.000000
177273 4024.000000
177320 -69.000000
177372 -78.000000
177429 -48.000000
177517 -80.000000
177567 -71.000000
177610 8.000000
177660 -52.000000
177774 -77.000000
177820 -46.000000
177872 -82.000000
177920 1991.000000
177968 358.000000
178024 -5.000000
178075 -44.000000
178123 -16.000000
178171 -42.000000
178228 -8.000000
178276 55.000000
178319 137.000000
178364 17.000000
178412 -8.000000
178459 167.000000
178508 -1.000000
178558 -63.000000
178608 -56.000000
178664 -34.000000
178720 90.000000
178777 104.000000
178829 -43.000000
178883 -38.000000
178926 1338.000000
178979 -60.000000
179031 117.000000
179079 -17.000000
179125 257.000000
179176 197.000000
179324 71.000000
179373 -25.000000
179417 -87.000000
179468 30.000000
179517 15.000000
179561 154.000000
179603 527.000000
179653 -26.000000
179703 14.000000
179755 86.000000
179803 -46.000000
179846 -71.000000
179904 29.000000
179957 75.000000
180005 -32.000000
180139 50.000000
180197 1491.000000
180240 -34.000000
180290 64.000000
180346 225.000000
180397 -19.000000
180443 103.000000
180487 -60.000000
180532 2251.000000
180579 39.000000
180621 26.000000
180674 -15.000000
180728 162.000000
180776 2063.000000
180826 -19.000000
180883 187.000000
180926 -13.000000
180979 33.000000
181027 -9.000000
181077 33.000000
181127 6839.000000
181175 177.000000
181228 -85.000000
181276 108.000000
181332 189.000000
181378 127.000000
181432 -31.000000
181488 -3.000000
181542 202.000000
181590 165.000000
181640 203.000000
181684 582.000000
181734 -40.000000
181789 54.000000
181904 28.000000
181954 18.000000
182007 -53.000000
182060 41.000000
182102 -84.000000
182159 -65.000000
182209 11.000000
182255 -62.000000
182312 49.000000
182361 -42.000000
182412 23.000000
182468 8.000000
182512 2329.000000
182555 -26.000000
182612 75.000000
182662 -32.000000
182706 44.000000
182754 -64.000000
182801 565.000000
182845 4.000000
182900 35.000000
182956 152.000000
183007 10.000000
183049 19.000000
183097 138.000000
183147 474.000000
183189 20.000000
183240 76.000000
183283 41.000000
183325 73.000000
183370 5.000000
183414 -78.000000
183462 64.000000
183514 177.000000
183556 77.000000
183599 185.000000
183656 -32.000000
183704 -34.000000
183759 15.000000
183804 134.000000
183853 437.000000
183970 -60.000000
184015 -54.000000
184067 -89.000000
184115 -35.000000
184166 -21.000000
184213 -64.000000
184261 -50.000000
184317 -79.000000
184375 28.000000
184428 -5.000000
184475 12.000000
184523 242.000000
184573 -29.000000
184618 62.000000
184664 -92.000000
184720 64.000000
184766 516.000000
184815 -43.000000
184865 16.000000
184909 -69.000000
184965 -78.000000
185016 -17.000000
185066 -79.000000
185116 -72.000000
185167 -52.000000
185214 205.000000
185258 64.000000
185301 -69.000000
185348 257.000000
185391 -35.000000
185439 -15.000000
185483 403.000000
185541 -68.000000
185587 -41.000000
185639 -76.000000
185686 -45.000000
185733 11.000000
185788 -56.000000
185841 -25.000000
185888 24.000000
185937 -62.000000
185988 77.000000
186031 181.000000
186089 -75.000000
186134 -24.000000
186189 65.000000
186236 896.000000
186287 365.000000
186338 2960.000000
186387 20.000000
186438 103.000000
186487 -6.000000
186535 -75.000000
186585 381.000000
186635 -73.000000
186682 -89.000000
186830 -30.000000
186877 -76.000000
187002 -87.000000
187047 -41.000000
187094 -52.000000
187139 -13.000000
187195 399.000000
187247 -45.000000
187304 -58.000000
187439 30.000000
187483 -66.000000
187601 -100.000000
187659 4123.000000
187717 -9.000000
187773 -40.000000
187827 -59.000000
187883 195.000000
187940 -93.000000
187996 740.000000
188053 -57.000000
188111 -68.000000
188163 206.000000
188213 233.000000
188265 18.000000
188317 349.000000
188364 174.000000
188417 110.000000
188467 -77.000000
188523 -94.000000
188574 -80.000000
188619 -43.000000
188673 -28.000000
188789 -57.000000
188841 740.000000
188892 209.000000
188944 -20.000000
188996 49.000000
189108 -41.000000
189162 -52.000000
189217 -34.000000
189272 -69.000000
189321 -47.000000
189363 -72.000000
189421 -94.000000
189471 275.000000
189515 739.000000
189560 -81.000000
189618 -27.000000
189674 -40.000000
189725 -76.000000
189783 -57.000000
189826 -90.000000
189880 -83.000000
189923 623.000000
189969 -30.000000
190019 -47.000000
190074 -82.000000
190121 -13.000000
190178 -25.000000
190234 1566.000000
190284 -52.000000
190328 24.000000
190386 -73.000000
190443 -68.000000
190493 -83.000000
190544 224.000000
190592 -56.000000
190650 994.000000
190700 -34.000000
190746 618.000000
190792 24.000000
190836 337.000000
191005 37.000000
191049 -61.000000
191101 -90.000000
191156 -18.000000
191201 -46.000000
191258 182.000000
191301 -31.000000
191350 -25.000000
191406 -21.000000
191462 5.000000
191518 17.000000
191569 -3.000000
191618 -16.000000
191675 -54.000000
191730 460.000000
191779 126.000000
191829 160.000000
191883 242.000000
191939 245.000000
191986 39.000000
192028 78.000000
192077 -81.000000
192122 365.000000
192176 387.000000
192220 83.000000
192269 112.000000
192315 977.000000
192365 294.000000
192409 497.000000
192459 92.000000
192508 326.000000
192552 252.000000
192603 3657.000000
192652 616.000000
192702 461.000000
192756 190.000000
192804 126.000000
192854 608.000000
192908 298.000000
192965 73.000000
193014 7.000000
193065 -14.000000
193108 411.000000
193158 102.000000
193204 338.000000
193255 -3.000000
193304 -22.000000
193354 23.000000
193398 151.000000
193442 174.000000
193500 273.000000
193550 767.000000
193598 1874.000000
193641 86.000000
193689 -33.000000
193739 -81.000000
193797 -4.000000
193847 125.000000
193902 37.000000
194002 192.000000
194055 658.000000
194107 700.000000
194159 55.000000
194209 91.000000
194258 98.000000
194303 513.000000
194352 363.000000
194407 266.000000
194460 157.000000
194511 181.000000
194553 99.000000
194603 248.000000
194750 767.000000
194806 177.000000
194859 602.000000
194904 163.000000
194953 516.000000
194997 154.000000
195047 16605.000000
195097 1731.000000
195140 466.000000
195190 -20.000000
195232 -57.000000
195288 -2.000000
195341 560.000000
195393 216.000000
195450 52.000000
195496 244.000000
195542 101.000000
195591 292.000000
195639 163.000000
195688 201.000000
195734 183.000000
195783 555.000000
195833 181.000000
195883 417.000000
195936 280.000000
195992 468.000000
196043 283.000000
196085 378.000000
196130 462.000000
196183 268.000000
196228 418.000000
196285 5534.000000
196337 -1.000000
196385 533.000000
196436 146.000000
196494 -42.000000
196552 414.000000
196606 211.000000
196660 636.000000
196703 178.000000
196751 47.000000
196793 37.000000
196836 98.000000
196882 -50.000000
196926 324.000000
196984 21.000000
197032 -42.000000
197079 182.000000
197134 1720.000000
197179 247.000000
197226 6.000000
197268 91.000000
197314 807.000000
197371 152.000000
197421 57.000000
197468 205.000000
197522 96.000000
197575 -97.000000
197625 1155.000000
197678 1096.000000
197722 217.000000
197773 85.000000
197820 112.000000
197869 204.000000
197915 207.000000
197960 705.000000
198015 186.000000
198065 311.000000
198107 122.000000
198155 438.000000
198198 271.000000
198251 70.000000
198293 311.000000
198343 2323.000000
198385 459.000000
198439 309.000000
198487 315.000000
198530 224.000000
198580 97.000000
198636 77.000000
198691 47.000000
198744 414.000000
198793 145.000000
198839 361.000000
198889 86.000000
198933 285.000000
198986 326.000000
199028 -58.000000
199078 -84.000000
199135 4.000000
199181 -57.000000
199231 -27.000000
199273 -43.000000
199326 -59.000000
199377 405.000000
199423 62.000000
199467 33.000000
199510 -6.000000
199558 -74.000000
199612 -40.000000
199664 31.000000
199720 -36.000000
199774 -31.000000
199820 -52.000000
199874 -50.000000
199926 -25.000000
199977 262.000000
200028 -45.000000
200078 -82.000000
200132 -60.000000
200183 169.000000
200238 1719.000000
200285 -38.000000
200335 -26.000000
200383 -86.000000
200434 579.000000
200476 -90.000000
200529 -38.000000
200587 2370.000000
200631 -51.000000
200689 -19.000000
200747 -14.000000
200797 94.000000
200851 14.000000
200896 373.000000
200949 249.000000
200993 320.000000
201041 576.000000
201097 69.000000
201146 329.000000
201197 939.000000
201252 91.000000
201298 40.000000
201342 238.000000
201390 -4.000000
201440 149.000000
201484 119.000000
201534 20.000000
201587 252.000000
201630 124.000000
201678 527.000000
201725 156.000000
201778 -1.000000
201832 10.000000
201882 -37.000000
201928 425.000000
201980 93.000000
202027 143.000000
202074 129.000000
202118 80.000000
202175 135.000000
202221 333.000000
202263 335.000000
202311 55.000000
202354 4651.000000
202404 -67.000000
202454 -78.000000
202509 36.000000
202567 -97.000000
202623 -49.000000
202681 -64.000000
202734 1296.000000
202785 3754.000000
202832 1033.000000
202886 -26.000000
202933 -51.000000
202985 -74.000000
203037 199.000000
203085 44.000000
203140 -44.000000
203195 -28.000000
203245 -56.000000
203294 31.000000
203339 -8.000000
203384 -38.000000
203435 89.000000
203480 35.000000
203531 -58.000000
203576 -70.000000
203627 -46.000000
203683 -55.000000
203728 -37.000000
203777 -56.000000
203832 110.000000
203881 -68.000000
203928 -45.000000
203978 -67.000000
204028 34.000000
204071 -52.000000
204124 -8.000000
204175 106.000000
204229 -66.000000
204281 -83.000000
204333 -74.000000
204382 79.000000
204426 -41.000000
204468 193.000000
204515 -2.000000
204562 -55.000000
204610 14.000000
204653 -42.000000
204703 -58.000000
204761 -68.000000
204807 -62.000000
204850 -16.000000
204908 -52.000000
204959 5.000000
205011 6.000000
205057 -62.000000
205103 535.000000
205205 -89.000000
205257 693.000000
205313 -95.000000
205365 -77.000000
205416 -54.000000
205462 2.000000
205513 183.000000
205570 238.000000
205622 221.000000
205673 326.000000
205729 628.000000
205787 718.000000
205842 1111.000000
205899 1520.000000
205957 1356.000000
206013 904.000000
206063 -49.000000
206114 -12.000000
206166 935.000000
206222 562.000000
206278 20891.000000
206320 729.000000
206364 287.000000
206407 538.000000
206457 78.000000
206502 510.000000
206550 653.000000
206599 952.000000
206656 314.000000
206703 899.000000
206749 297.000000
206791 315.000000
206837 87.000000
206880 376.000000
206931 1895.000000
206973 1243.000000
207029 124.000000
207084 190.000000
207136 105.000000
207179 357.000000
207230 1340.000000
207280 254.000000
207326 642.000000
207380 665.000000
207433 677.000000
207485 175.000000
207532 520.000000
207581 310.000000
207636 666.000000
207682 397.000000
207733 308.000000
207785 868.000000
207838 591.000000
207888 -65.000000
207932 -23.000000
207976 449.000000
208026 157.000000
208078 36.000000
208128 214.000000
208177 196.000000
208229 353.000000
208281 161.000000
208329 791.000000
208380 307.000000
208433 107.000000
208486 378.000000
208528 497.000000
208573 695.000000
208623 487.000000
208678 147.000000
208728 25.000000
208777 330.000000
208823 -66.000000
208874 33.000000
208924 12733.000000
208973 54.000000
209023 269.000000
209074 908.000000
209122 -77.000000
209173 4.000000
209219 229.000000
209263 82.000000
209320 39.000000
209362 201.000000
209409 -70.000000
209455 128.000000
209500 -44.000000
209550 26.000000
209666 41.000000
209710 0.000000
209760 21.000000
209804 -30.000000
209853 174.000000
210005 -85.000000
210055 -50.000000
210111 13.000000
210163 -52.000000
210213 158.000000
210259 -63.000000
210316 354.000000
210371 -23.000000
210419 -38.000000
210473 20.000000
210523 66.000000
210578 1129.000000
210630 1456.000000
210677 2764.000000
210727 2856.000000
210771 674.000000
210826 2203.000000
210878 1827.000000
210920 1879.000000
210968 1035.000000
211017 11531.000000
211059 18696.000000
211112 -27.000000
211159 2276.000000
211206 1365.000000
211253 799.000000
211295 446.000000
211344 3989.000000
211393 1421.000000
211443 1936.000000
211495 625.000000
211549 -6.000000
211597 1257.000000
211644 129.000000
211686 -62.000000
211744 1428.000000
211797 7.000000
211852 379.000000
211902 192.000000
211960 1743.000000
212014 1307.000000
212062 1577.000000
212111 1683.000000
212169 1305.000000
212216 118.000000
212272 53.000000
212324 389.000000
212372 1079.000000
212420 -49.000000
212474 126.000000
212524 2.000000
212577 -58.000000
212629 -64.000000
212683 -32.000000
212740 1087.000000
212796 1466.000000
212840 424.000000
212890 1268.000000
213016 3127.000000
213073 1882.000000
213127 1386.000000
213177 6254.000000
213234 1278.000000
213285 381.000000
213331 1228.000000
213378 565.000000
213427 1057.000000
213469 959.000000
213521 1007.000000
213572 6804.000000
213623 2196.000000
213675 190.000000
213729 206.000000
213779 283.000000
213836 593.000000
213883 1407.000000
213925 247.000000
213979 88.000000
214025 58.000000
214074 517.000000
214124 212.000000
214252 197.000000
214301 -11.000000
214348 3200.000000
214398 91.000000
214448 50.000000
214490 90.000000
214541 68.000000
214669 687.000000
214721 540.000000
214847 71.000000
214940 993.000000
215079 101.000000
215127 51.000000
215222 1259.000000
215276 911.000000
215326 269.000000
215378 1405.000000
215502 2022.000000
215552 1549.000000
215595 487.000000
215639 633.000000
215683 1957.000000
215733 469.000000
215782 230.000000
215832 1784.000000
215881 202.000000
215925 -38.000000
215973 826.000000
216021 678.000000
216064 367.000000
216110 881.000000
216158 636.000000
216282 -53.000000
216334 1891.000000
216389 416.000000
216432 338.000000
216479 1444.000000
216529 696.000000
216579 961.000000
216635 333.000000
216677 935.000000
216726 271.000000
216773 160.000000
216825 3364.000000
216869 158.000000
216913 1145.000000
216966 1099.000000
217015 667.000000
217071 4.000000
217116 472.000000
217256 11.000000
217310 280.000000
217360 593.000000
217405 73.000000
217452 792.000000
217496 537.000000
217545 802.000000
217594 211.000000
217650 155.000000
217698 430.000000
217753 292.000000
217807 113.000000
217862 56.000000
217904 -64.000000
217954 137.000000
218004 -59.000000
218055 2127.000000
218104 -67.000000
218150 6.000000
218201 -67.000000
218335 315.000000
218378 -52.000000
218426 -64.000000
218473 -58.000000
218523 -37.000000
218565 118.000000
218619 -58.000000
218669 739.000000
218719 1525.000000
218766 -41.000000
218810 -59.000000
218852 115.000000
218897 -20.000000
218951 351.000000
218993 11.000000
219040 144.000000
219089 29.000000
219132 32.000000
219182 226.000000
219229 -5.000000
219272 406.000000
219316 22.000000
219365 -46.000000
219408 52.000000
219461 2753.000000
219505 -70.000000
219552 127.000000
219598 -62.000000
219650 71.000000
219703 -85.000000
219756 -93.000000
219807 -83.000000
219854 -68.000000
219900 112.000000
219943 -41.000000
219992 -100.000000
220048 -73.000000
220102 3.000000
220145 76.000000
220188 24.000000
220231 -83.000000
220283 -25.000000
220376 -34.000000
220426 -32.000000
220468 -48.000000
220520 -28.000000
220567 -71.000000
220616 -57.000000
220659 -2.000000
220706 140.000000
220754 -86.000000
220806 123.000000
220849 -1.000000
220897 -40.000000
220948 -60.000000
220999 -7.000000
221049 -44.000000
221107 36.000000
221165 32.000000
221216 690.000000
221266 -71.000000
221314 -47.000000
221361 -76.000000
221414 -14.000000
221457 91.000000
221502 1246.000000
221545 -24.000000
221598 -17.000000
221645 307.000000
221694 21.000000
221747 6922.000000
221796 -92.000000
221850 85.000000
221900 -96.000000
221947 4.000000
221999 119.000000
222057 -13.000000
222112 -47.000000
222164 4.000000
222214 -64.000000
222265 109.000000
222317 1.000000
222370 241.000000
222420 -21.000000
222559 -65.000000
222609 -70.000000
222664 -70.000000
222706 -62.000000
222756 29.000000
222803 -12.000000
222854 -66.000000
222903 65.000000
222945 -74.000000
222995 -36.000000
223045 32.000000
223091 -54.000000
223557 -20.000000
223611 8190.000000
223668 90.000000
223725 122.000000
223776 75.000000
223830 418.000000
223881 78.000000
223934 231.000000
223992 217.000000
224049 276.000000
224101 169.000000
224151 255.000000
224206 -24.000000
224260 -77.000000
224306 272.000000
224359 299.000000
224409 171.000000
224528 136.000000
224580 316.000000
224635 432.000000
224684 543.000000
224735 145.000000
224785 288.000000
224835 164.000000
224892 1292.000000
224944 272.000000
224986 84.000000
225043 80.000000
225093 154.000000
225136 116.000000
225184 435.000000
225234 217.000000
225281 254.000000
225331 182.000000
225389 157.000000
225438 332.000000
225486 508.000000
225536 321.000000
225579 87.000000
225631 -44.000000
225687 42.000000
225738 8.000000
225788 74.000000
225831 452.000000
225889 173.000000
225942 -16.000000
225991 -68.000000
226039 6952.000000
226089 29.000000
226136 -38.000000
226185 -30.000000
226232 327.000000
226282 -43.000000
226326 3490.000000
226381 -55.000000
226438 164.000000
226488 -104.000000
226543 43.000000
226594 -14.000000
226641 160.000000
226685 540.000000
226727 306.000000
226773 209.000000
226821 106.000000
226868 74.000000
226917 -31.000000
226967 -62.000000
227009 -78.000000
227056 3432.000000
227101 15.000000
227145 -13.000000
227192 -56.000000
227235 -49.000000
227284 -50.000000
227331 92.000000
227383 -56.000000
227434 -83.000000
227486 -70.000000
227538 -32.000000
227588 -75.000000
227644 67.000000
227698 -61.000000
227756 -95.000000
227811 -20.000000
227869 -96.000000
227927 -66.000000
227984 29.000000
228042 -43.000000
228097 -93.000000
228154 1690.000000
228212 65.000000
228255 -74.000000
228307 -57.000000
228356 100.000000
228398 -76.000000
228448 -72.000000
228506 129.000000
228564 -82.000000
228771 -57.000000
228824 181.000000
228870 -18.000000
228920 1618.000000
228962 22.000000
229014 41.000000
229063 -69.000000
229121 18.000000
229166 -41.000000
229215 -62.000000
229259 42.000000
229302 -25.000000
229348 -27.000000
229403 36.000000
229457 250.000000
229511 -8.000000
229565 461.000000
229608 -88.000000
229665 -28.000000
229715 62.000000
229771 -40.000000
229822 141.000000
229876 -26.000000
229928 -32.000000
229978 2006.000000
230022 -68.000000
230071 23.000000
230114 -27.000000
230163 1465.000000
230212 108.000000
230255 -72.000000
230312 -77.000000
230370 -26.000000
230421 1261.000000
230465 661.000000
230507 88.000000
230556 432.000000
230610 219.000000
230660 446.000000
230706 49.000000
230748 31.000000
230795 -26.000000
230844 -86.000000
230897 9.000000
230943 -36.000000
230990 -7.000000
231036 -88.000000
231091 -80.000000
231142 471.000000
231200 46.000000
231251 -20.000000
231296 -70.000000
231344 -43.000000
231389 -87.000000
231439 -27.000000
231486 -65.000000
231540 21.000000
231592 212.000000
231641 48.000000
231689 154.000000
231732 23.000000
231782 39.000000
231830 -66.000000
231972 201.000000
232029 32837.000000
232086 24.000000
232140 150.000000
232260 18.000000
232315 -72.000000
232369 -1.000000
232422 37.000000
232471 -78.000000
232521 54.000000
232570 -24.000000
232620 -95.000000
232670 -64.000000
232810 -49.000000
232868 -38.000000
232918 46.000000
232961 57.000000
233005 37.000000
233054 4.000000
233100 3098.000000
233146 132.000000
233204 651.000000
233262 576.000000
233320 1941.000000
233378 1118.000000
233433 227.000000
233477 1323.000000
233529 482.000000
233577 457.000000
233621 683.000000
233666 335.000000
233715 190.000000
233757 3.000000
233802 296.000000
233845 374.000000
233895 935.000000
233943 127.000000
233985 356.000000
234027 327.000000
234080 444.000000
234130 -8.000000
234182 -73.000000
234232 597.000000
234283 2518.000000
234328 396.000000
234371 304.000000
234415 475.000000
234467 376.000000
234513 397.000000
234563 567.000000
234613 1278.000000
234665 427.000000
234715 1478.000000
234768 1554.000000
234813 776.000000
234863 489.000000
234910 1309.000000
234966 2014.000000
235013 151.000000
235061 577.000000
235104 252.000000
235230 52.000000
235288 115.000000
235338 47.000000
235384 97.000000
235432 365.000000
235482 -53.000000
235532 -38.000000
235590 -42.000000
235639 -37.000000
235695 -80.000000
235753 -91.000000
235811 -40.000000
235862 -19.000000
235908 2.000000
235956 -89.000000
236006 113.000000
236058 16.000000
236108 2498.000000
236150 205.000000
236207 929.000000
236254 67.000000
236303 -10.000000
236345 -74.000000
236392 -26.000000
236448 -36.000000
236492 -59.000000
236545 9.000000
236595 -47.000000
236644 -18.000000
236691 35.000000
236738 -50.000000
236795 -73.000000
236844 -15.000000
236886 -82.000000
236936 1.000000
236988 -42.000000
237039 35.000000
237097 -85.000000
237149 -62.000000
237198 -56.000000
237248 -80.000000
237302 -88.000000
237354 -64.000000
237408 183.000000
237458 -85.000000
237507 560.000000
237559 -76.000000
237613 588.000000
237663 2251.000000
237715 -62.000000
237768 -76.000000
237825 -10.000000
237875 -4.000000
237933 -9.000000
237987 -97.000000
238045 53.000000
238095 135.000000
238151 155.000000
238209 484.000000
238266 833.000000
238324 1853.000000
238367 22155.000000
238410 386.000000
238467 1050.000000
238525 182.000000
238567 115.000000
238617 155.000000
238665 555.000000
238711 229.000000
238764 723.000000
238816 346.000000
238868 121.000000
238918 233.000000
238971 306.000000
239027 253.000000
239084 -48.000000
239136 256.000000
239190 -36.000000
239247 184.000000
239302 99.000000
239352 456.000000
239406 50.000000
239453 119.000000
239498 107.000000
239556 617.000000
239613 168.000000
239663 104.000000
239712 206.000000
239763 78.000000
239813 173.000000
239870 110.000000
239922 8.000000
239973 102.000000
240031 16.000000
240081 22.000000
240137 63.000000
240188 253.000000
240238 458.000000
240287 -55.000000
240345 8.000000
240463 527.000000
240505 267.000000
240557 555.000000
240607 423.000000
240657 270.000000
240705 370.000000
240761 305.000000
240811 3.000000
240857 -20.000000
240901 26.000000
240958 217.000000
241013 449.000000
241071 306.000000
241116 975.000000
241173 1294.000000
241231 2242.000000
241289 1191.000000
241344 -43.000000
241397 0.000000
241446 484.000000
241494 307.000000
241537 283.000000
241588 153.000000
241638 454.000000
241688 1137.000000
241741 498.000000
241784 1223.000000
241835 28.000000
241881 151.000000
241929 83.000000
241972 583.000000
242021 389.000000
242072 241.000000
242121 -30.000000
242164 -79.000000
242214 -79.000000
242272 251.000000
242323 -100.000000
242381 -76.000000
242434 149.000000
242482 -64.000000
242538 -7.000000
242590 274.000000
242633 -24.000000
242681 -42.000000
242725 148.000000
242775 -68.000000
242832 -50.000000
242881 24.000000
242930 77.000000
242982 -83.000000
243035 -2.000000
243089 -75.000000
243136 -29.000000
243183 -72.000000
243233 7.000000
243283 9.000000
243341 -20.000000
243398 349.000000
243449 -20.000000
243497 600.000000
243550 315.000000
243592 -32.000000
243647 -73.000000
243694 102.000000
243750 -45.000000
243795 486.000000
243838 8.000000
243888 1308.000000
243934 188.000000
243986 425.000000
244030 -22.000000
244074 37.000000
244116 -94.000000
244160 -36.000000
244206 512.000000
244248 386.000000
244293 410.000000
244335 255.000000
244385 -84.000000
244437 -18.000000
244488 -46.000000
244538 -54.000000
244590 -47.000000
244647 213.000000
244697 67.000000
244747 -13.000000
244805 220.000000
244862 -51.000000
244920 -3.000000
244971 6607.000000
245020 -24.000000
245067 2.000000
245116 -27.000000
245166 -36.000000
245211 -26.000000
245255 -6.000000
245301 29.000000
245347 -88.000000
245400 -47.000000
245450 0.000000
245500 110.000000
245550 38.000000
245595 105.000000
245644 -15.000000
245696 -36.000000
245751 143.000000
245801 -60.000000
245853 114.000000
245904 -6.000000
245952 -15.000000
246003 3250.000000
246055 -67.000000
246097 -65.000000
246153 -63.000000
246205 157.000000
246251 -59.000000
246305 -62.000000
246360 -69.000000
246402 483.000000
246451 -3.000000
246503 609.000000
246547 -85.000000
246595 -45.000000
246637 -61.000000
246688 -71.000000
246730 367.000000
246774 -25.000000
246818 -60.000000
246866 -48.000000
246922 -61.000000
246971 637.000000
247017 -73.000000
247062 118.000000
247111 -23.000000
247161 -75.000000
247217 -24.000000
247268 -79.000000
247320 -49.000000
247370 42.000000
247425 53.000000
247480 -75.000000
247527 -68.000000
247577 52.000000
247629 -70.000000
247686 -84.000000
247737 -87.000000
247795 -37.000000
247853 -83.000000
247907 -78.000000
247961 -8.000000
248019 -47.000000
248070 -11.000000
248125 -36.000000
248180 14.000000
248231 -14.000000
248288 9.000000
248342 178.000000
248393 9417.000000
248447 -77.000000
248502 -3.000000
248546 112.000000
248597 -25.000000
248650 -62.000000
248706 -65.000000
248758 -19.000000
248808 -32.000000
248862 -74.000000
248915 200.000000
248960 -4.000000
249010 -51.000000
249063 -53.000000
249109 -37.000000
249158 -2.000000
249210 36.000000
249263 51.000000
249320 156.000000
249376 65.000000
249419 -45.000000
249464 102.000000
249510 95.000000
249568 13.000000
249622 451.000000
249668 84.000000
249718 147.000000
249774 227.000000
249816 34.000000
249866 69.000000
249918 258.000000
249965 332.000000
250011 53.000000
250055 353.000000
250103 22.000000
250146 -48.000000
250202 82.000000
250248 150.000000
250298 39.000000
250351 -43.000000
250397 -18.000000
250453 1216.000000
250502 132.000000
250544 30.000000
250591 -26.000000
250633 -22.000000
250684 -31.000000
250741 29.000000
250792 -11.000000
250840 -42.000000
250894 29.000000
250942 147.000000
250994 415.000000
251042 64.000000
251091 102.000000
251141 64.000000
251183 -36.000000
251235 7.000000
251277 34.000000
251324 -14.000000
251371 416.000000
251413 -75.000000
251463 125.000000
251511 287.000000
251558 -58.000000
251603 -17.000000
251651 -20.000000
251699 -2.000000
251746 244.000000
251790 36.000000
251840 -1.000000
251884 -5.000000
251930 37.000000
251976 -22.000000
252023 -57.000000
252066 28.000000
252113 -13.000000
252160 -8.000000
252208 3.000000
252262 -9.000000
252305 216.000000
252355 422.000000
252406 25.000000
252448 -52.000000
252499 99.000000
252542 -12.000000
252586 163.000000
252633 313.000000
252680 105.000000
252729 203.000000
252782 56.000000
252828 -56.000000
252880 -57.000000
252922 -45.000000
252968 40.000000
253013 -49.000000
253061 67.000000
253113 424.000000
253156 -33.000000
253205 46.000000
253252 -6.000000
253306 936.000000
253350 -5.000000
253396 212.000000
253443 -66.000000
253495 5.000000
253539 -2.000000
253591 1363.000000
253635 -72.000000
253679 -72.000000
253729 -35.000000
253771 -53.000000
253826 57.000000
253879 71.000000
253926 96.000000
253972 950.000000
254018 -53.000000
254064 -57.000000
254110 -54.000000
254160 654.000000
254207 -62.000000
254260 1016.000000
254306 -87.000000
254348 247.000000
254398 -37.000000
254451 -25.000000
254506 -43.000000
254563 -58.000000
254607 -71.000000
254658 -43.000000
254711 -19.000000
254767 -70.000000
254821 -5.000000
254865 -99.000000
254919 11.000000
254964 40.000000
255019 -62.000000
255069 215.000000
255119 1574.000000
255166 1.000000
255213 -10.000000
255261 95.000000
255318 -54.000000
255368 -13.000000
255417 168.000000
255473 265.000000
255596 -61.000000
255647 300.000000
255695 374.000000
255738 -7.000000
255796 3908.000000
255846 94.000000
255891 -79.000000
255933 1764.000000
255980 -77.000000
256028 2826.000000
256070 -79.000000
256199 115.000000
256244 -45.000000
256294 525.000000
256344 -3.000000
256395 1152.000000
256441 -4.000000
256487 3.000000
256541 110.000000
256591 27.000000
256641 67.000000
256754 -15.000000
256809 -3.000000
256852 168.000000
256899 -42.000000
256957 12.000000
257012 -22.000000
257068 -42.000000
257113 -16.000000
257161 48.000000
257213 94.000000
257259 131.000000
257307 1001.000000
257361 -14.000000
257409 34.000000
257459 -59.000000
257508 -59.000000
257557 -84.000000
257613 -34.000000
257663 346.000000
257711 -46.000000
257767 245.000000
257825 283.000000
257871 42.000000
257921 55.000000
257964 -45.000000
258016 -86.000000
258067 -36.000000
258109 -68.000000
258166 84.000000
258215 50.000000
258268 -65.000000
258325 8.000000
258379 24.000000
258429 110.000000
258479 45.000000
258534 -11.000000
258581 46.000000
258632 78.000000
258690 -16.000000
258741 121.000000
258787 66.000000
258838 249.000000
258880 482.000000
258926 485.000000
258983 268.000000
259035 257.000000
259084 292.000000
259133 462.000000
259178 219.000000
259228 301.000000
259271 174.000000
259321 240.000000
259370 42.000000
259420 135.000000
259470 89.000000
259519 157.000000
259571 61.000000
259616 229.000000
259663 70.000000
259716 82.000000
259764 -22.000000
259807 44.000000
259858 -8.000000
259906 125.000000
259960 -22.000000
260088 66.000000
260138 356.000000
260193 -25.000000
260250 -70.000000
260294 -35.000000
260350 152.000000
260405 -3.000000
260455 -41.000000
260507 -67.000000
260562 -35.000000
260615 -83.000000
260673 82.000000
260717 160.000000
260775 -83.000000
260826 -72.000000
260876 13.000000
260926 66.000000
260975 135.000000
261026 -76.000000
261084 -97.000000
261140 -38.000000
261187 53.000000
261232 -101.000000
261286 -78.000000
261335 2587.000000
261384 37.000000
261430 12.000000
261483 -21.000000
261539 -83.000000
261597 -44.000000
261646 -85.000000
261696 -88.000000
261744 30.000000
261801 -78.000000
261851 -22.000000
261903 94.000000
261958 21.000000
262016 24.000000
262072 -56.000000
262129 25.000000
262185 -60.000000
262237 114.000000
262287 -75.000000
262342 138.000000
262394 -52.000000
262448 -41.000000
262495 5.000000
262544 120.000000
262588 -57.000000
262632 57.000000
262683 -12.000000
262741 -40.000000
262796 98.000000
262846 -44.000000
262900 -42.000000
262956 275.000000
263006 -89.000000
263058 -20.000000
263106 69.000000
263155 -27.000000
263209 46.000000
263262 -17.000000
263312 40.000000
263370 -16.000000
263420 -61.000000
263465 88.000000
263517 -26.000000
263573 -21.000000
263630 -27.000000
263685 -49.000000
263741 41.000000
264084 4.000000
264134 26.000000
264187 57.000000
264244 7.000000
264299 -18.000000
264347 164.000000
264389 -51.000000
264433 79.000000
264478 -67.000000
264524 -30.000000
264581 90.000000
264635 -17.000000
264682 -40.000000
264732 -5.000000
264782 -52.000000
264834 24.000000
264892 1.000000
264950 -35.000000
265000 48.000000
265049 -5.000000
265103 129.000000
265157 80.000000
265202 8356.000000
265259 -14.000000
265308 -71.000000
265362 68.000000
265409 -19.000000
265465 -42.000000
265519 -45.000000
265575 117.000000
265624 -64.000000
265672 310.000000
265720 59.000000
265772 -30.000000
265821 6.000000
265865 -8.000000
265912 160.000000
265960 -18.000000
266006 -25.000000
266056 61.000000
266099 134.000000
266141 156.000000
266185 -28.000000
266237 28.000000
266290 -50.000000
266347 -47.000000
266404 137.000000
266448 38.000000
266495 -15.000000
266545 -42.000000
266596 29.000000
266642 -18.000000
266696 52.000000
266738 447.000000
266786 -29.000000
266843 -31.000000
266890 62.000000
266946 201.000000
267001 -46.000000
267055 -52.000000
267100 76.000000
267150 8591.000000
267194 48.000000
267238 -11.000000
267290 -79.000000
267341 -35.000000
267399 -69.000000
267449 -66.000000
267501 295.000000
267559 -53.000000
267609 5.000000
267658 0.000000
267700 -66.000000
267753 78.000000
267799 130.000000
267852 -37.000000
267906 -7.000000
267956 39.000000
268013 -17.000000
268056 190.000000
268103 -71.000000
268157 -21.000000
268212 4514.000000
268262 -31.000000
268309 -58.000000
268367 34.000000
268418 83.000000
268461 81.000000
268509 42.000000
268553 -54.000000
268595 6.000000
268647 745.000000
268697 29.000000
268747 -53.000000
268805 4.000000
268855 905.000000
268902 4.000000
268955 -27.000000
269008 244.000000
269062 19.000000
269114 71.000000
269164 185.000000
269215 180.000000
269271 229.000000
269313 -34.000000
269364 180.000000
269408 -24.000000
269460 109.000000
269512 190.000000
269563 4160.000000
269613 93.000000
269666 655.000000
269718 69.000000
269773 9.000000
269821 -18.000000
269864 -46.000000
269918 12.000000
269971 288.000000
270017 36.000000
270066 -26.000000
270122 9.000000
270164 98.000000
270209 32.000000
270254 2317.000000
270312 68.000000
270355 860.000000
270406 94.000000
270456 81.000000
270506 -50.000000
270551 160.000000
270593 115.000000
270646 161.000000
270701 175.000000
270751 172.000000
270808 162.000000
270858 984.000000
270905 55.000000
270956 242.000000
271002 89.000000
271048 -8.000000
271099 -16.000000
271155 138.000000
271204 16.000000
271254 473.000000
271298 -54.000000
271350 367.000000
271406 126.000000
271459 128.000000
271501 7.000000
271556 110.000000
271610 33.000000
271662 16.000000
271713 581.000000
271766 28.000000
271809 51.000000
271861 1284.000000
271910 -35.000000
271958 2525.000000
272003 62.000000
272059 -27.000000
272109 7.000000
272160 168.000000
272202 -60.000000
272244 -15.000000
272294 -80.000000
272341 147.000000
272387 103.000000
272445 68.000000
272496 107.000000
272538 -92.000000
272594 239.000000
272644 -55.000000
272694 91.000000
272749 124.000000
272794 198.000000
272841 -63.000000
272893 -97.000000
272950 74.000000
273008 533.000000
273058 620.000000
273102 -47.000000
273152 -77.000000
273207 18.000000
273249 -67.000000
273292 -85.000000
273342 -32.000000
273396 -80.000000
273445 -71.000000
273498 6020.000000
273544 -73.000000
273597 3.000000
273651 -84.000000
273709 -64.000000
273790 -25.000000
273848 50.000000
273905 65.000000
273956 139.000000
274005 178.000000
274054 254.000000
274104 833.000000
274158 375.000000
274212 1933.000000
274267 48.000000
274317 44.000000
274364 61.000000
274420 587.000000
274468 25.000000
274518 -19.000000
274567 8682.000000
274616 -32.000000
274666 -14.000000
274709 78.000000
274759 112.000000
274801 -57.000000
274851 1831.000000
274897 705.000000
274947 -31.000000
275005 74.000000
275055 61.000000
275103 24.000000
275150 -38.000000
275201 30.000000
275259 -62.000000
275313 -37.000000
275362 -64.000000
275404 28.000000
275459 -19.000000
275507 -68.000000
275557 -32.000000
275604 -27.000000
275658 90.000000
275705 330.000000
275757 -56.000000
275807 -57.000000
275857 -22.000000
275913 148.000000
275966 63.000000
276013 69.000000
276057 307.000000
276105 294.000000
276156 207.000000
276209 119.000000
276267 120.000000
276310 212.000000
276353 -65.000000
276400 1930.000000
276450 14.000000
276590 193.000000
276640 297.000000
276694 12.000000
276747 85.000000
276791 233.000000
276841 308.000000
276896 -69.000000
276950 -28.000000
277003 -21.000000
277052 3.000000
277102 205.000000
277151 -65.000000
277196 -49.000000
277239 26.000000
277294 -60.000000
277346 -74.000000
277399 133.000000
277455 -57.000000
277503 130.000000
277546 60.000000
277603 33.000000
277648 -51.000000
277705 -70.000000
277759 129.000000
277803 -36.000000
277850 -75.000000
277902 46.000000
277949 -26.000000
277998 -21.000000
278043 136.000000
278092 -73.000000
278136 -57.000000
278186 -66.000000
278233 -69.000000
278283 39.000000
278329 44.000000
278381 -58.000000
278433 -47.000000
278483 -57.000000
278538 6.000000
278584 -49.000000
278637 48.000000
278689 -71.000000
278740 20.000000
278791 -48.000000
278841 -61.000000
278884 -39.000000
278941 -90.000000
278991 356.000000
279034 97.000000
279081 67.000000
279131 -57.000000
279185 67.000000
279232 15.000000
279284 8.000000
279338 -55.000000
279384 -34.000000
279439 -50.000000
279489 -81.000000
279542 10.000000
279592 226.000000
279643 102.000000
279778 98.000000
279835 46.000000
279878 -47.000000
279926 50.000000
279983 -68.000000
280031 235.000000
280075 -64.000000
280131 -25.000000
280181 -73.000000
280234 -63.000000
280286 -56.000000
280344 -50.000000
280394 -59.000000
280452 -9.000000
280501 57.000000
280553 495.000000
280608 1098.000000
280665 919.000000
280722 1368.000000
280772 1692.000000
280822 870.000000
280866 118.000000
280913 430.000000
280960 280.000000
281009 66.000000
281052 -76.000000
281105 -12.000000
281159 60.000000
281217 1058.000000
281270 560.000000
281316 400.000000
281366 1.000000
281408 607.000000
281463 864.000000
281513 207.000000
281565 95.000000
281612 511.000000
281670 201.000000
281719 17374.000000
281762 287.000000
281810 306.000000
281856 72.000000
281898 185.000000
281949 -45.000000
281995 26.000000
282041 209.000000
282098 1226.000000
282145 -65.000000
282196 3.000000
282250 -92.000000
282308 -65.000000
282362 -88.000000
282420 137.000000
282470 -19.000000
282520 -51.000000
282576 1659.000000
282623 53.000000
282673 7.000000
282725 -38.000000
282775 -38.000000
282820 -6.000000
282866 -32.000000
282916 -51.000000
282966 -10.000000
283021 -49.000000
283075 14.000000
283118 221.000000
283162 -43.000000
283208 -63.000000
283262 -77.000000
283320 -52.000000
283363 74.000000
283411 -40.000000
283462 17.000000
283515 12.000000
283566 277.000000
283613 -5.000000
283662 1056.000000
283712 -27.000000
283762 -62.000000
283815 79.000000
283865 768.000000
283919 -51.000000
283972 -73.000000
284024 -7.000000
284068 -54.000000
284120 119.000000
284162 361.000000
284204 -73.000000
284262 -63.000000
284315 155.000000
284365 -36.000000
284419 21.000000
284471 -6.000000
284516 2.000000
284567 99.000000
284610 -15.000000
284656 -44.000000
284706 -16.000000
284756 211.000000
284799 -72.000000
284857 -47.000000
284908 48.000000
284958 289.000000
285008 424.000000
285050 -57.000000
285101 -85.000000
285155 12.000000
285201 -45.000000
285249 183.000000
285301 154.000000
285343 119.000000
285388 -28.000000
285441 -67.000000
285496 44.000000
285548 -55.000000
285599 -63.000000
285652 -25.000000
285705 233.000000
285752 -65.000000
285807 -27.000000
285860 -58.000000
285910 -41.000000
285965 -42.000000
286016 20.000000
286069 75.000000
286119 1556.000000
286162 100.000000
286220 19.000000
286276 -19.000000
286332 3.000000
286384 -53.000000
286434 -28.000000
286480 699.000000
286527 9.000000
286580 -68.000000
286631 178.000000
286675 0.000000
286728 14.000000
286770 96.000000
286817 762.000000
286861 -37.000000
286903 -53.000000
286945 8.000000
287000 353.000000
287046 110.000000
287100 15054.000000
287153 -36.000000
287201 -73.000000
287245 14.000000
287287 -80.000000
287336 -19.000000
287382 485.000000
287433 -35.000000
287477 -63.000000
287531 -2.000000
287584 -53.000000
287636 140.000000
287689 38.000000
287739 61.000000
287794 174.000000
287844 246.000000
287890 1072.000000
287934 248.000000
287978 313.000000
288032 8.000000
288088 -20.000000
288138 53.000000
288188 3632.000000
288234 575.000000
288289 77.000000
288332 167.000000
288382 104.000000
288425 15.000000
288482 -48.000000
288536 32.000000
288580 501.000000
288630 2726.000000
288676 152.000000
288721 258.000000
288777 1.000000
288823 105.000000
288875 957.000000
288918 13.000000
288968 44.000000
289013 -6.000000
289055 59.000000
289105 32.000000
289157 101.000000
289207 53.000000
289256 346.000000
289305 86.000000
289348 210.000000
289396 244.000000
289449 147.000000
289500 -20.000000
289548 55.000000
289604 7533.000000
289650 125.000000
289700 -9.000000
289755 17.000000
289803 -43.000000
289853 257.000000
289896 229.000000
289940 -4.000000
289998 299.000000
290056 50.000000
290106 -41.000000
290158 -57.000000
290207 55.000000
290263 526.000000
290316 -10.000000
290373 -43.000000
290416 11.000000
290465 53.000000
290512 353.000000
290558 -44.000000
290608 -63.000000
290664 -21.000000
290720 -45.000000
290778 -12.000000
290830 -16.000000
290882 -57.000000
290929 338.000000
290980 -13.000000
291023 -60.000000
291076 -21.000000
291131 -49.000000
291176 -87.000000
291228 -56.000000
291278 188.000000
291333 -23.000000
291422 46.000000
291474 -39.000000
291530 34.000000
291572 10.000000
291626 141.000000
291679 -13.000000
291733 121.000000
291849 437.000000
291900 911.000000
291950 -89.000000
291998 15.000000
292048 -47.000000
292096 -63.000000
292151 -53.000000
292201 -72.000000
292256 -91.000000
292314 18.000000
292360 224.000000
292412 338.000000
292457 52.000000
292502 1077.000000
292548 2.000000
292597 -50.000000
292647 36.000000
292693 8.000000
292737 148.000000
292779 -25.000000
292823 -75.000000
292874 -50.000000
292925 -47.000000
292978 -4.000000
293021 -30.000000
293071 -85.000000
293123 -37.000000
293173 -41.000000
293230 -10.000000
293284 -67.000000
293334 -87.000000
293386 -86.000000
293442 -52.000000
293497 32.000000
293548 -38.000000
293604 -21.000000
293654 41.000000
293711 -14.000000
293766 -7.000000
293820 5.000000
293870 105.000000
293918 -48.000000
293967 -42.000000
294018 196.000000
294064 906.000000
294108 13507.000000
294151 633.000000
294198 16.000000
294244 265.000000
294294 -13.000000
294350 263.000000
294392 141.000000
294445 1.000000
294493 60.000000
294542 1877.000000
294587 27.000000
294629 -45.000000
294683 -29.000000
294739 -32.000000
294790 2.000000
294843 524.000000
294890 48.000000
294935 -63.000000
294984 -10.000000
295036 -15.000000
295083 -10.000000
295137 115.000000
295183 -72.000000
295226 68.000000
295279 299.000000
295329 324.000000
295381 126.000000
295435 1714.000000
295492 2872.000000
295537 1058.000000
295592 219.000000
295642 370.000000
295693 280.000000
295745 149.000000
295796 93.000000
295838 24.000000
295881 132.000000
295926 603.000000
295971 1120.000000
296016 84.000000
296070 557.000000
296126 215.000000
296177 175.000000
296235 -69.000000
296292 81.000000
296342 188.000000
296396 -57.000000
296453 -47.000000
296509 49.000000
296552 155.000000
296596 -59.000000
296643 -16.000000
296686 36.000000
296729 226.000000
296780 32.000000
296822 -50.000000
296864 -28.000000
296913 4.000000
296969 -19.000000
297018 -65.000000
297075 -67.000000
297125 446.000000
297175 -66.000000
297228 -10.000000
297283 -55.000000
297329 30245.000000
297375 -59.000000
297422 -63.000000
297479 77.000000
297532 357.000000
297579 236.000000
297631 990.000000
297682 -86.000000
297736 -81.000000
297789 514.000000
297837 77.000000
297887 297.000000
297938 56.000000
297989 222.000000
298033 43.000000
298089 -35.000000
298146 51.000000
298197 43.000000
298255 21.000000
298313 1.000000
298362 101.000000
298408 84.000000
298457 120.000000
298505 882.000000
298561 -47.000000
298617 5778.000000
298662 -9.000000
298713 16.000000
298764 137.000000
298809 -55.000000
298852 238.000000
298903 -22.000000
298953 30.000000
299009 162.000000
299067 417.000000
299120 156.000000
299170 741.000000
299225 398.000000
299269 200.000000
299321 218.000000
299369 61.000000
299415 13.000000
299457 174.000000
299500 69.000000
299543 -41.000000
299586 -90.000000
299633 231.000000
299687 318.000000
299737 854.000000
299780 -51.000000
299838 -77.000000
299893 76.000000
299943 -22.000000
299987 -53.000000
300040 -16.000000
300096 352.000000
300146 -77.000000
300202 82.000000
300254 6.000000
300299 343.000000
300355 134.000000
300400 2.000000
300450 -42.000000
300494 770.000000
300545 8.000000
300588 561.000000
300638 125.000000
300688 -23.000000
300740 141.000000
300790 2.000000
300847 -28.000000
300903 166.000000
300951 13.000000
301006 115.000000
301054 40.000000
301106 18.000000
301162 -83.000000
301565 -70.000000
301759 -92.000000
301814 73.000000
301860 220.000000
301912 -7.000000
301955 -35.000000
302013 -78.000000
302068 15.000000
302116 -80.000000
302170 40.000000
302226 -60.000000
302276 -4.000000
302329 -87.000000
302379 2.000000
302427 -71.000000
302475 -81.000000
302530 -60.000000
302587 -58.000000
302638 -75.000000
302696 -77.000000
302751 -49.000000
302801 -81.000000
302858 26.000000
302903 -27.000000
302955 133.000000
303008 696.000000
303054 -60.000000
303109 136.000000
303159 41.000000
303208 -83.000000
303251 -75.000000
303309 -22.000000
303353 158.000000
303410 -11.000000
303460 -78.000000
303514 58.000000
303556 -21.000000
303605 552.000000
303662 -20.000000
303709 -40.000000
303766 208.000000
303812 -50.000000
303862 64.000000
303909 -17.000000
303960 -79.000000
304002 -41.000000
304044 -2.000000
304101 203.000000
304158 -84.000000
304208 -70.000000
304258 -42.000000
304306 24.000000
304360 -88.000000
304417 -31.000000
304466 -83.000000
304515 -62.000000
304567 -70.000000
304617 3.000000
304663 6.000000
304716 -52.000000
304766 -75.000000
304815 24.000000
304865 333.000000
304910 -73.000000
304954 -43.000000
305001 -48.000000
305046 -65.000000
305102 -47.000000
305150 -63.000000
305194 -22.000000
305242 120.000000
305289 7.000000
305338 401.000000
305385 -47.000000
305428 -82.000000
305481 138.000000
305525 -33.000000
305570 -83.000000
305617 271.000000
305662 312.000000
305709 138.000000
305757 6.000000
305801 467.000000
305848 -15.000000
305891 136.000000
305943 -42.000000
305989 131.000000
306043 -54.000000
306093 10.000000
306141 24.000000
306191 -87.000000
306242 12.000000
306292 -69.000000
306349 -65.000000
306398 -18.000000
306446 -68.000000
306500 -69.000000
306558 144.000000
306612 725.000000
306670 -96.000000
306723 -21.000000
306777 -93.000000
306828 -97.000000
306883 -37.000000
306941 21.000000
306992 -46.000000
307042 -98.000000
307095 -71.000000
316870 1004.000000
316912 444.000000
317082 702.000000
317129 469.000000
317178 465.000000
317221 487.000000
317269 523.000000
317311 302.000000
317360 413.000000
321167 1037.000000
321219 528.000000
321267 305.000000
321318 364.000000
321361 583.000000
321408 206.000000
321460 420.000000
321514 164.000000
321565 380.000000
321608 579.000000
321655 238.000000
321706 490.000000
321749 434.000000
321793 198.000000
321844 396.000000
321887 1468.000000
321936 900.000000
321979 528.000000
322022 359.000000
322077 803.000000
322130 884.000000
322175 166.000000
322218 948.000000
322272 302.000000
322323 1266.000000
322373 258.000000
322419 237.000000
322463 444.000000
322515 750.000000
322566 343.000000
322621 682.000000
322674 1030.000000
322719 98.000000
322762 594.000000
322816 249.000000
322867 1082.000000
322917 321.000000
322968 419.000000
323017 1083.000000
323877 1078.000000
323924 482.000000
323979 135.000000
324029 -76.000000
328285 3586.000000
328343 3353.000000
328456 16286.000000
328506 29391.000000
328557 16054.000000
328606 22468.000000
328663 4064.000000
328717 19.000000
328774 180.000000
328829 72.000000
variableStep chrom=REPEAT_IAE.Contig1 span=50
9 197.000000
67 541.000000
216 -104.000000
266 -97.000000
1626 -80.000000
1681 -117.000000
1738 427.000000
1788 -94.000000
1843 -109.000000
1893 -112.000000
1950 -106.000000
2006 -121.000000
2061 -70.000000
2117 -103.000000
2166 -126.000000
2217 -102.000000
2270 -127.000000
2327 -107.000000
2382 -117.000000
2440 6744.000000
2498 -61.000000
2556 -107.000000
2609 2383.000000
2665 -31.000000
2723 -131.000000
2781 -75.000000
2832 -113.000000
2884 104.000000
2942 -66.000000
2993 -107.000000
3043 -117.000000
3094 -42.000000
3152 -113.000000
3207 -114.000000
3263 -116.000000
3317 -96.000000
3931 -5.000000
3982 60.000000
variableStep chrom=HISTO_ZU.Contig65 span=50
9 51.000000
60 163.000000
117 119.000000
174 69.000000
216 548.000000
266 423.000000
322 1403.000000
374 126.000000
426 559.000000
475 110.000000
519 88.000000
577 45.000000
624 86.000000
672 105.000000
722 85.000000
768 179.000000
819 41.000000
869 131.000000
915 287.000000
961 101.000000
1012 234.000000
1065 218.000000
1120 173.000000
1164 1496.000000
1210 94.000000
1261 184.000000
1306 227.000000
1354 8.000000
1405 38.000000
1451 233.000000
1500 114.000000
1553 119.000000
1602 157.000000
1660 16.000000
1710 293.000000
1761 33.000000
1811 4.000000
1857 222.000000
1913 97.000000
1958 138.000000
2012 83.000000
2066 103.000000
2114 -26.000000
2172 30.000000
2217 125.000000
2275 106.000000
2328 40.000000
2385 5.000000
2433 131.000000
2487 161.000000
2534 152.000000
2589 185.000000
2638 1351.000000
2688 119.000000
2733 233.000000
2788 252.000000
2843 455.000000
2890 141.000000
2941 224.000000
2992 1.000000
3042 91.000000
3097 91.000000
3147 61.000000
3191 52.000000
3244 348.000000
3287 218.000000
3339 3.000000
3384 118.000000
3435 66.000000
3486 126.000000
3543 141.000000
3598 -18.000000
3643 107.000000
3700 99.000000
3750 136.000000
3800 74.000000
3850 87.000000
3896 27.000000
3944 -2.000000
3987 32.000000
4034 43.000000
4087 40.000000
4140 -25.000000
4190 185.000000
4233 126.000000
4283 4.000000
4331 287.000000
4387 25.000000
4440 2.000000
4494 28.000000
4538 72.000000
4580 2.000000
4624 62.000000
4673 73.000000
4723 -12.000000
4768 -11.000000
4819 0.000000
4863 -6.000000
4913 -19.000000
4955 -4.000000
4998 13.000000
5040 -11.000000
5087 88.000000
5133 15.000000
5251 23.000000
5298 -18.000000
5349 -36.000000
5399 -21.000000
5445 11.000000
5488 31.000000
5544 18.000000
5597 140.000000
5650 -17.000000
[truncated: 8,771,041 more chars]
