# Supplementary material for: Experimental annotation of the human pathogen Histoplasma capsulatum transcribed regions using high-resolution tiling arrays
Source: BMC Microbiol. 2011 Sep 29;11:216. doi: 10.1186/1471-2180-11-216 (PMC3207942; doi:10.1186/1471-2180-11-216)
Supplement: Additional file 6 — Data S6. FASTA formatted DNA sequences for the 264 novel TARs. Coordinates relative to the 11/30/2004 GSC G217B assembly are given in the FASTA header lines. [file 1471-2180-11-216-S6.FASTA]

>HCWGTA000 Ajellomyces capsulatus transcribed region, HISTO_ZU.Contig171:71022..71544 (+).
ACTGATCACCCACGCACACAGCTTCTTTATAATTTCATTAGAAAAGCCGTTTGTGATATGCGATTCTTGTTTCCACGACC
AACTGGCCGTGTTCGTCAGGCGGGGATGGGGAAGAGAAAGGAAAAGGAAAGAGGAAGAAAACGTCGGAGAAAAGAATAAG
ACATAGTAATCAACATTATTTCCCTGGTCAACGTTCTCTTCTTTTCTTTCTTACGCTCAATTTCGTTCGTTTCTTATTAG
GGGCATTAAGGCTCCCCACATTTAACCACCCGATCAGTCTTCAAAAATACATCATCATGGACAGCAGAAGCAGCACTATC
AACGCTTTTTTCTTTTTCTCTTCTTTCTTGGTGTTGCTGTGAGCTGTAAGTGAGTTGTAAGTGGACGCAGTATGGTTCAC
ATTGATTGACGACTGCAGGTCTGAAATTGCGGCGCTGGGTGTCCAACAGGAATGGGCACATATTTTCTCAGATCAACCAG
CACGGAGTTAGAGTTTGACACACTATCGATCAACAGTGCTACC

>HCWGTA001 Ajellomyces capsulatus transcribed region, HISTO_ZU.Contig171:7912..9137 (-).
CCCTTTCATGTTTTCCTTCTGTGCAGTTCGTAAAACCCACCTCGGATCTCCTCCTGACACCTTGGTGATGCAGATGTATG
ACATGGCCAATGGGCGAGGAGGTGGAAAACAGGGGATCTCTGTGTTTGGGCCAATCCTACTATCCTACGCTCATGGAAGG
ACCCAGGGGTTTTTGCTTGGGTACTGGATCTCTCCGAGGCTCTAGGTGCCGATTACCGCACCACGCCATCCTTCTACCCT
CAATGAAGGCCCATTAGAGATGGACACACGGCATTTCAGTCAAGTGGAAGAAGCTCCACGCTCTCGAATTTGACTTTGCC
AGCCAATAATCAAATATCACCACGCAGAGCAGCAGCTTACAGACCGCGCGGAATACCTTTTTCAGTGCACCAAGTGAAGC
GTTCTGGGACAAAATAAAGACAGAAATGAGGGCGAAATCGACACTCCGACAATGTTATTCCACAAAGAGCGTCCAAGGCA
AACCGATTTTCCGATGTACTCGCGACATCACTTCTAGAGACACACATCATCATGATGTCGGGCAGATCCGGTCTCCAGAC
CGACTACAACCCGAGTGTTGCCAGTGAGATGTCCCCTCGAAGTGAGAGTTATTGGCTTGCTTTATAACCACAAGACCAAT
TGGCCCAATGCATTGTACAGTACATGTACCTCAGTTCAAAGATATGTATATTTAGCAATGTTGGACTCACTTTCGTTGCG
TGCAAGGATGAAGGCTGTTAGGGATTGGTTCGGGCGGGTGTAAGTTGGACAGGCAGGGGGGTTAGGGGGAAATTGTCTTC
ACGCCTCGGGTTCCTCGGATTACCACTTCGCCTACGCAGAGCAAGGTGGTCCTTGAAAATTTCTTTTACAACCTTTTGTG
TCAGTGAGAAATCCTATTGTGAGACTGCCAATATTCGAAACTCCCATGTCCTCCTCCATAGAGTTCCTCAAACTCAAGTG
ATACAAAGCCTTGAAAGCTCCCAGTCTACGATCACTTCCACCTTTCAAAGTCTCCAAATTGATCATAATATTATGTGTTG
TGCAAGGTCATTACGACCAAAAGTTGTACCAAAGCCCCAAGGCCAACTTTCACCTGCCAGGATGTCCTCTTGTCTCAAGA
TGTATTTCATGCCAGAGGAATAACAAATCCTCTGCAGGTGCCCATTGTCAACGGTTAGTTAGATAGGGTAACTGAAGCAT
AACAGAAGACAATGAAATGCTCTGGA

>HCWGTA002 Ajellomyces capsulatus transcribed region, HISTO_ZU.Contig171:38796..39043 (-).
GTTATTTGTTCTCCACAAGCCCTTTCGTGGGCTGCGGAGGAGGAACCGTTTATTCCTTTTCTTGCTTTCTTGGCTCATTG
TGAGCAACGTTGAGCAAAATAATACCAGAGCAAAAAAGAAAAAAAGAAAAAATTACTTATCGATCATCTTGCCCTGGCGC
TTTTGAAACGTGTGGTTCGTGCAGAAAAAGATCTTCAAGCCCTGACGCTGGATTTTAAGGGGTATGATTTCCTGGTCTGT
TGATTTGC

>HCWGTA003 Ajellomyces capsulatus transcribed region, HISTO_ZU.Contig65:243640..245620 (+).
CGAAATGGAGGCAAGAGAGAAGAGAGACGAGGAAAACACTCTTTCGAGCGTTTTCGCAAAGGAGACAGCGGGATTTTGCG
ACTGATGTGTCTTTTAGGAAAGCGATGGTGCGAGCCCGGTGAAATGCGATCTAGGCACAAGGGAGCTGTGTGCTTGGAGG
GTGCCTCGGCAGGGACAAGTGTTGGTCCACGGGTACGGAGTGTGTGGGCGCAAAAAAAAAAAAAAAAAAAAGATGGGAGC
GCCGAGAAACGCGGCCAGGGCAGTGAGCTGGAAAAGGGACGACGAAGGGGCTACGATGGAACTTGGAAGAGAAGAGCGAT
AGAAGCTGCAGAGACAGGAATGCCGAAATGATCGGGTGGGTCAAGGCAGTGGGCAACGGGGTGGTGGCCGGGAGATGCTG
ATGATGGACGTGGGAAGGATGAGGCGGACGCGGGATGGGGGTGCTAGGGTGGTTGGTGGAGCCAGGCCTGGAGACAAGGA
ACAGGAGAGAGTCACGACCAGGGACAACGGGGCCAAGATCCTAGATAGATACTCTGAAGCGAAAGAGTGACAGGAGACGC
AGCGGCGCGGTGGTGATGGAGGACGTGGAGGATGGACGCAGAGGATGTCCTGGTCCTGTGGTTGTCCCGGGTGGTGAAGC
TGGCAAGCTGCTGCTGGTTTGGGGAACGGGAGGGCCAGCGAGAGGAGAGCCGCGTGGATGCTTTGGGTTAGGCTGGTTCT
GCCAGTGCCTGAGGAGCCCCATGACGTGCATCCACCATTCCACCATCCCACCATCCACCGTCCACCATCCATCTGGACAC
TGCTCGCGGTATACGAGATGCGAGTCAATAAATATCCTTATGGCCCTCCGTTTAACCTGGCAATATCTACTAGTATCTAT
GCTACGCCCTCTATATTCCCGTGCATTCCTCTGAAAAGAGTAAGCGGGAATTGCCCCATCCCGAAGATCCAACCCAACGG
AAATATCCCATTCTGTTTCAACTCCAGCGCCAGCCCGTATCTGCCCTGGAAGCACAAAACGAAGCCTTGGCAAATGCTCA
TGCAATGCCCAAGCCAGCATGGCGTTTTGTGGGTTTGTTCATGCTATGGCCTGTCGACTGTCCCGCCCGGCACAACTCCC
CTGTCAATCTCAATCGGGTTGGGCTGGGTCGATCATTCCCCAGGTCGCGCATTTTTGAACACTGGCCATTTAAAACGAAT
GGCATGCGACAACCAAACTGCGGGGCAAACATGCTGTCGCTGCGTACTATGAAGATGATTGACCTATGCCCCTGCGCAAC
TGGACTGGCTATATTCTAACTAGTATATCCATATTTCCCCAGCCATAGAATCCTAGCTCTCGATTGGGTACGTTAACCTC
TGCGACACATTCTTGAGGATTTCGGCATCTCGCCACCCGCCCTATCTAGACTTAATCATGGGCACAATTTGAACCAGAGA
ATGTGATATCCTTACCGGTCATCCATCTATCACCCACCCATGCAATTGGCGATATTAACCAATAGCAATGTTAAGGCCCA
TCATTTGTCCTTGGTTCAGCGCATCAACGACAACAAACGAAAAAAAAAAAAAAAAAAAAAAAAAAAAAAAGCTATTTCTG
CTCCGGTATGGCATATCCTTGGAAATGGTGCCCATCAGATCATGATTACATGTCCTTGGATACTATCTACTGTGGGAAGG
AGCGAAAGGAGCGAAAGGAGCGAACCCCCTGTTGTTATCCTCAGGCATAATGGCTGGGCCTGTTCAGGTGGATATCTGCT
GTTGCTTCTTCCTTTCCCTCCACTCCCTACTTGTACATGTACATCGTAACTCTTCTTCGGAGCTGCATGCTTTGATGCTC
CACCGCACCATTACCTTGTAAGCCCTACGCCACTTATAAAAACACCATCCTATGTTCCATCCTGGTACCGGATGCCGTGG
TAATGGAATGTGGCCATGACAGCCCCCCGTCCTGGAAAAGCTAGACACAACCGGAAAATAT

>HCWGTA004 Ajellomyces capsulatus transcribed region, HISTO_ZU.Contig65:293735..295441 (+).
CCTGAGAGGAGCCGATCTGGGAAAAGTGGATGAGAAAAGTGGAGAGAGCGAGAGATCTTTTTGCTCTCATATTCTTTCTT
TTAACTTGGCGCCATACAGGTGGCCCCACCCATGGCCAATTTTTTCCTTTTCCTTTTTTTCTTGGAGATTTGATTGAAGG
CGCTACTGACGTCCGTCTGTACACGTTGAAAAGCTCTACCTACACTCATCTTCATCTTCATCTGTAGCAAACCACCTTAT
CAAGTCAAAGAACAAGGCCAGAAACGGGGCCACCAAAAGCAACTATTGCATCACCAGCAGCCGGAGCAGCAAAATTCCGA
AACCAAGCTTCAGCCCGATTACGCCTGTCCCGCCTGCATGCGCCATTGGCCAGACCCCTCTCTCCCCATTTTCGCCACGA
AACTACATAAAACATGCGGGGTTCACCCTCAGCTGCAGGCAAAATGGGAAACCGGCCAGCCTGCATTTTGCGCAGTGTTG
CTATATGCAGTGGCAGCTGGCCTGGGCCGACCTAGCTACCTAGGAACCTGGAGTTCCCCGGGCCTGTGCTGCCCCTCAGG
GTTTTTGTTATCCCCCACCTCTTCTTCCATCGAGGAGCTGATAAACACGTATATGCGCAGTACAGGTCCAGGTCCATGCC
CATGTCCATGTCTATATCCCCCGCATCCAATGTCGGACATGGGCACCCACATCGCGTGCAACTTGTCTCCTGTCTCCTGT
CTCCTGCCTACCTACATACCAAATGTATCATGTGGGCCTACAAAAACATACCCCCCGTAAAGGAACCATCCATTCTTGGC
CGTTGAAAAAAACCTGGTTGATTTTTTTTTTTCTAGGCCCTCCCCCCGGGTGTGAGTTAACGTGTGCGCATACACCCTTC
TCTGATTCTGATTGTGCATGGCGCGAAAGGGGGGGGGGGGGGGGGGGGGGGGGGGGGGGAAACGGTGGTCGAGCTGGTTA
GCATGCGGAGAGAAATTGACACGGAAACGAGGTCTAGCTCAGCCTGTGCAGTTGAGAAGGGGCCCCGGGGTGTGTGCATG
AACTGGCTGAGAGGACCGGGTGTCCTTCGCCCGTCTCCGTTCTTCCTTTTGCAGCTGGGGCCCCGGTGGCTAGACGTCTG
TCTGTCTTCCTGTTTCTTCCTTCTCTTCACGCCGTGGAGGACGCGGTGTGGTGGAAAGATGAGATGTGCTTCCGGGACCC
CGTTTCCGTTTTTCTTCACCTTGGGTAGACATGTGGGACGTCTGTTGATATTCCAGGGCCCAAGTCGGCGTTATGGATGA
TAGTCTAAAGGGTCAACATGAATGATTGTGAAAAACAAATGAATGGATGGATGAATGAATAAGAAAAGGTAAGGTTGGCT
TTTCCCCATGAACGCGCTCCCTCCCCCCTTCCTCCACTTCATCAATCTGTTATGGTTTTTACTGGCAAATTTTCGTCGCT
GTTTTTCTTTCATTTGTATTTAAACCACACCCCCCATTCTCTCTCTCTCTCTCTTGCGTGTACCATACATAATCTGATCA
TCTATTATAATGTATTATAGGATGTCTTCCTCGCTAACTAATTGAACTACCATTATAATCATTGTATAAAACCCCGTACA
GTACGTAAGTCGCCATTTGTTTCTTTTGGCAGATTCCCCCTTCACGACATGTGGCGGCCCCCCCCTTCTCCTTTCATTAT
ATTATATTAGGTATGTCAAATCACGAA

>HCWGTA005 Ajellomyces capsulatus transcribed region, HISTO_ZU.Contig65:486779..489163 (+).
TGATGTTATGGTTGCTCGGAAAACCCTTTGAAGACATGAAATGGTTGGTTATCAGATGGTATTGCTTATGGGTTACAGAA
AGAGGGAACAGGTCGAAACTCGGTTCGGCGTGTTGTTGCTTGATACGCGGTATTGAATCTCGGTACTTCACGCACAAGAT
CTAACATGGTGTATCTCGGCGAAAGATAGAGCGAGCAATTAATGTAATTCCATGGATACTATTATTCTCTTATTCTCTTC
TCTCCTGGGTTTGCTATAGAAATCGGCCGGGACACCTTTCTCTGGCTCGACTCCACCCTTTATCCTCTTCTTCCCTATCC
ACACTGCTCCACTGAGGACGGTTTTATCCGTTCTGGTAGCAGGTCATGACATCACAGGAACATCGAACATTCTTCCTCCG
CCCCGCTTAGCATGTTCTGGGAAATAGTGAGGGCTTCCAAAACAGGATCGAAAATGGAGGTGCGTGTGTATATGGTTATT
CTTTGCAACAAGTGAAAAACAATGTATTTCTAATGTTGTCCGAATTGGCCTAAGACACTGTCCATGTGCTGACTAAGGGT
TTCTATTTCTCCGTGTTCTTTTTTTTTCAATAACGTTTCAAACCACGCATCCTGAAAATGAAAATGAAAGGATACGGTAA
ACAAAAAACAACCCGATGCCATGAAAAACAGCAGATACTGAAACATTTACGCAAGCTGGCACCTTTTCCTCTTTCCTTCT
CTTTTTGGGAGTTCGAAAGGAAAGCAGCGAGCGGAATTCAGAAAGACAAAAATATAGTCACCGCAAACCAACGAATCAAT
AAGCATCATCACGATGTCGATCACGTCAGACCGGGGTCAACAACGTGATGTGACTCTCATGCGTGTGAAAGGAACCATTA
ACCCAAAAAAGAAAAAAAAAAAAAAAAAAAGGGCTTCTACCTTTTTTCCTTTCGTTGTCGCCCTGGGCTTCAGGAACTGG
ATCCGCCAATACGAGCTAGCTGGTGGCTCAATGTCAAAGTTGAGACGAAGATCGACATGTTGGACTCAATCTGCTTGGGC
TGGCTGGGCTGATCGAATGTGATGAGCCTATGGCACGTTGCTGGGATGGTGGCTTCTCTCATTTTTCTTTTTCTTTCGGA
GAATGAAGTTATATTCCTGTACTCTCATGCTTCAATAATCGGCTTAATACTGAGGCTTGTTTTCTATTCGTCGGATGACA
ACAATTTTGGCTGAGAATATTAACAAATAATGATACACAACTTTCATTGTATTTTTTTTTTGACTTCGAATAAAAAAAAA
AAAAAAAACACTTTCGTTTTGCATTCGCCGTGTCCGTTCGGCCATGATACAGGACGAGAGGAGTGGAAAAACGAAAAAGA
AAAATCCCCGGATCCAAACCAAAAGTGACCCGACTGGGTTACGATCTCTCTCGCCCAATCACCCCTGTTTGGCTCCGCGT
TGGTGCTTACCTTTATGCAAGCGCTCTGAAGGGACACAAAACCCCACACATCCGCGCGAACGAGGATTCAAGGGACAGCT
TACGAGGGACGGACAGCCGGGATCAAAGGCTAGGATCAAGGGATGGCTGCTCCAGGGACAGCGAGGGGCGTTTTCCCCAA
ATATGAAGAAGATCGTACTGCAAATCGTTGTCTAACGGTTGCGCCGCTGAGATCGCGATACGGTTAAAGTCTTGGAGGCA
ATGTGTTTGAACTGGACAAGCAGAATTCTCCTTTGCGAGGAGAAAAGCGTGCGTGCCATTCGCCCTAATGCACAGCTCGA
TGTGATATCTGGTTGCATGGACAGAGATGAGATCGAGTGTCCCTACCACCAGGGAATCCTCGAGGAGCGGGAATTTTGGG
AGTTTTGCGGCTCCACACTCTAAATATTCGTTAAGTGTCATGATTATTTGGAGGGCCATTTCGATGGTGGTGATGGTGGC
TGATAGATCATGATCATGCTCTGTTCGGGGCCAGATCTTTTGGTGGAAACCATATTTTGTTCTGCCTTGGAGCCATTTTT
CTTTTCTTTACTTTTTCTTTTTCCTTTCTTTACTTTTTCTTTTTTAAAGGTATCCTCTTAAATTTGCTTTGATTACGAGA
TTTCGGCGCAGCAAGGCCACGCTGTTCTTGATGGCCATTTCTTAGACTTCTGAATATTTTACATAGTACTTTTGAATCCA
GCCCACTTCTCGGATCCTCGAGATGCCGTCCAGGAGCAAACGTTGGTAGGCACAGCTTCTGCCCACGAATTCTCTGATCA
GCCTGGCAAAAGGAAATATATTTTCTTCAAGGAGAAAAGCTCTATTATTTTCACGGCAAAGTGAAGTCGTACAAACGACA
TGGTGCGGATTCGGGAATCACACCTATTCGTTGTGCTCTCGGGCTGTGCATATGCCTTCGCATTC

>HCWGTA006 Ajellomyces capsulatus transcribed region, HISTO_ZU.Contig65:567312..569293 (+).
CTTGAGAAGATCTGTGAAAAGTGTCCTTGGATGTGTGAGGGGGTGGTAGAAGTGACGGTATCACACCCGCATGCTACGTA
GGAACCGGTTCGGTGACAAAAAGGTGTTTCAGCTGGGAAAGAAGGTTTACTAAACTGAACATTAGAATGCAATATGAGGA
GAGCCATCTTGATACCTATGGCCTTCCCCCTTTGCTAACTCGATAGCTAAAAGGAAAGTACCTCATTGCGGCACTGAGTT
TTGGGGACCCGAGGAACGACAAGAACCCTGAATCAACACATCGACGGCCATATATGCCTGGGGGGAAAAGTGCCAGGAAA
GTTACTGCGAGAGGGTTTTGGAATCAGCCTCTGTACCTAGGTGACCCTTGAGGAGGTTCTGTTAGAGGAAGCATCCATCT
ACAACATCAAGGAGCTTCACCACCACGACGAGGAAATCAGCAAAATGTTTTGACTGAATATCCCTCATCCTTTACGTGGC
CTTCCTTCTGGCTCTGAGAGGCACAACCACATACTCGAACTGTCCTCGAGGACAACGATCGATCGTGAGCAGTGCGACGA
GCCATGAGTGGGAGGAGGTGGGGATGATCATGATGATGTGCCTCCTTCTGTCCATTCTCCACTTTAGCCCTGATCAAGCT
AAAAAAGTTTGGTGCCTGAAGCTTGACCAAACTCTTTATCTTTAACTTTCTGCAGTCATTTGAGGTTCAGTACGCGTTTT
GTGCGGCGTATTGATCTTTCATTTTATATTTCACGCTCCTTCCATGTACTCCATGTAATCATGGCCAGAACCAAGCACCC
CCAGCCAAGATACACTTAGAGCCATCTTAGCTCTGCCAACTCACACATCGCCCACGCTAAGCCTGGCAGGTCCTTGATCC
TAGGAGGTCGGCTTGGTTGAAACTTTCTCTCGGCGCCTGGGTCTTGGCTGGCGCGAAAATGTTGCTGTCATTCTTCTCGC
TACCAATGGCGATTCCTCCCGAGCGCTGGTGGCAGAGGGAAAAGGCGTGTTCGCCAACCAGGCTGAGGAAATGGCTGCGA
TTCGAAACGGTTGGTTGGCCGTTGTTGGTTTTGTTCCCTTTCTTTTTTTTTTTTTTCTTTTTTTAATTCTCCGTTACTTT
TGACTTGTTGATCTATCGAAATATCCCTTCGGGAGTTCTTGCACAACGTAAACAAAACAAATCACTTTAAATGGTTGAAA
ATCTTGCAGCAGTCTATGTACAGTATAGGTGAAGCGAAGGGGGGGGAAACAGAAACTACTATGAGGAAGCGATTCGCCAA
TGCCTCGTAAACGCGGACAGGAATAAGAAGAACAAGACAAGGAAAAACTTAATCACCGCTCTTTTATTTGCTCGCTCGCT
CGCTCGCTTTCTATTACTTTTCGTTTCGCAAAATTCAGTCAGTGAATCGGAGATGGATATACATTTGAAACTAGCCCAAG
TATTAGGGCCTAGTTCCCCATCTTCCTCCCAAGAACCAATCCACACACGGAGAGAGTTGGGAGAAAGAGACGAAAACGAT
GGGAAGGGCGAGGAGGAAGAAGAAAGCAGCAGAAGAAGAAGAATAAAAGATGGAAGTTGAAATGAACCCTTTGGTAACTG
GGTTGCGCACGTTCACCACTTCTCGAGATTCTTTCTGGAGAAGCAGGGCAGAACTGAAAAAAAAAAGAAAGAAAGAAAAA
TAATGCCAACTTGCAGTTCGTGGGCTTTGGGGCTTTTTTTTTTTTTTGTCTCCTTGCTGTTTCGTTTTCTTTCCGAAATT
CCTTCACTGCTTCCCCCGTTGGACGGAGAGGCTTTTGGGGCTTTTCCTTCTTTTTCACTCGTAACTTGTAAAAATTACTT
TTGTGAATCAGATCCGCATCTTTATCCATCACAGGCCAAAGGGCCAAAGAACTTTCGCTTTGATGGTAGGTGGTTTTGTA
TCCATCTAGTTCGACTCAGTATACCCAGAGCCCTGCCATTCTTGAGTTCGCGATTCCCAATG

>HCWGTA007 Ajellomyces capsulatus transcribed region, HISTO_ZU.Contig65:987458..989936 (+).
TTTTGTCCCATTGTCGGCGACTTAAAAGGTTCTGGTTCACAAGTCAAAGGAGGCTGACCTCGATGCCACATTTTGCAAAA
TGTTGAATGCCGTTGCACCGAGGATCGATCCTTAGGTGGGAAACCCATCTTAAAATATTCCTATATATCCGTCCAAGCGG
TTCTGATGCAAATCTTCATCGTGGATTATCCCGGAACATTAATAAGTCATGTCAAAATGCCCACAGAGTGCACGACCCTT
CAGATGTCCTTGAAAGGAACTCCCACAGAGAGAACCATTCTCGATAGGTGGGGAGTTCAACCCGCTTCATTTACGGCGAA
TAAACTGGTCCATCCGTTTATCTATATTCCCCTTTTATTCGGCTTTTCATAATGGCTCCTACTGAAAATGCGAGCCTCCC
CAACTTCGCTGCCTCCCCGTTCGACCCGGTCTGCAATATGACCAAGACGAAGAAAACCAGCGCTAGCAAAAATTGACGCG
GCCCCAAACTGGCCCTGTCGCTCTGGTAATGACCCATTTGCTTCTAGTTCCTCTACTACCTCGATAGATTCGATTTCGTC
CCCAAACCCCATTCCACTTTTGGGGGCCGGGCCAACACTTTTTCACGACAGCCCAACTAGGCCAGAATAATTTGATGTTT
ACATGGTTTACTTTTGTCCAGAACGCCCTCACATATAACTATTTATCCGGATTGTTGCTTTTGCTACTTCAATTCCATTA
AACTCCGCCGTCTGGTCAATAATATCTATCACCTATATAACCCATCATTCATATTCTCAAACAAGGTGATTTCATGAACG
CCGGAGAAGAGAGCTTTGAGGCTGCGCATGTATGCAGCAACATGAAGTATAATTCCCAATGCTGAGCGCCCAGGCATACT
TTCTTTTATTCTAGCTACCGAGTCCCTGACTTTCAGAACATCACACAGTCCACCAGACTTTGTTCTGCAAAACATCTCCC
CCCCCCTCGATGAAGCATGCCAACACCAACAACCCCTTGATTTGTTGTACTATATATTCCACCACAACTACATCTACCCT
ACATTTTCTGTTTATCATGGCTCATTTGCCCCATTCATAAGATAATACTTTACCTTTCAAAATAAAAAGGAGTTCAACAC
ACTTGATGTTCTCCCAAATATACCGATCATGAATTTGCTGCTCTCTCTTCGGATATTAGGGGCGGCAGGCACTCGGCGTC
CTTTCCTGAAGAATGTTTATCCATTTTGACTCCCTTATTCTTAGCCCTCTTTCCTCTTTATAAATTTCTTTCTTTGTTAA
GTTTCCTTCTATACCTCTCTCTGTCTTCGTCGTTTCTTCTCGTTTCTTACCTTTTTGCTTTCAAAAACGACATTACATTC
TCCATCAATAATGGAAGCAATCAACTATAGCTCTTATTGTTGGAGTTCGCAACATTCCAATCAGAAAACTCAACAACGTC
GTCAAACAACATCCATCTACGTACTCGACGATTTCGAATTCGACCCTAAATTAGGAGAGAAGCAATTTCTCCTGGGAAAG
AGAATCAGAAAACCCTACAAGTGTTGAGGAGCATGAGCAAAATACACATCAATGCCAGTGACGATGCAGGGTTCTTGAGG
GAATTTGACAGAGCTAGATCAAAAGAGAATCCATGAGCATGTTGACCGGCAATCAACAGTGATGGATGATATTGAGACAA
TTCTGAATCCGATGGTCTGACATGCCCTTGCAATTCAGCAGAGGCTTCTCTGTATAGAGCAAGGGTGACTCCTATGATCT
AAAGAATGAATGCTTCTTTAAGATACTTCTTCACCACTTGCAGTCAAAGGGAATCAGGGTAGATATGAGCTTGTCAAGGG
AAGAGATAGCTTCCGAGATCCTTGCTAAGAAGCTCTCACAAAACCAGACCTTCATCAAATCTACTGAGTCCACTCTTCAC
CCAGTTCCCACTATGCAGAGAAGCTATTGCCCACTCAAGATTTCCCTGCCCCACCTTTCCAGCGGGCGTTGGGGGGGGGG
AGATGTAGGAAAGCGATGCGACTCGAGAATCTTATGGCACTCCCTTTACAGGAAATATACATCACTACATTGGTGGGCCA
TATCGACATATATATTTATTTCTTCGGAGGGGATTGACTAAAGAAAAGAAAAATTCGTCTGAAAAGAAACACTAATGAGT
AAACAAAGAACGGAATGCTCCTAACAGGACTGATACGCAATGGCTCCTGGTAGCGAGGAATGCCGCTCAGAGACATCTAA
CTAGGGGTTATACGTCCGGGGGGGGGGGGTTGGTTGGGTGGCGTTATAACCCATGTTACTATGTATGGAGAATACACCCC
TCGGGTGACTGAGCTGACCTACACTAGAGTTGATGAGGGTAGTTTGGGATCAGAGATCCTTGAATGGGCTGTTTATATGA
ACGTTGAGTAAGATCCATACGGCGATGGATCTGCTATGGGGACGAGAGAATGAGGTTCCTTCCCTCTTTATGAATCCTT

>HCWGTA008 Ajellomyces capsulatus transcribed region, HISTO_ZU.Contig65:1021650..1024253 (+).
TCCTATCCATGATTCACACTATTAAACACCTGCGGAGTGTCTTCTGCACTGTTGACGATTCTACATGAATCACGGGAATC
ATGGTTATCACTGTGTCTGGCCATCCATTGACTTAGTCCGATCTGGCAGCAATTCAACCAATTGCTACTATTCTTTCACT
TCTTGTATCAGCCAGGTACAGTACTTTCATCTCCATCCTAATTCTTCTTTGACCAAGGTATTACAAGAGGGTCTCCCGTC
GATGAAGTCCAAGGAATTCGGACAATCAATCCTCCAAATACCCTATTCCCATATCCTGGCGTTTATGTAAGGCCTTGTTT
AAAATGCCAACAAACTTTCTCCCGTTCTCTCCCTGGATGGCAATGCTATACTAGTTAGTACCCCTGACATCGCACTTCAT
ACGACGGCTGGTAACACCGTTCGCTTGCGAAGCGGATTTTATGCCCTTCAATACCTTAATTGCCAACTCCTCGTTGCGGG
TCCAAGCTAATCCACACATCCACGTCTAAGAGATCTCCCTACCATGGGCCCATTTCAAGGAGTCCCTGGCTATATTTCCT
ACGGAATAAGATGCAGAGACTAGGCCCCTACGGATATGCGATGTGAGTACTGCTCCTTGTAGTCACCGTATTGGAATCAT
TCTAGGCCGGCAATGGAATCCCAATACAAATTTGGACACTCTCTCTCCAGCGGATTTCGCCTACATTGGCAAGCGACGGC
AACCTCTTCTTACAAATCATAACCTTTGTTAATGAGCAAGCCAGTTCAAAACCGCTAGAGCTAGTTATGTTCCAAATCAA
TAGGAGTTGGCCCTTCCAGAATGTTGCTATTTCTTCCCACTTTATGCTTCCTATGAAGTAGTTTCATGATGTTGGCTTCC
TGTACGCAAAGACCTCTCAAGTCAATACTCCGGGTGCTGGGGCGGGGACGCTGACTACGTACCGGTATATTGCCACTGGG
AATCTCTGGCTTCACATATATGAAAGTTGCATTCCAGGGAAATACTACTCAATCCCAGGAAGTAAGGGACTATCGTCATC
GGTTCGATACTACAAGAGGAATGGGTGTACCCTCTGAGTCTTTGCGGAGCGTTCTTGTCATTAGACCTAGGGTTAAGGTA
TCAACCGTCTCTATTACCCACCACAATTTCTGATCCTAAAAGGAATCTTACGGTTGAAAGCTGATATCGGTCATTACTAT
CTAAAGCCCATTTCTGGACTCCTTGGTATTATCCATCTTCTCCCAAATGCCAATTGGGGAATATCTTCTAATACTGCGAT
TTACAACATGCGATATTCGGTTCCAAAGGGAGAATACAATATGCATTTACCCACCCTACGACGCGTTATCCGGAACTAGT
GTGATATTCAGCACACCTACAAACGCCAATTGGTTCAGAATAGGTGATATATCAATATGAAATCGATCCTAAAACTCAAA
CTTCCAATTGCTTTTCTGATAATCTGTTTAAGTTTCCCGGTGGAGGCTCTTCAGCACATAATAACAGGGATAGTGGAATT
GAGGACATTAAGCTCGAGGCTCACGGGATGACTACGGCGTTACCTTCCCTTCAGTATCAATATTGCTTCGCATGAGAAGT
GTGTCGGCTTCCTTGGAAATACTCCTCTCGCCATAGCCCTTGAAGTCCTGTGTTCCCGCAACAATAGCCAGGGAAATTCT
TAGAATGATATCCGAATCGAATTTGAAAGAACAAGAATTGAACAAAGAAGCAACTCATCGCTTGATGGTGTCCTGACAGA
TGGATTAGAAGCTGCGGGAAAATATAGAGAGCTGGAATCGTTACGCAAGCGATTCGTAAAACGCTCGGGGACTTATTACA
GTATCAGCTTCCGATACTTTTAGAGGGTCACAATGTGATCGATTCAATGATCAATGAGAAAAAAAAGATTCGTATGTAAA
CGTCGGTATCAAAAATCTCGAATTCCCCCCTAATAACTTATTTGCAATTGCAACACCAGCCACGAGAGGCCAAAGGCAGT
ACTTTATTTGAACTCAAAACTTATTTCGAGCTCTTCAATGTCATGAATTGCGATAGAGCGGGTCTTCGTGTTGCAGCGCT
TGATAGCGGAGGCTGGAACATCAGTTGGTGCACATTCTATTGAATCATCTAGTAATAGTGATGAATGTGGCGATCGCGTG
GAGGTTGGCTCGTCAGTCACCACGAGGAAAGGAGGTAATGACGTGTTATCGCTTTTCTTTTATACACCAGAGGCAGGAGA
GATATATGCATAGCTGGCACAAAGATATCCGGGCGATAACTGTTCGATACCCAGCTATGTATCATACTCAACATCAAGAG
TTCCCGCTTGATTCCAGGTCACTGATATCTCATCTATTGCTAACTAGGCACAGCACAGCATTGGTCGCCAGCTCTGCTTC
CCTACTCTGCTGGACGTCATCCCTGGAGCCATCCGATCCCTGCCATGCTGACACTCCACACATGGGAAATTTATCTTAAA
CCAACGCATATATATCTGAAGGGGTTCTTGTTCTCGTTGACATAGATAGTGCTAATCTATCTACCGATGCTAATCTATCT
ATTGCTGCCAATCTATTTGCCACTGCTAATCTATTTGCCACTGC

>HCWGTA009 Ajellomyces capsulatus transcribed region, HISTO_ZU.Contig65:1056123..1057034 (+).
TTCTTCTTCTGTCTGGTCTGTCTTCTCTAGTATTCCTCATCTTCCCACCGGCCACAGGATAATCGCATCCAGATGTTTGC
GAACCGGCTGCATGCAGCAGAACAGACACAGGTTCCAGCCAGGCCCATATATGGTTATGGTCATTTATCATTTATTTGCT
TCTCGCGCTCCCTCCCTCGCCTTCTCCTCGGCTATTCTTTAGTTATTTAAAACGTGATGGAAAAAAGGAAGCAGAAGCCA
CCGCCTTATATTTAGCTCAAAACCCTTTTTGGACCCTCGTCAACCTGCATGTGCTAGGTCGAAAATGAAAGAAACAAGAA
TTCTATGGATTCGATTTCGATTCCGCCGACTTCTTCTCATGTTCCCGGTCCTCCTCGTGGTATGTATGATATATAGGTTG
CTGTCAATGATAGTATCGATACGTATATGGCTTGGCCCCTCTCGACTTCCAGAACATCCAACACACAGTATATAATTACG
ATCATCCAGCATCCAGCATCCAGCATCTGGACAATAGCCCGCCGCTCCAGATTCCCGCTTCCAAGTTCCAGCTGTTCAGC
CGGGGGCTCGTTACGTACTCGTCCTGCGCCGACGATGCAGGTAGCCGTTCCACGCACATGATAAAAATAACCAGAGCAGT
GATAAACCAATGGCTACGTGCCCATCCCCATGCACCCGGATATTGGACATCATGTACATGTACCTGTACAGTTACAGTCA
TTATCCGGAGTCGACTGGTTGATTTCCCATCAATAATCGGTTATTGACCTTAAACGTACCCACGGGATTCCGTCTGGCTT
GGGGTAGCCTTGAGTTAGTTAAACCAACTAACTAATCATAGCCAATAGAGGAAGAGAAGAGAGCGGGTGAAATGGGCCTT
TATTGGCAAGTTTTTTCCCCTCTTAACTTTGT

>HCWGTA010 Ajellomyces capsulatus transcribed region, HISTO_ZU.Contig65:1069310..1072887 (+).
GGGCCGAGCGAGTGAAGACATACAACATACGCAATACAGAGTCCATACATAGACAGAGCATGGAGGATGTATGGGCTCTT
GTATGGGCTCTGTATGGGCTCTGTATGGACGATGTATGGACGATGTATGGACGATGTATGGATTACGTATGGAGTCTCAT
GGGCAACGGCTGATCCAAGGCAGATTAGGGCTCGGGAGGCCCGATTCGGAGGTGTCAGCGCCGCCTCCGATTGGCTGCTG
CCCGATCAGGCTGCGCTGGCCTAGGGCTGCGCTAAACCCGTTGCGGTGCCCGCTTTTTACATAAGCAGCCAAGTGACGGT
GCAGGTCGACTTCCCGGCCAATCAGAGCCCGTCGCGTCGGGGATGACTCAGGCCTGACAAGTTAGTTCCCTGCAGACTTT
GGGACTTCTTTCTCAGGAGTTACTATGTACGCTGGACAGACGGATGGAGGACATCATCTTCAGTTCTGACGGTGAAGCCA
GTTCCATGCACGGGGAGGGGACGGCACATTGGTGGAACCTGTGGCTGGTTTGGATGTGCTGTGCATGAGAGTGCAGGATA
CACTACAGTTAACTACTAGCACTCATATATTCCAACCATCACCGTTTCGATCCAGGGCATAAAGTCCGCGAGCCAGAGCC
ATTCAATGCTTGTTTCTATACCAATACTAACCCCTTTTCTTCTTCAACGACAATGCTCCCCTTTCCTCCACCGCTCACGA
TCCCCTCTTGAAATCTACGGCGTTGTGAATATGCCGAGACATGGTTTTGCTGCTGGCGTTAGCAGAAACTCCCGCGTGGG
TGGTGTGATGTGAATGCCGTGGCCCAGTGAATGTGAAGATGGAGGGTTTGTATTCGGGAGAGAGAGACCGCCCATACGCG
GTTTTGTAACTATTTTATTCCTCCCCTTCTGACTGACCTTTTTCCATTGTGGCCCCTTATCCAGGGATGGGCTCGTTTGT
GGCTGGTTGAGAGCTGGTGGTGAGATGCAGAGTCTTTTGTTTGTCCGCGTAAAATAGTATCGTTGGAGAATGGCGGAAAG
GGGAAATGCCAAACGACAGAGAGATTCAGGGTTACGAATGGACGGAGTTGAGTGAAGCATGTGCAGTACATGGACATGGT
CAGTCCAGTTTGGGGGTTGATATTTGGCCGCTGGTGGACTTCGTTATTATCGCTTCGGCACAGACGGACCAGCACCCGAC
GAGCACGCGATTCATGGCTTCTCAGTTATCTATATCCTTTGGTTTTGTTCTTACTTCCTCGCTCTCGAGTGTACCAAATT
ATCATATTTCCTCCTGGTTTGTTCTCCATCGCTTTGCTTTGGCGACCAATCGCCATGTATTTTTGCCTTGCTTATGGTTT
GTGGGACATCCTGTTATCCACCAACCTCGAAAGTTACAACAGATGATGAAATTATTGGGTGATACTGAAGAAGGCCTAAG
GGGCAGAGCGCAAAAAAGCGCTCCTGTTGCTCAAAGCGTATCCATCAGACCTTTTCCATCTTGGCAAGGATGACGGTGAT
GCCCAGGAGGAAATGCTGAGGAGGGTTAGGAGGTAGGTTGCATTTGCGCATGCTATTGCAATTGCCGCCGCTCTCGTTTG
TTCCGAGATATACAGAAAAATATGTTCTTGCAGCCTGGTTGGATGCATTTCTTGTCCTTACGCCTCGGTGCAGATGGATG
GATATCCAACAGCCGCCATAACCAAGATGTCCTGCCTACCTCACTTCACCTAGTAGACGAGGGTTAATAGTGTTTGACAA
CATTGCTTCTCTCCGTGGCTGAGAGTTATATAGCAAACGATCAAACGATGCAACGATGCATTTAGTGTGCATGCATGCGC
ATAATAAACAGAACAGAGGCATGGAGGAGAGAGAGCGCTTTCGCATTCCGAGCTAGCCTTGGCTGCCTTGCTGACCGTCA
TTTTCCGCCAGTACACAAAACAGCACCGACACCGAGGAATCAAAATGCTGAACTCAACTGGTTGGCTCGCTTTCTCGCAC
TGCAGAATGTAGTGGTGTAGTTAACCAGTTAACCGGTTGTCATGGCTGCGCACCTTGGCCAAGCTGCGGGATCACCGTGG
CTGATTATCATGTATATCGCCGGTTTCGCAGACAAACATCTCTTTCAACTACTGCTACAACTAGATTGAAATATATGTGG
TTCAGCAGGCGTTCTTTCGACCGGGCCCTTGCCCTTCCGGCGCGCTGCTCTCGGCTTCCTCAAATATACACGGTATGGTT
CGTGTCCTGCGCGAGTTCAAGGCAAATATCTCTACCAAATACGGAGCGGAGACCCCTCAGGACGGTTCTCCTCACTGCTA
CCCCGTAATAATCCCGGGGGTTTCTCGTGAACAATAACGAACCCTGAACAGCCCAATCCGCCCCCTTTATCATTCTACGT
TTTGCAAGGAACTTGGCATGCAGCAAGAAAATGTATAGCTTTGAATAAGATGCAGCTGGGATGGATCTATCTGCTCTGTA
CTCGCCGCGCAAAAACGGCAATACTTCCCAACAAGATCCACCACAAAAAAGGGATTATTGTATGGGAAATGTGGAAATAT
AACGGAAATAGTAAATAGTACACGGATGATAGGGTGTGGTATCTCTATAGAGAAGAATAACAAAAAGGGGGTTGAAATAC
AAACCAAATACCAAAGAAGAGCAAAGATAGTGGAATCCCGCGCGGCCTTACAAAGAAAAAATGCATACAAATATAATTGG
AATAACAACCAGAAACAATATACATGTATATATAAATATAAAAGAAGAGAAAAGCGAAACTCCTTTTATCTTATCCTAGC
TTCAGGGGGCCCTTTCTCTCCAGAAATTGCGAACATATTACGTCTACCTCTTGACACCGCACCTGATCGTCATCACCGAC
ACGGCCTCTTTGCCTAGAGAAATGAATGTCCATGCAGGAGAAGGGGGTATCTAGTTTCCTGCCCTCGACATACATCTTTG
AATCGCTGGCCCGTGACGGACGAGACGGGCACGCCTTCTGCCCTGGCGACGACGGCGTCCAGGACTTTAGAACCGAGCTT
CACATCTTCTGTTGGGGCGTAGGGATTTGTTAGCCGATTGATCTTTCTTTCTCTTTCTTGTTTTTTGAGATGAGCATGCT
GATTATTGGTTTGGCTGGGGGTGGAGCGCACTTGTTTGGCGCAAGTTTCCCCCAGTTGAACTTCTGCTTGTATGTACTGC
ACAACCTCGTCAATGCCGGTGCGGGACTATACACTTGCCTTCTAGTCTTGCCCGTCCTTCCACGGATCGAAATCGTCGTC
ATCGTCCTTCAGATCAATTCTCTCGTTCCTGCCATCGCCATCCTGGAGATCATCGTCATCGTCATCATCATCGTCATCAT
CATCATCGTCATCATCATCATCGTCGTCGTCGTCTCCATCATCATCCCCATCCCCATCCCCATCCCCGTCACCCTTCCCA
GCGTCCCCCTGCAGATGGTCGTCCAGGTCACCTCCCTTATTCTTATCACCGTCATCGTCATCGTCATCGTCATCGTCGTC
GTCGTCGCCGTCGTCCCTCAACCCCTCGACGGTGTCCTTGCACAGAAACGAGCCTATG

>HCWGTA011 Ajellomyces capsulatus transcribed region, HISTO_ZU.Contig65:1195374..1195729 (+).
GAACTCTTGATGTGGACGCGAATCTTGTGATGAGGAAATTGCACGGTTGAACCTGCCAAATCAAATGTGTGTGGAGAATG
ATGGCCAAGTCAGAGCATACTTTGTATGCCAATGTTTGACACGGAAGAGATGAAACATTGGGATTTGATGTCGGAGGTAT
ATCCATTGTTTGGATGAAGCATTGGTTGCGGAGCACGGAGCATAGGATAAGCTCTTGAGGGTTTGGTGTCATCTCGCTAT
CTTATACTCGACTTGAATTGTGGATGACACGAAGCCCTAAATAGAGAATGGCTCCTGTATATCTATCTATATCTATTCTA
TCATATGCCTCATGTTCTTCATTCCCCTTGTACGGG

>HCWGTA012 Ajellomyces capsulatus transcribed region, HISTO_ZU.Contig65:1205340..1207873 (+).
GAAGAGAATGAATGGCTGACCATCATGATTTCCGACACTTTCATCCACGGCTCTGCCATCTCGCCATCTAGCGAAGTAGC
CAGGTAGCCAGGTCCCAGAGCTGTCCGCTGGCTCGTCCAATGACGGCCATGATCCCCTGCACGGATCCAGTCCGTTCGCT
CTCAATTCTGCAACGTGTTTGGATTGCGAATTGCTTATTTTTTTTTTTTTTTTTTAACTTTTTATTATTACCCCCCACCC
CCACCCGCTGAACCACTGGCAGAACCGCTGCAACTCAGAATGAGAATAAATATAAACTGCCATAGCAAAGAAGCCCTGCT
TTCACAGTTTTCCCACTCTTCCCACGCTGTTTCATTCGTTGGCTTGCATCCCCACCCTGTCTGCCCGTGGTCTGTCTTCA
TTCTTCTGTCCGTGGATTCGGCGTGGTGCGGATGGCAATGCAGAGCATCTCCAGGGTCCATGGCTTGCAGGGGATAAGTT
GCATGTAGGCAAGAGGGTCGTTACGAGCAGGTGGGATTTTTTATCTCACTCACACCAGATCACAACCTAACCCCCAATGT
GTGCGGACGATTCATTATCGTTATTCCTCTGGGTGGCTAATCCAATCATTTAGCTTCCCCTGGGTTTGTTCTTTGCACGA
GCGTTTCCAAATTTCTCCCTTCTGCAACCTGGACCCTTGTTCCAGCTGTCTGCCTGACCTCTGCCTTGTCCAGGACGATC
ACGGTTCTCTATTTCTTTGGTGTCTGCGTGTTTCGGGTATCTTTTCCTTTCTGCTCTGCATCGGGATCCACTGAGCTATA
GTTCCATTGCCGGTTCGTTCTTAAGGTCACTTCTTCGTTGCGCACAAGCGGTGATATCTCCTTTCCAAAATGCAATATTT
CAGCTATGGTATCTAGGAAGGAGGAAGACTCGGGGTCATAAATGTATCTCCAGTGCATGTGTTTCAATAAAACGTTTGTT
TGAATCCAGAGCTGAATCGTTCACCATTCATTCTGTCATGCTTATTTTTGTTGCATTCAGATTGATCTAACTAACAATAA
CTTGAGTGAGCCCCTGTATGGATCCGCACTCTGCGGGATGTTGCTTGAGCATATATTCTATGCTGTTGATTCATGTCAAG
TTCTGAACTCAACTACTGAAAGCAGAAGCAGGGCTCTGATGCTCCCTCTGATCCCCGGGACTCGATATCTTGGTGTCCCT
GATGTCAACACCGCGCATAAAGAACCCACATCAACCTATCCATATCTATGTGAGCCAGATCTCCTGAATCCCACGGTTTC
CTGCAAGAGACCCTCACGACCTACCGTCATTGACTTTACGAACCCAACTCAATTGTCCCCGTGATATTCTGAGCTGGGGA
ATGAATCCTCGACTGCCATTGCCAGCCTCACCCAACAGCCCTGGTGTGCTTGAGTGGAGAATCTAGCACAGGAGGAGGAA
ATATACGCCGCAAAAATCAAACCAGAATGCACCCCGTCACAGGTATTGTCCAAGATTTAGAAATCACAGCGATGTGGCCT
TCGCATCAGCTGTGCAGAAATATATGTGGCAAAACGATGAACTTAGTGCGTCGGAAAACTTCGAGATTGAGCGTTTCTCG
AGAGGCTGCTAGTTGCGAGACCCTGTCAAATAGTGGCTCTGGTGCAACTGCAGATAGAATGCTTTCTGAATGGGAACTGG
GAGCTTGCTGACTTCGGCTAATCATCCGATAGATTCCTTCCCTAACCCTCATACAGGGTGTATCGGGAATGCCATGGCTT
GTGACTATTGCTTGCTGTTTCATTTTATTTACCGGAGACCCATCTCATAGTCATGTAGGATCTAACAATTGCGCACCTAT
CTATGTCCAGGTATTTCAGCGGTTTCTTTTGATTCGACTTACTCCTTCCCGTTCCCCGCCCCCGCCCCCGCCCCCGCCCC
CGCTCCCCTTTCTATCACTCGAGCCAGCCTGGGCCAAAAGTTGGATATCGAGAGACCCCCTTGGGCACATGTACTGCCTT
TCTTTACCTAGGTACATTCGGCAACCCCCCCCCTCCGGCCCCTTTCTCCCCGCGATGGTCGACAGGCCCAACTGCGGAGG
TGAAGAAATACACCAGATCATACTACATGTTTCGAAGCACGGATTTTCACTCTGTCTCCCTCCCTGCCAGGTACCTGAAA
ATCTCGAGCATGCCCGCATCTTTATATTGAAATTTCCAGATATTCACCTATCCCTGTGCGAATATCTGCCAATCTCGCTG
CCAGCAGCTATCAGACCTCAGACCTCTGTTGTTAATATAGAAATCTCTAGACGCTGACCACCCTGACTTTCTCTGCGATA
CTCAAACTTTTATTGTTATTGAGATTTCCAATCAGCCTCTCTGCGTATCTTCCGCGTTTAGTAGTTCTTACTTCCACTTT
CACTTCCACTTCATTTCATTATTCATTGCAGTGCTGTACGCACTGCACTTTTTATAAGAGGGAGTTGTGGAGCAACCATC
TCGAGAAGCCCATACGCCTTATATAGTTATCCTCTAGTTATCCGTTCGCTTTGT

>HCWGTA013 Ajellomyces capsulatus transcribed region, HISTO_ZU.Contig65:907958..908932 (-).
AAAGACCACTATATCCAGATGCCAATTCCATGTGACCAGGACAAAACATATGGCTGAACGAATCGAAGCCGGTTCAGAGA
AGACTTTTATGATTATACCCTCAAAATCCCAGCTGCTACAGTGGCTTTTGGACGACTAAATCCTCTGTATACTGTTTATC
GAGCCTCTTAGCACCCATCCTTTATGACCAGCTAACCGGTTATATGTTTCCTGACTACGCGTGCGCACTGTCAGCTGTCC
ACAAGCATTTGGATTTTCTATCCCTACCATGAACAACGCAAGAAAACAGGCTTTAGCTACCTACCAGACCTAGTCGGACA
GGCGGACAGAAATTGTTAACGCACCAGCCCAGACAGCTACAAACTGTTTCCCCATGTTGATTATTATTTGGACGACTGAG
TCGAGCGGGTTTTGCTAAATGGACGACGCCACCGGAATCTTACCCAATTCCCCGACGCGGGGATGTCCCCACTCTTGACG
ACACGAGGAGATGTGCCAGGATCTCTTCCCGCAACCATTCCCTTCACCGGACGGACTGGAGGTGTCGGGCTAGCCCGAAA
ACCATGGATTGAAAGCGCTACCAGAGATTGAACGGCAATGATGAAGAAGCCTGAGTGTTTGCGGAGCTAAGAATAGAGAA
GACACCGGGGTGGCGGAGACGTCAAGCTAGTAAACATCGACATGAAGGGGACCTCGGGATGGGAGCTAGAATATTGTTTC
TCTCAAAAAAAAACGTCAAGAATTTTACCCCAGGCCGAACACTCAGAGGAAGATGACCCCCCTTGAGGTTATGATGCAAG
CGAGAACGCATGCCCATTGAAGCTGCTATCGAACCTGAGATTCGCCCCATATATTATCCAGAGTTTCGACAAGCATGCTG
TTGTCTGATTGGAATCAGGAATAGGGAGAAGCACTGGTGATTGATGTATGGCGCAAAAGGCGGAAGTTGCAAAAGAGCTT
GGGAGCCCGGGCCCC

>HCWGTA014 Ajellomyces capsulatus transcribed region, HISTO_ZU.Contig65:1184844..1185291 (-).
AGTCCATGCCCCGGCAGAAGTGGAAAATCACGCGCAGTTTTGGCGGCGGTGGGTGAGCGCAAATAACAAGTACAATTCTT
GCGCCATTATATTCCCAATTGGTTGCATTGGCTGGGAGTGGCTGGAGTGAGGGACAAACCGGTGGACGGGGTAGCCTTCC
TGCGACTTCAGAAACCCCATCTGCTCACTTTCCCCGGGCAGTGTAATCAACATCCGTATGGCAACCGGTTTGGGATATGA
TCCCGTATTAAAATTGAGGTTGTCAGAGAAATGAGAGTGAATTAACGGCTTGCGCTCTGTCCCCTTGACCTCAAAAGTGA
AGTCCCGGGCATCTAATTTTTATTTATTTAACTCTTCATCATCATATCTTCCACGAGCCGACATGCAGGATACTAGGAAG
GACAAAGTTCACGATGAACAAAGTTGGCCATGACACTAGTGGTCACTA

>HCWGTA015 Ajellomyces capsulatus transcribed region, HISTO_DA.Contig93:402861..403472 (+).
TCAACTATTACCTCCCAAGTCCCTCCCTCCCTCGCAAAACAGATTTTCCAGTGGGAGATGTTTTTAAAATGAGGCCCCCG
CATTCATCAATGTTTCAATTTTCCCACCCCACCCGCACCCCATTGACAGACAATCCGCTCCAGGATACGATTTCTGTTTT
GACAATAGAACATTAATATTAATATAATAATAATAATAATAGAAAGGATACAGCATCCCGCCGTGCGAAGCACACAGCTA
CCGTTCCTGCCTTATTTTATCAGTTCGGCTATTTCCAGCTCCCATATCCCGTGTTCAAACATAATATATAGTCCGGCCAA
AACGATTTCGTCGTGCGAGACACTTAGTCCCGGACCTGACGATGACCACAAATCTCGGCCGCCTTCTTCTCTCATCTGAT
AGTCGCTCACAGGTATCATTTGGCTAAATCAAATATAAATACTGGACGGTGACCATCTCAACCTATTCATCTCAATCTAA
GAGAAGGAGAGGAAGAAAAATTGATAAATATAGGTCTCAAGAAACCCCTATATTCAACTCATTTATACATCGACTCCGAA
CAAAGCCCAGCCCAGCCAAAAATTCAATATTATTATATGATATCCCGCCGCC

>HCWGTA016 Ajellomyces capsulatus transcribed region, HISTO_DA.Contig93:1051714..1052865 (+).
ACTGATGACCTGACCACCATCGCAATCACATCACCTGGTTGTTTTTCCATCGAAGTATCCCTTCAACCATGTTCAGCCCA
TTTGCGCACACCATTCATCAAATTCATCAGTTCCGCTCATATCCCTATCCTCTGCGCCCTCTGGATCCTCGTGCACAAAG
TTTTGCGCGTCGTTTTAAAGAAGCCCAATTACTATTTGCGTTATTGTTATATTTCTTTGTTGTTCAAAAGGGAAATTCAT
CTTTTTTCCAACGATGCAGAACCGTACTGGGGTACTGCAAGGACATCTGGAAAGGCGAAATAAGAAAAGGAGGTTTTTAT
TTCAATAAACAACCTTTCTTTTTTTTCTTTCTTCTTTGCCACCCCCCACTAAGATTGTCCTTAACGGAGCGTTGGCAGAC
CAAAATTAATTCGTGATCCCATCTTTCTTCTCTCTATGGAGGAGCGAGGATTATGAATGGGAGATTAGTTACTCTTATTA
TTATTAGACACACAGTCCGGGCTCTTTCTTGCTGAGTTTTTTCCACGCCACTCACCAACGCTCTCTCTCTCTCTCTCGCT
TTCCTGACTCTATATCCTTCTCGTCCTTCTCTTCCTATCTCTTGGATTGTTTCAAACTCCCGTCCTCTTCTCTCTATTGT
ATTAACTCCATTCATGTTCTATGAGCGGGGTTGGTCATGAGAGGATGAGCCGTGACTGCAACGAAAAGGGAGTGGGATGT
TAAAGGGGAGGGCGTGGTTGGCTGGAAAGATAGGTTCGAAAGAGTTGAGAGGTGAGAAAAGGAGTGGGAATGAATATATT
TTGTCTCTCCACCGATGAGAAAGTCCGAATTGTGTGTCTTTGTGTATCGATCTCCGACATTCCTCAGCTCTTGTTCCTAG
TCATCTATTTCATATGAAAGTATCTGAAAGGGCACTTCATCTGATAATTAATAAACTACTACTGAACACATATCCATTAG
CTGTTGTTGTTTATTTCTTGGGATGACTTCAGTCAATTTGACACTCAACTCATGCTCATCTGGATTTGATGCCTAGCTGC
GATCTACATACTACTTATTACATGTACCTCCCCCCGCCCCCCCCCCCCCCCCCCCAACAGGAACAACATGGCGGGAAAAA
GCTAGTATAAATATCGCGATTCACGATCTCCG

>HCWGTA017 Ajellomyces capsulatus transcribed region, HISTO_DA.Contig93:511766..512069 (-).
TCATCGAGGATGCAGGGGTGTTTTGCATGTGAAAAATTACCGCGATACACCCGCGATACACTCGCGATACACGGCCCTGT
GATTGGCTGAGGCCTGCGCGCGCCGTTCGACTTCTTCCATGCTTGTGACCAGGAGGAGAATAATCAAGCCCGCCGTTGCA
TCAGCTGGCTGCGACAGGAAAATTTGATCGGGTTTCAAAAAGACGCCAATCAGATAGCTATAGCTACTAGTACTGTACAG
AGATGTAGTTCGGTGTGTGCGGGGTGTAGTACTGTGTCCTCACGGTTATGCCCCGAGTAATAGG

>HCWGTA018 Ajellomyces capsulatus transcribed region, HISTO_DA.Contig93:918828..919066 (-).
CAACTCGTCGGTCCATTACAGATCTGTACAGAGTACGCGACACCACACACCACACCACACCACACCACACTCCACTACAC
TACACTCCACTCCACCACACTCCACTACTCCGTACACTACACTGCACTCCACTGCACTACACTGCACTAGTTAGTGGCCT
GGCGCTAGGGCTGGGCTTATTTTTAACTTCAGATGTTCTCGTCCAAGCGTGAATGAGGAAAGGATCGGTTTGTTCTACT

>HCWGTA019 Ajellomyces capsulatus transcribed region, HISTO_DA.Contig93:1086728..1087993 (-).
ACTGCGTACTAATTAATCGCATCCCACCAGCCACTGTCTTTAAACACACAACCACGAGAAATGGGACACCAAATACCCAA
ACACCAACATACCAAGGCCATCCCTAATCGCAATCCCACATTTCCCCAATCAGATCATCATCGTCCGGCGCGGCCGTGGA
ATGTGTCAATGAGGCAACATTGGTAGGAAAGGGCGCAAATGGCGTGACGGGGCGGCGATGCTGGGTGGTTAGTATCGCCC
ACTTTCGACTACTTCGTCCGCTGGCTGGTTAACACTATAGAAGCAATGGCCGTGACAAGAGTAGTTAGACCAACAAGTAC
CCAGATGGCATGCTTCAAGTTTACAGTAGGACGGGCGTACACTATGCGCGCGCTGGGGCCAGCTTCGGCATTGTCATCGT
TGGGATTTGGGGGTGGTCCGGGGCGATCGTCCCAGTCCTCATACTCTCCGTCCGCCGGTGGGCTGGTTGCTGCTGAAGCG
CTTTCGTTATCGGTGATGTTTTGGGGGCTCGGAGGTGTTGGAGGTGTTGGAGGCTTTGGAAGGTTTGCATTAGTGTTAGC
TGGTGCGATAGCAGCGGGAGGATCAGACGGTGGTGCGATATTTCCCTGCGCGGGCTTTGTATCGTGCAGACCATGATTGC
TATTACCTTCTCCCGCGTTGACGCGTATTGATCCCGCACCGACCAGGCGAACCTGGTGGACGTTCGGATAAAACCTGACT
CCATACAGTGCAGGGTAGTTAGCATGTGCGTGTGTTGCTAGCCCCGGTTGCACAGTTGACAACGCGGGAGCAGCATTTGC
GAACCAATTTCCAGGTCCATAGCCCAATGCGGAAGCGTTTCCCCGTGGCATTATTCGTCCATGGTAGATGCCTGTCTGTA
CTGAAGGGACGGCCCGTCCATATGGCTCGACGAAGTCTTCGTATCCTGGCAATGCATTGTCGTCAACTGCTGCGCCAATA
CCGTGAGGGTGGGCACCATCTAGCTCCCCAAAATCATCATATTGCGATCCGGCATCATTGCCAGCAACACCGTGCTCGGA
CGTTAACTCCAATGCCATGCGATGCAGCTCTGCTAACTCTATTGACTCAGCGAGAATATGGGTGGGGATGCAGTCTTCGT
TTCCGGCGATTTTGTGGGAGGTCGAGCGGGAGTCGTTAGGAAGAATATCTTCGCCTTGCGAGCGGAATGCAGCACCGCGG
GGTGTATTTCTTGAACCTGCGGGGGTGGAAGAGCGGGCAGCATCGTGGGTGAAATCATCAACCTCG

>HCWGTA020 Ajellomyces capsulatus transcribed region, HISTO_DY.Contig31:278685..279358 (+).
CAGTCGACAACGATTATCCGACAGCAAGCGGATTGGTCGTGACCAGTAGCTGGGTAAATATCGAGGAGGGGAAACGGAAT
ATGCGGTGCGAGCGGTATATTTTATCTGTTGAGTGGACGACATGCGAATGAGCACCCTCTCTGACGCGGATTTAATAAGG
AAAGAGAGAGGGGAGAGGGCTCTTAATTTAACTGAAGTGGGGTTAAACCGGAGCAAGGGGCCCAATCGCCGTGAAGTCGA
GGTGAAGAAAGAGGGCCATATCTGAAGAAAAAATGAAAACACAAAAGGAGGCCAGGATATGTCGAGTTGGTGTTCTTTCC
AAGCAAGCAAGAGGAAAAGGGAGAGAAGAAACGAGAGAGGGGGGTGGAGATCGAGTGATGGGAAAAGAAAAAAAGCAATT
CTTTGACTCGACAGTGGGCATTTTGAAAGAGTTGCAGGTTTGCACAGCACACTCTCACGAGCAAATGACACAAGGCAGCC
GAACGTTAAGGAAGAGAGGAATGGTTGTGAGAAAGGATTGGGGATGATCGAGCCAAAACCCCCCCAGGAATCAACCAGTC
AAGTCATGTAACATACCTCAACAACCAAACCCAGACTATTGGAAATCCCAAGGTCCAGAACAAAAGGAGAGGTAGTTGGT
TCGATATTGTGGCCTGGGGAAACCGACCGGGGTG

>HCWGTA021 Ajellomyces capsulatus transcribed region, HISTO_DY.Contig31:311025..312402 (-).
TGGTTGCAATGATAATATTGTATCGTCCATGTCTTATATATTCATGTTCTTAATTATTCAAATCGTCCTGTTTTCTTTGT
TTCCTGCCTCTTATCTCTCCTTCTCCATTCACGTCCAAGGGGGCGGGCTTTGAAATGGATACATGTTTTGCCTAAGGATA
GCAGTCAGATATCTAATTTTTTCACTGTGAATAACTTGTGCTTTTCTTATCATATACCCTCACTTTCCTAAAATTTGTGA
AAGGCTGCAGCTGGTTGTGCAGGCTAGAGCGGAAAAACTTCCCACTGTCATTTTTTTTTTGAGGTTTCTGTCGTCGCATG
TGCAGGAAACATTTTCCATCGCCTGTTAATAAAAGGTAGCGTGTTCGTTGGTTTCACGGACTAAGTTCATTTTTACTGCT
TCGAATAATAGCTCAGCATAGTTGCACGACCCGAAAGCCGCACGATCCTTACAGAAGCGCGGGACGATGGACCTTTGTTG
GCGACCATCCCAGAGGATCTCAACCCTCCTCTTGACCCAGTCGCAGGTTCTCCTTGCCCAGGTTAATCCGGTTGAGAGTC
CCGTTGATATGCCTGGAAGGCGCTTTCGCAGTGCACTGCTGCTAAACACGTGACCAACGTTCAAACTCGATTCCGCTCGT
CAAACTCCCTCGCGTGGATAGCTCAATTGGAGCGTTGCATCCGTCTTCATTTATGGTACAAAGGATCCCGGAGTACTGGA
GATATATTGGTCAAGTTTTGGCGACTTTTTCGGCACTGTTGTGTGGGTTACAGGGTGTTTTTGTTGTATTGTGTGGTATA
AAAGAGTGGATAAACACTGTCTACAGGCTAGCAGCCTGGCCTGGTCTAATGGCTAACTCGCGCACACGGTATAAGCCCGG
CTTGCAAGTACCTGGTACTTAGCAACGCATACGGCCACACACCACGAGAGCACCATTTAGATGTCTAAGAAAAGGTACCG
CTAGCGGGTGATGAAACCAACCCTTCGGGGCAGAGTTTCGTAACAATGAAGCCTTGAGGCTTCATTGTGAGCTTTTACAA
CCCTCTGAAAAATCGATTCTGTTCTCTTGGCCTTTCTGATTAATTTGATTGTGGTTTGAGCTCGGAAACCCCAAAATACG
TGGTGGAAATCTAGATGTACTTCTTGTATGGGCATCCTTTGTACTCCGGTACTTTTCTCTGACAAACGGGGGCTGGGTTC
GATTCCCATTCACTTCAGTCTAAGGACTAACCTGGCATTTCACTCCACAATCGTCCTCAAGCCCTCGTTCTTGTGGTATT
ATTGAGCACAACTAAGCAGATTTATCCTGATTTTTTCCTCCACTCAATTCTGGCGGATAGCCCCTGAACAAGCCGAAATA
TGCTCCCAGCCGGGTTTT

>HCWGTA022 Ajellomyces capsulatus transcribed region, HISTO_GX.Contig297:198775..200114 (+).
AACTCTCACTAACCCTGTATCTATTCTTCGTATCTGATATTGATCTCAAATGATATTGTACCTTGATGGCTAGCTTGGCA
GAGTTGATCATGGACTCCAAGTTTGAATCATCGATCCATCCATCCATTGCATGGTGCAAAATTTCCTCTGGCAAGATCCG
AGCCACCACCAGTTTGTTTTTGAAGAATGGGGAGAAGGAGACACATTTGCTGTTTTCCCACGGAGTACCCTGTAACTACT
TACTTATATTTGTCCATTTATTCAGCAGGACGGCGCGAGTTGGAGGACGGAGACGTGAGTATCTCAGAGAGGCTGGTGCC
TGCGCGTAGTTCCCTCTCACACGGCGAGCTGGCCAGAACAAATATTCTGTTTCATTCTCATGGAAGAATGCCGTCACCGA
TATGATCTTCTTCTTGGGGAAAGCTGAAAAGAAAAGCTTTGTGAACATGTCCGGGGCTGAGATTTTACGAGGACTACGCA
GAATAATTTCGTGCTGATGGCTGGCTGGCTGACTGATCTTGTTGCTTGGTGTTTGTATTTTTACAAATCAAGGCTCGTGA
TGCTCGAGTCAGGGATGAATTTAGAAATCAAGAGTCGCACAGATGGGTTTAGTACGCAGCAGGTCAGTTTCTTATTTTTA
GACGCCCGAGAGAAAACACGAGGGTGATCGAGGTTCTGTTCGAAGAAAGGGTGATTTTTTTTTTTTTTTTTTTTTTCGTT
TTCAAGCCCTTTTGCTCCCTCATTTTCCGTTCTCTTCAACTCCAGAAGTAAACAAATGAGTCAAGCAAGAGTAAACATCA
TCATCCAATTCGATCACAATATCTGGGATCATACGAGAGCATTCTTCAGACTGCGACTGCGCTCATGGATCGACACAGCC
CTGTACGGCCAAGGCAGGCAACATCAGCTGACTCGAGAACGGTCTGACTTGGACTTCCTCCAACGACCATCCGTAATCAA
CTCAGACTTGTTGCCAAGCTCCACACACCCAATCGAAGCTAGTCCTGAAAGAAAAAAACACACGGAAAAGGAATAGAACA
GGCAGTGGTGGCCAAAAGCCAACCCACCAATCCCCAAACGAGCCTGGTTGCAGTTTTGAGTGCCCTTTCCCAAGCCCCGA
TCGCTGGATGGCGGTTCCTTTCCTTTGTTGTTTTGGTGTCTTGTAGGCGGGGCGGCCACTTGTTTTGAGTCATTGGCTCG
TCGCCCGATGACGACGATGACGGATCCATGGATGCCATGATGGTTGGCTGGTTCCGATTACCTCCCGACGACTGGATACT
GGTTCCAACGGACTGGAGGTTTGAGAAGTGAATTTTTTTGGGGGGGTGGGGGGAAGATAT

>HCWGTA023 Ajellomyces capsulatus transcribed region, HISTO_GX.Contig297:488865..489166 (+).
CACACAGCAGCCAAGCAAGGGGAGAGGGAAGGGAGTTTGCAGCGAGAAATAGACAACGACGGGCAATGAAAGGGTGGAGA
TAGAATCTACGGTAAAAACAACGTACCACTCAGGATTCATGATAACAGGCTGCTTGGTTGATGGGAATGGAGATAGGTAT
GACGACTGAGGAAAGCGAGGGAAAGATGAGGGTGAGATAGCTATGTAGAATTGGGTGTCGCAGCGTATACGGTTTCGACA
GAAGGATGCTATGGAGGAAAGATGTTATAAGGCGAAGACAGCCCGTTTGGATGAGGTACAGG

>HCWGTA024 Ajellomyces capsulatus transcribed region, HISTO_ZL.Contig1158:80006..80818 (+).
TTATCTCTGGGCAATCCGCGCTCTCATCTTTGTTGGCATTTATAGCGGCTCCGGAATTGAAAAATAAAATGCTCTCCTTT
TGCAAAGCCTTTCCTTCCGGAACAGTCGACTGGTCTGATTCATTGCTGCATATTACGACTCATGCATTATACCAATGCCT
ATCTCAGCTGCTCTGGATGGGAAATAACCGACTGGCACCGAGTAACAAAGGAGCAAGCACTGTTGTATAACGATGAGTAT
CAACTTATTCGTCCTGCTATCCATGGATATAATCAACCTATCAGAGGTCATCACATGGTTACCCCACCGTCACATACCAA
AATTCAGAGTTTACAAGCGGCAAATTGATAAACTATCGCAAAGCTCAATTCCCTGAACACCCCTTACTTGCTGATTTGAA
TGGTTTTGGGAACAAGCCAATTTCTGGCATGAGAAACAGTTCAATTCGACAAGCTACTCTGGTTTTGCCGTGGGTAACTC
TCATGAACATGAATCCTGGTTGTCAACTGCAATAATTTAGGAAATCACATTACCGTGATCATGGAATTTATCATGCTAAA
AAAAACATGTCCTGGAAAAGTCTCGGCATTCTATGCAGCTGGGATGACGTGCATTATGTTAACAAATTCTGTATCCTCAG
GACTTCTTTCCTTTCCAGTTTAACAGGTCTTTCTTTCGTCGCCTTAACGTTGGAACTTTCAAGTGGTACATAAATTTTAC
TTCAATACTTTCCCTAACCCGCTCGGTTTCGCCTTAAGCTTCCCCGCCCTTCGTTTGGTTCTCCCTATGCTTCCCCAATA
TATGTTATGTCCT

>HCWGTA025 Ajellomyces capsulatus transcribed region, HISTO_ZL.Contig1158:108162..109265 (+).
CAGCCTCCGAAAGCTTATCTATACCATTTCGGCTTTTGCCTTGGTCTAGAAATGAAATCGATAGCAGGCCCAGCCCCCCG
TGAGCCAAACGAGGGCTGCATCAATCCACGATTCAAATATCTTAGAACCGAAGCCTCGTTATTGATTAGCAATATTCCTG
GTCTTATATCCAAGATGTCGTGTTGACGTACGAAACAGGCAGCTGCAGCAAATTTCCCGCAAGGGATTACACCATGCACT
CATTGTGCTATTTCTGAATCTACTCTTCCAATCGCGAAAAATTTCTGTCAGCGCCCGCGCCCCTGACAATCCCACCCCCT
TGGTGAACGTAAAGGATCATAGCTAACCGATTCGCTCTGCATCTGCCACGAAACATTGGTGTAGAACAACAACAGTTCAT
TAACATTCACCCTGGACAGCCCTCAAAGCAATCTGTCAACAATTATCTCATTGCGCACAGGGACTCATGGGAATGATATT
ATGACAATATCACTTTGGGTGTCGCCTATTTTGACAACTTCCCATGCGTTCCACAGGTGCATAGCATATTCGGAAGCCTT
TCCGATGTGCGCAGCGGTTCACTTTCCAATGAATTGTGGCAGGCTGGATATACCAAACTTCACTCCCAAGCTTGCATCAG
ATGTTCACTTGTCCCTCCAGTTGGTTACGAAGATATAGTAATGAAATTGTTTCCAAGTCAGAAAAGAAACGCCTGATGTA
CCCGGATGGATCTAGAACCATCCGCGCTCGGATGCTTCTCTAATACAATTTGGCATGCTCTATCTATCCTACCTACCACA
AGGTGAAAATCGCCTTACATATACTTTCATGGCTCAAAAACCTTCCAGAAAATTCGGCCAGCTTTATCCTCACAACTGGT
GCCACAGAAACACGGAATTTATTACTTAGGACATACTCTTGGTTGCCTGCATTGGCGCTATTTTCCGGACGATTTGTTTC
CGTGGCTCTGTCGAATTAGGAATATCTCTCGTTGTGCAACTTTTTATGTGTGACAAAAACTGTTCTGGCGATAATTACAC
TACACTCATTCTGGCCTTCGGTTCAAATCAATTGTGTTCCGGACCCCTCGCACTCCATCCATCA

>HCWGTA026 Ajellomyces capsulatus transcribed region, HISTO_DU.Contig190:74911..76057 (+).
ATTCAAAATAAAGAAATCTCCTCAATTCATGAAGCTGCAAGAACATTTGAAGTCTCATATGCTACTCTACACCATAGACT
CAGTGACTGATCTGCAAGAGCAAATTTACACACAAATTCTATGAAATTATCTTCTACTGAAGAAGATAGGCTGGTCGAAT
GGATATTAGATCAGACTAAAAAAGGATTTCCCCTTCAGTCAGCATTGATTGAGGATACAGCTAATTATCTTCTTACCTTA
CAGAATTTCACCACCTCCACCACTCCCCTTTCTACACATTGGCAAGAACAGAGTGTCAAATCTAGTGGCACACCATTCAG
AGCTTCAAAGCAACTATTCCAGACACTATAATCATGACTGTGCTAAGTGTGAAGATCAGCAGGTTATAAAAGGATTGATT
GAAGACCTTGAGAGATATAATTGCTGAGTATGAAATTCTGGCAGAGAATATATACAACTTTGATGAGACTGGCTTTGCTA
TGGGACTCTGTGCCACTACTAAGATTATTACTAGTAGTGAGTACTATGACAGAGCAAAGCTTCTACAGCCTGGAAATTGC
AAGTGAGTGACTGTGATTGAAGCAGTAAATGCTACAGAATGAGCTCTACCACTCTACATCATTCTCAAAGATCAGAGCTT
GTTGAAAGAATGATTTGAAGACCTTTCTGAAGACTAAAAACTGGATGCTAGTAAGAATGGCTAGACTACAGATGAAATAG
ATCTAAGATGACTTCAACAGACATTTATTTCAGCAGCTATTTCATCTAGAGTTGACACTACTACTCTTCTTATTCTGAAC
AGCCACAGCAGTCATCTTATCCTTGAATTCAATCAAATCTGCAAGGATAATACTATATTATGTCTCTGCATGTCATCTCA
TTCCTCCCACCTGCTGCAGCTACTAGATGTGAGTGTTTTTTCAGTGCTAAAGTGAGCATATGAAGCTCTAATTCATCAGT
GAATGTGGCTTGAATTTAATACTATTTGGATGGTGGATTTTCTAGATGCCTACTCTAGGACACACACTGAAGCCTTTAAA
CCTCAGACTATTCAAAATGGCTTCAAGGCAGCTGGAATAGTGCCATTCCAGCCTGACTATGTCATCCAGCAGCTGAATAT
TCAACTATGGATCTCTACCCTCTCAGA

>HCWGTA027 Ajellomyces capsulatus transcribed region, HISTO_DU.Contig190:77311..78444 (+).
TGCCATCTGTAGAGGGTGCTTTAGAGATAGATATATGTAAGAATTATGCTTAACTACTACACTAAAAAGGAGAATTCTCC
TAATTGGCAGTGTGGGATCAGCATATAACTCGAATTTTTTAGTCAAGCAGAGAAATAAGGCATATATTGCCAACTTTAGA
AATATAAGAGGCGTTCGTGCCTTTTCTTCACCTGAGAAACACATCTAACTTGTACCAAAATTTGCCATTTATTTTAACCC
GACCTAAAAAACAACAATCACAACCACGCTAGCCAGCATGCCCGTCGCTCTGCCATGCCGGTTATGGCTCCAATATGTCG
AACCGCTCGCTGCGTTTTGCGGAGCATATCTAACACATTTCCGCCCAGCTACTTACCTACAAATGACCCATGCACCACCA
CCACCACCACCACCACCACCATCATCACTCTCAGGGGCAATAGAGGATCCCCCCTAATGTGGTCAAATTTGCACTGAAGA
ATTTGGCTGCGGCTTTTGTCTTCTTGGGCCTGACGGAGGCCCTGGTCTTGAATTCAACAAGGGACTTGAAAGTCTACAGA
GCAGTTGTGCTTTTCTTGTTTGCCTGTGACCTCGTTTACATGTCGTCGATACAAGGCATGGGTGGCGCTGCCGGGTATCG
GATGCAGCCGTGGCTTTGGGATGTTGTTGGTTGGGGAAATTTTGGGACAACTTGGATAGGGATTATTGTTCGTGGGATAT
TCTTGTATGACGTTGTATTTGTATTTTGATGCTTGGTTTTTAACGTTTTTTTTGGGTTTTCATTTCTATGTATTTGTTAG
GGTTTTTGACTGGAGACAATCTAGCGTTCTTGGGGAAGTGTATACTCAGCGTAGAAGGAGTTTCTCCTCTAACTCTATCT
CGCAATTGGAACTATATAATCGTTTGGGGTCAGAAGCTGGCTTCCAAGAGAATTCCTTCATTAAGGCCCAGATGAGAACT
TGGAATTTTCGTGGAGAAATTATGTTGTCAAGGAGTTTCGTATGAAGAACATTTCTAATGTGCGAATCGACGGGAGCTGG
GTCATGGATTGTATGTCCGAGGATGGAGATGTTTTTGGGCTGCATATGTTAATGCAGGTGTTTGTATCGAATGAGCAGGT
AAGGGTTGTTTGAA

>HCWGTA028 Ajellomyces capsulatus transcribed region, HISTO_DU.Contig190:121575..122418 (+).
GTCGAGTTAATTTTTCGGGGGAATAATAATACTATTTGACTATTTTTGGTTCTTTTATTTACGCCGTAAGTTTGAGTTTC
CACGCCGAAGTGTAAATTGGGTTGCAGAGTTCCAGCCTTGAACTCTGATACAAGCCAAATGTCCCCGCCTCGCGCCAGTG
GCCTCGGGGTTGCTGTGGGATGTCTCCGCCCCCAAAACACCAACACGCAGGACAAAGCACTGGAAGCAGACGCAGTGACA
TGATGACTTCGACATCCCCGAGTAGTTTGAACGACGCAGAAGCCGACTTGCTTATCCCTTGATGCTCCCAAGACAAAGAA
CTCCTGGTATTTGCTCCTCTGATCAGATAATTCATGGAACATGGAAACATCATTGACGCTGTAATTTGTCCCGAAAATTC
CCCTTGTCAAGCAGGTTATCTCGTTTTGCGCTGCGGCACATGGAAGCGTGATCCCGCGAAGATGAACAAGGTGTGCGGGC
TTGAGATAATCAAATCATACCTGGCTGGGTATCCAACACTAACCCACTCCCATGTAACTCCGTCTCCTCTGTAACAGCAA
CAGGGATGCTCATGGCAATTGGCCGCTAGCTAGGTTCGGTGGCCCCTTTACCGTGTGGGTAGCGCGGGGGGAAGGCGACG
GGAAACAATTCGACGGGCGCGGATCCAAAGGGCTTGATGCTTGAATCTTGATTCTGTTTCAAACCTTCAGAGCTCAAGAT
TTTTCAACTCTTAAAATGAGTTTTGTGGAGCAGAAAGCAATTATCAGTTGGTTCCAAGTTTCCAAGCTAGACTTAGTTCT
AACTAATCTATCTCTATGTTATCCAGCCATTGGCTCACCTTGAT

>HCWGTA029 Ajellomyces capsulatus transcribed region, HISTO_DU.Contig190:264686..265106 (+).
AGTGTGCGATGGAGGAAGTCTAGATTTTCCAAATTTTTTGTCCCGCTTCTTATTGTATTCTCAACGCCACCGAGCCTCCG
ATTGTTTCTCGTTTGTGCAGTTCTCCCTCTCTCAAGAGATTCTTATAACTAACTATAACTATGTCAAGGGTTCTCCTTCG
ATTATCATTCTGGCCTAGTACAATCGCTGCTCCCTGTGTCGAGACTCACTGCGCTGTACTGTACTTACATGTACTTATCA
TGATCGCTTCTTTCGCCCTTGTTGTATCTTTGTATTATGCCTGTTTGTCTCATGTTTTTTGTGGAACATTTTGTCCTTAG
CCCCTAGCACATAAACAAGTATGTCTTATAATACATAGATCAATTACCTTCGGGTCCATCCACTTTCTTGCTCTCATCGT
CATTACTACCATTGCTGTCCA

>HCWGTA030 Ajellomyces capsulatus transcribed region, HISTO_DU.Contig190:63775..64364 (-).
TCCGCCATGTCACATGATTCCTAGTATAAAATCTTGCTGCTCACTTCGAAGACTTTTCTTCCTTTTCTTCCTTCTTTCCC
CCATCATCAGTAGAGGTTTACATAGCCATGTAAATTTCAAAACTAGAGCTCCGCAACATGCGGCATGCTGAGGGTTATCC
GTCCTTACACCACTTTTATTTGTGTGTTGTTTTGTGAGAAATGGGTTTCCTTCCGTTCCCGGCTCTGGAGACCAATTTCT
GCGTCGTCCTTTTTCCCAAATTAACTTTTATGGCTGGGCTTATTTTCCTGTGGGCTTTAGCTGTGGAGGAGGCGTGACAT
ATCATGGCCATTCTCTCTTGATTATCATGGCCGGTATTGGTACCACGCTTGTGTCCGTCGGGCTAGGATTTTGCATTGTA
ATTTCCGTATGCTGTGTAAAAACATAAGGGAGAGCGGCATACTATTTTATCCCGAGTAATTCGTATTGCGATTATTCCTA
TCACTTTTTACGCCTCGTAAAATTCTGCTGCATCCTGCAAACTCACATCGTCTCCGTCCCCCGAGTGCTGGATAGATGCT
CCATGAATCCACTTGAGGATACAGTTTTCC

>HCWGTA031 Ajellomyces capsulatus transcribed region, HISTO_BQ.Contig243:67814..68111 (+).
GAAATCAGCCTACGCCACGATCAAGGATGGAACGAGGATGGAACAAGGCAATGAACTAGGCCTACGACAGAGTTAGGACC
CCTCTAATCAACTTACTTATGTTCCAGGAAGCCGATCCTGGTGGCTTTACCACAACACCCTGAACATGGCATGGGTGTTT
CTATTAGCGACACACTTAAAGATGTAGCGTCCTACTAACCAAAATACTGGGGTTGGGGGGTTTGTCACCTTTTTTTCAAG
TTTCAATTTACGCGGGAGTGATCAATGAGCCAGAAAATATATACAGTCTATTATGCAT

>HCWGTA032 Ajellomyces capsulatus transcribed region, HISTO_BQ.Contig243:71701..72156 (+).
TGTTGCTCCATCGAATGCTCCGTTAAATAGGGAACAGTTTTGTACTGCGTATGACTGGGGAGACGATTGTTTCTGTCAAT
GGAGATCTGATATTGATATCAGATATGGCCAACTACCACTGGAGCAAGATATTATTGGATCTTTGTACAGCACATTAATA
TATGTGAGAGAGGAGCGAACCTGAAGGGTACAGACAGCACAATACTTGTTATGATCTTGACCAGCGCGCTCGCAGTCATC
AGAAGCTGCTAAAACCTTAGTAGGCCACTTATTTCCCCTTTGGGGCAAATTAAACTCGAGGTTTAAACCAATATTTAGTG
TATTGAGCTAAAGTCGACGTTACTCGAAACAGGGGCTGTACTGCGTACAGAGCTGCTCCACACGCGATACAGTGCTGACA
GGAATATGCCCGAACAGTACGGAGTAGTGTGGTCAACACCTTTGGGATAATTCGAG

>HCWGTA033 Ajellomyces capsulatus transcribed region, HISTO_AL.Contig320:158132..158580 (-).
GCTAATCTATCGCCGCTGCCAATCTATCCCTCACTGCTAAGCTATCCCTCGCTGCTAAGCTATCACTGCCAATCTATCGC
TGCTAATCTATCGCTGCCAACCTATCTACCGCGGTGAATCTATCTATCGCTGCCAATTTATCTACCACTGCCAATCTATC
TATCGCTGCCAATCTATTGCTGCTGCCAATCTATCTTTCGCTGCTAATCTATCGCCGCTGCCAATCTATCTTTCGCTGCC
AATCTATCTATCGCTGCCAATCTATTGCTGCTGCCAATCTATCTTTCGCTGCTAATCTATCGCCGCTGCCAATCTATCTT
TCGCTGCTAATCTATCGCCGCTGCCAATCTATCCCTCGCTGCTAAGCTATCCCTCACTACTAAGCTATCTATCACTGCTA
ATCTATCGCTGCCAACCTATCTATCACTGCCAATCTATCTATCGCTGCT

>HCWGTA034 Ajellomyces capsulatus transcribed region, HISTO_ZL.Contig1131:46506..47206 (+).
AGGTATGAAATTCCTCGAACTCACCTCAATTGTTTGGAAGATTGCCAACGATATATAACATACTTGCCATATGCATTTTG
GCAGTTCCAAAGACTGTCCTATCATGACCAGCACTGGCTGGGCAACACCGCTAACCACTTAGGCCATAAAACAAGCCAAA
ACACATAAGACAGCGGGCCTGCTGCGCAACACCTATGGTGAAAAGCAGCACCCACCAGCGAGGTATAGTACTTAAAGGTG
CGGTAAAAGTGTTGAATATCAACATCATTTCTATTGTGTTACGTTGCCAATGTCTGAATTGACTGCTTCAAGAATTAAAT
TTCAAACATTCAACCTGACACAGGTTTATAGCACAAAACAGAATACGCTGGTTGGCATCCCTATCCATTAGGTTATGGGC
CCTTTGGTGCTTCAGCGCCATCAAATGTTTAAAGGGTTTTTTTTTTTTTTTTTTAAATCTGGTGGTTGATTCTGTGTTCG
GTATGATAGTGGTGATGATTATTGTTGGTTTGGGAGAAGATTAAGTGCCTTGAAGAGGCCAGCTGTTTCCTTTTAAGTTG
TTTTTGCAATCATGATGCATGCAATGCCCCTGGTAGGCTTGCTGCCTCTCTTTACCGTGTCTTCTATCCTAGTTGAAGGC
GCGTCTACCTCAAATATCTATGGAAGCCATCCATCAAACGCGATCGATCATCCTCACCACC

>HCWGTA035 Ajellomyces capsulatus transcribed region, HISTO_ZL.Contig1131:69939..71115 (+).
AGGGGGGGTGGACATGGCCATATTGCAATTTCATGGTATAATATCCTGTCTTCGGGAGCGGTTACGACTTCTACTAGAAA
AACACAGGCGTATTGCCTGACACAAGACAGCACAGAAGCAAAGAACGTGTTACAGCCCACACAGGAATACTAGTACTGAT
TGTGATGGTGGTGGTGATGGTGGTGGTGATGGTGTTTAATTATTTATCGGTCTCTCAAATAACCAACTAATGAATGATCT
TGAAGCAGGTTCGCTCGAGATTCTTGGGTTCGCTGTGCAATTGCGCCCCCTTCTCTGTGGAAAAAAATTTTTTTTTATTT
TGTTTCAAATCCAAAAAATCAAACGCCGACGAACGACTCCATCAAAGCCAGCTAGCTCCACCTACCCATTATTCCACCAC
GTACGCAGCAAACGAAGAGGAGAATACCCTGCGCGGTCACAGGAACAGTTCGTTTAGTGCTTCCCATCAAAAACTCAACC
GGTCAATAAAATACGATGAAGTCTGGTGACAAGGAACTGGGGGTTTTTTTTTTTTTTTTTGAACTGGCGCGGCGAAATAT
GCCCGTCATCTCAGTCCCAGCCCAGCTCAGCCAGTTACCTCAACCCAGGAGCAAAGCATCGCTGCTGTGCCTAAAACAAC
TCTTGGGGCGGATGATGATGGTCTCACTGATCTGCTGATGCGAAAGAAAAACAACCACGAAAAAAGGCTTTTGTTAGTGG
GGGGAACAATCAAGGTATTAGTATGGAGTATTATTACTACTATTATTCTTTTAACAGGATACACAATTGAACTGATTGTA
TTTGAATCAGATCGAAAAATGGGAAGAGCAAGTCAAGCAGGATAGAAAAGACATAACTTCATAATGGTACTACTGGTAAT
AAAGAAAAATTATTAGTATTGTCACTGATTGTCATTTATGCAAACGGTGTGTGCCTCGATAAAATGGGGAGACTGGCGAC
AGGGGCAGATAGATAATTGGTTGGTTGATTTCCAAGGTTGCTTTGGGCCAGGTTATGCAGCTCAGCTTGGGCAGCTTGAT
GCTGCTGCTGCTGCTGATGCAGATGGAACAGCGATGACGATGACGGTTCATTTTTTGTATTATTGCTATATATTAATCTA
GCACTCCACCATTTTCCCATGCTGGGATTTCATTTGTTTGCCCCTGAGAGCTCTGTC

>HCWGTA036 Ajellomyces capsulatus transcribed region, HISTO_ZL.Contig1131:203967..204328 (+).
AACAGTTTGGGCACGGCGTATGTGCGTATATGTCACGTGGTATAGGCTTGTACCTACCTCCAACAACATGATGTACGAGC
TTCTCGCAGTTAGCCTTGCAACTTCTCTTTATACACCACTATTATCATATATAATAATAACAATGTCTATCTTTTTATCT
TTCCTCACTCGTCTTCTGATTCTCTTGTATACTATTAATAATCTTCCATCATTACATATTTTTTATTCTTGAATGTGTTA
TCTCCCTATATTTATTTTATATTATCAGTTTGTCACAAAGACTTTAATATATGATGTTGAAAGCTTCTATATCGAGATTC
CGTACTAATATTAGTGATATATACAGACTACTTTGACTCACT

>HCWGTA037 Ajellomyces capsulatus transcribed region, HISTO_ZL.Contig1131:291232..291750 (+).
GGGAGGTGATCTCAATACAAACGACAAGATCCGTGTGCCCCAAAGTCGTAAGGTGTGGTGAACACCTAGGTGGGCCCTTT
AACCGAAGATTTTTTTTTTTTTTTCATTTTGATGAGAAGCCTGCCTGGTGTGCTCATTGAATAACTCGAACGACAAATTG
CAGATTGGTGCCGAAGAGCCATGGTTGGAAGAGTTGAAATCATGTATCACCTCTATAACGATTATGGCATTCTCCAGGGT
GAAAGGAAGATTTGCTCCCCTAATTATTTAATTATTGGAAGCCGCCGACAGAGCTCACGATTTGCCTGGGCACAACATGG
CTTGCCCCCTTTCCAACCTGAACGCTTTTTGCAGATATCTTTTTTGCTCCAGTCTTCTCCCGTTCATTTAAATCCGATCT
CGAATACCAAGAGACTCTTTTGCGTGTAAAAGGATTACAGAATTAGAAATATGGAATTGTGTTCGCTTATGGTGGTCTTA
AGGCGTAGATTCTTGTTGGTGACGATGGACATCTATCTG

>HCWGTA038 Ajellomyces capsulatus transcribed region, HISTO_ZL.Contig1131:414149..415903 (+).
TATTTTGCTCAAGTGGGGGAACTGCTTGGAATCAAGGCCTGGCGTTGGCAGCCTTCATCCTTAGCATCCTAAGTGGTTGG
AAATCCTGGAAACGGAGAGGTCGACTCCTCCTCCATCTTTGCCAGCTTCTCCTGATAATTGGGAAAACAAAGTCAAACTA
TGGATTTAGTGTACGGACTGTTTCCGATTTTCTGAGCAATGAGAATGTGGCAAAAAACCACAGATTCGGAGCCGCCGTAC
ACGACGTCAATGATGGTGTTTTGTGCGGGGTGTGCGCGTTCGCAAGCTATATCAATAAAGGCCCACAATTGGCCACAGTT
GTTTCACGGGTTTAAAGCTTGCAAGGCACCCCTCATGCATCCAGACCTCACAACTTTTAGCTTCCTAAATCGACCATGCT
AGCCAGAAGGAGGTGAATCGTTCGTTACCCAGCGAACTCCATCCCTCTCCCGCCACTATATGAATTCTCTCCCTTACTCT
CCTCTAATTCTCTCATCCATGAGCCTTTGAAAGTCACCTGCGAGCAGCGGCGAGACTGTTAAACAGGATCGATCTCCAAA
CCAAATCCCGTTCACTTTCTACTTTTGGTCAGGTGTTTCTTTTGGATCTTGATCTTTGTTTCTTGTCGTTCACTCGCTTA
TATCGCCTCTAGATACTTTGCCCGCAGCCCACAGCTTCTGGGTTGTGTTCATAGGACTCAAAAGTGAAAGCTTCGAAACC
AATAATGAATGAGTGGCCAGTGCAAGACATGCAAGGGTAATCCTGGCAAAAGGAATTATCCTGGTCACACATCAATAACC
GTGTATGACCTGTATGACTGGAAACGGTTTTTTCTGTGTGATGCTTGGTGAGAATTGACCTTTTTTTCGCTTGGGAATTC
TGATTTAGAGGTACAGGACAAAGAATGAGTCACCAGCAAAAGTGGGTCGATCTTTTGACTCAATAACGAAATGGATTTCA
ATAGATAATGGCGGTGGTTTGAATCTACGTCTTTCATTTCATTTAATTTTTTTTTTTTTTTTTTTTTTTTTTTTTTTTTT
TTTTTTTTGGGAGAGGCATAACAAAAAGAAAAGAAAACAACAAAAACGGGCTCCCTCAGGTGAGGAGAGGACAGCTGCGC
TGTGGGCACATCAATCCCATTTATGTACTCTGTAGCAAGGTGTTGTTGCAAAGATGATCCCTTTTTTCAATGAAGCGCCC
CGGTTAGCGGGTCAACTGCGATCAGAGGAATGCAGCAGGTTCTTCAAGGGGTTTTAGCTAGTTATTTTTGAGATTTTTGC
CTGGAGGACCCAGTTACATCAATACGCCGCAGGATGAACGTTCATTCGCTTTATCTGCTACATCAACTTCTCCTGTTCAT
GCATTTAATTCTCCTATTTATGCATCCTTATTCAAGGACCCAAGAAGTTCAAAAGAACCAAATGAGGAACACCCAGCAGC
GTGCGTTGTTTGGATTAGGTTGTGTCCGTGTGTGCTTTGAACTAAACTCGGGTCGAAAAATCTCGAGCCAGGCTAGATAA
CATAGATCTACGGGTATGCCGTCCTGTCCTTATTGTTCACCACCTTTGGCAAATATCGCCCAACGGTTGGAACTATAAAG
CGAAAAGAAAGCGGACGGGAAGGTCTATAAAATAAATGGCAAGGAAGGCAAAGGGACTTACTGGAATAGGAACCAAAATG
CATTGTACCGAAGGTCATGGGAAGTAAGGGATGATTGAGGGATTCAATAGACCAGACACGAAATAAAATATTGAT

>HCWGTA039 Ajellomyces capsulatus transcribed region, HISTO_ZL.Contig1131:657115..657946 (+).
GAAAAATCCCGAGAGCACCCCGCTCTTGTTCTATTGTTCTAGACATCCAAGTCCGAAAGCCTTACTTAATTAACTGTGGG
GGGGGGGCAGGGGGAGTAGGTGGAGCATTGAATTTCAACAATGAATGCGTGAAGCATACTGTCAAAGGTAGTCTCAAAGA
GGCAAACAAGTATTTTCCATGAGTTCCCCCCAAGACTAGACTCACCTCACCGTCTGAAATACATTACTGATTGATCTGGG
TGGATTATTGGATTATTATTGATCTTGCAGGACATTGAAGATCAATCTGCATCTCGGTTCACTTGAGGAAGCCGGTGAGT
TACCTACCAAATTCAATAATGATATATAATATTGAGAAAAGGATCTCCTGGCCGAAAATTTATCATATTTTGTTTTGAAC
TGCAGGACTCAATTTTTTGCATCCCCCTCGTTTTCTTTCCTGTCAAATATTTTCGTCCATTGATCGAGCACAATTGGTTC
CTGGAATACTCCGTACATGCATGAGTGTTTGTCAGTCCGAAAAACCCGTATGCCCCATTTCCCCATTTCCCCCACCTCAG
GAGCCCCACTCACAATCCAGATAAGAAGATTCTGTGGCTGAGAGCTGGGGGAGGAAAACGGGGTTTCTCCAAATATATCT
ATTATTGTTGACTAGTTGGAAATGTCCTATTTTTTCCCATGATTTACTGGGAACGCATAGCGGCCATTTTATAGCGTTAC
GCGCTTCCCGACGGATTTACGATTATTACTCGGCTGTTATATTATTTTCTGGCGATGAGCAAAAACAAGGGAAAATAAGG
TCCAGGAATAACACGAACTCGACACGATGCCA

>HCWGTA040 Ajellomyces capsulatus transcribed region, HISTO_ZL.Contig1131:867879..868975 (+).
CGGGAGATGGAAGAAAGAAAGAAATAAAAACCATACCTCACAAGCACGCGACGCCCGTTGCCTGTATTATCCCATTTGCC
AGTCAGCCAATTCCTTGTTTTAAATGAAACTTGGCCTCTATTTTCTTCGTTTTCTCTTTTACCACATTCGCAGCGCCCCC
TCCAACGGCTCCGGTTTGATCGAAGAAACCAAGGGGGAAATATCACACACCGTCTAAAGCTAGGATGGCCTGGAGTTTGC
ATGGAGGGCACCGATGGTTTGGGAGCACTGGTGGTGTTAGGTAGTGAAGGGGCATCTTTGGCGGAGGTAGTGGCGATATC
TTCAGCGCCAGTCATGGCGTGGTCTGGCCTATGATCTGAAGCGATTCTACTCATTGTGGGGGACAACGGATAAGAGCAGC
GTTCCATCAATAGGAGAGGGACGAGAGAGGCGGAGGACGTGCCGGTCGAGGGAGACGACGGGAAAGAAGATGAGAAGGAA
GATGAAGATTGAGGCCTGAGGCCTGAGGGCGGGAGCCGGAGGAAGGCGGCAAGCGATACGTTACCTGAGAGTAGCGATAA
CTACAACTATAATATAAATCGACTCCGTCCATCGTTACAGGTACAGCCACGAGCGAAATGGAGAGTCTGGCAGAGCGTAG
AGAGTCTTTCTGCCGTGTTTTTTAACTAATTTTCGATTTTTGTAATTATCGTGGTCTCTTTGTCCCCCTCTGTGCCATTG
CTGCTAGGAACAAGACCGGCGCGCGAAGGTTTAGTTGCGGCGCATGGACAGGGACAGGGAGTGCTTTTAACCATAATTCA
ATCCTGGCATTCTTCCATCCCAAGCACTCCGGACGGAATCGAACCAAATTGTTGTCGAAACTCCCCCTTTCCAATCCCGC
TCTTCTGCATCTATGCATTGACTTATTGATTCTACACACAGGATCGCGGTCCCCCCCCCCCCCCATGTCCAGCACCAGAA
TTCAAGTCAACAGGCGGTTTTGGTCTGCTGCTCCTGAGCTTCGTCCCCTTGTGCTATTTTGTCGGCGGGGGATTTCATTC
CGGATTAGGGCTGGTTGGTTGGTCCTGTTTTGACTCGCCACAGGAGTTGAACCTTGA

>HCWGTA041 Ajellomyces capsulatus transcribed region, HISTO_ZL.Contig1131:994120..994418 (+).
TATCCCTCGCTGCTAAGCTATCGCCGCTGCCAACCTATCTATTGCTGCAAGCTATCCCTCGCTGCTAAGCTATCGCTGCC
AACCTATCTATCGCTGCCAACCTATCTATCGCTGCCAATTTATCTACCACTGCCAATCTATCTATTGCTGCTAATCTATC
GCTGCTGTCAATCTATCTATCGCTGCTAATCTATCTATCGCTGCTAATCTATCGCCGCTGCCAATCTATCCCTCACTGCT
AAGCTATCCCTCGCTGCTAAGCTATCACTGCCAATCTATCGCTGCTAATCTATCACTGC

>HCWGTA042 Ajellomyces capsulatus transcribed region, HISTO_ZL.Contig1131:1125848..1126635 (+).
ATGAGCCTTACCCACGCGCGCCGATCCACTAGCCTAATTCTCGGGGCTTTTCAACCAGAAGTTGGGTCTTGGCAGCTCGT
CAGTCATTATTTTAATCCCTTCATTCCTTCACATCGCCCTCACGCAAATCGTCGGAGTCCATCAATTACTACTAGTGGTA
ATTCATGCGCAACCGACGAACTATGAGTTCACGCCTTCGCTTCCATTTGTTTCTCAATATCGATTCCGCGTCTGGTCCTC
CTCACCCACGATCCCTCCGATCCTGTAAACGCTATGGCACAGTGTCTAGACTGAGCTTCAAAACTTCGCCTTGCTGATAA
TGGTTAGTCTAATACCTACGAGAACTGGCTTCGCCAACCAACCCCCTCGAAAAGCGCTGCCTTGGCCCTAACTGTGGTGC
TTATCTCGGTCATGCACCTTAGGGCTGTGTCGATCCACCTTCGCATGTGGCCCGATATAACCATTCAAATTACTACGCCC
CAACGTCCGCATGTAAGGGTGGACAACCCTAAGGCGTGGACGCACTTTTTCTTGCCCGCTTCTTGATGTTTCTCTTTGCG
TCTGCTCGTCTGTTCTGCGACAACTCACCTTGCAAACCCTATCCTTGGCTGCATGTGTTCGAAATTGGCGTTGGAGACAT
CGAACTTTTTATGTATATGCCACGAGTTCCAACCAACCTGGAAAGCGGCTGTGCAGTGTCATTTTAACTGCATACAGCTT
TTCATAACGGGCTAACAAACGACACTCATTGGGCTGCTCGGGCTATGGCTGATGTCAGCTAAACAAAC

>HCWGTA043 Ajellomyces capsulatus transcribed region, HISTO_ZL.Contig1131:569238..569803 (-).
GTGAGGACCGCTGATGATTGTAGGAGTCGAGAAATCAAACCCGCATCCACAGCGGAATGGGAGGGAGATGCCAAAGAAAA
CAGAGGGAGGGGGGATGAAGGGAGAGAAAAGGTGGCGGCAACAAGGGGAGGGGTGGAGATGGATGGAGCGACTTCTTCCC
TGTCATGCAGCGGCTTCGAGAGTGCGAGGCTTGCCAGGGCAGGTTGATGTGTGGTTCTCTGATAGTCGAAGGGGAGAGAG
AGGGGGAGAGAGAGAGAGAGAGAGAGAGAGAGAGTGTGTGTGTGTGTGTATGGGGTCCAAGGCGAAAGAAGCGGAGACGG
GGAGGTGGATATTGATTCCAAGCGGCCTGCAGGAGATTGCTGAGTTGGGATGTTCATCCACTCAAGGGCGACAGCGTGGG
GAAGATGGGGGCGGGGATGGCTTGTGAGCAGCTCGGCGGAAAACAAAAGTACCAGCTCCTCCTCCGCAAAGTGCCTGTGG
ACCTGAGGTTCGAAAACGGGCGACCTAGGACACACAACGACGATTATTCACTTTGGGCTGTCGGCGTTCTGTGTTAGATT
TTGTCG

>HCWGTA044 Ajellomyces capsulatus transcribed region, HISTO_ZL.Contig1131:603371..603994 (-).
TAGTGCGGAACTTACCATCTTGCCTCCGTTATCACTTATTCTGGGCTGTGAAACTCCATTCTAAATATATCAATCAAGCA
GGGGGGGGGGGATGTTTTCTTTCATCGTACCCTTGTCAGAGCTGATAGAAACTGTCTATATATATAAGATGCAACCGTGC
TCTTGAAGAGTTGGCTTATCGATCGTCTTTACATCCATCCTCTTCTCCATCATCATCATCATCAGAGGAGGAGAAGGAGG
AGGAGAACTCGCCTGACCTAATTCTTTCTGCCGGTGTGTTTTGATATCAAAACCTCATATCAACCGTCAACTTAATACCC
TTTTTTCTTTCTTTTTATATCTCAACCTGGTTTTTGCCTCTCCAAGTCAAAACCAACCACACAATACAATACATACATGT
CCGTGCAATACGCAACCGATTGAGGACCCCAAAACGAAACACAACAACGCCATAGAGAAAGCTCAGCAACGCGCAAAACG
CACTCCTCTGTTACAGAAAAAAAGAAAAAGATAATCAATCAACAATGTGCTTCTCCTCCTCGGACAGAGAGTACAGAACC
CCGGCACCCCGTCCGGTCCACTACTACCCTAGGCCAGGTCAACGCTTCGCGTCAACATATTATT

>HCWGTA045 Ajellomyces capsulatus transcribed region, HISTO_ZL.Contig1131:994120..994418 (-).
GCAGTGATAGATTAGCAGCGATAGATTGGCAGTGATAGCTTAGCAGCGAGGGATAGCTTAGCAGTGAGGGATAGATTGGC
AGCGGCGATAGATTAGCAGCGATAGATAGATTAGCAGCGATAGATAGATTGACAGCAGCGATAGATTAGCAGCAATAGAT
AGATTGGCAGTGGTAGATAAATTGGCAGCGATAGATAGGTTGGCAGCGATAGATAGGTTGGCAGCGATAGCTTAGCAGCG
AGGGATAGCTTGCAGCAATAGATAGGTTGGCAGCGGCGATAGCTTAGCAGCGAGGGATA

>HCWGTA046 Ajellomyces capsulatus transcribed region, HISTO_ZL.Contig1131:1104373..1105332 (-).
CCAAGTACCAATGCTTTGGACAAACCTCCTCAAGTCCTAGTCGAACATGATCTACGATCGTCACAACAAACCTGAAGAAA
CGGGGAGTCAACTGATTTGCCAAAAGAAATTTCCAAAGGTAATAATAGAGTTTTTTTCCCCAGGGTCTCGAATCCGGACC
CTGAAGACGCCATATTCCACCACAAACTTCTTTTCCTACTGACCCTCACTAGATCAAGTAGCACTCTGCAGGCACGGAAA
AAGAAATGATAAGAAACCACAATGTTACGACTGACAAAGCAAGTGGTAAAATGTAGTGCCCCCCGCACAGAAATTCTGGT
GGAAAAAGTTCATCGATGCCAACTCCACTTACAATGACGAGACAGTAAAACCCTGTCTATCAATTGCTTTGTTGTCTTCT
TGTATTTTTGTCGCTCCGGGCGGGTAATGACACAAATCATTTTCGTCCTTAGAAGGTTGGGAACAATGACTATGTATAGA
CGACAGGAATTTGGAAGCCCCGAATTGCGATGTAGCCCTCCCCATCAGAAATCCTAGACAACTTTGGGATCGGTAAACGT
TTCGTGAAAGCCACATTTGACGGCCTAATGCTCTAGTTAATTAACTTTTCTTTGTCCCCAATAGCTTCCCCGCAAATCTA
TCAAACCCTCCCCTTCTCCAATGGATGTTTACCGCTTGTTGAATAATCATCATCACCATCATCACAGAAAGGAGCAAAAC
AGCATAGACCGCCCTTCCTGCTGTGGCAATCAAATTTATGTGTGCAAACACTTCTAACTGGCATTGTCTGAAAATCATTC
AAGGGCTACCATCCATACACTGGCTGCTCATGTCGGATTCTAAAGGAAATAATTTCAATGGGATTACATCATTTCTTTGT
CGGATAGTTACTGCATCCCTAACATTTACAATCGAGCCAGTATCTACAGCCGTGTATACTTTGATGTTGTGGTGAACGTT


>HCWGTA047 Ajellomyces capsulatus transcribed region, HISTO_BP.Contig459:10396..11042 (+).
CTCCCTGCCTTACTAATAAACTCCCCCCTTTTAGCCCTTTTCTTTGACCTCCACCACCGCCCCCTGACTGGTGCTTTTGT
TCGCTCACGTCTTCCACGCTTAGTTAACCTACCTGCTTTGCTTCCTCGAACAAGCCTCACCAATTTGTGTCTAAGACCTT
TGCCTCCTTAGAATTCCTCCACGTCCCCTGTCTCGACGACATACTATTCTACCTTTACTTACGCCTAGCTTCGGACATTT
CCCACGGCGTCTTTTTCGATAGATTTTTAATAAACTGGATATGTTTCTGTGAAGAGACCTCAGTCATCTCTCCGTCTTAC
TCTGCTTCTATAACACGACGCGGCTCCAAATATAACTCACCCAAAACGGAGTCTGTCTAATTACGTCCTTATTGCCCAGA
CCTCCGTTCGTACTTTGCCCCATCCGGCTTTGAAACTACAGTCGATATCGATTCGTGCGTTCCTTCGGCGTAATACCTTT
GATTTAGCTTCCTCAATAACACCCTGCAAGGCTATCTATCCGTCCATTGCAGTGCGATCCGAGTTGCTCGCCATCGAGTG
TTGGAAGTTTATAATCGAGATAATTACATTTTCTGCAATACCTGCGTAATAGACACCTGGATCGAAGGGGCCGTTTGAGA
GATCTAC

>HCWGTA048 Ajellomyces capsulatus transcribed region, HISTO_BP.Contig459:250512..251186 (+).
TCAAGTTGGTAGATCTGATCCTTTTTATTTTATTCCTTTTCTGACTTCCATACTTATCTTTTCTCCTTACGCACTTCCTG
CCCAAGACGGATAGGGGGTGACTTGTATACATGTTGACTATCCAGGGTTGCTGCTGCTGCTGGTTCACAGCCAGATGTTT
GATGGGTTAGCGAGGTGGGAACATTGTTAGATAAAGAATTGGGATGAGGTTTCTCATCCATAGTTGTATATATTTGCTGC
ATGTCATGAGAATAAAACTGCTCAAATAGGGAGGGGGGGGATTTGATGGACGCATGCATGATGTAAAACTTTTGGAGCGC
ATGAGATATATGTATATAATAATCTGCAATGCGTAACTATGTGTGGCTATAGGAGAAGATTGCAACATCCAGCTCACGCT
TATTTTCGCGGTTGGAAATCGTATCTGCGGACAAGGGGTCTATATGCAGCGCATCTAAATATAACAACAAACCTCAAGTT
CCAAAAATGTGGAGTTGGCTCCTTACATCATTGCATGGTATGATGGTGCTGTGTCTTAGCCAGGTGAGATATATAATTCA
TGATTTCGAATCGTGATATATCCCCCCCTTTTTTATTATTGGCGAGGATAGCACGGATAAATGTGCACTCAAGGATGGAT
GGTAACCTTGGGACATGCAAGGTACGTGCCAAGAT

>HCWGTA049 Ajellomyces capsulatus transcribed region, HISTO_BP.Contig459:325272..325956 (+).
GCTTGTCTCGATGCTGATGGTAAACAGAGCGAGAGGAAGAGTTTGAGATGGATGATGAAGATGATAATGAAGGGAGATGG
AGAGGAGAGATGGAGAGGAGAGATGGAGAGGAGAGGTGGGAGAAGAGATGGGATGAGAAGAGATGAGATAAGAGGTTTAG
AGGGGAGAGTGGGAAGGGGGCCGGGTGTTGGCCGGGGAAGGCACGCTGCAATTTCAGCAACAACACAGAAACCGCCACCA
GTCACTGCAGCGGGAACAACACACTGCGCTTTACAATATTCTGTTTTCATTCACCATCAGGGAGAGGCAGCAGTGAGTGT
CCTGCACTTGGAAACTAGAGAATTGAGAAATCGAGGAAAGAACAAGCGGGGCTATTATGGTAGTTCTTCCAGATGGTTTT
GTTTACTTCTCCCTCCCAGCTGGCTGTTTGTATTGAGAAGTTGCTAACGTGCGTGCCTTAGACTGAATTGCCTAAAATCA
ACGGTAGTGCCGCTTTTTGTATATATGACACAGCGTCTCTGGTTCCCGATGGAGAGAGAAGGAAAGGATACCCGCCCTTC
TTCATCGCGTATAATGGAGAGAGCAAATAGCTTGGAAACAAGCCCCAGGGAGAGAGATAGAGATGCTCTTGCTTCGGCAG
CCAGGAAAAACATACCCAGAGAGGTTTCTCCCTCAAAACATCTTT

>HCWGTA050 Ajellomyces capsulatus transcribed region, HISTO_BP.Contig459:122713..123873 (-).
TCCGGCGAAGTTAGGCACTAATACAGCTATCCCTCAATCGAGCAATAGCATCTCCGTCGATATAATAATGGCTTTGCGCG
GAAACTTTACCATGAGGCTACAGGCATTCAAATGAGACGTAGGTCAGGATTCATGATTCAGTCCAATCACACAAGAACGG
CGAAAACAGTCACCCTAGGTGGGCAAGAACTACATGAAGAAGATGATGGGCGAAGGCAGCCTGTCTGCACAGAAAACCAG
GACCATGAAACGATCAGCTAAATCCATTTTGTTTGGATTAACTTTGACGCGACTGCGTATGAAGTTTAGCATGGAACGAT
ATATTGGTCGCTCAATTTCCAAAACTCTTTTGGAGCAATTTATATCCCTGTGGCAAGGGAGCGACTTTGTCATATGTCAT
ATGGACAAAGATGGGAAAGCGAGCCATTTCAATTTTCATTACTCTCTGGCATGTCAGTCCTCGGAACCGACACAATCAAT
TTCAACCATTTGCTGATGCTGCTGGACAATTTTTAACGTCACCCAAGAGGTACCAGACCCAAAAGCAAATACGAGGAGCG
GAGACTTGCTTGTTCCATCAGCCATGTGTAGGGCTTGGCTTGTGAAGTAAATAATACGAGCCATAAACCAGGCAGTGCTG
AACAGACATTATTAGCTCGGCTCTTCGAATATCTTGCTTCAAATCAGTCCACTAACTTGGGTTGGGTCTGCTATTGGCTG
CGAGGTGAATATTCCAATGACATCAATTACGCAGAAGAAACCAATTCCCTCGAAGAGATCGGCGCCTTAAAAGTCTGGTT
ATCCTTATTTCTTCGTCAATCGACCAAATACCCCGAATGCCTAAGCTCTTCGCAAGAGGCCATCTGGATTCTTGAGACAT
TTCACTCTTGGCACGAAGTTTCGAACGAACCATTTCAAGGAGATTGTGTCTAAGAACAAGCGATGGACAATGAAATACTT
CGCCAATCTTGCATGCCCACCCTGCATGCCCACTACCATGCAGTTTCGGCCTTGCAATGTGCTGATTGTTTTGAATCCAA
GATGCCCTTCTCCTCTTCTGGGGCGAAGCATCTTCTGCGAACAATTTCCTCCAATTCCCGGGTCAGCCATTGGTCTAACC
GGGGCTGTTGTTAAAGACACTGAACAACTCCTTTCCGGAGA

>HCWGTA051 Ajellomyces capsulatus transcribed region, HISTO_BP.Contig459:127598..128410 (-).
ATTGCGTCAACTCGTGTCAGCCATCTCATCGCCACGCCCATCAGCGCTGTTCCTGATTGCTGACTATCCATGTTCGATGC
CAAACGATCTAAAAAAAAGTTAACACAGGTGGTTGGTCGAAATGCACCCAGTGGTAACGAACTTGTCGGGGCAGCGAACT
CGTCAGCCAACCAGAACGAAACTAACTCGCCGTCTTCCGATCTCTGGCTGGCATCGCGACAAGTAAAAACTCGACCTCCG
CACTGACAGCCTTGGTGCTGTGTCTCTGGGGGGAAATGGTCCATTTACAATTTATTTGGTCTTTTCCCACTCAGCATACG
GGTTGGGCTTGGTCGTACAGGGGGGAATGGAGGTGCGGCACGGGCAGGAGAGGAAGAATTCGTCGTAATCAATTTATCCT
TGAGCGGATTTCCTGTGAACTGCGTAGCGCCTTGTTCCCTGTCTTGTGCCCTTGACGCTGACTGTGGTGCGTTTCAGCAC
CCTCCATTTTTATCTTTCGGCAAATCCCCCTCTCTCCGTCCGGCTTTGTTGCTTTCTTGTGAATTTTCATCTTTGCTGTT
CAGTTTTTGCGCGCGGTTCAGGCTTCGCCTTCGGGGGTTTTTGTTTGACTTTCTTCGATGATACATTACAGGGCCTTAAC
CGAGATTTGAGTCCCTGACCTGTCAGTTTCTCTCTCGTCCTTTTGGTTTTGCTTGAAAAACTTGACGTTGGAAGTTGTCG
ACACTTGATTTATATTCTTTGTGTTATCAGACATCTCTGTTGTACTGTGCAACTCCGAACCATATAGTTTGCTTCTGTCC
TCGCGCTTTTCTT

>HCWGTA052 Ajellomyces capsulatus transcribed region, HISTO_BP.Contig459:199402..199928 (-).
CAAGGACTTTTGTTTGTTCCACACCTCCGTCGAAGGGTGTGCATGCTGCGTATATATTAAGTTCGGAGTAGATATTCAGA
ATTGGCCCGAGGGAAAATCCAACCCCGTACTCCCTCTTTAATGACAGGGCTGACGGAATATGAAGTGCGGTTCAAGGCTG
GACCGCCATAAGGAATTCAAGGTGGCGTCTAGACCGAATGTTTGTAATGTACATTTTCTGCATTCATTTAACAAGCATCC
AGGGAAGAGCAGACGAGCCCACCAAGAAAAAGTCTTCTGCTGCAACAATCGACGCGGGGCTCAGAGGGAGTCAGAGGATT
ACATTTTACTGCAGGCTGCATAGCGCAGCTCCACTCACAGAGAGATGGTCCATGCACATTCTTCAGTACGATGATGTGTG
AGGCTTGATCGCAAGATACCCATAGGCTTCCTTCTGCATTCCTGGAGGAAGGGAAGAATGTGGAGACCAGCATTTCTTCA
CGGACAGTCACTCCATCTTCCGTCTATTGTTAGGCCTTGCACTCTCA

>HCWGTA053 Ajellomyces capsulatus transcribed region, HISTO_BP.Contig459:428176..428444 (-).
AGAGTATAAAAGTAACGTGGTAAGTTGGGATAATCTAGGGCAAAATTGTTTATATATATATATATATATATGTGAATATA
CATATTTTTTCTTTTCCCCCTTTGGCTCTTTTGGGATCTTGTCAAATGTACTACTAACTAGTAGGTACAGGAGACTGTTT
CTTTGAGGAGAACAAAGTCATTTTAAGCTTATTTAGGGTTTTCTTGGCACTTGGCTTCTTGCGCTATTTTTAGAATACGC
ATTCAGTCGGGCATTGGCAATTTATTAGT

>HCWGTA054 Ajellomyces capsulatus transcribed region, HISTO_BP.Contig459:580697..581449 (-).
CCATGCTCTGCATTTGCGCTTCATTTCTGTATCCAGCTCCTCTACAAGAAAAACTCGCTTTCTTGGTCATTATACATCGC
GCGAGTATTGTTTGATATGCCTGTTGTATTTAATCCAACGTCCAGTAATCACTTTTGCTTTGGACCTCATTTTCGTCTCT
CATGATGTATAGCAAATCAAACAAGCTTCTCTTTCCCTATGTTTATTCCAACGGGAATAGAAACTTTGGATTTTAATTTC
GGCTTTTGATCTCCCCTTTGTTGCTTTTTGTTTTATCAAGTTTCCATCATCGTGTATCTTTTCATTAGCATCTCTCGGTC
CTCTTGCATCTGCAAAATGCCATATATCACACTTCTTGGAAAGATCATTGACTCGATTATCCCGCTCGTGACTGCTGCAT
GTCAATTTCGCTCATATTCACTTTCTGTTTGTCGTTCGGTTTTATGGCTACCTTATATTCATTTACATCCCCTCTTTCCT
TCCCTTTCTCTTTCTTTCCTTCTTTCTTTCTTTCTTTCTTTTTTTTTTTTTTTTTTTTTTTTTTTTTTGAAAAAGACATA
CAGCATTCACCTCTTTTGTTGCGCTGACGGTTTTCCTTTTTCACTTGAGAAAGAGAAAAGCCTTCTGGTACAGGCTATCA
ATTTTCCTTCCAGCTTTTCTTCTCCTGTTTGTTACTGCCTGTACCCTCTTCGGTCTATTTCCTTATTTCTCCTTGTTGGC
ATTTTTATCCCTACCCAGTTGTTAATTTTCCCC

>HCWGTA055 Ajellomyces capsulatus transcribed region, HISTO_DM.Contig936:111006..113091 (+).
AAAGAAATGAAAAAGGGCATTAGGTATCTGTACTGGTTGGAAGTAAAATAATATCTTCATGAGGGTTGCATGGTCGCGGC
TCTGTCATTATGTCCCAATTGAGCTTAGCGTTATTATTGGCGCTTCCATTGTCATTTTGACGCCGCGATTTCCTCCCAGA
TACTGAAGCTTTGACAATCACTATCTCCTGCTCGAGAATCAATATTGGCAGGATGAATCCTACTCTTTTGAATTAACTGC
CTCTTATAATGTTTCTCCATCACCTCCTTTAAACTTATAAACTAGGCATCTCAGCTTCTACAAACAGGTCAGTTCCCGAC
CCATCTCGATGGCTGTGTTTCCCTCTCCCCCAACCCCAAGTTGAGAAGAATCTACACACCTACTTTCCCACTTTCATCCC
TCATAATCTCCTATGATGCGAGACTGGTAAAAGGTCAGACTCCCAAAAGAACGCCAGGCAAGAGCTTTGGTACATGCACA
GAGAGATGCGGTACTCGCACCCATGGGACAAGACAAAATGGACATATCGACACGACAGACTACTTCAATGTTTGCGAGGT
AGAATCCTTTTTCTTCTTCGCCTTGATTCTATCTGTCTCTCTTCTGTGACTGATAAGTCAGATATATCATGAATTTTTTT
TTTCAATTTTTTTTTTAAAAAAAGTACGAAGTTATTGAATGCCCATCGCCCAACTGGCGGCGAATATCCTGGTCCTCTCA
CAGCCCTCCTACCTCTCAACCATTTTCTTTCCTTTACTCGTCTCTATTTCCCTTCGCTATCTCCTCGCTTTGGGGAGGGA
TTGTCGCAGGCACACTATCGGCAAGAGGGATCTGATTTCTGTCCCCTAAAGTACTGGGACAGTCATGAACTTATCATGGA
AGATCTCTTGGAGAAAAGCAATATACCAGTGTGTTCAACAACCACTTGCCGCCACTTAACTGGAGTTCCTGTCTGCTTTG
CTTCATGAGGACGCGAGGAGCTAATGGCAGTGGCGGACAATGCAAAAATTTTTAACATTCCTGTGCGCGAACCAGAAATA
GAGAGGAGACAGGAGAGGGATTGGCTTGGGAGTGAGAGGGAAACGAGAATTTACCGAAGTTCGTCTCTCCTCCTAAGTAG
GGCATTGTGGAGTTTTTGACTTCTTAGTGGGAAAAAAATCTTTATATCTGTTTTGGTCCCCCCAGTTATGGATCGAGAGT
CATTTCTCCCGCGAACGGAGTTGCTTGTTGTGCGTCCCTTTTGCCTTGCCTCGTAGTGGGCTCTCCTGCTGAGAACCGCT
TTTTCTGCTGCATTGTAACTCTTCGCTTGCGCGTATGAATGATGACCAAAATGAAAACTGAAAAGACCTGAGGAGAAATT
TGAAAAGAAAGAAGAAGTTCGAAGGAGATGACAACAATCATATCACATCACACCACCTCACATCACTATCAAATCTCTTG
TCCCCTTGGATTGGGTGACTAAAATGTTAAAAAAATCCCAATCCTTAGTCCCGAGCAGCGAGGCAAACCGAGACAGGACA
AGGGCATGGTTCAAAAACTCTGCTAAGCCTCCTTCAACCCTCCTTTTTGCATCTGCTGACAATGTTCATCCCCGCGCCTC
CTAGATACATACCCAACGATAATAGATATACACACGCTCCCCCAAACAATAAGAACGACAGCAACAAGGAAACAAAACAT
CTTGTCTCCATACCACCCATTTTAAAGGGGGTGGAATGAATACGAGCCAGAAAAAAATAGAATAAATCAATTTACGCATT
TTCATTGCAACGTAAATACACGACAAGATCACCATCGCATATACAACGCATACGCCAACCCACAAAAGTCTTACAGCATT
TTACCACACAGCACGCCACGCATCCATGCACAGTACACACAGTACATAAAAAATGCATGAAGCCATTGAATATTGAAGTA
TCCAGCCCACCACATCCGCTAATAATCCTCACAATCTCAACAGAACCCTCGTTTCCCCCTCTTTCCTGCCCGCATCCACA
ATTCAAACCTCAAAAACAACCGAAGGCAAAGAAGAAAGGCGAAAAAAAGAGAGGACCCATGGACGCACGAATAGTGGAAG
GGGCAA

>HCWGTA056 Ajellomyces capsulatus transcribed region, HISTO_DM.Contig936:119871..120948 (+).
ATATGAGCGACAGTGGGTATGTGCATGTGGCAGGGTTTGAGGGTGTGTGAGTGTGGAAGGAGAAGAAAACAGTATTGTGG
AAGGCGGAGAGGGAGGAGAGGGAGGAGTGGGAGTGAGTGTTAAGCGTGAGGGCGTGAAGAAGCTGGCCAAGTTTGGAAGG
CACGCACGAGGCGGCTCAACGTCGGTCGGAGCCTCCTTCGCTCCTACCACGCCCAAGAACAGTAACACGACACCCAAGAC
AAAGGGGGAAGGAGAGGGGATATGGCAAATGGCGTATGGCATATGAAATAGGAAGGCGCGGTCCCGGCGACGGACGACAA
GGAGACGACGACATACCTCTGAGCACCGTCGACAGGGCTGCCCGCCTGCCGTCGATTTCCATCAGTGCTGGTCTTGATCG
TGGAACTCGAGCGCATGGCTGGTCTGCTGTTGTTGCTGTCGTTGTTGCTGTTGTTATGATCGCTGGCAGCAGCGGAGGGA
TTCTGCGGCACGGAATTGCTGAGGGGGTTGCCTGAGGCTCCGTTGACAGACGACATGGAGTTGATGGTGGATGTCATGGT
TGGAGAAATTTGGGGTTGAGTCCAAGAGTTCAGTTACCGCCCTAAGATTTCTGCACCTAGGTACGGAGTATGTAACCTAG
GTTTAGTTCAAAGATGTAGTAACAGCAGAAGCAATACCCGTGAACACTTCCAGGGACCAGCCAGGCTGGGAGAAGGAACC
TTGGAATGCCCAGAGCCAGAAGCCAAAGCCAGAGCCAGAGCCACAGCGAAAGCCAAAGCAAAGCCCCAGAAAGCCCACAC
CGCCTCAAGTTGTTTAAAGATGGAGTGGGTGAAATATGACAAACGGAGAAGAAGCAGCAGAAATGGACGAAAAAAAAAAT
AGCTCGAGCTGGGGGGGCTGGGGACCAGGGAGGGAAAGGGAAGAAAAAAAGAAAGCTCAAGCTCAATGGGAGGGGGGCCA
AGGGGCAAGGAGGAAAGGAGAATAGTGAGACAGAAGAGAAGAAAAAGAAGATGAAGAAGAGGAGAGGGAGATAGTTTGGA
GGAGTTGGAAGGTTGAGAGAAAGAGGCTGGAGGGAGAT

>HCWGTA057 Ajellomyces capsulatus transcribed region, HISTO_DM.Contig936:207050..207365 (+).
ACTGTGGATGGGAGAGATATTAAAATGTAGTAGATATGAGAAGATGCAGAGAGTTGAGATTATACAAGACAACAACGGAT
TCGAGGCGTCTTGGATATGGTGATAAATTAAGGGGGTGTTAAGATATATAAATCGGTGGCAATACAGGGTATCTTGGGGT
ATCTCAGGAAAAAAGGAAAGGAGAAAGAGAAATAGAGATGAGAACTAGGGTAAAGATGAGCTCAAGCAGCACAAGCAAAG
AGAACACAGGGTATCACAATGGAAAAGGAGCCGAGAAGGTGGAAAGATGAAGCCGAAGTAGATAGAGGAGAGAGAG

>HCWGTA058 Ajellomyces capsulatus transcribed region, HISTO_DM.Contig936:209531..210212 (+).
CCAACCAACCGCGCGTGTGGTGATGGAAAACAAGAAAGAAAGAAATAATGAGGCTGGTTCCTGCTCCTCATAATTTCTTT
CACCATTCCTGCGCCAAGTCTCCATGTATTTTATATATCAACACCTCTCTCTAATAACTTCCTGCTTGATTCTCCAGAGT
AAGATCCAACAGAATAATGTCATTGCACGTGTTCCGAAGACTCAGATGATCTCACATTACAACCCCGAGCTCTCTTATCT
ATCTTCAATAACAGAGAAATTGAAAGGAGAGTGGGAAGAAACATGGATTGAAGCAATGGACGGGTTATCAGGCTTGCCCA
ACTGGGTTCGGGATGTAGCAACGTGTATTTTATAAGGAAACCATCGGTGATAATATCCCACTTCTTTCTTCATTAACTTA
TTCCTCTGTAAAGCGAAAATCGCTTTCATGGCTTAGCTGGTTACCCCTTGCCGAAGAATCATGGCAATTTTGAAGCTCCA
AAAAAAAAAAAGGATGTCCCACCTTTTTCTAACTAATCCGCATGGAAATGTATAGTACTGTACTCGTACGATGCCCCGTC
TATGGAATGATGGCCGGAACGTGCATTTATCAAGTCCATCAGATATGGATATCAAGCTCAAGGAAAGGAATCAGAGAGAG
GATGGGGTCGGATAAAAAGTCTAACAATGGGATGTAAGTTCG

>HCWGTA059 Ajellomyces capsulatus transcribed region, HISTO_DM.Contig93:28452..29362 (+).
CGATGTCCCTCATTTTATATAACAGCCCTATGAAGCAAGGAATGGAAGATAGGAGACGCAGGGGAAAATTGAAGCAAGAA
ATAGGCAAAAAAGGAAAAAGAAGAAGAAGAAGATGATGATGATGAAGATGATGATGATGAGAAAAGGAACAGGGGAACTA
ACAGCAAATCGTGTCCAGTTTCAAGCAAGGCCAGAGCAGCACCAAGCGGAGCAGCAAATCGAATTGATGCCAGGGAAGGA
AATAAAAAAAAAAAAATTGACACTATATTATGGAGAAATAAAAGTGAGTCCGCATTCGACAACCCGCAATGAAGGTGGGT
TCCTCGTTTGTTGGGCGAAGGAATCTAAGCAATGATGGCTGGTTCGTGAGGTTGAGTTGGTGGAAGCAGAGCATTGGTAG
AGAAGGGCGGCGGGTGAAGGTTTTTATGACGAACCCTGAAGTATGAAGAAGGAGATGGCGATGGCGATGGCGATGATGAT
TTTGATATAACTAGCTATACTAGAACAGGCTCCAAGCTAAGCAATCTGGGCAGAGAGAAGCTCAAGGCCCGCCGCTCTTG
TGAAGTCTTGTCAGGCGCGGGTTTGAACACGGAAATCAAACGAAAAAAAAAAAAAATTGAAAAAAAAAAAAAAAATAAAA
ATAAAAAGAAAAGAAAATCAAGGTAGATATCCAAGGACAGCACCTGCAGTTTAATTACAGAGAAAGGGGGGAAACATGAA
TAAACTGACAACAAAACGGGGCAAAAGTGAGGAGAGAAGTATGTACGAACCTACCCTTTTTGCACCCTTCTTTTTTTTAT
TATTATTATTTAGTCCGGACCACATCCACAGAGCATTCAAAAACAAGCACGTCAGAGGCAGAGAACAGAGGAAAGAGAGT
GGAGAAAGAGAGCAGAGAAGACACCGTTACG

>HCWGTA060 Ajellomyces capsulatus transcribed region, HISTO_DM.Contig93:46740..47103 (+).
TGGGGCATTTGAAATAATCAAAAGTTGATCTGTCAATCGTCTCGATTCCTTCAGTGTAATTTGCCCCCAAGTGCTGGCCT
ATAAATAAAAAACCAAAAATCAGGTGCGTTAAAGCTTTTAGTTATAGAGCGAGGGCTTAGGTTCGGTTAGCTAACATATG
ATTCGAAAACTAGTAGAGGGGTTTTCAGGCTCTCGTGAGCTGAAGGTTCATCTTTAGGCGTGGCATTGGAGAAGATCTAC
CGTTGGTATGTCGTCCCAAGAGTATATCAATCTCACTCTTTATGTTTGCCAATTATCAAATTATGGTGAAGAAGTAACTT
CAATTCCCCGGATGAAGCACATATCTTCCGAGCCTTTGGACAAG

>HCWGTA061 Ajellomyces capsulatus transcribed region, HISTO_DM.Contig93:125213..126068 (+).
AACCTGACAACCAATCTGTGCTGCCGTAGTTACTGGTTACGGGTTACGGGTCCTCGCCTGGCGACGGGCGGCGACTCTCC
CTGGGAGGGCCCTGAGCATATCCTCGCTCCCGTTTGTTGCCCCTCCGCCCTCCGCAGCCCCAGCCCAGCGTCAGGCGATC
TCGGCACGGGCTGAAAGGAAACTCTCTTCTCCATTTTTCTGACTCCCCGTAGCCGAGACTCAACGACAGTCGAGGTCCAG
TCAGCTCACACCTCCTCAGCACAACTTCTGAGACACAGCTTCTTTGATTCTTTGAGCTCAGCTCAGGGGATCTGCTTTGA
ATTGCTGCTGTTGTTGTGTTTGTGACTCGACTTTTGCTGATCTTGCCAGTGTGGAACCGCTGGCTGTTTGTCGTTGGTTC
GATTTCCCCCTCCAAGAATCGTGAACGACCGGACAATGGGAAGCTGAAGGTCCTTGAACACAAGGAAGCTTAAGATGTGC
CACAGCTTTGCCACTGGCGGTTTTTTTTTTTTTTTTTTTTTTTTTTTTTTTTTTTTTTTTACTTTTTCTTGTTCATTCAT
TTTCTTTTCTGTTCTTTTCTTTTATTTTCTTAATTTTAACTACTCCGTAGTCCGTATTTGATTCCTTTTTATTTTGGCGC
CAGTTGCTTTGTTTGGCATTCCGCGCCTCTTTGTTTCAGAGCGAGCTTGGTCTTTGACAAACTGCCCGTCCACAGTAACA
ATAGTTACGGAGTAGTACAGAGTAACTTGTAACGAACTGTCTCTCTCTCTGTTTTCTCTCCACCCTGCTCTCATGACTGA
TTCCTCCCTCCCCAAGGCTGACGGCTCCGTGTCACCTTGACTACTTTACGAATTCG

>HCWGTA062 Ajellomyces capsulatus transcribed region, HISTO_DM.Contig93:44441..44735 (-).
CACTCACATTTTTGTACCCATGGACTGATAACCTGGCTTGCCGTCATTTATACACCACACAAACTTCAATTCTGGTCCAT
ACTAGATATTCGTTACGAATTTAAATGCAAGGATCGATATCTGATGCATATGCCACCCAGCGGGTGTTCCCCCGCCTACT
GGGCATCCGGTGGCTTGTGTTTTAAAATTCCAGCAATTCCAGCCGTCATTCCAGGGTTCATGTATGCACAGTACGGATAT
CATGTTACTGATTGTCGACACCCTGCATCGAAGTTCGCTATTTCATACCGTCTTT

>HCWGTA063 Ajellomyces capsulatus transcribed region, HISTO_DM.Contig93:352350..352618 (-).
GTCCAAGCGGTCCCATGGTTTGATCCTACGCCGTTTTGTATATGAATATTTTAGTGCGTAGATTTGGCATTCGTTGCTGT
TGCAGTCAATCAGCGGGAACCGCCTGGGCGGGAATTGCTAGCTGCGTTTCCCAGAGCAGGTAAACAAGGCCCAGGTTGTC
CAATTAGGCGGCAAAATGACGGGCATCTCCATTTTCGATGCAGCAAGCCACAGCCCACGCTAGAGAGGCATTGTCAGCCT
CTTTTCTTGCCCGTTCTCTGTCGCCTTTC

>HCWGTA064 Ajellomyces capsulatus transcribed region, HISTO_DM.Contig93:380908..382054 (-).
GAGATAGGGAGCAGCCAGTTTCTCAGTTGGATTGCAACCTCCTGGGGCTGCAATGCCATTTTTCCTTGCTCGATTATTCA
ATTTTTGATTGCTCATGCAAACTTTTTTGGTGTTTTCGCTCTAAATTGTTCCTATTCCACACCGCAGCTTGAAAACTAAC
TTGTGGCCCTTCCAGATACTATATATGGGGAGGCCATACTTCTGCGTCCTCTCTTCCGAAGGGCCGCTCGGTAATCAACC
TGCCTACCCAAGCGGTCGGGTGCGACTATACCCAGGATTCAGGTTTCCAAATGGGTCTTTACTGCTTCCTAGCACTTTTG
CACTTTTAAAACGTTGACGTTAGATCAATTCTATGGCCCACCATTTCGGTGATTGACTACAACTGGTGATCAATTTTACC
AAAAAGGCCCTCGGTTTGAACCGAATGCCACAAAACTGTCCGGGACTGACGATGTCCACTATCCTGTGATTGTTAATATT
GTTGGGGAACTGATCTGCTTTTCTTTACGTTGATGCCTGATTTTCTTGGGACTCCATTCCCACAGTGTTCTTTTGATTGT
TCATGATAATGCAGTGTACCGAGAGCTAAGGCTAGGTTGGTCGCACTGACAGATGTCATGGGTACTTTAGGACAAACTGC
TCCTGAGAACAAAGATGCTGGCAAACTATTCTCTGGTCTATTGTGGATAATTGCTCAACAAAATAGAAACAGCATCTTAA
CTGTTTCCATCTCCATCTCTTTCTCTTCATTTTAAGCTCACATAGATATGTGGCAAATAGCTAACCCTTTTGCTTTCCTA
ATATAATGGACTCCTCAATCTCTAGATATCTTGGGCACGCACAGGAACAGTTATATGAGTTACATCTTTGCACGGTTCTC
CTATATTATATTTAGAGCCACAGTTGACATATCGTTCTCTCCTTTGTTTACCTATTTCTCTGTGTTATTGAACTTCACAC
TGGCAGCAACACAACTCTTTCCTGCTCTAGAATCTTCAGTTTCATTTCTTTTATATTAACAAAGTTGAATACACTGAAAC
CTCCACTGACACATCCACTCAGATATACTGTTGTATATCTTCTTTCTCTAGACCTCAGGCTCCCTCAACTTCTTCTCTTT
GCTGGAGCATTTTGCTCATTTCAACCT

>HCWGTA065 Ajellomyces capsulatus transcribed region, HISTO_DM.Contig93:657738..658445 (-).
TCTGCCAACTTCAGCGAGAATGGAAGAATGATTCCTATGGCCATGCTTGGCTTAAAATATTCACCTCTCCCCAGCGGCTC
AGGCCGGAAATGAATTGGATGCACCCAAGTTCATGCGTTCTTTCACATCATATTTACTTTTTCCCCCATAGACTCACCTC
TGGGGCAATGTGTCCAGCAATTAGGGGAAATAAGGTTTTCCGAGAGCAAATCGATCGTTGCAGCGACGACTCGTCGTGTT
TAAAAGTTCTGTTCACTCGAGCAATATTCCCTGTCAAAGCCCCAATTTCAGCTCAGCTATCTCTGAAGTTTACTCAACGC
CGTTGGGCAAGTGGCTGACATCCACAAAACGGTCCAAAACCTTTTCGAAAACAGTTCTCATGCAGTATTTGCTCTTTTCT
AGGAAATGGGCTTTTACGCGCCAGGGGCGGCGACGGCACCAAAATTTGCTTGCATTGTTCCAGGAAGAATATACGATTAA
TACCCTAATATCAGATTCTGACGCCGGACAAGAGGTTCCGTGATTGGAGAATTTTTCATCCTCATCCGTGTTGGGAAGAT
ATGTCACATCTGCTATGGCTGCTTCGCTCCATGAATGGGAGTATGTCACGCGGAGATCTATCTGCAAAGATTAGGGTTCC
GGCACGCTTGGCTATGGAGAGATCCGGATATGCAGGAGTGCTGGGAGATCTTTATAAATGAAGCCTCG

>HCWGTA066 Ajellomyces capsulatus transcribed region, HISTO_BI.Contig285:53277..55256 (-).
GCGGGGATTTGTTGTATTACGTGAGGCGATAGTACCTTGGGTTGGGATTGCCGGCAGAGCGATGGAGAGATAATGGAGGA
GAGATTGGGATGCCATGGGTGTTAGGTGGGGAACTGGATATGCCATCAAGATTGGCCTGCGTTTAATTTTCAACCTGGTG
GGATTCAACAGGGCTTAGTCAAATCCAAATCACGTGCCTCCCCGACCAAGCTAGTAGAACTTCTACTGGAAACAGGTCTG
GGACGAGTTCGACGACAAGCTGGTACCAGCTCCAGTTTGAAGGCTCCCAGCCCTAGGAGATAGCCTCTTCCAAACTTTGG
CCCAGTCTCGATATTTCCCACCTCGCACGCTGACCGTCACGATGAGCTCGACCGACTTACTACGCCCCGACCCTGATTCC
ATACATATCTGGAGGGAAATATCTCGTTCACAGGCTTCTTCAGTGTTTGAGATAGAGCTTCATGGCAACCGATATGCAAT
GAAACTTGTAAGTTCTGGTATCCTTCTCCAGAATAACGCTGACTTCGCAGTTTCATGACAATGGCGACCCAGGATTTACG
AAGAAAGGCCGTGACCTCAATCGTTTTCGCTGCGAATTGAATGCTTACAGAAACCTTCATGCCTTTGGTGTATGTGAGCG
TGGCTTTGTACCCCGCTACCATGGTTATATCGACCGACTTGAAATCCGAGCTCCACAGCTTAATACTTTCGCCAACGACA
GATACAGACCGAGGGCGATTTTGCTTGAATATTTATCCGGCGCAGAAGCACTGAACTGCGTAAATTACTCAACTCATCGC
TTCCGTAAGGCGATGATCGGCATGAAAGCGATTCATAGCGCCCTAATCCACCACAATGATATCTATCCCAAAAACATCCT
AATTGTTCCCAGTACCCCGGAAAGGGTGGTATGGATAGATTTTGACGTCGCAACAACGTTTCCTCATCGTGAATCAATGG
GTTGCCAAGAATTAAAATACTGCGATTATGAGGATGCGCTTGTTGCAAGCTTTGGGGAGCTTTTGGTTAGTTAAATCTTG
CTACCGTACAGAAGAGAATCTAACAAGGTTATTAGCAAGACGATCAAAACCAGGGTCTTCCTCCCAACACAAAATACTAC
TAGGCAAACTATCACCCCTTCTCAACATACAATTGGGACCTCCACTTTTCACCTGTGACTTTTTCGAAGGTGGGCCTCTG
CGACGGCAGATACAGAAAGGCTATGCGGCATGGGCAGTGAGGCTTTCAGATGCAAGATTGAAGGAGTTAAGTGTTCGGCA
CCCATATCTGCGGACGACTACTCATCGCGGAGGGAATCGTGTGAGGATTTAGTCAGGTGTGGAATCCCGAAGGCTCTGAC
TTTGCGGAATCCCTGACAACTTGAATTAGGGACGGGCACGGGAAGCTAGAGCAGGTGTGCGCAGTGTCCTTATGTTTAGT
AACGGGTGGCCGCTGCCTAACGCATGGGACCTCTTCCCTCCGCCGGACAAAATCAAAGACCAGCTTGAATGAATCAAGTG
AATCTAGGTCAAGTACCAGGAACAAATACAGCGATAAGAACTTTGAGATTTTTCTTCACCCGTTGGGATGGAATATTTCG
CAGCTGCCATGACATAGCGATGTACCGCTGTATTCTCCACACAAAAGTGAATCATGGAAATGAAACTACAACTCAGGTTT
TGAACTTACAACAATCCTACGCTCGAGAACAGCAGCGTCGTCAAGATGCCGAAAGAAAGCTTGAATTTGAGCAAGGGAGA
TAGCAATTCCAACCCTCAGCCGGACATTTTCACATATACATATAGAGATCGGGAGCCTATAGGGCGTCGTCAAAGGCGCG
GTTTACATTTTAGCAGCAACATGTTCCTGTATTGATTATACTTGTTTCATCTCATCTTTGTATTTGATAAATGGCTAATG
ATACTCCATCGTCGCCCTTCTGTACAAATGATATGATGCATCTTTCCTCACTTGCTATGT

>HCWGTA067 Ajellomyces capsulatus transcribed region, HISTO_BI.Contig285:139225..139939 (-).
CCCGGTGTCGCTCAACAGTAGCATCAACAAACAGTATACTTTAACCTTAACAACAGAATGGCAGGTTTACCCTCTATTTA
TCGCTATTCCATATTTGTTGCTGCTGACTCTTCCCTTTTTTTTTTTTTTTTTTTTTTTTTTTTTTTTCCATTAGCGGGCT
CAAAACGGTGGCTATAGATTCGAGCCTTGAATCAAGCATCTCACTAAGGCAGTCAATTAGCTTTACATCAGACGCATTAG
GGGATGCTCCTAGATGCCACCCACACTCCAAAGTTCAGCCCTCCGCGAGAAAGCGTCTAGACGAAGTAAGGTCATTTTCA
TTTATTTATTTATTCCTTATTTGCACCGAAAATACATGGCTGGTCCTGCATGTTTCTCACGTCTTACAACCAATAGAATA
TGTAACCAATTCCACAACCACCTGATAGTTATTTGCTCATGCTGACGTTTGACAATCTGCAAGTCGCCAATGCGCCCTTG
CATAAATATTTGCTCCATTTGGCTTGGATGGAACTTGGAAGTTAGGGCCCTCGTCTTCTTCGCCCGTTCCCAACCCCTCC
GCCTGGCCCGCTCCCTGATTCCAACAAAATCGATATCCCAAGCCTACTCAAGCATCACCACCAAAATACTGTTGAAGAAA
CGAAGGATCTTTTCGGGTATTATTTGTGTTTGACACCACCAAGCCTACACGAAAATCAGCCGACAAATCTCACTG

>HCWGTA068 Ajellomyces capsulatus transcribed region, HISTO_GL.Contig59:32619..34129 (-).
GTTTTTTTTTCATATACGAAACAGAGTGCTATGTACTCCGTACAGCCCCTGTTGATTGTTGCCTTCCGCTTGACCGTTGT
CAGCAGGCTCTTGCCCATCAGCAAGACAACCCTCAGTATCGCGACAGCCAGTACATCCATTTCTGCATTACCATTCCATA
GCCGAGTGACCATCAGCTTCGGAACGAGAAAGGCTTTCCCGGCCCGGAGCAGACGTGGAGGATATGGAATAGGCCTGGTG
AATAGCATCCCGACACTCATTGGAGAACATCGCTCTACCATTGCTTGCAAGCATCAATTTTATAGTTATTCAACAATCTG
GCTCGCCCATGATCACCAACTCCCCGGCACTATTAATATTTGTCGCTGGTGCTTCACAGAGTGGTGATAATGATGGTGAA
ATCCCCCGTCAATTGACAAAGGATAATAATCCAAACTGCCCTCGGAAGACAGATTTTCCCAACCCTTGCTCAAGCAGTTA
GTTCTCTTTTGACAGCCCTAATGGAAATCATCAACAAATACACGCCTCATGCGCCACGGCATGCAGGGCTACTTATCTCA
CGATGTGGAAAAAATGCCTACAAACAAGCTGATGGGTGTTGGAAATTACCAATCCCAATCGCAGACTCTGAGATGCCATG
TATCATTTCAAAATACACCCTTCCTAGCCCTTCACTCACCACCAACCCGCAGAGAGTAATTCTTCAACAAGCGCATCACC
ACCGCAGACATCTGGATCTGGATCCTATCCATCGTCCTATACAATGACATGGACAACCCCCCTCCCGGAAACCTTCACGA
GGGATCCAGACGGCATAATTGCTAAGATGGACAAATATTCCGTCCTGTTGCCCATGCGCTGGTGGGGGGGGAAAGGTGGG
GGGGGGGGGGGGGAAGGGGGGATTTCCTGCGTTCACCGCTCCGGATCACGGGTCAGTTCGCCAACCTCCAGCGCACCAGC
ATATACCTCTCTTCCGCCCGTCGTCACCAGCAAGCGGATCCGGGACGTGGGCCACGGACGAACTCAGAGTTCAGAGCTCC
CCGTAGGACACATACCGAGGGGCTATGATGATATTTGAGTCCGTGGAAGGACCAGCGGCGAAGCATCTTCTTCTGCTCCT
GGCGTCTGGGTTATTTATATGGCGGCGACCGTTGGGCGATGGTGGCGTGGGAGAGGTCAGATAGATAGATAGATGTGCAA
GCAAGCGGCGGCGGAAGAATCCGCTTTTCCATCATGCATGGATGGCAACATAATAAATAATATATGTACTGTACTACCAG
TAGGCTTCGTGCTACTGAGTGAGCACCTTCTTCTATTTATTCTCAAACGATCAAAATTGCGACGAAAACTCTTCATATCC
ATTTCCTTTCTTGTTATCTATCTCATCTTTCGTTATCATTGTTATTAGTCTTGCACTTCTAAACATTACTACTATTCTTG
TTCTTTACTTATTATCATAATTGTTTCTCTTCACACCTCCTTCCTTCCCATCCACTTTTTGTTCAAAAAAA

>HCWGTA069 Ajellomyces capsulatus transcribed region, HISTO_GL.Contig59:91882..92907 (-).
CATCCCGTACAAAAAGCCCCGATAATGTTCGGATTGTCATCGAGTTCCTAGTGCCTGAGGATCCTTGAGAATGCTCCGTA
AACTGAGCCACATCCCGGTTTACCTTCAGCCACAGTTTTTGGCCCCAATGTTTCACCCGTTTGGTACGGTACGGGAGCTA
TCCGTATTTTTCATGACAATACGCCCTCATCCCTGAAAGAGCTGAGGGATGATCGTCTGCCACTCTGCGTCACCTCCTCA
TTGGAGCAGCGCACTTTCTCTTCCATTTGACTCCCGACCAAGCGACCCTGCTCGCCCTCATATCTCCCGTTCATATCGTT
TGTGAATTCCATTTCCCCGACGATTTCAAGCGTGTATCACTGGATTTTCCAGTTTCCACTTTACTCAAGCTGTGATGTTT
GTTTCATGATGGGCTACTTGCTCGCGGAGAAATGGGCCTGAAAGACAGTTGCCCCCTTCTCTTCCCCCCCCCCCCCCCCC
CTTTTTTTTTTTTTTTTTTTTTTCTTGCTGGTGAGACATACCGCTCCCATTATTTGCATAATTTTACGTTTGTCTCCAAG
TTCTTCCCTTGTCACATTTTCGTCATTTTCCTGGTTATTCTTGGCCATATTCGCAGGATGCACCTTGGTGGCGATTTGAG
CTGGGACATTTAATTTTGGCCTGAGTATTCCTGGCAGCCTGAGTCTCCATCGCTTGTAGCTCGCGTATGGTAGTGTTTCC
TAATGGATATTTTGCTCGTCCTTCACAAATATGGTTGCCTCCCCTACTTGATACTTGTCCTCAACACAATATTAGCTTCG
GCAGGTTTTCACTCACTGAAAACACGTACTGTACAGTGAACTGTTATGGTGGGAAATTGATCGGCCGCGATGTATGTTAG
GCAGCTTCAAAACAATTTTCCTTCTGATCACAGCAGAAAGCCATCCAAACGCACGCGCATGCTTTTTGTGGCATTGAAGA
ACTTTGAAGTCTTATAGATATTGTAGTTAGCGAGGTTTACACGGTGCGTTTCGAAGCATGCTTGGA

>HCWGTA070 Ajellomyces capsulatus transcribed region, HISTO_GL.Contig59:213125..214218 (-).
AAGGTAAATGGGGGATAGTCAAAAGCTAAAATAAAATGAAAACGAAACGCTTTTCTCAAGGCTCAAAGACTGCACCCCTT
CTTCTCCGCTGGTCCCTTCTTCTCCGCTGGTCCCTTCTTCTCCGCTGGTCCCTTCTTCTCCGCTGGTCCCAGCTACTGTG
GAACTATCATCGGATATCTGGCTTGGTTTCAAGTCAAAGGGAGCGACCACGAATAGCCCTCTGTCTTCTTCTTCTACTAC
TACTGAGGGGGAAAGCAAATATTGTGTCTTTATCCCTTCCTGCCCTAGTCACCACTAACCTTGGTTCTCTCTCCCAGCAA
AGCCGTGCTAGGAGTGCTTTTCCTGGCCGCTTGTTGCACGCCTTCATCAGCATTTGCGGGAGTTCTCGCGAATTATCTGC
GTCGGAAATGATGCAATGGGAGGTGAGAGTGGTGGCATCGACTGGGCGCAGGATATATTATGTACGGCGGACGGCTCAGA
CACTCCAAGGGCACAGAGAATCGAGGCAGGGAAAATATGTGAGTGTTGGTTCTCTCACCGCTTCGGAGATTTCCCTCTTG
TGACGTTTCTTTTTCTGGATTTTATTTTTATCCAATTTTCCAATTTTAATAATCCAATTCTTGAGAGAGAGAGCGAGAGA
GAGAGAGAGAGAACTGCTGCTTATCTGCGATAGGGCCCCCTTCTTATCCTTCGCGAAGAAGTGCCACCTGGTCGCAATTG
AAATGTACACAGGAATTTTTTGCCCATTGGGTCTCCTTCTATTTCAGAATACTCATTGCAGAGAATTGATTTCTGCACAT
CGCCATTGCATCGTGACGCATAACATCACCACTTTTTTTGCAATGTGGTTTCAAGGGCTTTTTCCAGCCCCCCCTTTTTT
TTTTTATTTATTTTGAAACCTGGGGATTTCCTGTGCGGTCAGTTTCATACAGAACGTTTACGGGCGCTTTTAATTCAGCA
GATCGAGAGATATTTCCACGTGGGAATCCAGATGTTCAACGATTATTTTACTGCTTCAGGAAGATAAGGAGGAAGGAAAA
GGTTCCCTGCAGAACCATAACGCTGTACCATCTCATATACAAGAACCTCTACTT

>HCWGTA071 Ajellomyces capsulatus transcribed region, HISTO_ZU.Contig153:5925..6646 (-).
CATTAATTAGTTCACGAGGTTAGCGGGTGGAATGTCCCCATTGGCAGTGGCTGGTTACATACATACATACATACGAACAT
ACATACGAACATATACGTACATACATACAGCGATACAAGCCTGACTTACGTACAGGCTGACGGCGAGTGGCTGCGCGCAA
CGCTCGCCCCTCGCCCTGGGGGCCAGCGGAGTGAGGTGACATGTGAAATGGTATGGTATGGTATTGTATAGCTCCGTGTG
CTGTCCTGTACGGTAACATCCCTTACCCACAGAGAAGAAATGCTGTCCATTACAATTACAAAGCGGGCGCTGGCGGTGCG
TGTGGATAGTGTGGATGATTCCTGAGCAAAACAAACTTGGTTAAAGGGACGAGGGGACAAATCTCCAAACGAACTTGTGT
GTTGAGTGAGGGGTTTTTTCTTTCTTTTCCTTTCCTTCCTTACTTTTTCTGTTTCTTTTTCTCTTTTTTACTTTTTGGCT
GCTTGCTGCTGGCTGACATGTTTGCTCCTTCGTCTATCCTCGGGTAAGCCTTTTGAAACAAGTCCCCAGTTTATTTTATT
TTCGTGGGCCCTTTCTGGCTTCTTCCCTCCTTTTTGTCCCTCGTGAAAGGGTGAAGGGGGGGGGGCTAGATAGATGTCCT
CCACCCGCAAATCGAGGGTGAGTTTTTTTGAGTTTCTTGGATTCGGGGATTCGCCTGTGGCTGATGGAAGGGCCCCCTTC
TT

>HCWGTA072 Ajellomyces capsulatus transcribed region, HISTO_LY.Contig16:15919..16217 (-).
ATCTTTGGACTTGACCATGGCTGCTTTTGTTCCGCGATTCAGCGAGCGATCCTCTTGTACCTTCTGTCTGGTTCTTGGTG
TGATTTTCCTTTCCCTTTTTTCTTTTGTTTCTCTTTTCTGGGAATGTGGGATCTAAATTTATTTGGGCGTCGGTTTTTGG
AAGGCTTTGTCTCTTGCCTGAGATGGAGTCCTGTGTCTCATTTTATGGGATGGGTACGGGGTGGTTACGGAAAACAGGTT
CCCGTTTTTAGATACTGTCATCATTTTGCCGTCTGTAATTGATTGTATAATTTACTTTT

>HCWGTA073 Ajellomyces capsulatus transcribed region, HISTO_KF.Contig601:81995..82980 (+).
TGAGAAAGAGTCTCAAGCTTTTGGCCAATTCTAGTATTCGACAATCAGCTAAAATTCACGTTCATTGAATCCAAAGTTGC
AGCATCCAGAACGTTTCCGGGCCTCTTCGCTTTTCACGAGCGAGCAAGTAAAATAAGATAGTATTATTTGCCCTTTGGTG
TAAGTGACCAGCTCCTTTCGTGGGCTGAATACGAAGCACAGACAAACCCTCAACCACGCTGCTGAACCATGGTTATTCGA
AATCAAAAAGCTCACTGACAACGACTAAAAGCGCATCGCGGCCCAACCATGACAAAGACTCTCAAGTGGCGGAGATCAAA
GCCGCGTACGTTGAAAATACCGCCAGGCAATACACCGCTAGTGCCACCAAGAATTTCCCGGATTTTCTGCGTGGTTGGCG
AAGTTGGGTATGGGAATGGATAAAGGAAAGGAATCTCGAAATTGCATGACTGGATGGGTGCTAATCTTCAAGGGCAAAGA
GGTAGAACATGCATTTGGTGAGGTAATCCTCTTTACAAGCCCGATAATGAAACTTGGTCCCATGGAGTCACTGCAATTAA
ATTCCACCGCAATTTGGTGTAGCAAACACTTGAAATACCTTGCGATGTCCGAGGGATCCTCAGTGAGAGCTGATAGCTCC
ATCACCAATATCAAAGATGACAGTACAAAGGACAGACCCTGTCTCTAATTCATATTTCACCTTAGATTCGGGTATGCCTC
TATGACAGCAGATATCAACAAGCATGGCAGTTGAGGAAATGTGCAGAATCCATACTCCTAGAGCGAGGATGCTTGTGGAA
AAGAGAATTGACACTCAATGATAGACCATTCTTAGTCTAAGGTGATTCATGAATCATTCAGCTCAACTGACAGTATTGGA
CAGACACTTCATCAATCCAGTGCCCATTCATCAGAAGTTGCGTGGTGTGGAAGGCATGAGCACACATATCTTCCTATTGA
TATATGACTCTTGTAGCTTTTATGCA

>HCWGTA074 Ajellomyces capsulatus transcribed region, HISTO_KF.Contig601:291579..292303 (+).
GTTGTTATATTCTGTCGCCTCTCGTCTCTGTGAGGAAGCAGGGGAGAGAAGAGGAGAAGGGTCCCGGCGGTTAGGGTTTA
GAGAGACAGTCCTGCTCTGCTGCAAATGCGCCCGCTTGAGGTACCCCGGCCTGGCCCCTCTTCCCACCCCACTACCTACT
ATACCTGGAGCCCATCATCCCTTCTGCGGCTCTCTCTGTAGGTTCAAGAATATCGCTCTGTCATAAAAACAGTGCTGGGT
GTGGGTGCAATTATTAATAATAATCTCCGGGGGCTTGCTGCAATCCTTCTCCGGCCGTGATTAGTGTCATGCAGGCAGTG
CATTTGATGACTGCCCACAAAGAGAGAGATGTTCGGGGATATTTTCGGGGGGGATTTCTCTCTGTCCCTCTCTCTCTGTG
TGTGTGAGAGCGTTATGTTAGTGAGGATGTTGCTGTCTGGAAGGGTTTGGTGATTCATTATTTGAGGAGGAAAATAAAAC
GAAAAGGGACGTATAAAGGGAATCTGAAAAAAAAAAAAAAATTGAAAAAAAAAATCTTTTCAGAAGATAGCATGGTGGAA
TTGAAAAGTCGACAGGGAAGAATTGACAGAAGGAAGAAGCCTGTCTGTCGGTCGGTCGGTCTGGCTGTCTTTTTTTTTTT
TTTTTTTTTTTTTTTTTTTTTTTTTTTTTTCATCTATACCACTGCTATTTCTTGTTCCTCACTCTGTACAAATAGTTTCA
TAGTT

>HCWGTA075 Ajellomyces capsulatus transcribed region, HISTO_KF.Contig601:306232..307389 (+).
TCTCTCCACTCTCGATAACCCTAAAAGAAGTCGGAAAAACAGTCGAAAAAAGATCCGAAAATCCGAAAATTAATGAATTA
ATAAAACAGAACGCCTGCAAGTTTGTTTGCATGCAACAACATTCTATGACGAGTTATTGACGGGATTCCCTTCTTATTTT
TGCCTGTCCTTCGTTTTTTGTTTTATCTCTTTGTTTGTTTCCTCATCCTCTCTCACATCCCATCCTGCAAATTACCAACA
TCATAAACAACTTTCAATCTAGTGTCTATGGTGTATACATACTGCCCCAATAAGAAATATTGGCGAACGCTCGCTCTTTC
CTTTTTTTACACGGGTGGACTCTCTGCTCTGGCCTGCAGCCTTGGGTTGGCGACTTTGCTCGGTGGTTTATTTTCCTGTT
GCGTTTCCATCCCAGTGGTGACAGATTTTATTGACTTTTATCGTGCCTTGTTTCGCTACGTAGCGGCTACTTTACTCTGA
TATGACGTGCCTGCGGTATGAGCCCCGCTGGTTATTGCTATTATTTTCATTGTTTATTTTACTATGATGGTTTTGCGTGA
ACATGTGGCAATCCGCCTGTTTCGCTGTACAACATGGGTTAATAGTTATTATCTATACTCATGGTGGCCGGAGAGGGTTT
TCTTGGTATAGCCTTTTGTTCTTTTTTTTTTTTTTTTTTTTTTTTTTTTTAAACTTTGATTGTCTTTTCCTTTGTTTTTA
ACGAGCGGCATATCTATTACCTGATGCGAAAGGGAGTTGGATATGTGGGGGTATACATACCTAGTGAATATGATATTTTT
GAGAACGGCAATGATACCGAGAGTGCAAGGGGTTCAGATGAAAAATGCGCCTTGTTTTTCCCTAGCACCGACACCTTACA
ATCCCCCCAGCCCTTCTCCTAGCACTGCAATAGGTAGGATATGCTACATGATAATGTCTGGCACACATACAAACCTATTC
ATTCACCTATCCCCTATCCTCAATGTCCACTGTTTTTTCGCTCCCCCCTTTCTAACCATCCACGCATCCACTTTACACAA
TAAGCTGGTCGAAATATCCCCTTCTCGGCTAATGAGCTTCTAGTAGATAGGGGTTCTCTAATGTGTACTTCTTTCATTTC
TCTCTCTAGTGCGAACCCCTGACACCATCTCCGTCTCC

>HCWGTA076 Ajellomyces capsulatus transcribed region, HISTO_KF.Contig601:325459..326465 (+).
TTTTTTTCTCCTTTTCTCTCTTCATCAAAAAGTGAACAGAACCAGCCACGACCGTCGTTCTCGAATAACCCCACAGCGAT
GTGTTGCCATGAGGCCCTTCCTTGGGTCTCAGTGGTTCTGGAGAATGAATATCGTACAATCCTTGATAGGAAGTTTCTTT
CCCGTTGATACTACGGGTCCTCTTCATTGAGGGCGATGGGAAGGGAATGTCGATGATGGGATACATTAAATCAAGTTACA
TGGACAGAATACCCCCTTTGTCCCCGTTCTCTTTCATGGTGAAAAGAGCTGGGTGACGGGGTTGGAATCGGCAATGCGTT
GGCGTTGGCGTTGGCGTTGATATCGGAGCCTAGTGGGAAAAACGTTGTGCGTGTTTGATGATCACAATTCCATGTCTGAC
TATTTGTTTTGTATGGTCTGGAGTGAAGATGCGATTTTCATGCTCTGCAGAGCCATGTGTATCTTTGTCCCGCCTGGCTT
GTGGTTGAGCTGTGGTTGAGCAGTCATCGCCACCGTCAGCCGTGTCTGGTTTTTGTGTGCCTAGAGAGGTGAAGGTAGCC
CTGACTGCCTACGAAGTCTGTTGAGGCAAATATAGGATTGAATATTTTGGTATATGAGCAAATTGTACAAAATATATAAA
TTGTAATACTAAGTTAAGTGAGGATAAATTGGAAAGAAAATAACTACTGTTAAAGATAAAATGATGTGCCTGAGATATTC
TTTATACTTATATATGAAGTGAGGATTACGTTACCGTTTGTTTAGGTTCAGTCAGTCACTCTCACCAACTACTGTTCAAG
CTGGTTTGTTTGCATGAACGAATCTACGATCAAATCAAAGAGATGGGAAACTAAACGAGCCTGAAGATATGGCGCAGCAT
CAACGCGCACGGATGAAGCATTGTCAACCATTTCAGAGCAGCAGAAACATCCGACAATGTGTATAGTCACCTTTTTCTCG
TTTGCTCTATGTATGAATACTGCCTGTCGGAGCTATCTCAGGACACA

>HCWGTA077 Ajellomyces capsulatus transcribed region, HISTO_KF.Contig601:388824..389346 (+).
AGCCACTATAGCGAGCATTTCATCTTTTGCAGTTCCGTGTAAATATCCTTATTTGTGCATAGGCAGATACCCCATGTACT
TTCCGTCCCCTATCAAACAAACATATATACCCTCTCCTTCCCACGTTTCCTCCCCCACCTTTTTTTCTTTCACTTCCTAC
AAGCAATCCTCTTTTGCGTATAAGAAACCTACCTGGCTCCTTTCCAGCCTAAAATGGATGGATGTCACCAACTGGCAAAT
ATTTGTATGGCAGAAACTGAAGGTCGCCATTTTTTTGCTTGAATTGCTTCTTTGCAAGTCTTCTGGGTGGCGATTCCTTA
TTTTACCCATCTCTTTTTTTACCCCTCGTATGTTTTCGTTTCGTTTCTCGCTCATATAATCTTCTTTCCCCGCTCGTTCT
TGTTTCATTTTCATTTTTTGCGCCGTCCTCCAGAATGTCTTGAGCCCAATTCCAAACCCACCGCTCTATTTCCCCTCCAC
GCCCTCCTGGGGTTTCTTTTCTTATCTTTTCATATTTACGATC

>HCWGTA078 Ajellomyces capsulatus transcribed region, HISTO_KF.Contig601:27438..27908 (-).
TTATACTTCAAGTGACCCCTCGCGTAGCTCGGCTGACCGCGCGAGAGAGAACAAGCCAAGGATTGCTCGGCCATCTTCCC
ATCCTTTCTTCTTTTGAACCTTGAGAATCATTGAACAAGGCGTAAGGAGACTGGGGAGTGCCCCAGAGCCAGGAACAGCC
CTGGAGAGGATCAGCTTGGGATGGGGTCGTGGAGCTAGCTAACTTAAATTAGCGCCCTCGCTGCTTTTGCACGCTGATAA
TCCCCACTGCCTTTTTCGTGTACCCCGTCCTGATCCTCCGTTGGCACCTCTTGCACCGTCTTATCCCCGTGGTACGCCCC
TCGAATCTCACTGTGAAGTCGCCCGCGGGTTTGGCCTTCATTCTGCGTTGACTGCTCGCACTTGCTCTCCTGCCGTCTGA
TCCTACTTTTCTAGCTCACCATCCAGATTCTGGTCTCATTGGAGATTTCCATGCCCGGTGCTGTCGCATAG

>HCWGTA079 Ajellomyces capsulatus transcribed region, HISTO_KF.Contig601:191367..193938 (-).
CCGCCAGACACTTCCCGCATTTTTAAATAAACACCCTCGGAGAATGAAGAAGAAGCAGCAGCAGCAGCAGCAGTGAAAAT
ATGCACAAGATAAGCCTCGATTGAACTCTCTACCTCTCGCCAGAAAAGCGGGCTAATCCCAATCCCATTTCTGATGCGGA
TATCAAGAGGATATCAAGAATAACCTACCCGAGGAGTCCCAGCCAGGACCTGCTGGACATCCTGGACAGCGCAGTATTGA
GAACGCAATGTGGTTATTTTATGGCCGACGGGCTTCGGAACTGAGGATCACTTCGATTTCTTGCGGGCCGTTCTCAACGA
GCAAGTCGTTGAAGCATGCCGAGAGATCCAGCCACAGCAGTTGACTCTCCATCGATTCTCCGTTATGTCTCCATTTTCCT
GGCAAAACGGAAGCGCAAATACAGGCAGGCCCTGGGGAACATCGCACATGTTGTTTTAGAATCGCGAAGATGAAGATGAG
GCGACACTCTAATCGCAACCTGGGTATTGGTTCCCGGTCATCAATAAATATCACACCCGCGCCACTTGCACTGCAACCAC
CAGCAAGGGCAAAAACGCCTAACGGAACGAAAGAATGCCTCCATGAATGCCCTGATATTTGCAAAATACCCCAGAATACT
GGGGCTTCACGATGGACTAATACAACAAACCAATCATCCACTCTGCTATCCTGACTGCCCTCCCAAGGGGAAGAAGACAT
GGACGGCGGAGAGTGGTGACTATAAATTGCCCTGCATTGCGATTTCCCGCCTTCTCGAAGGGCAAAGGGAAAGGGAGATT
GATGACTATGTGATACCATACCTATTTTATTCTCTGTCTCACCCAGTCAAGCTTGCTACCAGGCACCTTGATGTACCTAT
TCTCTAACCTAAACATCCCTCTCTCGGCTGCGCTCATCACTATGCACGTTCTGTCTGAATGCGCCTCAGAAACCCCAGCA
AGTCCGCTGGTTCCGTCTCCATTGCCGGAGATGATACGTTTAGACACTCATTTATTCTTTCCGCATTTTCAAGCTCGTCG
ACCATCATCTGTGTACTATAGCCTTCTCTATGTTGTGGGTAATCTGCATACAAACACCTCTCCTTTTGATATAGACACCT
GTGCTAATTTTACGTAAGGAATAAACCGCTCTCCTCCTCCCTCCCCCTCCGGTCTGATATCTTGAAGAATCTGATAAAAG
AATTTTTGAAAAAGAATAGGTTCTCACATATGACAATGGTGTGGCTGAATATGTCTTTTTCATGTATGAATTAGACAACA
TTTGATCGTTACACTGCACCTAATCCATTCCAGCGAGGGTGTCGCGATTTTCTATCAGAGCCATCAATATATATATATAT
ATATATATATATATATATATATCTATATCATATATCACTCCATAATAAAGTGAGAAGAGCGCATTAGCTACCATGGGAGG
TTAAGTTCCAGCCACCCACCAACCACAGTGTCCAGCCCTTCCCGGAAAGTCGCTAGATATATTTGCACAGTCCATGGCAT
CTCTCTCACAGCCGCGCCTCCTGGGAAGATGGCATCGGAACAATAGCGGGGCGCTTCATGTGAAGCTAGTAATACTAGCG
ATGATGAGGCCGCTGGATCTCATGCGCGTACTCAGTTGCCCCTGTCAGGACGCACAAAAAAAAGAAAACAAGAAAAAATA
AAAAATAAAAATAAAAAATCCGAACTCCAACTGGGACTGACTGGAACCGGGCCTTGCACAAGAACAACTATCTATCAAAT
TTAAAACTGGCCAAGCCAACCTACGGTTCCAGATACATATCAGCGTCCAAGGCACCCGCACACCACCCAGCTCACATCGC
GATCGAAAAGAGAAAAAATAGAAAAATAAAAACAAAACCCCCCGCAGAAACAGAAAAGGGAGCGCAAGCCCCGCCGCCCC
CATCTCCCTCCCGACTACACCGCGCGACCCCTTCCGCGATTGCAAATACACCCCCTTGCAAAAAACACCTCCCTCGCACC
GGATTGTCAGCAGGCAACAAGAGCAACTTCCATATACCAAAGCACACAACAACACAACACGACTTTTCCCTCCAGAAGCC
GTTTCGCAGCATCACAATCATTTGTGCCCTGTGTCATCAGGCCCCTCCTCCTCCTCCTCCTCCTCCTCCTCCTCCTCCTA
GGACCCGCGGCGAGGGATCCTTCCCAGCAACTAGATAGAACCTCAACCTCAACCTCAACCTCAAACGCTGCAGGACTGGG
CTTTTGCGCGCCCAGCGACTCGCGACTCGCGACTCGCGACTCGGTGTTCGAATAACCGCAGGCCCCCAGCCACCATCCTG
GCCTGGAATACCGCTGTCCTAGCTCGCTCCGTCGCGTGCCGTCAACGGGGAAAAAAAGGGTTTTTTTTTATATATATATA
TATATATTTTATATTTATATCATCGTCGTCTTATTATCTATGGAGTCTGTCAGCTACATACATAGTTGCCCAATTTTCAA
GAATCAAGATGATTTTGAATCATCGATCGATCCGGCAAATGACCCCCGGCTGACGGAAATAAAAAGAGAATAAAAAAATA
ATAGTGAATACA

>HCWGTA080 Ajellomyces capsulatus transcribed region, HISTO_KF.Contig601:394598..395475 (-).
GTGTTCTTGCTGTAGTTGATTGGGCTCATACTGGCTGGTACCCGGAATACTGGGAGTATTGCAAAGCCTTATACACATTA
GACTATAAGGGAGAATGGTGTAATGTTTGGATACCCAAATTCTTAACCACATATGAGACTGAGTTTGCTGTTTTTAGTGA
ATATGTGCTGCAGATTGGAGCAGTATAGGTATGGCACCACTCTACAAGACTTGATTTTGTACTTAGTCTTCCAAATTACA
TTTGTCAGGATCATTTCCCGAGTTCTTTTTTCCAAATATCCTTCATACGCTATGTACTCGAGTGTCCTTCACTCAATACT
GATGATTGACCAGGGAAACAATTGCTAAATGCCAGAAACCAAAATGAAAATTGGGATTTAGTAATCATCGTCTCGTTGAC
CAGTCATTGATTGCCGTTGTGCAATGGTGAGGTACGGCAGGCATACAGATGAGCCTCTTCTCGCCGGAATCCTTGGTAAA
AGGGTTAAGCACAAGTGGCCAATTGATGAAAGCCTAGCTTGACCTGAGCACGGAGAACAATCCTTGAATACTACGAGTAT
TTCCATTTGTGATTGTCTCGTTGACGGAATGCCAGCTCTTTGTCAAACACTTCCTCGGACTAGCCGCTGACTTTGAGTGG
ACATTGGTGGCACCACGGTGCCAGAATTGATGGTGTTTTGGTGTTGGATGCTTTCTTACTGCCTGCTTAGCGACACAACT
ATCTTGTGATTTGCTGCTGGGGAAAACTCCCTGCTAGGTAGTATCCTGTGCGATGTTGTTATTGGCACCCTGTAAGCGCC
TGACATCCAGAGTGCTTTTTTCAGCTATGCTGCGCCTTATGCGTGGTTATTGTTTATGTTGGAGTAGATATGCTAAAG

>HCWGTA081 Ajellomyces capsulatus transcribed region, HISTO_ZY.Contig562:44363..44601 (+).
TTTATCTGGTCGATCTGTTCTCCTGTACTTTGTTGTCTTGGGCGCCTTTCATCTGTGGAGATCTGTGCGGAAAAGCAACA
GACGACAATCGATTGAGGCCACAGGGAAGATCAGTGGGTGAGTCTTCTGAAGCCAGAGTGCTTGCTGAGCCCTGAGTGAT
GGAGGGTTGCATCGCCCTTTGACCCATTAAGACAGACTGCCTCATTCCCTTTCCCCAGTCAATAGCAAAATTGCTGCAC

>HCWGTA082 Ajellomyces capsulatus transcribed region, HISTO_JG.Contig206:117977..118300 (+).
AGTTTGGGGCTTTGATGCCAGGTTTCTCTGCTCTAAATTTACCCAGGGCTGCTGGTACAGCAGTTACATCCACGCGCACA
TCTCTGCATAACGCAGTACATTGCATCCAGGAGTGGCCAGTCCTTGCATTCCATTCCACAGCTCTCCCTGCCTTGCTTAC
ATACTCACCCTCCGCGCTGCCGTGGTCGCACCAGAGCCCCTTCCCAGGATATATAACCGTCTTCCCACGCCCCCATATAT
ATATTCTGCCCCTCAGCTGCATCTGTTCTGTCTGTCAGCGCCCTTCTCGCGGTTCTCGCTATCTCTCCCCACAGGCGCAG
GTTC

>HCWGTA083 Ajellomyces capsulatus transcribed region, HISTO_JG.Contig206:425059..425822 (+).
GGGCTCGATTTTACTGCGGGCTGGGACAAATCACATCACATTTTGCTCTTCACGTATCGATTTTCTCTTTCTGCAAGTTT
CACCGCATCCCGAAGCTCTGATGTGACGGGGCCCGAAGACGATTCAATGGTCGATGGCTGGCCGAACTAGGGAAACTACT
ATTGAACTTTCCTGATTAGCCGCCTTGGCAGATTTGCAACGGGCACCTCTTCATCTTCCTGTCATTTTGGTTTGGTATTT
TTTTTTTTTTCCCTGTGAACGCACCAGCCTGCAAAAATAACACGACGGCGCCGGGGAAAATATTATTCTTGAAGAATGTG
ATATGAACACACATTTGTGAGAGAATATTTGGTTTTATTCTTTATCATTTTTGAAACAGACACAAATAAAAAAAACTTAC
AAAGTCAACAAACAATCAGCTCAAGCGGTCAAGGGCTGACATGGATTCCCAGCCCCCCAGCCCTCAGCCCCATATCCACG
CTGGCTCCCACTTGTTCATCCCAACTCAAACGCCCTCAGTTACGAGCGTGTTGTTGAGCAAACTGTGCACTGGTGAAATT
GGGCTGAATGACTCTGTGCTCTGTCCTTGGTTTTGATGTCTCATGGATGTTTCTACGACTCTCAGGCTGTTGGCTAATTT
TTTTTTTTTTTTTTTTTTTTTTTTTTTTTTTTTTTCCTGACTGCTGCGGGTAATGAAGCTGATGCTTGATGCTGTGCCGT
CCGTGCTTTTTCCGTTCAGCCCTGGCATCCGCAGGACAATTGAG

>HCWGTA084 Ajellomyces capsulatus transcribed region, HISTO_JG.Contig206:507802..509776 (+).
GATTGGAGACGCTGTATTGAGGAAGTGATGCGGGCGGAGGAGCGTCTGCGGTGGTGCGGACCGGGAGAGCGGCTATCCCT
CGAGGATTTCGAAGCCAGGATGAAGGTGGATATGGAGGAGCAGGAAGAATAGGGAGAGATGGAAATTCTCTCCCTTTTCC
AACCCACGAAGGAGCGAAGGGTTGGTGTGTTTCTTGGGTGAGTTTATATCAGCCTCTCGATGGGCAGTGGTAGTGGTGCC
ACCCAATGCCAAATTGCGTCTTTGTATGTATGCGTATATATGAATAGACACGAACGGTTTTGACGTTTTGCGGCAAGGGT
AGCTATACTTTTTAAGTATAGCTGGGGGGAAGTTGTTTCTTTTTTTTCTTGGTGGCGGGATCCAAGATAAGACTGAACAG
GACCAGGTAGAGGAGAATCCAAAAGTCTAAAGGTCTGACATCGGAAAAAAGAAAGAAAGAAAGAGTAAAAAAAAAGAAGA
CAGCAACGAGAACAAACTTCCCCCTCCCCCCCAAAAAGAAAAAAAAAAAAAAGGCCACGGGACAGTAAAAAGTCTCGAGG
AGTGTTGACGGCCCAAGGAAGCAGATGAAATGCACTCCGTAGTATATACGATATTTAGTCGATATATATGGAAACCACGG
CAAAAGGGGAGGACGAGAGGCAGAGGCAGAGGCAGAGGCGGAGGCAGAGGCGGAGGCAGAGCGGTGGAGGACGAGGGCGG
TCAAGGGAGGCCGTCTGGCGAATCGTGGGAAACGGGCAAAAACCAAAAAACCTGTAGCGACTGAGGGACGACGGTCGACA
ACGTAAGTTGATTCAATCGTCTTGCTGTTGAAATCGAGTGGCGGGATTGGGAATGAGGATTGGGCGACCAGGGCAGAAGC
TTAGCGGCGAGACAAGCGGCCGGGATGAGCTAGATGACGGGCCACAGAAGAGCGGGTGAGACACATCGCAGCACTTGCAG
GACCGGAGGACAACGGAGGACAACGGAGGACAACGGAGGAGTAGAGATGGTACGGAGTAGAGATGGTAGAGATGGGGGAG
ACTTATTATGTACGGAATAGGAATAGGGGAGAGAGGTTTGGAGACGGGAGATTGGGATGAGAAAAGGAGGCGAAGAAGAT
TTCCCTGAGCAAGGCCTGGGCAAGCATGAACCGTTGAACGGGGCCGTACAGCGGTTTGGCTCTTCTGGCTCTTGTCTGGC
TCTGTTTGTGTGAGAACCAGCCGACGGTTTGCTGCAAAAATCTTAAAATGACGCTTCCCATTTCCCATTTCCCATTTCCC
AAAAACAAAAAAAAAAAAAAAAAAAAAAAACCCTGTCCTTCGCTGCTCTGCTTGCCGGCAATTTAGGGCGAAGATTCTGG
CAGACTTCATCTCTGCAGGTGTCGTTGGCCAATCAGGGCGCCTGTTTGCGATGTTTCATGGAGTGACAAGGGAGTGGGAG
ATCTGGTGAAGCTGGTGTGGTAGGCATCTGTTAACAACTTTACGGAGTGCTGGACAGACAGACATCCTGAAGTCTGAACC
TGAAGTCTGAACCTGAAGTCTGAACCTGGTACGGATACAAATCTCTCGTTCCATGTACCGCCATGTGTGCCATGTTCCAC
CTGCGCCTCGATCTGCCCGCGCGGTCTGCGTATGCACTCAGTTTATTTTGCAATTTTGCAATAATTAGTTACCCAAGGCT
CCACGCGGCCCTTGGCTGATCCCGGCCAAGGGATTGTCACACTACGGAGTACTCGCTTACTTGGTTATCATCCTTTTCAA
CGAACCACACGGCGTAGTTGACTAGTTACTGTTTCATTGCCAGATTGTTCGAGTTGAGCTCCTTTTGCTCCAGCGACAAC
AACAACAACAACAACAACAGCAGCAGCAGCAGCAACAAGCTGGAGAATGGCATTCGAGATTCAGCCATGCTCTCGAAATA
TTCCGACGTCTCCATCGTAGATCTATTCCCCCTGTCTCGTTCGGCGGATTATTAT

>HCWGTA085 Ajellomyces capsulatus transcribed region, HISTO_JG.Contig206:155422..155921 (-).
CATGGAAGGCGAAAGAGGGTACGGTACCACTCAAACTCACAACCTCGAAGCCTACATGGAAGATGGGGGTCAAATGGGTG
TGATCGATTCTCATGCGGGCCGACGAAGTTAAAGTAGTAGTATTTAACGAAAGGGCAGCCAGAGGGCTGATGTGGACGTG
TATCAAAGATCCCTTACAGGCAGTAGATAAAGAGAACCAGAGAATAAAGAAAATGCGGCAGGCGGCGAACAAGGGAAAAA
GAACGCGGAACAAACGAGGGGCGAGGCAACAGAAGAGCAAAACGAGGTTGAAATAGAAACGAGAGGAAGAACAAGAAGGA
GCAGGAGCAGAAGCAGAAGCAGAAGCAGAAGGCTCAGAAGCAAGGCTCAGAAGCAGGCTTGACAGGGAGTCAGTCACGTC
AGTCCGCACCCTGGGGCCAGCAGAGCATGCTGAGTCCGCTTAAAGAACGCCGGAGGTGTGAGGCAGTCCGAAGTGGGCAT
TTGGCGTGTTTGAGCCTCAG

>HCWGTA086 Ajellomyces capsulatus transcribed region, HISTO_JG.Contig206:318677..320173 (-).
GGTTGAGTCTTTTTTTTTTTTTTGGGGGGGGGGGGGGGGGAGCGCCCCAGAGTCTGTTCATCTTTCACAGCCGGGGGAAG
ATAACATCATAAAAACAATAAATCTTGGAACCTTGCCGGGTGAACGGGCCACCGCGCAATATTCTTATCAGGCTGCTGAA
TGAGCTCCCCTCTATCATGATTATTTTCAGATCCACAGGGACGAACGAAGCGCACACCCTGGATATCGCTGTTCGGAAGA
TTTTGGAACAAGTTACCCTGAAAATCGCCAGGGGCAATGGGTCACCCACGCGCATCGGCTTTACCGCATTACTCCATGCA
GATGGAACAGGAACAAAACCAAGAAACAGAATCATGACTGGCCAACGAGAATCGAAAGAACGGCTCGGATGGATTGTTGT
TGTTGTTGTTGTTGTCATCAACAACAACTCCTCCCTGCAGCAGTTCTGCAGATAAGACTTTTTCAGCCGCATCCCATTCC
CAGAACCCACGACTCGCTGACACGCACCAGGAACAAAAACAATAGCAGGGTTTGCAATGATTATTGGAGGATGGGGAAAA
TGCATCCACCGGCCAGATATGCAGCTCCTTCCCCTCCACACTTACCTCGCGACCAACAAAACAGCAAATCGAGCGTCTCA
CGGAGGTGATGTTGGACATAAATAACGCGGTGAACAAGCAATCGAACCAGTTTCTCCTCGATTTCAACCAGTATACAGAG
TCGAGAGCTAGATATTGGGCGACGAGATCGAAACCCAATGAAATGGAGCACTGTTGCAGCCCAATCCCGGGCTGTTACCC
ATACATACCGGCCGTGAGGAAATATCATTGACCCAACCCGTTTGACATCCCCGCTCTCAACACGAATGTTGCCATGAGCT
AACAACAGAGTCTGTGTAAAAAAGAACAAGAAATAAGCAAGGAGTTAACAATGGCTGCCCAGATGATTTATTTGACAGAT
GTTCCAGAAATTCAAGTAGATACAACATGGGAAGATGATTTCTAGAAACTGGCAATGATACAAACATCCATCGACGGATA
GAGGAGGAGGAACACTGTATACCGAACACTGTCTGAGGCAATGTGTAGCCGTGGAATCTCCTCCACGGATTGCTGAACGT
GCATGCACACTTTGTATTCCCAGCTGGGCCGATACGCTGGTTGTTTGAGTGTCTGATTGATGAACTGGTTCAACCCCGCT
GGCAGATAGATGTGTGGGGTTTATAACATTAACATCATGTTTAGGTCACTGCCCATACCTCATAACTGTAAGCAATGTAA
TGGAATGGATGAAAGGGATGAAGTTGAGTTGGGTGTTTAAAACTAGTACAGGAATTTCGTCCAAGGTTGCGCGCATGGAT
CGTTCAGACAAGTATGGTATCCCGTGCATCGAGAAACCCCATCAAGGCCCGTATCTCCAGGCAGCAACGCGGTATTGATT
CAAACACACTATCTGCATTTCCATGCTCTAACCTCACGCTAGCTGTCCCGACTGAGG

>HCWGTA087 Ajellomyces capsulatus transcribed region, HISTO_LG.Contig392:77544..79996 (+).
AACAAGAACCCAAGCCCAAGTGTGGATTTTCGTGCCAATGGAGAAGAATGGGTGGTGGATAAGGGAGCGTTGAACGAGGC
TAGGAGTTTGAATAATTCCACACAGGATAAGGTTATTCGATCGATCACAGGGAGGGAAAGGAATACGTGATCGAAGGTGT
GTCGAGGGGGAAGAAAGGGCAAATGCGATGCGATGATGAAATTGTTGGTGTAGTGATCGATTGCTATCGTATGTTCTGCT
CCTCTACTTCCCTCTCTATTTCCTGAGTTGTGATTGTGATGGTGGTGGTGGTGGTGGTGGTGGTGGTGTGGTGGTGGTGG
TGTGGTGGTGGTGGTGTGGTGTCGCGCGAGGTCGTGCGAAGGGGCAGTATAAAGAGGTACGATCAGGGCTGTGTTTATGT
TATGGAACGATGACTGAGCGGGCTGTCCCAAGGATTAGCTGAAGGACGGGGACGAATGACAGCCACGAAACGGTTTGTGG
TTCACAATTCACCAATCCACGATGCGACCACGATGGAAGGTTTGTTATGTTTGGAGGGCGAAGACGACTAAAGACGACTG
ACGATGGGCGTATACAGAGTGGTTGGATATTCAGTGGATGAGATGGATTTGTCGTGGGAAAAGAGGATGGCCTCAAAGGG
GGGTGGAGTGGGGGCGGGAAGGCCAACCGCTGGGAGAGAAGAGGAGGTGTTGAAAGAAGGGTCAAGCACCAGGCTCGCGG
GAGAAGGGAACGGAAGCAGAGAAGAGGAGAAGAAGAAGGAGGAGGAGAAGAAGAAGAAGAAGAAGAAGAAGAAGAAGAAG
AAGAAGAAGAAGAAGAAGAAGAAGAAGAAGAAGAAGAAGAAGAAGAAGCAAACAAGGGTCTACAAAAGAGTGAATAAGCA
AGCAGCAGAGGGATTGCCAGACCAAGAAGAGAAGCGAAGGAATGAAGCGGCCCAGAGAAGAGGATGGCGAGATGCAGCGA
TGCAGCAGAGGAGGAGTTGGTGGAGTTGAGAATTGTTGTTGTGGAGGAGGAGGAGGAGGAGGAGGAGGAGGGAAGGAGAG
AGTTTGGTAGTGGGTGGCAGAGGGCAGTTGATGGGGGGACTTGGGGGAACCCAATCGACAGGAATTGGCTACGGGGGAAA
TTGGCAGATTCGCTGGGCGCGACAAACCAAGGCCCGGACTGGGGGGACTGGGCCTGGCTCCTGGGGGGACGGGGGGTTCC
TGGGGCCTGGCTCCTGGGGTCTGGGCTCGCCAGCTTGTCCGGCCATTTACGATGCTTATGACTATTCATTGATTAATTGA
TAAGACGACATGGGATGGCACTCATCCATCTCTCGGGCGCTGGAAAACATAACACACAAGTCATCATCAGTCACTCAACC
CCGGAGTCGACATTTGAGAGAGAGAATGTCGACAGGGTGAGTGAGTGAGTGAGTGAGTGAGTGAGTGAGTGAGTGGCCGC
CGTTTGTTTGTCTCCTCCAACCTGGTCTCGGCTCGTTTCACATGTCACCCTCCCTCCCTCCAGTATTTCCCTATTCGCGT
CGTCTGCCCAGCGCCTCTCAGCAAGTTTCCGAGCGATGGACACACACACACACACACAGGTACGTGGTGAACAGGAAGGA
AACTAGGCTAGGAGTTCTGATATCGACATAAAACTGGCAGAGAGGCAGAGAGGGGGGGAGGGGGGGGGATATACAACAGG
GAAATGGTCAACCAACTATGCAGTACATTATTATTATCATTATTATCTTTAACCTTTTCATTTTTCAAACTGTTCGATCT
GTGGTTCCACTCGAGTCTGGACAGCCAACCACCCCTGAAGCAACCAAAACCATTCTTCCTGTGGAATGGATGGAGATACC
TGGGCGTGTGTATGTGTTATATATATATATATATATATATGTGCTTTGTAGAGATGCACCCAGTGGTCCAAGTGGGTGAG
TGACTACGGCAGTGCCCCTCCTCTCTGGGGTTCAGTTTTCGATGGGGCCGATGCGATGCGATGCGATGCACTGATCGCCG
TCGATGATGCGAGGCGCATAACTTTCCATTTATATACAGTACCTGAGGGGTCGAACAGTTCACCAGTTTAACTGAAAAGT
CAAAACTTCTTGCTATTTCTTGTTATTCCTTCGAACGGCAAAAAAGGAATATATAACCCTCCTTCGATATATATATATAT
ATATATGTTGTGTGGTGCGGGATGATATTTCAACAACGCGCCGCAACGCTGAGAGAACCCTAGTGCGTCAATGCGATAAA
TACTATGTGAGATATCCCCTCCAAAATTAGGCACAGGGTTGAAACTAAACTTGGTGGCGGTAGGGCTACCTTCGTCCAAG
ATTCCAAGGTTCCTCTTAAATGTGCCGAATCAGGGATTGGGAAAAACAATAAAATAAGGAAATAAGGAAATAAATAAATA
AATATACATCTGCCAGGTTCTATTCTTCAAAACAAGTATTCCGTCCCGGGACA

>HCWGTA088 Ajellomyces capsulatus transcribed region, HISTO_LG.Contig392:280991..281451 (+).
CATCTGCAGCTCCCAGCCAACCGATGCCTTGTTCCACCCCACGATCACAAACAGCTCTTGTTCTTTCTTGAGCATCTGCG
ATCTGCCGGATGTCCCTCAAGTGGCAGCACTGGGGGTGGTCTGTTTCATGTTAGACCATATCCCTTTTGTCTATTGTTAG
ACACGAGTCGAGGAACGAGGTTTCATTTTTCTTTTCTGCTGGGTTTTGCCCTTTTAGGGGACTCTTGCCAAAGAATGATT
CGACCAGGGGCCTGTCCTGTCTATTGTTACACGCTCCGGTGCTGGAGCTACCTATCTTTGTTCTTCTTCAAAGATGCTGT
GTTGCATGATGGGAAGTAAGCCGCTCTGGCTCGTAGCAGAGTTCCAAGTCCCTGGCAAAACAGAATATATATAATAATAT
ATATAATGGCTCCCGCTTCTGCCGGAATCCATATTGGCTTTGTTTCTTGCAGGAGTAATCA

>HCWGTA089 Ajellomyces capsulatus transcribed region, HISTO_LG.Contig392:286901..287477 (+).
TTTGTAAGGTGTGGACGGTACAGAACCGAGAGCAAAGCAGCATGCAGTCACACAGGGATGAGGAAACGAAATAAATGCAG
TGGGTAGGGAGCTCGATGTGGTTGTTTGGGATAGAGCTTGTTTCACGTGAGATTGTCCAGGTGACCCCGTGGGGAGGTTG
GGATAGTTTTGCTCTTTGGCGGCAATGAGGTAGGGTTGAGAAAGGTAAATGAAAGAAAAGGAAAATGAACGGCTGTTGAA
GTGAAGGAGGATGGAGGGATAATATTATTTGTTTGTGATATCGCCGTGGTGAGGGAGCTTCGATCTCTCAGCAGCACGGA
GCTTTCTGCTGAAACAGAGGGGGACTTAGCACGGTTTTGGAACTCAACAGAGACCAGAGATGAATGTGCCGTAGCTGGGA
CAGGAAGCTCCACAGATTAGCAGCAGAGAGCAGAACGGCGAAGTCTGGGTAGGTCAAAAGGGATACGAGAACCGGGCTGG
AATGGAACACCCAGGATACGGGAGAGTCCCGCGTAAGGCGAGTAAACGGAAGGCAAATTCCAGCAAAGAGAAGAGCAATA
GATGACAAGGACGGCGA

>HCWGTA090 Ajellomyces capsulatus transcribed region, HISTO_LG.Contig392:593066..594069 (+).
TTGGACACCAAAACAACCTCGCTGTCAGCAACAAAGCGAACTCGGAAGAAAGACTGCACGCATCTAGCCCGGTCAGCGGT
AAAATATGGAGTGAATAAATCCTTTTTCACGCTTGCCTCATTGTCAAGTTATTGATGCGCCGCATACCTGTTTGAGGGAT
GTGTCAAGAGAAGTGGGACTGCTTGGCTTTGCAAGCAGACTGGACTGTGGATACTGGATCCTGGACCAGACAAGACTGCA
CAAGGATGCCGACATTCTGTCATTGGAAAGTGGAATGCAGTATAAATATACTATTCTTGGCCATCCAGATCGAACAAAAT
TTCCATGCATTACGATTCCATTGACAAAGGTGTGTCGAGTGCCCGTATCTGGTGATTCATGATATAATTAATTAACAGGA
GCTGTTTGCATTTTGTTTTTTTGCAGTAACAATTGAGCGCCTAATATGCCCTGCGCGTGAGGCTTTGTCTATTTGCTGAA
AGGGGAACTTATTCCGGCCTCCCACCCTTGATGCCTGTCATCTAAGATTCCGTGGTTTTGGCCAATCTGTCCCGACCTAT
ATTGCAATGGAGTGGGCCATACCAGGGTCCATTTTCCCTTTGGAAATATTGTTTGTTCTGCCGCAGCTTCGCTGGCGCTT
GTAGAAGGTGGTACGTGCACATGGTACTGTCCTCCTCTACTGGTGCCCGTACTACTTCGATGCAGTTGCAGCAGCTGGGA
GTTGCCATGCTTTTCTAGTTGTGCACAGCATATATTTTGCAGGTAATAGATTCTCATGCCCTCCTAAAATGGCTGGACAT
ACTCAAAAGAGGTAGCTTGCAATTTTTCAATAATTCCTGGAGGCACAACAATCCTTTGAGCACTTTTTTTGGTACTAGAA
GCTCATTCAAATCCGCCGCTATTCCTAGAGAAGTTCCCAGGCTTGTCATTTGGAGCGCATATTCAATGTTAGATTACAGG
TGAAGGGGGAATGAATGAAGTAGACACATATAAATACGCATGTT

>HCWGTA091 Ajellomyces capsulatus transcribed region, HISTO_LG.Contig392:56955..57356 (-).
GCTGCTTCAGCTAAGACTAGCTAGTGTGATTGGAAGTGTCTGTCTGGGTGCAGTCGCCAGTCTTCTGCGCCGCTAGAGTA
CAGGGTTGGCAGCGCAGCGACTGTGGTTGGCTGGAGCAATGGCTCAGTGGTCGATCTAAAGGGGCGAGGTGATGGAGGGT
AGGGAAATTGGACGGACTGGTAGGAGGAGGGGATGAAGCGAAGGACGATGGAGGAGAAACTGGCGACCTCGCAATGGAGA
TGGGGAGATGGAGAAGGAGAGAGAGCGAGTGCGAGTGCGAGTGCGAGTGCGAGAGATATGGAGAGACGAAGAAATGAAAA
GACGAGGAGAAAAGGAGATAGGGAGATGAACAGATCGATGGATGGTGGAGATGGGTTGGATAGGCTGTTGAGGTTGCGGA
GA

>HCWGTA092 Ajellomyces capsulatus transcribed region, HISTO_LG.Contig392:98068..99657 (-).
GAACTCACCCCACCAACAACCGCGGATATCCTGGCTGCTCTGCTCCAATTCTTGAAATTTGAAAAATCGGAGCGCGGGAC
TTTCTTCCCGCTTTGTCTTCTTCCACTTCTTCCTGATGCCAGCCATTCCTGGATCGCTAGTTAGTTAATGGCAGTTAGAT
CGGGTTTGCTCGGACCCCACGCGATCCATCCCACCGCCGCATACGCCCGCATACGCCCGCATACATTCACAGGAGTACAT
GCATACATCCGCGCGCAACCTCCTGCCTGGCTGGCTCAGGGTCTGCGTTGTTATTCCACTCAGGGCTTTCCTCCCAACCC
CACGAGAGTTCTTCTCAAAGGAATCTGCCATTGAAATATTACTGCTCCTTGGTCCTGTGCTAGGGTGCAGGGCGTGGGGG
AAAATACACAGCTACGTGGCAACTTGCATCTTCGCAATTAACATCCCCAGATACGGTCGCAAAACTACGTCGTCAAATTG
AAGCAGCAGAGAAGGCCATACAAGATGTGAAGAATACTCTTACACCTGGTTTGACTAGGCGGTTGGATAAGATCTTCAAG
GGTAGTATGATCCAGGCGGAATTGAACGCGCACCGTGAGGCTTGGCTCCACCTACACTTTGGGGCGTCTTTTGCGCCCTG
GGGATGGTGCCCTCTTTGGTATGATAGATATATTTATACTGTTGTCTCCGTTTATCTGATTCTCCTTCGTTGGCTTCACC
AACCTGCAACGCGACCGTTGATTGCATGGCTGCTATGAGTGTTGTCACGTTGCACAAGGTGTGTTTCCCCGCGTTTAAAT
TATGATATCCCTGTGCGGGATGAGGAAGTCTCGCAATCAAACCTGGCTGGAACGGTGATACATTTTTGTACCCCTCTGGC
TGCCCTCAGAGGGAAGGGGGGAAACCTATGAGACACCTCCTGTGTGGAACTATGCGCACGTTCCTCCGCACCCGAACAGT
GGCTTCCCCCTGTACTCTCCGTTCAAGTAACACGATGGGGGATCGTCATATTCTCTGGCTGTCCTGTTCAGTTTTGATGG
AGCAGCCCGTGGATTGTCTGCATGCCTGAATCGAACCTGAACCATCAACGGCCGCGCCTACCACCGCCCAGCACGCGCCA
GCCCAGATCAACACAATAGAACTTTGTTCGGTTGCGAAAACCCGAAACTCCTGTACCACAGCACCGGAATTTGGATACAA
CGATGGTAACTGTCAAATTTTGATCTTGGATCAGATCAACCCAACCCCTGGGCCTGGGGGTTGATGTTTTTGCAACGGAA
GCTGAATTTTTCCTTCAGGGCGCCAGTCTGAGCAGCTACATTTCCCAATTCTCAGGAGATTGGAAAAGGAATGATATGGA
CAAGGTGCCCTCAGTTGATTTGAGTCGGTGCTCCAAAGTCTATTCCCCAACTTCCCTATCCACCTTGACAAATCTTGCGG
ATATGATTTCTTCCCGCAACAACAGGCGGTTTCGTCAATATCATGCCTGAGAACGGGTATGTACTGTACATTTGCAGTAC
ACCAACTGCGCCCCTGTTTTTGAGAGCTTTACACCCCGAAACACATGCACACCAAAAGCTATGGCTTAGA

>HCWGTA093 Ajellomyces capsulatus transcribed region, HISTO_LG.Contig392:107718..110084 (-).
ATGCGGTGACTCTGTTGATGAAGAGGAGATGTGGCAGTGAGCTGCTGTACGCCCTGAGACAGGGGCTTAGTCGATATCTT
CTCCCTGCTGTTAGGCAAAGGAGACGTTCTCCCGAGTTCGACCTCGACCTGTTCGAAGCTGGTCCGTCTTTTCTACACGA
TCTCACGAATTAGGATCCGTTGGGGGTCTTCTTCTGCTGTCCCAGACAGTCGAAAACAAATCGAATCGAAAGATTTTCGG
TTCCTGGAGATCAACTGCACCCAGAAAGTGTGTGGGGTGAGAGCGAAGACCAACCGACCATTCGTAACTCCGTTTACCTA
TTGCCAATTCCGCTACGTCAAACGACCAACACATTCCACAGAAAGCTAGCCATTAGGGCACCAATCTTTGGTGGGAGATT
GCCATTACACTGCCAAGCTATCCTATGTATCCTTCCTGAGAACAAAGGATACGCAGTGCTGTTCCATGGAATGGGCTTAC
GCAACTTCTGCCCTCCTCCATTTACTGCATGCCGCACACTCGGATTTACTTCCTCTCAGAGGTGCCAAGAGCTGGATATG
TGTTGTTTGCTTAATCGATGCTTGACTGCCGCGAGCAATAGGGACGAAAACATCGATTGACCCTTCCCCTTACTTACACA
GCTAACCGGTTGGTTCCGCTTCACCCAGAAAAAATATCATGTTATAAATAACTACGAGTACGACGACTCTTGTCATGTAG
TTGACAACAAAATGTTACAACCTCGAGTCATCACTTTCCGACATGCACCACACCACTTCCTGGATGCTCCCACCAGTCAT
CTACCTGGCGACCAATCGGCGTCAGTTAATAGCTGGCTTTCTTTTTATTCGGCCACCATTTCTGGGGTTTTTCCCCCATT
ACTCTAAATTTGACGTTTCACCGAGGATGCTGAAAACGGCCTAAAAATGAAACCATCCGAGGATGCGTCGGAAAGCTGCA
GAATTCAAGTAGAAATAAGGTGTTTGCAATTCAATTCGCGGCCCTGTGCTTTGATGTAACTTATCTCACCAACTTATACT
CCGTACTAATTACGGGGTTGAAAGATATGGGCCTCTGCTTTGGCAAATAGGACTCCTGCATCAAAAGACTTTTTCTTCAT
CAATGCACAGCCGCGGGATACATCCGTCAACAAATTACACACACGAAAGTGGTGACACGTACCACACACGAAATAGCTCA
ACCAGGTAGCCAGGGTCAGGCGAAATCGCATATATGTAATCTGTACTGTTCGGTACATTAATATGCGGATGTCGTCCCAT
GGATTTGAATTCGAGAACTTTTAAAAATCGCAGATCATTGATTGGTCAATGTGGTAAAAAATATAAAAATAAAAATAAAA
ATAAAAATAAAAAGAAGAAGCTACCAACCCCAGATCATTTGGGCCGTGTGTTCATGTCACCACCTCGTCAATTCCCCTCC
CCCCCGGTTCAATTTCTCATAAGATAAATAAATGGGTTTGCTTGCATTTGCCATCTACAAACCTGAAGCGACACAAAACA
TAAACGACAGCGTTGGTGATGGATGGCGGCAGTTATTGTTGAGGAATGGATGACGCTGCATGGCTTGGCAACATTGGGAT
TCCGTCTTCTTGTTTTTGAAGTTTGTCGGCTTGCCGTATGGCTATACGCGCGGCAGATGCAGTCGGTCCTCTGCATGCCC
CGGCCACCAGCAAAAGAGGAAAAAAAACTACGTTGTTTTTGCCAAGACGATATTGAGGCCGGGGACAGCATCACCGGGGC
GGAGTCATCAAAGGAAAATAAACAGCCTGGGCGAAAGAGAATTACACAAGACAGAGTGTTCCTCAGTTTGCTTCAAATGT
TTTTCTTTCCGTTTATCTTTCATTTTACCTTTGCAAAAAAGAAAAAGAAAAAGGAAAAGAAAAACAACGCCCAACGCACA
ACGCACCAGATCTACAACGCAGGGCCAAGACTCCACCAGAGTTGTTCCATTCGATTGATTCCCCCTTTCCACCAGGAGAA
GCCGTCCGGGCTGTGCCTGTGTGCCTTGCGTATGCAGACGAGATGGGGCCAACTACAAGTACAAAGTACGTTGTACTTGT
CCTTGTAGATTCGTTAACTTGGACAAAAATAAAGTTAAATATCGCTGAAAAATAGCCTTCTGTATCCGTACCTACTACGA
TTATTGTCTCCGACGAGAGTTGTAGATCACACTGGCATTCATTCAGCCCCAAGAGTGTATAACAGTAATACCAAACAGGA
TGAGGCGGACGTAAAAAGTACCTAACCCCCTTATATAAGCACCCACTGTTCGTCCAAAGTGTTGCTCTCCTGCTCTCAGG
ACAAGCACTTGGCAGCATCTATCTACACGGACTACGGACTACGGACT

>HCWGTA094 Ajellomyces capsulatus transcribed region, HISTO_LG.Contig392:192825..196904 (-).
ACAACCAACAACATCAATTGCAGAAACAAAATCTCCTCGTTTATCTTGTTTTCTATTTTCCTCTCTTATAACTTCAGAAC
TAGCTACATGTCCTCGTATATTCCAATTTGTCGCTTTCTGTATGATATTTTTCCTTACGATATGCCCTGCTGCGACCGTT
TAAGGTGTCATGTCGTGCCATACTCCTCTTCATTTCCTATGGATATGTGCTCCTGGGCGGTAATTATGCGGGGCATGAGT
TAGCCATCACGATAGCCTTAGAGTGCGATCTGAGATTGCAATTCCTGATTATAAAACTAGGCTGCAAGGCTGGATCACGC
CCCTTCAGCCTCGTTTCCATTTTGGCCGCTGGCCCACAATCGGCGAGCGATGGCGGGGCCTGCCTTCACATAAGGCTATT
ACGCGAAGAGGCACATTATGCCTTTGGCAAACCATTTTTTCACCGTCGTTTCTTTCGGCTACAATGCCTAGCCACTTTGC
CCCGTTTTTTGTTGCACGAACAAAGGATCCCTGAGAGTTCCGCCTGTGGGAAAATTGCTATGGATCAAGGTTGTTCTCCT
AGAACTCCAGCTTGTGAGGATGTCTGGGTGCTTGCCGAACAGGCAGTTTGGCCGGGCATCATGCGCAGTTCCGGATTTCC
TCTCTTTCTCTTTCTCTCACTCTTCCCTCTCCCCCTCCCCCTTTTTTCTTGCCTCAAATACTGTTTGCTCCAAAAAGCTC
GTGATTCGTTTCGTGGGAGGTAAAGCCATCCGTTCTGATTGCGGTACGATTTCCCATTAGCCTCACGTGAGATCCATTAC
ACTCTTGACTGGAAACTTTTGACCCAGAGCGCTGCCAGATGCCTTCCGCGTGCGGCTGTACTATTTCTTCGAAGCTGTTG
GGATGTGCAATGGTGGGAAGTGGATGACTCTTCCGACTTTGACTGTGTATGCCTCGACGCAAAGAAATTCCGCGAACATT
GAACCCATCCAACAGTTCCAGCCTGTAACGGGTTACGGCAGTAGGTCTTAGCCAACTTGACTGGAATTTTACTCACATGA
CCTTGGAATACATGGGCTTGATATCTATGTACAACTTTATTGGGGACCATCTTTTCCGAGCAAGTTCTGAATACACTTTG
TGGTTTAAATGGCTTAAGTCTCCGTCCCATGAAAGTATTTATAACGCTATTCTCGCATAGCAATTCGAAGCGCAAATCTT
GAGATCAACCCTCGTTTTCTCCTCCATCTTGTTATCTACTGCCTATACATTGCTTTTCGTCTCTCTAAATACTTTGCGTG
CCGAAATATATATCAACCAAACAGCCTAAAATGCCTACTGTTAGTGCATCGAACACCTCTCAACTGATATAATTTTTGAG
TTAACTTTATTGCAAACACAGGCTCATGAACGAACCGGATATCAGCAATCCGAAAATGGCATGTTGCAAAGCGGAATGTA
TGCTTGTCCGTCAGTCTATCTAGTTTATCCACCAGATCGTACCGGGCGACGTCCAAACCAACACACTCTCCTGCAGTACA
CTTCTCTTACAGACCGAAGATACCACGAAAATCTTCGTTTGATTCAACAACAGCAGTACAGCAACGCACAGTTCTCACGA
GACACCCAGCACACCGGACGGACTGACGGAGGATATCCTTCTATTATAGATGATACTTCAGGTCAAAAAAGTCGTCACGC
TGAATTGCATAGCAAAGACCAGATAACCAAAGTTTCTCAAGTCGAAAAACTAAACGACAAAACATCTAAGACCAAGGGAT
CAACCGTAAAGGCTGATTCTCCCAACGAAAAGCTTACCCTCCTATGGATCTGTTGCCAAAACTGTTACTTACCAGGCCCT
TATTCTTCTCTCTATCCACAGTGCCTGGGCTGTAATACATCGAGATGTTCAAGGTGCATTGAAATGCTAGTTCAAGAGTC
ACCGATCCTCGAGTAGTTTTATTTGCTTGTCTTTTACAAGGATACACCTTGGCTTTCAATGCTATTTCACTCTTAGTATT
TCGATACCCATAAGTACACTTGGTGGACAGGTTTCCTTTCCTTCCTTACATTTTCTGTGCCTTCAAATTCTTGGGACCTC
TATGTCAGTGTCTGGGGTTTCATCCTTTCTGCCCTTGAGGTGGAAAAAAAAAGAGTTGTATAAGACCAAACTTATCAAAT
CTCGCATGATCCTGCAAGATTTTGATTCTTCGTTGCTTTTTCTTCTTGTAACATAGTTTGTTGATGCCTTCATTGAAGAC
CATTTGTAATTGAGTTTTACCGTTCAATTGCTAATTCCCATTTGCACAAAAGTTTGTGTGAAATTTTCAAAACTGCCTAG
GTTCTGTATTGTTGAATTTTTAATTATTTAAAAATTCCCTGTTAGGTGTGTTTTTCGAATCCTGTATGGTTTTCAGTCGG
TCCTGACGCGTGATCCACCAAGGCAAGGCTGCCTAGACTGGTGCAGGTTGGAAGACGCCGAAGCCAAATTTTCTGCAAGA
GGTACTTGTTACCAAAGACATGTTGACTGAAATATTGTTTCTCCGGTCTCATTTGGAAATGGGAGTTTACGAACTAACCC
ATTGCCATTTCGGCACCCCTTCATTGCGGGAACTCTGGGGCAATGGGATTACTTCCTGCCAGGGCGCGGAATGACCTTGG
GAGTTTGAGTTGATCGGTGTACCAGGTCAGCCTTAACCAGGACCCTGAGGCGCAACCCTGTCCCCCAAGGCCACCAACAT
TGGCCCACCGCCCGGACCAATCAGAAGTTTTCAAGACTAAGTGGGGCCTGACTTCCCGACTGACTCAATTACGCTATGTA
CGGAAAGGACTACCATCAGTCGTTGCGATTACATGGTTTGGGGGATCTACGGGAGCCCCGCGCGGTAAGACATTTGTTGC
TTGGAACGTTTCGGGCGCCAGCGCCTTCTGATCTCCTTGGGCCAAACGTGACCTTCATGGCGGGGCGATGCACTGGCCTA
GAATTGCCCGTCCGCGAAGGAGTGCTGACTGGCAGACTAGCTTTCCTTCAGGCATACATGGCTGGTCATTCCGTCATAGG
GTTTTATTTTTTCAATCTTGGCCCTGGCTTAAATATGCCACAGTCTTCCTCCATTCAGTCCCTACTTCCCTCTTTTCTTC
CTGCCAAACTTAATTCTTCCTTTTCTACTACCAAAATACCTTACAGAAAATCTAACAGACACATTCATCATCCGAATACA
CATATTTCAGACTCGACCTCTCCTTTATATTCATAGTCATGCCCCTTCAAACGCACTGGACTTGTGGAGAATGCGGTTTC
GGCCCCATGAAGATCTCCATCTACCCATCCTGCATATGTTGCGGTCACCGAGCCTGCGCCTGCTGCACATACGACTCATT
TGACAGCGCAACGCTGCACACTGAAAGATTTTCCGCGTGCGAAAACTCCCTCGCAGAAATGGACTGCTCGCCCTCGAATG
ATTGCCACTACAATACCTCCACAACCCCTTCTCTCCCTCTGCCTGGTGCCACAAGGGAGACTTTGAGAGACTTTCCTGGC
CCGACTGTCAAATGTGCTACAGATCTGTACATCTGCTGCTCATGTGGAGATGGTCCCAAAATTTACCAGAACCAGGGCCG
CTGCGTGAATTGCAACCATGACGTTTGCGGGTACTGCACCCATGTCAAGTAATGATTTGCTGTTACGAAGTCATTTAGTT
CAGGTGGTACATTCCCACAAATCCCAATTGACGATCTCCAAATTCTGACTGTCTTCCTTTAACAGAGGCTATTGTTGGCA
GGCCGACATACCTTTCGATATATTTGCATTTTAGCAGGCATGTTCAGCGATTTTGGTTTTATATAGCGCTTGAGCATGCG
ACTTGGGTTTTGGATATGTATGATGATCAGGCTTTCATATTTGTTTTGTTCATTTGTCTTCTGCTTTTTTTTGTCCATCA
GCTGCCATTATTATGGTTTTGATTAGCCGCACAGCGTAGGATTGCATTTGGATCAGGATTTTTCATTACTGTTAAATGTT
TAATTTTTCATATTTTGTATCTTTAGATCAGTGGCATTGGAGATCTCTTTTTGGAAGGCATTAATTAATTCAAGCGAGCA


>HCWGTA095 Ajellomyces capsulatus transcribed region, HISTO_LG.Contig392:222360..222927 (-).
GGCAGTCAGAAGTTGAGGCATTTTGCAACACTGATTTATTGACGATGCATTAACGAAAGCATTGCCTTATGAAAACAGTT
TGAATGCCACCGCCTTACACCGTAGAGGCACAAATCTAGTATCGGGGATTATTATGGACGGGAATGTGCATGAATTTCAA
GATATTTCGGGCCTCAAGTGGTTTGATACGAACGAAAAGTTGTTGTCCGTCTGGGCTCTAACTGAAACAAGAAGGTCATG
TCTCTGACTCAATCACTCAGTCTCAAAATTCAAGGAAGAATCTGCAAAGCCTTCTGGTTTTTTTGTTTTTGAACAAAAAT
GAAGGCAACAAAGATTGGTTCTGTCTCTTTTCTTTCCCTCTTGTTGGTGCGCTAAACTCGAGAAGGAAGGCGATGGTTGT
AAAAGTTGTCAGAAACTCCCCAACAGGATGAAATCACCACAGGCGGGCGAATCATATGGTACCCGTTGGAGCACGCGAAA
CATGCAATGCTGCGCCAACCAACAAGTACCGAGTGCGCCAAGTCGCCGGAGAGAATTTGAAACTCGAAGGAGGCGTTGGC
TACGAACA

>HCWGTA096 Ajellomyces capsulatus transcribed region, HISTO_LG.Contig392:230275..231768 (-).
CGCAAGGAAGATGGAAAGAAGCACCAGAGAAAACAGAAGAGGGAAAGCAGAAGAAAAAGGAACGAAAATAACAATACCGG
GTGCCACAATACAAGCTGCAAGTGTGCTGTTGCTCAGAGAGTTTCACCCAATTCTTTTCTTCCTTTAGTCTTCTGCCTTC
CGCCCCTCTCGTATTTTGAGCTTTTTCTGGTTCGTCTTTTGCTTTTTCTTCTATCTTGAGGAAGATATTTGCTTTTTGCT
TTTTTCTTGAAGTATTGCACGAAACAGGGAAATGCAAAAGAAGTATTCAGAAGAAACAGAAATGTTTCAGACTCACCGAA
TCATCAATCTGCGACGGCGCTGGTAGCTGCGGATCTTCCTTATGGTACTTGGATGGAGGCGGACCCAAGTTGGCTGGTTG
AACCATGGCTGCCATGGCTTGCTGGGGAGAGCGGCTTGGGCCTTTAATGTCGAGGCGGCGTGGGAACAAAAGTAGCAGCA
GGGGAAAGGAAATGCAGTAGTTTCGTGCAACCGGTCCTGGTACGCTAAGGGGTTGATATTGGGGGAGGGGAGACCCCTCA
CCAGCGATGCTCTACAAGAGGATATGAGAGATGGGTAGTTCCAACGGAGGATAGATGAAGAAGAGCCTGACAGGATCAAG
GCTCTTTTTTTCCTTTCCTTTCCTTTCCTTTTCTTTTTTTGGGGGGTGGGGGGAAAGAGATGGGTGGCTTTGTTGATTGT
GATTTGAAGAAACTCAAGAGTTGGAGTCTAGGAAATGGCTGCTGTGGGAGGGGTTATTAGGCGGCGGGATGGACGAGGAT
CAGGGCTTGGGGGATCAGTTAAAGCTTCTCTAAGGGGGTCAACGGCCAAGAGGCTGGAACACTACAGAGCGCGTGTGTAT
GGGCAGGGAAGGCAGAAGAACAATGGAACAGACGACCATTGGAGGGGGATGAAGGAGACCACCAGTCTGACAGGCATAAA
GATAGTTTGGGACTGGGAAGGGAGGGGGGCGTGTGCGAGTTAGCGCCTGTTAACAGGAGACGGGGGGGGGGAATGTTGGT
GGCTCTCGCTGGGGCAAAAGAAAAGAAAAACTAGACGGCGCAGTAGAACGAGCGAAGGTACAGTACAAGAATCCGGCCAG
AGCAGAAGAAAGAAGAAAGAAGAAAAGTGGAGGGGTCAGGGAAGCGATTCTTATTATTATTTAGTCTTGCTGCTTGACTC
TGCTTAGGGAGGGGAAGCTGAGAAAGCGGAGACTAATGAACTCCAGGGGGGGGGAGGATTATGATGTTTGGAAAGAAACT
TGGAAGAAATCATCGCCGGGCTCATTAAGAGAGCGCGCGAGAATAAGAATAATATTAAAAGGCGAGAAGAGCGTTGCATC
AGAAGCGGTTGCTAATTAGCAGTAGATCCAGGCGGCATTAATAATAATACCACCGCCGGGAGGCTTGTTTAGTTAGCTTG
GGTTAGGAAGCAAGACCATCGGAAAAAGAAAAGAAAATCAAAAATAGGTTTGGA

>HCWGTA097 Ajellomyces capsulatus transcribed region, HISTO_LG.Contig392:266421..266893 (-).
TGTTCTGGTGTTTGTTTACATTTCGCTGAATGAGGTTAGGCCATGCATCGGATATCGGTCCAGCATTGACTTTGCCGGGA
ACCTTCCAAGGATTGCGGTGATGTTGGCGCTGGATCCTGGGCTCGTATTTGACCGCTGCCTCGGCCCTTGTCCAGCTCGT
CTTGCAAAATATCCACAGCGATGACGAGAGTCTTCTCTCCCCTCCAGCCCTCCAGAAATGGATGAATTCCAATTGTCAAT
CGATGGAGACTGGTATGCGTGTCTTTTGGTTTTCTCCAATCGATTCCCGGTGCTCGCATACCGCATATTTGCCTCTTGCC
CACCTCCATAATTTTTCAGCCATCGTGGAGTATCTTTATTGGGCTGCTTGTTTGCTCGACCCGCCTCCTGGAGCTACTGA
CAAAATTACAGGGGCTGGCTCACTGGCTGGCTGAACTTTAAACAATCCCCAGAAGAAGTCGCTTCTGTCATTG

>HCWGTA098 Ajellomyces capsulatus transcribed region, HISTO_LG.Contig392:286901..287887 (-).
GACACTTGCGTGGTATGATGGCTTTCGATTTGGATTCACTCACTCCGCAAGTTAGCCAACACGCAACCAATGCCCTGCAT
TGGTTGAAAGCTGATAATTCAATAATCATGGGCATGTCCGCCGCGCCCCAACAAGTGGTTCCAACACAGATCCCTCACGC
CATTCCCCGGGTTATTTCCCCTTGATGCTTGAAATAGTATAGCCATGTTTCCGTCCCTTCGTTGGCCTTACATATATTTC
CTCCCTTGAAACCTTTCCATTCTCCTTCATTCTCACTCCTTTCCGTTTTCAGCTGTGTTGTATTTTTATTATTGCTCAGT
TACGGTGGCCACATGACCAACTAGCTGACCTGGGCTCTATTGATTTCGATCTCGACTCTCCACCACTCATCCTCCCGCCC
GTTTGGTTTCTCGCCGTCCTTGTCATCTATTGCTCTTCTCTTTGCTGGAATTTGCCTTCCGTTTACTCGCCTTACGCGGG
ACTCTCCCGTATCCTGGGTGTTCCATTCCAGCCCGGTTCTCGTATCCCTTTTGACCTACCCAGACTTCGCCGTTCTGCTC
TCTGCTGCTAATCTGTGGAGCTTCCTGTCCCAGCTACGGCACATTCATCTCTGGTCTCTGTTGAGTTCCAAAACCGTGCT
AAGTCCCCCTCTGTTTCAGCAGAAAGCTCCGTGCTGCTGAGAGATCGAAGCTCCCTCACCACGGCGATATCACAAACAAA
TAATATTATCCCTCCATCCTCCTTCACTTCAACAGCCGTTCATTTTCCTTTTCTTTCATTTACCTTTCTCAACCCTACCT
CATTGCCGCCAAAGAGCAAAACTATCCCAACCTCCCCACGGGGTCACCTGGACAATCTCACGTGAAACAAGCTCTATCCC
AAACAACCACATCGAGCTCCCTACCCACTGCATTTATTTCGTTTCCTCATCCCTGTGTGACTGCATGCTGCTTTGCTCTC
GGTTCTGTACCGTCCACACCTTACAAA

>HCWGTA099 Ajellomyces capsulatus transcribed region, HISTO_LG.Contig392:341037..341409 (-).
GTTCCCACAGCCGACGCTATTTCCAGCAGGGACATAGTTCTGCAGGTGCAAGCGGATTTGGGTACAAGAAGCGCGCAGGA
AGCGACATGCTCACATACACTATGGATGAATTTACAACGACCACAACTACGAACGATGGCTGGACGCGGACGTCACCGCC
TAACGGACGCAAGAGCGATGAAGGCAGCGAGGATGCTATTATTAAAGGCATGCCGGAGACCGATGTGGTGGATGTCCGCC
AACGCGACCGGGCTGGTAGCAACGAGCGCACCCAGAGCTCTAGGGGAATCATGAAGACGATGGAGGTGCAGGTTAACTCG
CAGAACTTGGGGAGAAATACGCCGCGCCGGCCTCCTGCGAATAAGAAGGTTCT

>HCWGTA100 Ajellomyces capsulatus transcribed region, HISTO_LG.Contig392:647264..649084 (-).
GAAGTTTGCGGTCTGTAAATAGTCCTCCCTCCCCTCCTCCCGCCGTAACTACAGAAAGGAACACATCATTTCGGCTGAAG
CGATACAACAGAGAGCTGGAGCAAATGAAATAAAATAGACACCCTCGAGTCCTCCCTGTCTGTATCCGTCAAAAGCATGA
CTTGACTTGATTGGTATATCCGTCCACGTACGACATGTATGGGAAGGATTGAAGAAAAACACACTACTAGCATCAAGTGC
TGTGTCAAGTCTTCCCCTTCCCCATCCCCATCCCCATCCCCATCCATATCCATATCCAAAACACTCGCTACTCCGTACTC
CCATTGTCGATTGAGCTGCCGCCGATCCCCTACCAATCCAAACCCCCGTCCCTCTTCTCTACAAAAATGTCTAACACTAC
ATGAATTGCTTCTTGTGGGGTTGGGAGCGGAGGAGGAACCCACATTCGACTAGAAAACTTATCCTTAACTATAACTAACT
GATGCTTATTGCACCATTTGATAAATCATTCCCCATTGCGTCGTCCTGCAGCAGCTGGGCCGGAATTCGGTCGAGGTGGC
CATGCCTAGCCATGCCATGCCATGCCATGGCTTCGAACATGGGCCCAGTTCCAGCCCCATGTACTATGCTAACTAACTAA
CTATGTATGGTACCTATGTAACTACGGAGTACGGAGTAGAGTACGGAGTAAGCTCGAATGCTGCGTCTGCTCGGGGGGAG
TGGCCCAGCGGCCGCAGATCAGAGTGCTGCGATATCGTTGGTCCGAATACAGCGAGGCCAGGAGCTAGATACTCGGCTGC
GAAGGGCGATTATGGGTTGTGTGCGTCAGAGCCGGCGGGAGTTGGAACAAGGAGGTGGCGGAAACGAAGACCATCATCTA
CTCTGTGTTTTACTGACTTTTTTGTGATTGATATTTAACCGGGTATGAAGAAACAGAGTCATTCCTCCAACAACCAGCGC
TGCAGAGAAAATCCCTCACAGAAGAGAGGCTGGGAGGGCTAAAGCAAGAGGAAGAAGGAAATCGAACCGATAAGTTCAGA
GGGAAAAAACAGAACGAAGGAAGGGTGGAAAAAAAAAAAAAAAAAAAAAAAAAAAGGTCCGCTGGCGAATCAAGAGGAGA
GACTATACAGGTTTAGCTGCGCTGGTCGATGCTGATGAGCTGGCACTGCATGCATAGATCCCTTGTCTTGCTTGCATGTG
CTTTTTTTTTCTTGTTCTTTGGCTGGCTCGCCCGACACCCCTTCTGGTTGACTTGGGCCATTGACATTTTTATATTTTAT
GTCTTTTATTATTATTATTATTATTTCAAACAACCCCGGGACACGCACCCGGAAGCAAGGGGAGGGAGGGGAGGTCGTTG
GCGCCAGGTTAGGGTTCTAAATCGTTCTTCATTCTCGGGTTTGCTCAATGTTGAAGGCTAACGGATTAGTTTAACTACTG
TACAGAATAGTTACCTTTGATGTTCGTTTTTGAAAAAGAAGAAAAGAAAAAAGAAAAGAAGGAAAGAAAATAAAAAGAAA
GAAACTTACTCCCAATCATCAAATGAGAATTTAACCAGCTTACCCAGCTCCTGGCTCTTCTCACACGCCGGATAGATTTC
CACCAAACACCCACCCAGCCAGGTCCAAAACCCATCCAAAGCAACCATATCTATCTACCTTCAGAAATAGTGGGACAAGA
AACAGGCAAACAACACCCCAGAGCACACAGCAGACAACACAACATAAATAAAAAGGCAGCCAAGGGGAAACAAAGGGCCA
GTCAAGAGCGGCCTTTTGCCTTGCCTCCCCTCCAACCCAGCTCCTCCGCTACCTACTGGTC

>HCWGTA101 Ajellomyces capsulatus transcribed region, HISTO_LG.Contig392:738103..742089 (-).
AAGAAGAAGGGGACAGGGAGTGTTTCCAACAAGTCTTGTGATTTTGATCATCAGTCTTCTTTTGAGTCTTTAGCAACCTC
TGCCGCTGGTCCACCATCTACGGTGCCAGAGACTGCGCACTCAGGTCTCAGTCAAAGTTCCGTACTTTCGAGTGGTGCGG
GCAACCAACCTTCTTCAAATCCTTCTCAAGGCTCTGAAGCAAGTGGCAGTTTGTACTGTCCAGGCACCTCTGACCTGGCC
ACCCAGTCGAGTGGTGGTGCCTCAAGTCAAAGCCAACACCAAATCTTGACCAGAGGCGTCCTTCGACTTTGTTCAACACA
GTCTCTTAGCGATCACGCTCTATCCACTCAAGTTGAACAGAGCCCTACTTCAGGATCACCCCGGTCTTCAAGTCATTGCT
CCCGTCAATTCATTCCACGCAAAATCCGTAGTGAACTATTGCACCAACTTCGACATCCGGCACGCCACGATAAGCTGCCA
GTGTCGCACAATAGTTCATCCTCAAGCCTATCTACAGATCCTTTACGGATTGGCTCTACCGCAAAATATTCCTTAGGCAT
AATTCAATTCCAGGGTACACACGGTTATCCTGCATGCGGGGAGACAGATTTCGATCCAGGGAAGGCAAAATCAAGTTCAT
GCAACAGCGGAACCGCGATTGAGATCGCTGAGACTCCTCCAGCACGTCTCTCATTGTATCATAGCGAGAGCAGTAGCCTT
TCTCACCCACCCCATTGTCATACCACTCTATCTCGCGTTTCAATTCATCGTTCCCCTTCGCACACCTCACAATTCGGTAA
ATACTTTCCGAGGGCCGGCCCATTCATACTCCTATCACTAATACCAGGCCTCCAGTATATGAGACACCTATTCGCCAGCG
AGACGTTAGTTTAAGCAGCACCGTGAAGAGTCTCCCTGTTTACACTCAATCCCCGGATCCAACGATCTGGCAAAAGAACT
TTCAACTTTCTAGGAATCCGAATAGCATATCCGTGTCCACCTCTACACAGTCGTCTATCAACGGTGTAGCACAACAATCC
GCGAATATTCCACGAAATTCCATCAGCATGGATGAATCTGCGGCTTCTCGCGAGACACCAAAACCGCTCATTACCATGGA
GGAAGCGCGCCGTAATAATCCAGGGACGAATTTTCGTGAGAAAATGAGATTTATTCGTGCACATGAACGCTCTCTCATCG
GCGAGCAACAGAGCGTCATTACAAGTGTAACACCTTCCTCTGCTGGCGACATTGAGCCATCACAACCTGCTCCTGCTAGA
GATGGAGTATCACCCCTTAATATCCGTGTCGACAAAGAGCCTCAGACTCATCCACCACATGTCATGGCGGCGGCCGAAAG
CCCCAGCACGTTTATTGCACCGCAGGCTCTACATTACGATGTGGAAAATCCAGCTACTGTCGGGGAATCCCTCTCGGGGT
CACAACCAATCCTTGCTGGAGAGGCAGGGTTTCCGGAAGTTTCAGCAGAGACAATAGTCGAGCCAGAGGCAGGTTTCGGA
CCGACCGCCGCCTCCATTGAAAAGGCTACAGAACCTCAACCTGTTGGCATTAAACTCGGGCCCATGGAATTCGCTGTTCC
TCTCTCCATGGATTCTAGAGTAAAGGATGATTATGATGTTACTCTTTCTGCTGAGAGTAAAACGATTGAGAAATTTTTGA
GGGAATCCTCATCTCTAGGAGCGAATATGAGCAGTTCTGATCTAGAGGTTTGTTGACCCTTTGTGACATTTGACATAACA
TCTCATTAGTTCTCACATAAATATAGTACGATACCCAAATCTCGAAGATGCGGAAGTTGATTGATCGCTTGAAGAACATT
ACAACACATCCAGATCTCAATGACCAACCTGCTGCAGCCGGTGCTAACCCGGCCAAGGAGGCCGCGTGGGCGGAATATTC
GAGCTCGAAATTTCAATTTCTAGGTTACTTAATTGATGCAGCCGCTAATGATGATTTGCATATTCTTATAGTTGGAGGAA
CCGAAAACGCTGTCAAACTAGTGGAAAATTATTTTATAGGCAAAGAATTTGCTTATACCCAACCATCGACAAATGGGCCG
ACTGATGCTGAGTTGTCCCTCTGCAAAGGGCAACTCAGCTTTACGATACGATCAGCGACTGATGACCGAATACTACAACC
CTATAAACCCCCGGCTGCGATTATTGCTCTCGATAATTCTATCGATGTGGACGCCCCAGCTATTCGGAAAATACGAACCG
AATCTTCCGCTCATGGAAAACTTTTACCGGTTATTCGCTTGCTTGTCTCTAATACTTCAGAGCATGTCGAACGGTGTTTA
CCAGACACATCAAAAATTAATGCCCTTCGTCTTCTTGTCAAATATACGCGGGACTTCAGTAGTACCGCGGGAGAGCTTCA
AGATGACGCGCTAGGAGTGCAAGAAAATGCGGAGGAAGTTGTCCTTTATTTAAAAATGGACCCTGCTACACGCGTGTGGC
CGATTGCAGCGGTTGAGCTAATACCGATCGAGACTCCGAGAGTGTCACCTGCTTCTGTGGAAGCCGAAGAGCTTCGATCG
ATGTCATCTTCACGACAAAAGCGTTTGTTGGTAAGCAGAAATATTGATGAAATCTAAAGTGTATGGCACTAATCGACGTG
TAGGAGAACGATGAGGGTCAAGCTAGTAATCAGACAAAACGGCAGCGAATCAGCCCTTTCCAAGATATCACTCATATCAG
CGACTCAAACAAGGGACCAACACAGTCGCAGGATGAAGCCGATTCTCACCTTAGCGAACGAAGTTTAGCCGAAGCTAAAA
ACGCAACGGGATTTGAAGTTAACCAGCTTCAGGCTGCGTTGGCAAAGATGCAAACGAATCTACAAACCATGGAGAAGAGT
TTCTCCCAACTGCAACACCGATATGAAACCAGACTAAACAATTACCACAAGTTACGCAAGGAACTGGAGGAAGCCCTCGA
AACCTCAAAGAAATCTTCCGAGCGCCTCGAACGGCAGAAAATGGAGATAGCCAAGCTCAAAGACGAGAAAGCCATCTTAG
CCAAAGAGCTCGATGAAGCTAGAACTGCCATAAAGGAAGGGGGAGGCACGGATGCCGAGTTGGAGAAAACGCGAGAGGAA
GTGCGCCGCCTTACCAAGGAAAATGCCAACCTCCAACGCACAGTCCAGCAAGAGCGCTCGCAGGCAGAATATACGAGGCA
ACAATACCAAAACGCATCCACATCGGCGGCGCAGTCAGCAATGGAGCTCCAACAACTTGAGGAAGAGTTGGCCAATCTGA
AAGCCAAGGCCGCGGGAGACCTAACGAAGTTGAAACAGCTGCGTTTACAAAACGACGAGCAAACACATCTTGCTCGGATT
GAGGAACTCGAATTAACGCTAGCGCAAAGGGATGAGTTGTTAAGCCGGAAGGAGGAGGAGCTGCGGGAGTTGAAGAAGAA
TCGGCCGTCGACTCGAGCGACAAGTCTGCAGCCTCGCAGCCCGAAGTGGGGTTCAAGTCGTCCCACGAGCCCTGGAGTGA
ATAATGTTAGCAGTGGGAATATTCGGGGTAGTACGTTGAGGTTTCCGTGCTGAATCAATTGGGCTGAGATCTTATCCGTG
CGTATATGTATATATACATATATATGAATTTTTTCGTTCTGATTAGGTTGGTGGATGGGTAGAGTAAGTTCCTTTTTATG
TTTTATATGTAGTTGTATTCGTTGTTCACATCCACTACCCAGATAGGATTTCATATTACTTCCAGTTGAACAGCCACCAC
GATGAGAAGACAGGCAAGGAGCGGGAACGTGTTGGGAGATTGAGTCATGCTTTTATTTCTTAGTTTTTTCCCCGTTTGCT
ACTTTCCTGCTTGCGAATATCCTTTATTTTTACTTTATATATTACACTCATGCCCATAACGATGCAGGTGCCCGGGGTGG
ACTGGCTGCTCGTAAATATTGATACGAATGACTTCTGGTATTTTTCTTGTTTCCATTTTGGTTTATT

>HCWGTA102 Ajellomyces capsulatus transcribed region, HISTO_DM.Contig940:100991..101611 (+).
AAGCAAAAATAGGAGGAAAGAAAAATAAAATGAAATAGATCCATCCCCGAACTATCCAACAGGACTTCAACAACCCCCAA
TTATCGTTCACTGAGCTCAACCTTGCATCCTCTCGCACCAGATTGCTCCTGGCTGGCTGCCTCGCCGGCTTGTTCCGTAC
CCAGCAATTTCGGTATTTCCTGGTTGGTTGGTTGGTTGGTTGTTTTGTTTTGTTTTTCAATGATCTTTTTCTCTTCTCTT
CTCTTCTCTTTCTTTCAAGTCGAGCTGTGAGTCAATTGATTGATCTAGTTATCCAGGAGTTCAACTGTATTCTCACCCCT
CTCACCCCTCTCCCGGCTCGATATGTTTCTTTTTTGATTTCTTTTTTCATCAACTACCCCTCCACACCATCTGGTCAATG
ACATATCCACCCCGGCCACAGCCACAAAAGATTAGGGAAACCCCTTGAACTTGCCCTATCTATCCCTCCCAGGCAAATAT
TGAGTACTGCAATATCGCCCATTGGAACAAACAGACCATTCAACTATCCAGTCTGACAAATGTTACTCATGGGAGTCGAG
AAACCCGCAACTCGCCGCCCCTTTCCCATTAAATTGCTATTACTAATCTCCATCGTCATCT

>HCWGTA103 Ajellomyces capsulatus transcribed region, HISTO_DM.Contig933:12083..12885 (+).
TTGAGTGATCAACTTCCACCCGGACAACTTCTCCTTCGCCTTGTCCGTTCCTCCTCTATCTTTAATGGCATTTCCGAGAT
CTCCACTCTCGTACCAACGCCGTCACGATTCGCGACAAATCGACAGAATTAATAACATTGTTGGTTTCCGGAAACACCCG
GCCCATATCCACAGGGCGTGTCGTCATCGTTCGAATTCCGAAGAAATTCGACAAGTCAAGATCGCAGTGGCTCGGAGGTA
TTCAATGGACGCCGTACCCTCAATTTCGCGCCAACCCTCCCCCCTTCCCCCACCTGCCATTCATCAATACTGTGTGAAAT
AAAGTGGGGAAGAGGTGATGCCGGGGATAAGCCACATGGGAGCAGTGGGGCGGAGTGGAGAGGGGAGAGGTTGATGAGGT
CTCCCGACAGTTTTTGGGACAGAATTTTTCCAACCACGTCCTCGATGCGTGAAATTTCTCCTCCACACCCAACAAACCTT
TCTCCTTACTCCAGACAGACAAAGAGCTCACCTGCAATCAACCCTCAGGTTCGTCAAAATCTGCACTGTACGGGCCACAG
TTCTCTGCAAGTTGACAACATCACCACCACCGTCCATCCATCACTGTTTTCAGTTTTCCTTCTGTTTCAAAATGTATCAT
CATAAGACTCTTCACCCATGAAGGAATAAGTGAGGCATAGAGACTGTGATTTAAATCATTACATCTGCAATCTTCCTCTC
AGTCATTTCCCAGTTCCCTCACTTGGGTTTTAGATTCTCTGGTTTTATCAGGTGGTGGATTGATTATGGGTGGCTTATTC
TGA

>HCWGTA104 Ajellomyces capsulatus transcribed region, HISTO_DM.Contig933:71241..72412 (+).
CCAAGGCCCGGACAAACGGAAATGCTTGGCGTATCAGCGTTGGCGCCGCCCAAGGTTCTAGCGCTGATTAGGCTTAGTGC
AGCTACGTCCTCCACAAGCGAAGCCCCGTGGCTTCCTCCCCGGAGGATCCCCCAAGGCAGGCAAAGCCCAACCCTAACTG
CACGCTAACGAACAGCCCCCAGTGAGGCCCAGTTCTAGCAGCGAACCTGTCAAAGTCTGGAAATTTGCCCTAAGTTTAAC
CCTAAGTTTAGCGCGGGGCAAGCCCAAATTTAACCCTGGGTTTGAGGCCTTTGATGTCCTCGCACGAAAATGGGAACCCG
AAATAACCCTCTCTTCTCCAGCGTTCGAAAATGTGTGGGGAAATCCGTATTTACCCCGGACGAAAATTGAACAACGGCCG
CGCCTTGCCACTAAACTGATATTGTTATTAATTTATTCATTCATTACTAACTACTTTATTCATCAGCTATTCATTTCTAT
TTACACACACAGCACTTGCTCGTTTGCTGCACCATGGAGCCAGTGGGCCTCCTGGTCCTCTGTTTGAAAAGGAAATGAGC
TGTTGTCAATTTGGCGATGCGTGCCATGGAAAGCGCACATATGTGCGATATCGACCGCTCCCTGGGGATTTGAGTTCTGG
CTATATAGGTTTGCCGGTATCGCCAATTGTTTGGTTTTATTTCATTATATTTTTCTTAAGTTTTTATTTTATTCTTTATC
TATGTATGTGCGTGTGGTGTGCGTGTGTATGTATATTCGATATCTACTTGTATAATTTATGTTTTGAATTCGCTTTGAAA
CTGGACCTGACCCGACCTGTCCTTGGTTTGGATGTGCGTCAATGCTTTCCCTTTTGACCCCATATATATTCTTCGCAAGC
TAATTTGTCACCGGAATCGATCCACCTAGCAGACAAGTTTTGTTCGCGGTGCACACTATCCATGTTTCCACGATCGATAC
GGACAAGCTGTTCTCAATTGGGTGTTTTTATTTTGTCCTCTCCTCTTGTTCTCTACTTTTTAAATACGGTGGCCTACCTT
GATATTTCTCCCACATAAGAGCATTTGATGCCAAATATCCGGAGTATTGATATTCCAGCTAATTGGAGTGGTGCAAGTCA
CATGATTCGGTGGCATGTAGATCCGAGTAATGTCCCACATAAAGTTAGCCAA

>HCWGTA105 Ajellomyces capsulatus transcribed region, HISTO_DM.Contig933:336126..338208 (+).
TCGTCAGACTTCTCTGCAATTAATTATGCTGGCCAGTATGTTTCCATTGACAGACGGCCTATGTCAACATCCAATGGCGT
TGCGAAGGAGCTAGTCGAACTGTTCAAATCCCATATTCGTTCTGGATCCCTTTGCGATAGCGGCCAAACACCACCAGTGG
ATCCGTTCTGTTTTATACATCTACATTGCCGTCCCGGCATCTACGATGTGAATGTCGAGCCATTGAAAAATGATGTCCTT
TTTGAAGATTCGAAACTAGTGATGTCCATTGCAGGAAATCTATTCAAAGCCGTATATGGCGAAATCAAGCCGAGACATAC
ACATCAGAGGAATTGCCAAATCGAAAACCAACCGTCATCCTCTCGGGTGATACGACCGCTTGACAAGCGGTCGGATAACA
ATCAAAGTGACCACGAAGTCGAGGAATCTCCATTATTTCGGCATATCTCGAGCTCTGCGACCAAAGATTGCCATTCCATA
GAACGCAATTGTGCCAGCCCATCAGAGGCGAAGAAAGACAATATGTCAGTAGGAAGTTTTGTCGACACTAGCGCCTGTCC
ACGAGCGGCCGAAAACAATCTCAGCCTTTTGAATAGTCCACTATTGACCAACCCATGGATCCTTGCCAAAGGGCAACGTG
TAACACCCCGGAAGGAAGACACACAGTCCCGTGACTTAAATTCTCAACTCCTCACCCCTGCGTATGAGGATGGGCGTTCT
CGGTTAGATGAAAAAAGGATAAATAATTGTGAGGCGAATTCTGTGCTTGCTGGCCCCCCATACCCCACACCCCTTTCTAC
GCGAACACTTGAGACGCGTTTGGTCGAAAGCGACTACGACAAATCTTCGACAGATGTTAGAAAGCCACAGATGAGCAAAC
TGTGCAATGTACCCCAACTCACAGCTAGCCATAAAAGCAAACAAAGGAAGTCATCGGGAGTGCTGGGCAGCCTGGACGCC
TGGATAAGAAATTGCCGAGATGCTCCTAGTCCTTCTACTGAGGAAAGCCAATCTGTGGGGATACTACAACAAAGCGAACC
CGATGGAAATGAACTTACAGAAACGGATATTGCAGGGCGCTTTGGTAAAGAGGACAATGCTGTTGCCACGAGCCGGAGTC
ATGGAAATTTTTCAGCAGGGCTATCACCACGTACATCACTAAATGCCCTAGGTATCCATCTGAACTCTGCTCATACTAAC
ACAAAGAGCCACGGTCAGCCATTGGCGATTTCCCAAGAGGAGGATGATGATCCGGATTATCGGATTCATGGGTCGACTGA
CAATCGTCCAACTTCTTCATCACACGAAATGGTAGCTGAGGCACTAGATTTCGAACACCGGAAGAAAACCGCTATCCAAC
TCCACAGGAAAAGACAGCAACAGCAGCAACAACAACAGCAAGTCTCAACTAAGTCGACCTTACATTCATGGGCGGGAGCC
AATAATACTAAAATATCACAAGGTTCTCCACATCAAAATCGATACCGGAGAGCCAAAGCCCATTTAGTCAATCAGTTGCC
AGAGCTGGAATTTCTCGGGCATGAGATAACATTTTCGCCGCCCAAAATGGGTTCAGAAGATGCTAGGGAATATTTGATGC
GCCATAGAAATGCCTTTTCTCATAATTGGCCAACACAAATCGGCTTCAAGAGTAAACGTATACTAACAAATCAGCTACCA
TTGGAGGTGATACCAAGTGCATCTGCACTCCATGGACTCGCTCTTTCCTGGACGAAGCAAGATGATGAAGCGTCAATACC
AAATAAAAAACTATTAAAAACAGATGGATACGTCAGATCAGGCATTGTGCCTCCGCCCTCAGCATTTTTTGAGGTTAACC
CTGCGGATATCAACATCTGGACCACCCGGCTGTTAGCCCTAATCCAAGAACAATATCGATCCGAAATTCTAGACGAGGAC
TGGCGAATCCAACTCGTTTTTGATGCGATTCCAACATCACATGCAAGAGCATCGTAAAGTTAGAAGCTTGCTGGATTGCA
ATCATCCAATTTAACCTCGCGAGTTTCAGCATTGTCTAATGCCTGCGCCTCAGTTTTTCGATTGTTTCTCCTACCTTCTT
CGT

>HCWGTA106 Ajellomyces capsulatus transcribed region, HISTO_DM.Contig933:511426..512050 (+).
GGCCATGTCACTCACCCAGGTCACTACTACTCCGCTGTAGTATGGACATCCATGGAGCTGCCCAAGAATGTCCGAAGTCT
GCAGTCTGTACAGATTAGTCTCATCCGATTTTGATCAATTCATTTTCATCCGCATTTCAGGCGCTACAGAAACCCCGCCG
ACAAGGGCTGTTTCTTAGCAGCAGTTGGCGAAAAAAGCTTGATGTGGTGTGCCTGTGGTTCCTCTTGGTGAGGGGCAAGC
CAGCTCCCTCAGTAATGACAATGGGCTTTCTTTTCACACGCCCGACCGCCGAAGCACACATCCATCACGGCCCTGCAAGC
CACAGTGGTTGGTAAGGCCTGTTGTGGGGAACGAATGCTGCTGGATCAGCAACTCTCCCTGCTCACAACTCGAATCAGAG
CTTTGACCAAAAGTTTCCAACTAGATGGCGATTTATGGGCCGCATTCCCATTCGACATATGCGTCAAAGAATCCCTTCGT
CCCAATTCCAGTATTTGACTTGCAGCAGCGGCGCATGTGGAATGCGCAGACAGCCCTTTTTTTGCGTATCTTGTATGACA
ACATTTGTACTACTTCAACTTTTCCGAATGATTTCGTTCTCCCAACCTTAAGGGAAATCCAACCA

>HCWGTA107 Ajellomyces capsulatus transcribed region, HISTO_DM.Contig933:566060..568730 (+).
ATGGTTGTATGGAATTGGTGCTTGAATTAACCATTGCGCAGAGACACCACGTCGAGAAACGTAGAACAGATCGTGAGGTT
TCTATGACTATTTCGTTTGGTCCATCATTGCAGCATTGGCAGGTCAAACCCTTCCTTTGGAACTTCGCTCTCTGGGTCGA
TGGTTTCTCCTCCTTGCTATCCCACCTACTACCTAGTCAAGACTACTGCCAGCGGCTCACATACCCGAAACTCAATAATC
TACCTGGCGAAGTGGATCTCTACATGGCCTGGAGGTATGTTTGGATGGGGGATGTCCGCTGGATCTGGTCTTCTGCGCCT
AGCCTGCGCAACATGCTCCCCGTATCAGAGATTATTAACTAATGCTGGGTTAGATTCAGCCTGCCATCAAACCGCAGGAC
CCCTTTGCTGCAGATCATGCAGATGCGCAAGGCCACCATTTCACCAAGAGCTTCGTATTTTCAGGGATTGCTGCACTGTT
CTTGTGGTGAGTAATTGGCATTGACGCTATATCTACCATTCTCCACACAATGTCTCTGTGAGCCAGTTGGGACCGGGCCG
CATTTTCGGCTTCAATTTCGGGTATGTTGCTGTTCACTCCGCGGGACATGGAGGAATCGTGACCGCAAGGCACATTTGTG
GGGATTCTGCAGTGAAGTCATTGGGCGGGTGGCCTCGCAAGTTCTTGTGACTTGCATGATATGATAGATGTTGCCTCCTG
AAGAACAGTCGCTAATTCCGCCCAAGAGCCACCGAGCAGAATGCTTCGTTTATTCATCTCGCCCCCAATAAGATGTCGGT
GCTTTAGACAAATAGTGCTCCTAAATTCGTAATCCAACAGCAACCCGCATATCGATCGAAACTGAATCATGAATCAAGCC
TTTACCCGCCATGTTCCAATTTTTGAATTTGCCAAAGAATTATGGGATATCAAATGGTCTTGGGGAAAGTAAGAGTCATG
GAACCTTACTACCGTGCTCTCTTTAACGAGCATGAACGGTTAACGGTATGAGGTTATCATACATCGTACAGGCAAAAATA
CCTATATCTATATTTTAGCGATCATCTTGAGCAATTTTCCTCCGCGATTGTTGATACGAATTCAATTCCATGTGAGGATA
TCCTTTAACTAGTGGATGACCAGAGTGAATTGTTCCGATGGGCCTATTATCGCTGATTCTTGATGTCCATGGCGGAGACG
GGTGTCATTCAAAATCCAAAACCGATAACTAATAAAGGTACGTCGTTTTGCACGGAGGCGTGGAACAAAATTAATTGCAA
GAGGCTAGAAATATACATGAAAATCTCAACGATTTCGACCCCTCATGGACAGAAGTTGTGCCTTGACATCTAACATGATA
GCCATGATTTAAGCATCCAGCCAGCCCTGAAACAAACCCCAAATCAACTGGTATGTAACGGGTTTACCATGTAAATTTCT
AGCGCATGAAAGCATTTTTGTTCCACGCATTGCGTCTATGCCCTATTGTCAGCTTCATGGTATTCTGAAGCTATTAATTC
CATCAGATCAAAAAGAACAATCTATGGGGTGACGTCTAGGAAGGCAACACGGAGTATGTATTTTCAATTGAAATTTTCTA
TGTCGATTTGTTTTCAATGCTTCGATTCCAAGCTTGCTCCAAGAGGTTGAGCAGCTAGGCATGCGTCTCTAGATCCCTAA
ATGAAAGAAATGTACAGATTACTCCATATACGGAAGTGCAAAGGGATTTCTCGTTCATCCATTGATGTTTATGAGATTCG
ACCCACACGTTTCTGCATATGTTCTCGTTCCTTCGGGAGCCATTTCGCCGTTACAACATGGATCCGGCCACCATTTTGGG
GGATGGGTGATGCCGCCGCCGTTAGGATCTTCGGGAAAAGTGACTCCTGCACATCAGCAGAGGAGCATTTCGGCACCGCT
GATATATGATATAGCTCACAACTTCGGAGTGCATAACGACTATTTAGAGTCAACCCAGCGGCAGATGGAGCTGTCCCCTT
GGCGTCTCAACTAACGACGGAACTATTCATGGCCACGGTTTCATGTGGAACCTGATCGATTCCATGAGGCTGAGGCCGTA
CCATTACTATTGATGCCAGTTAGTTCCGTGGGGCCCCTACAATAATAAATAATACATCATCATCATCATCAAGGATCAAG
TTGCGGACTTTGCCAAATGAGTTCGTCCAACTAACCTTAGGCGGGCCAAGAAGTACAACCCCTAGAATAATATCCCTACC
AGCGTCAATAATTTAGTCACATATTGCCTGGCTCAGCGAGCAACCTTCATCGAAATCCTAACTGGCTTTCTTGCTCGTTT
AGGGTTTATTCGTCTGTATCGTGGCGGGGAAAAACACGGGCTCTAAACCGTTGCGAACTTATTTTGATTGGTTGTTCAAG
GTTAAAAACAGCGCCAGACTGAAGATCAGTTTGAGAATTTCAGGATTGGCTGTTTCTGAATGGAGAATGCTTTGTCCCCT
CCGCCCCGACTGGCCAGTTGGACGAAAGACTCTTGGACCTTCCTGCCCAACTGGCGCCTGATACCAGTTCCCTGGGTTCC
GCTACTGTTCTCACCAGTCCCGGTCAAGGTGGCAGTGTCACTGGGGGCTCGATCCTTTGATGAGCTCATTATTCTGACTG
TGAACACCGTGGGCAGACATCGGTAAAGGGC

>HCWGTA108 Ajellomyces capsulatus transcribed region, HISTO_DM.Contig933:235039..236249 (-).
ATCAGAACAGCCATTTTTGTCATTCCACACACAGGATCTTCGCCCTCAGGGTGAACCAACTTAGGATGCCTGGGCAGAAT
CATTTTCGCAGCTAATTCATGGGGATTCTTATTTGGAGTGTCTTGCTATGAGGAATGATTGACTTTGATCGTCCGAGCCG
TCGAGCGAAGCTTGGCGTCGTTGGAATTTTCTCCGAGCCTTCGACACTTTCATTGGGCTATTTCTCTCGGTAGAAGGAAG
AACATGTTCTAGGACCGAAGTCGTTTCTCAACCTCTTCCGATGATAATCCATTTCAAATCATCCCTGGTCAGTAGCATCA
TGTTATTGCTGGCATGCCATTCGTTGATAGGTCGTTCACCATGAACTTTTTCAAGCCCTCTTTCATTCCCACTTTCAGTG
GTCACTTTACCTCTCTTGTTTATAAAATCTATCATCTCTGGTCTCGAACTTAAGACTTTGTCTTTGAGGGTAGATGTTTC
GATTTCTTCGTATTTACGCAATATGCATGGAGGCAATCGAGCCCGGGACACCCGAATTTTTACGAACCTGGGTGAACCCT
TGGGGTCTCCTGCATACGCAGTGCGTAGGTGAGGCAGAAGGACACTATCTCGACCCTTGTCTAAAGTGCATTCAATCCTC
GGCCGAGCGAATGGAGCCTTTGAATCAGGTTCGCACATCGTTTAAGGTGGCGATTCTTACGTCTCCCCGGGATCCAATGT
TCACAAGCATGTCAAAATGAAGATTTCACCGCCTCTTTTCCCACACGAAAATCTGGGAATAGATCGATATTTAGGCCAGC
CTGTTGAGCAGCAGCGTAGCTTCTCAACTATCTCTCGAAGAGATCCTGTTTACGCAAGTGACACACTTCATGGATGCGAA
TCACTTCTCATGGCGTGTGTACCTCCGGTGAACATGTATCAACATTTGCTGGTCTGGCACCGGCTACTTAGCCGCTACCT
CCCACCTCTTCATGCATAGGTTTTGTAACGTCATGGATTTTTTAATTTACTTTTATCTTGCTCATGTTATCCCTTCAAGA
CAGAAGGGATATGTCGTTACATAGCCTCTTGGTCTAGATCTATTTTCCCTATCTCGAATTATGATATGTTACTATATTTC
TCTCTTCTTCGACAAGGAAGGATATATTTTGAACAATTTCTTCCTTAAGATCCCTGCTGATGTCACCGTTTCCGAAGCTG
AACTACTGGAA

>HCWGTA109 Ajellomyces capsulatus transcribed region, HISTO_DM.Contig933:505385..506026 (-).
AAAGCTCTCCCGTCCTGCTCAAGTTAGGTGGCGGCAGAGAAACTAGCTAGATACGAACAGCCACATCGGCCCTAAATTTT
GGGCTGGCTAAGCGGTCGAACATTGCGGCCCCAAATGCACCAGGCTAGCATATGCAGTAGTTAGTCAAATAGTTAGTTAT
CTCTTGTTCTCCCAATCAACCCGATTCCTGAGTCCTGGCGGAGCCTTTCATCTATCGCTGTTGGTGGCTTCCTCCTGCCT
CGACCCCCTTCATCGAAAGAAGAAAAGAAAGCAGATGCATGGATCGACGAAGGCGGCCGAAGCGACCTCGGAGACAAGTG
CAGGTTCGTTCCCTTGATAATTTTATTATTCAATCCCTGCTCAACGTTAGTAAACGAAATACTCTGGGGGCGGATCTACA
AATATCTGTCAATCGACGCAGTAGCTATTCGTTTGTTGGGGTGGATTATAGGGCTCCACACAAACCACAGCTTGGGTTAA
ACTACACGTGGTTATGACAAGATGAGAAGCGGGCGAGAAAGGGAAGGGGAGAAGCTGTGCTTTGTGTAATATGCCGCATC
ACCAGCGAGGGACTTTATGAGGTGGTTGGGTCTGCATGTTGGGCAACTCTTTTCTTCAACCACAAAAAATATCGGAAAAG
GT

>HCWGTA110 Ajellomyces capsulatus transcribed region, HISTO_DM.Contig933:649370..650671 (-).
TGTTGTCTTGTATGCCACTCTTCGTGCGGAAAGTTTGAATACTAGTATCACTGGGTTATGATCATCATTGTCCTTCATTG
TGCGTATCCTCTAGCTGCCACACTCTGGAAGGTATTGGCCAAGCAAACAATGAGGCTGGACGGATTAATATTTATCCTGT
CTATTCTGTGGACTATGCCAATGGCCTGCAGTTATTGTCATTTCGTCAAACATTAACGAGAGAACTCCCACTCCTGGTAT
TGGAGGCTACAATGCAGGAAAATTTTTAGTATTAAAAATAACTTATCCACTGTTCACTATCTCATCTCTCCCTACCCCGC
CTTTTCTTTCATTAAGTTCATCACTCAATGACAAAATGATTTTTCCTTATCAAGACAGTGAGCTAATTGAAACTTGCCCC
ACCATTGGTGTGATAACAACGCTGTTACATCCGCTTTCTCCGTTCTGACAGAATTTTCGGTGAATTATCTTTCCCTGGTG
ATAATTCACTGCCTGAGGCATGATTGGAGACCATGATTCCCCCATATCAAAAATTGTAATGCATCCCCAGAAATCCCGTC
ACGGAAAGCCCGCTTTAGCGTGAGGTGGGCGCAAGAAATTGCGTTACGCCAAATCGCAGGTTAACAGAAGCAATGAATAT
CCAAAATGCAGCATAATTCCATACCTCTGTGGTCCGATCACCCATCGTTACATATCGCGAATTCGTTGTCAGGTCTCATT
CACCTCCCTTCTCTCCAACCTATCATAACAAATCGATGGCATCGATAATGGGGAAAAGGGGGAATAGCATGCAAGTTGGA
CAAAACCTTCCCTACCCCTCAAGTTCCTCTCCCCGGCAGCCGAACACATTCGATCTGACGTGCATGGGCTCTTACTTTGT
ATTCGCAAGAGCTATCGGGATGTTCCCTACAATCATTGTTGCACTTCCCCCTTATGGCGTACTCCCGTTTCCCCGACCCT
GGCTGTTACGGAATTCCATTGTAGGGTCCCCCTATTAGCTGACTCGACCACCGAAGCCTGCTGAAAATGCCTGCAGTGTG
TAAGAACGCTTCCGGATAGAACTTTTGCCATTTCTTTTTTTCATTTCATTTTTTTTTTTTTTCCATCTAAGGGTTGGGGG
GACAAAATATTCAGTAAATGGTTGATAGCAGAAGTTCTTAGTATTTAGTCCAGGTTTTATAACAGGTACAAGATTTTTGG
GCTTAAACCTCTCACTCCAATATGTTGATAACTGCGCTTACTCATCGCCTCCTGGGGTTAGATCGTAGTCTGGTATGGAT
TCAAGACTGAGAAGTGGTTGGT

>HCWGTA111 Ajellomyces capsulatus transcribed region, HISTO_JG.Contig207:228118..228683 (+).
GCCGCCTTTTGTTTTCCGGGCATTCCACCCTATCTATCTTCTTCTTTTTATTTTATATTCTGCTGGACTGCTCTCTCGTT
CGTTTTGGAACATTTTAGCTGGGCATCAGGTCTTTTTCCCTCGACATTTACCGGCTCACATTTTCACTCCCTGCAGTCGT
GAGAAAAGGGAGCTAGCTCCCTTGGAGGAGTCTCCATTTTCATGCTTTATAGTTAGGCGGACGAGCTTGCGAACTTGCAG
TGAGGTTGTTGATTTGTCCTCCTCGAGTACCCCTTTTATTGGCCTGTCTCGCATTCTCCAAGTTGGCACAGGTGTTTGTT
TCCCTTCGTTTTGTGCCCTTTTTCTTTTTCGGCTCGTTCATTTATCTCTTTTCCCAGTTTTCCCTTTTCCCCGCTCTCTT
TTGCTGTGGGCTTATTTCTTAATTCCTTCCTTTATTTTTCTTTTCTTTCCTCTTTCTACTTGGTGGAAGAATCGACTGTC
TGTTCGTTTCTATCGGCTTTCTGCAATTGCTTCGTTACTTGTTTTAATAAGAGACGAAGGAACAACGGAACAGCTCACGC
ACAAGA

>HCWGTA112 Ajellomyces capsulatus transcribed region, HISTO_JG.Contig207:71647..72463 (-).
GTAGGAATGACCGCATCGGCGCGTGAAATGGCGCCAATGCTGGGCGTGCATGGCTAAGAGCATCATTCGGAATTCATCCG
CACTTGCTCTGTTTTTGGTTTCCCATATTTTTGTTTGCATCAAACAACATTCAGATGCACAATATGGCTCAGTTCTGCGG
GCAAAACCTACATATCCTCAGTATAAAAATCCCCCAAACATCCTCCAGTTCCCGTGCCTTCGTTCTTGCGATACCCTTTC
CCTAAGTTGTTTTCTCTTGCTCAATACATTTCTTCTGCTTTGCACTGCTACACCCTAAGGCCCCAACCAACTCGCCATAC
ATACGAGGTCTTCTGGGTTGAACGGAGAACATAAACCAATTTCTATTTTTACTCTGCTCTTAAAACAAATATATTGTAAC
CCGGGGCCCCCTAAGAAGGAAGGGAAAGAAGCTGGATATCACAATGATAGATAAACTTACGTAGGTAATTGACGTGAAGG
AACCTGGAAAGGATGGCTGTTCAAGAAAATGCCCAAAGCATGAACAAAAGCCTAGCACACACAAGAGAAGGATGAGTACT
AGTATGAGTTTCATTAATTATGAGATCAGACCATTTTGTTTTTATATTTTGATAAGTATTTAAATATGTATAGATTCCTA
TATGCCCTCTTCTTCCGCTAAAATATTTTGAAGTCTCTTGAGGTACAAGGGGAAATGGACGGGAGCAAGGACAAATAATG
GGTATATGAATGGGTGATCATAGGCCCGGAAGGCTTTATGTACCAGAGCGGGATAGGATAGAGAGAAATTAACCATCCCT
CAAAGATTTTTGTGTAA

>HCWGTA113 Ajellomyces capsulatus transcribed region, HISTO_JG.Contig207:301697..303353 (-).
AAGTTGACTAGCAAAGGGAAACAAATGAGGGGGTTAGAAACATACATGCCTAGGTACCTAGGTTGGGGGAACCACTGTTT
ACGCGGGAGATGGCTGGACACAGCCTTATCCAGCTGCCTCGACGAGAAAAGGGCAAACAAGTTACTTGTGATGATGATGC
TGCTATTGTTGTAGCCGTAGATGCAGTTGTTGCTGTCTGGTCTGGCAATAGGGAGGAGTCCAGAAAAGCTCGGTTGAATA
AGAGAGGTATCTCTCCTCATAACTAGTATGCACGTTCACAGCACGGGGAACATCGGCACGATCAGGGAGCCAGAGAATCC
AAAAACAGAGGGGGCTATGTAACTAGGCAAGCGAAGAAGACAGCAGAGGGGGGGGTGTATGGGACGAGTAAGAAGAAGAA
GAAGAAGAAGAAGAAGACGCAGAAGAAGAAAAGGAGGAAGAGGAAGCAGAAGGCAGAAGAAGCAAACAGGAAGAGTTATC
CGAGCATCAAGCACACGAGGAGAAAGGAGAAAGAGAAGGGAGTTAAGTGGGCAGCTTCCAACATCCAACCTCCAACCTCT
TCTTTTACCGCCAACCGCCAACTGGCCCCGCCAACTGCTGCTGCTGTGGAGGGAAAAGAGGGGGAGGCGACAAACCTGCA
GCCTCTTTGCTTCCTCCGCCTGCTCGTCCTCGTCCTTCCTCTCTTCTAAGTTAGAGCTTCCGGATGGCGCCTCCTCGATG
TCTCTCCCACGGATCCAGCTCCGTCCTACCAACTGATAAGCCGCTGCTAGCCTGACGAAGCCATATCAGACAGAGATCCA
GAGGTCACATTCCTAGACAGCTGGGAGCCTAGCAATCCCCATCAATTGCTGGGGAGAACGGCAGCTTTCACCAACAAACT
TCGCACTATCCGCATCCATTTCTTCCCGGCTGCGGAGTGTGAGATTATTGACGAAATGTCATTCGTCTCAGCGGTCTCAG
GGTCTCGTCGGGCGATTAGCTACCAGGCCATGATTCTAGCGGACCAACAGCCTTCCAGGCCCAGCTTGCTTCTGGCAACT
TCAAGGCTCAAGCTGTTGCCCCCGCTCCAATCGTGCTTGTGGTTACGCCTTGCCTGGGCGATATGTCGGTTCATTGGATA
TATCCCTGGAGCCATTGAGAAAGCTTGGGGCATAGTTTGTTTGTTTATTAAATGGCATTTACGCATTAACCGCCCTCATT
TTGTGACTGTACGCAGCATCGCAGGGTCCATATTTTCGCTCAGCCCAAGTCGCAATTCTGCATGAAATAATTATCAGCTC
CTGCTCCAAACAACTGTGTTAGGCGTCTTAACCTCCGCCCCGCCACAACGGGGCAGGCCTCAGCCGCCAACCAGTTCAGG
CTCCGAGAACGCCACTTCCAACCGCTGCTGATCTGTGGGCGTCGAGGTTACATACATATGGGTTTTCTGTTTGGCAATTT
TAAAATCACAATCAAGACTTTCACGTATCACCACCTGAGCAGGAAAGAGATCTATATATTCGCCACTAGACACTGATTTG
GCTGCAGGAGTTTGATGAGAAGTGGAGAAACAGCTACATTGATTATCCCTGATTCCCAGCAGCACAGAGCATCAGGAAAT
GTATTGGGCAACCTACATACTCCCTCTGTGCACGCAGCTTCGAGATATTGAAAAGAA

>HCWGTA114 Ajellomyces capsulatus transcribed region, HISTO_JG.Contig207:395374..396258 (-).
GGGGTCGGCCGGTATGATTATTTATCTTTTGTGAAGATTGGATGAAGTCAGGGTGAAGGGACTCAACCACTGAGCTTCTT
TTCACTCTTTCGGGCCCCCCTCGTGTCATCCTCATCGTTTTCCTGTTTTTTGTTCCTCCTCCGATTTCGTCGAAATCCCC
CCAACTCTTGTCGTCCTGCAGCATCCATCTATCAAACAAGCAGCATAGCGAGGCGTCCGGTTTTTCTCATTTTCGTTTCA
CCCGGCCCCCCCCCCCCCCCCAATCCACCAATCCAAATTTCCGAGAGAAATATGTAAATGTATAGCTAGCAGCTGCTTTT
CACAGCGGTGGTTCCCTTGATGATAAATTTATATTTTACTTGTGTGCGCACAGGCAAAAATGTCGGGCGGTTGGTTACAT
GCATACACACATACATGCATTCATACATTCACATGCACGTTCCCGCCATCCTTTTTTTTTTTTTTTTAATTTTTTTTTTT
TTTTAATATTCCCCTTAAGCCCGCGTTCTTGATCTCCTTTCCCATTTTGCTTTTAGTGAGTGCGGCCCTTCTGGTATTCT
ACATAGGCTTGAGTGAGTAGGGATATATATGGTATATGGTAGTTGGTGGAATTTGGTTTTTTCCTGTACTCTGTACTGTA
ACTTAGGGGGTCTATCCATGGTGTATGTATGTATGTATGTATGTATGTAGGTAGGTAGGTAGGTAGGTAGACAGGCTTGG
ATTGATTTTATCGGTTGTTCGGCTCAGTTCAGTTCATTGTATTTTTTTTTTTTTTTTTTTTTTTTTTTTTTTTTTTGATT
TGGATGGATAAACTAGTTTAGTTTACGGGGGTTTACGTCTTATATTTCTTTCTTTGGTGGGTTGGGGTTGGGGTTGGACT
GGTCG

>HCWGTA115 Ajellomyces capsulatus transcribed region, HISTO_GI.Contig382:121737..122307 (+).
CGCTCTGGCATCATTATTCTCCATCCTGTTTCAACATCAATTTACGACCAACTCTGTTCTAGAGCCTCTAAAGATAGACT
GAAGTTCAGTTATGATAGCTTTTTCCTTGAACCCGCATCATTCGCATGATGCGTACGTCTTCGTCATCACGATACCGCCT
AGTGTCGCTCCCTATTAGTTGATCTTTTCAACACATTTAACACCTCCATGTCCCACAATCACTAAGACCGGCGTTCCATC
AGAATATGCGCCTCCCTGTGACTTTCTCTCGTTCTTATCCCCAATCTCCCGATCCCTTTCCTTGGCAGCCATGTTTCCTA
ATGTAAAAAGCAGATGCCTATTTCCCCTTCTCGTCCTTCTTCCTGAGAGGGAAAAGGCGTGAGAAACAAATGGACGATCT
ACAAACCCAAGATCTGAACCAAAGCACGGGGAGAAAGAAAAAGGAAAAAAAAACCAATCATGAGAAAAAAGAAAATAAAA
TTCATGCGTAAACACCACGCCCCTCATCAGATAGATCTCCCCCCACTTGCACTTTTCCTCTTCAAATCGAAAACCGAACG
ATCAGTATGAC

>HCWGTA116 Ajellomyces capsulatus transcribed region, HISTO_GI.Contig382:126020..126997 (+).
ACAATATCGAACGTCATCCGTGTTTCATAACCCGTGTAATATGTCCCGAATCTATAATTAATTGATTGACTTTCATCTAC
CACAAATAATTACTAGTACTCGACTATTTTCGGTGTGTCCCCAAAATTACCCTGATGTGGCAACTCTGTACTTCTCACTC
TGGTTTACCCAAATAGTATCTGAGACCAACTCGAGAGCCGGTTTTCCATCACCGAGTTTCTACAACCAAGCGCCACCACC
CTACCTGTCAACTAATTTTGCCTCGTTCGAACGATTCCCTAAGCATCAGCTTAAATGGGGCCACATTCATACATATGTTT
CAGGCGATATGCATGCACTGTATGTACAAAGACATCAACTAGCATCTGATTGTCCGAATGAACAAGAACGGTTGTTATCT
CGGTATGATACGAACCTATTCACACCACCTTTGACTCAGGTACAGGAGATGTATATATGTAGCTTTTCTGAATGAGGGAA
ATGGAATATGTCATTGCGCATGCTCTAGTCTACCCCATCAATTTTCTCATCATGCATCTAAATACACCACACAACGTTGG
AATTAAAATCAACCACGTCCAGCTTAACAGGAAGCAAATGGGGTACCGACGAAGTAGGCCAACCCACTACAACGTCATGT
CCACACCACAATGTCGCCAATACACCTGAACTAAACAAAACGCATGTCAGACTAACGGGCCCATATTTTGTGGGCTGTCA
CTGCGAGGTAGCAAACGAGCACCCTACACGCGGTCTGTGGCAATAGGCCGGGCTGGCCGTCCTTCCGATTTGGTTGATTC
AAATCAGCTATCATGCATGCTACCATATATATATGGGGTCTATCTAATGGAAATAGCATGTGCGGGCTGGTCGAGTTGAC
GATGAATGATTACCTCGACTGCTCCTGTAACTTACTTGAATATTTAAGGTGAACTGTTTCCGTTGTTGCGTTTTTGTGTT
CGCATTCATGGCCCATGG

>HCWGTA117 Ajellomyces capsulatus transcribed region, HISTO_GI.Contig382:274568..275714 (+).
CCCGCGTACGTCTTTACTTTGATATTTCTTACACGTAGCTAGCTATCATAATTTAGTCCCGCTCCATGGAGCTCCTTTTG
TCAAGCCTGTCTTTTGGACAACTGATGGCTGATCTCCGGGACGACTGGCTTATCTTTCTACTCGTCCTTTTTTTACTGAT
CTTTAGGTCAATCGGCATCTTTTGAATCCATTCTCCAAGCTGTTATCTGCATTATCCTTTCCAGGAATCGTCTTATTTAC
ATTCGGGGTTGGTAGCTTATTCTCCATTGAGTGGAGAAAACTGCGAGCAAACCTGTTCTTATAAGCTACTTTCTTATTCT
TTGGAGGAGCTCTGGCTATTCGTGTTCCAGCGCGGCATAAGCAGAGTCTAAGAAACCAGCAAGACAGTTCTTCTCAAGTA
TCAGTCATACTCTCTCCCGTTTAAAAAATATCCCCGGTTCAACGATTTAGATATTGTATTGTCCTTTAATCATTTGCTAA
CAATAATTTTAGATATCTATTTGCGATATGTTGCCAGATATTCCTGCCGCTCTAGAAATCCGCTACCCCTAATATCCTAC
CCTATTACCCTAAGTGACAGTGGACTTTCTACAACAAATCGTCAACGCGGTTTTCACGTCGCCATAACTTGGACATCGTC
TTACAGGCCTGGAAAATCGATCTCTATCCCCTCCATCCAGAAATACTCTTATTCCAAGCTATAGTTCATCTTTCTTTCCT
TCCTTCTATCACAATCGTCAAAGTTGACAGATACCACAATCCACTTCCATTTTCGTTATTTTCTCCATAGTCACCACAAC
CTTGGGACCTGCCATCTCCTTTATAACCATCACATGTTTAAACCGTTTGATATGGCGACCCTAGCGACTTTCACCATACG
TGGGTGGTCTACGGAGGGGGCTACCTAAAAATTATATGAGAATTAGGTTTCCATTTTAGGCATCAGCAATCAAACCTCAC
GAAGAGCTCAGGGAATTTGCGAGATTCTCTGAACCTACCGTAGATAAATTGCTTTTTGATCTCGTCGGGGTGCTGAGCAC
AACAGCTACTAGGAGGGGAAAGAGTACAAAGAGATTCTTCATTTTTTGCAGAGCAGTGAGTGGGATCATAGAGAGGAAAC
GACCAGCTTTTGAATGAACGGCGAATG

>HCWGTA118 Ajellomyces capsulatus transcribed region, HISTO_GI.Contig382:350825..351591 (-).
CGAAGAAAGATCACATGCCCATGTCTCGACACTCGGCACCTTTGCAAGGCGGGTTCTACAGCAACTTTCTGCTGTCAAAG
GAAAGCTCCTATCATGTCTGCAGAGCATGTGAGCAGCAGTTGTTTTAGATGGAAGATGGGAGGATGGCACACTTTACGCC
AAATCCCTCTTCTTGGGTGATCTAGTCACTCACGTGACTTGCGCCTGTATGGGGCCATATGGGAAAAGTTGGGTTTTTCG
GAACGGCGGATCTACTGTTCCGACACGGTGATTTTGCTGGCACGCTCCGAAAAAGGGAAGCCGCACAGCACAGTTAACTA
GTGGTTATATGAAGGTGGACTTGCCTGTGTTCGAACACATGTTCCTATGGTGTTCAGCCAAGGCCCTCAAATAACTCATA
CATGTTCTGTATGATGAGCTACCTTCTTTGATCATATAAAAAAGGTAATTTTTCTGTAATATTATATACAATGACAGTAT
CAGCCTCTTTCTGAATGTGTATTTAATAATTATCATTTCACTAGCTAGTCATTACTGAATTCTTCTTCTCTGCTTTTGTA
TTGATTTCTATTCTTAACTATTCTTGTTCTTGTCCATCTATTTTGAAATTTTTACATCTCTGTATGAGTGAGAAAGACTG
ATAATAATCTCTGCTGTGAATACTGCTGTTGAAGCTGCTGCTGCACAGAAGCATACAGCATGATCTTATTATAGAAATGA
CAGCACAGAGAAAAAATGCACTGAGAATCAACAAACAAAGCAGACTG

>HCWGTA119 Ajellomyces capsulatus transcribed region, HISTO_FE.Contig19:178336..178556 (+).
TGGGCTGTGAGTGCTGATGCTCGCGCTCCACAGTTCTGATTGGGGAACGCCGTGAGCAAGCAGCCAGCCAAATGGGAAGC
ATACACCGTGCATGGGACGAGGGATTTGTGGATGCAACAGGCTGCATACGGGCAGGATAGCGCCAGAGGCCCTGCCCCCT
TGACACTAGCTGCTGCAAGCTCCCAACTTACAGCGTAGTGCGGCCTGCTCGAGTGGACCTC

>HCWGTA120 Ajellomyces capsulatus transcribed region, HISTO_FE.Contig19:210405..212581 (+).
CTCGGATGAGGAGGACAACGGCTGCTGTACTCGAAGGAATTATCAAGAACAACGATGATTATCACCATTTCAGGGGTTTC
CGCGTTGCGCACAGGAGTGCTGGAGTAAGGCGGCCCCTAGAGATCGATTTGCTCGGCGAGCACGAGGCAGCCGAGTACAG
TACTAAGGCAATATCCAGCTGTATATCAACCTACGACACTTGGCGATTGGATTCCGAACCAGCAGAATGGCATTGCCGTT
TGATCCCAGACGATTCCACAAGTTAGATAATTATTGCATGTGGGAAGATTTCCCACCATTATTCAGAATGGATCGTCTCT
TTCTCCCGTCTCTGTCGTCACCCTTCTTCTCTTCCTACTAAGCTTTGCTATCAACTAGCAAGAACGACAAAAAATAAGGA
ATTGCGAAACGGCCTTCAGGAGCGCATGGCGCAGGGAAGGCGCCCTCGCAAATTTCGGGTCCCTTTCCCGCAGCCAATCC
AGGACCATTGTTGTGCTTGAAGAATGTGTGCTGGGAACGGCTCTTCTTGCATGCACCCGCCTTGGCGACCTTGCCCTGGA
AACAGCTATGATTGACAAGGCGAAGATGTCATTCTTCTGACGATCACGAAAACAGAGGCATAAGGGATGCCGATATGGCG
CTATTCCATTGCCGTCTTGGAGTCCCGAAGCAATCCCACCTTTTGCTAGTTATCTCTGGACGTTTGTGCTCGCTTTGTAC
TTCCTCTTGGAGCTTGATATGATATACAATGACCCAACCGTATTGCATTATCTCCATCTACTCTTACTGTGGGGCGATGT
GTTAAGCTTTATCCCACAGTTTTTCTAATTATTTTCTTTTTTCGTCGTATTCAAATGACAGATTGAAAGTTCTTGTATAT
CTTGGCTGCGCACTGCTCTCTTTGCATTTTGCGTTGTACGGAATCATGGAATCTGGAATTTTCAGTTTTCCGCATCGCGG
AGCCACCGTTACAACATCATCTGCTACTCTGAGTCTACGCTTTAGATTCCATAAGAAACAGTCTCAGGGCCAAAATGTCC
CATTGGATAAATCCTTAGTATCCTACTGCGTATATCCCCTGAATCCCTGTCCACTATTGTTGTTCGAAAATAATGCCCTC
CCCAGACTCAGCATTTAGCACATATCTCCCCACCGCCATTGCTGTGAAAGTGGACCAAGTTGGCCAGCAAAGCGCCAGAG
GAATCAAGCTCTATAGCACTTGGTCCACCCATACCACTCAATTGATGCACAGAAATAGAATGGCCTGAATTCAAAAAGAG
AGATAAATGCAACGGTTCCATTGTGAAAAATTATAGAAGAGACGAAGAGGCAAATCTGGTCCTCTGCCTACCCACAGCAG
TGCAACAAATATCGAAAGCATTCGTTAGACAGAAAGCAATATTGTTAAAGAAACCATGAGCAATCTCCCTACCTAGCCGG
TTAGAGGAAGAGATATCCCCTGGCTATTGCACCCGCACTAACATACATAGAGACTCTAGCCTCTCACTGTCATCGGTCAT
CGGTCATACTTCCTTCTGCCCTGAGAAAATATATTTTACTTAAAAGGGGCTAGACCATCTATCATAGCATGACCTCTCTC
TCGCCCTTTCTCTTTCTGTGGACTATATATCCCAAATTAATCATTTTGAACCACGCACCTGTCAGACAAGCAAGCTCGTG
CTCCCAGCTGTGATTATTTTCCTCCTCCCTCCCCCACTTCACCTATGTATTTACTGCACCGTATGTATACAAACCCCGTG
TCTAAACATACTCCCTCGCACAAAAAAGCTCACTTGTCCTCATGCATTGGATGAAAAAGAAAACCTACAGCGCCGACAGC
TCGTCTCCCCCAACCGCCACTCCATGAAAAGGTGCATTGCACCCTGAGTCACGCCACTGCTATTATCCGATGACACCCTC
GATCAGAAACCCAGGGCTTGAAGAATGTATCTATATGACAATGTTTTTTTTTTATCATCCATACACGTCCATGCATACAA
TACTTGCTGCATGTAGATATATCCATGCCCTGGGAAGAATATAACAAGGGAGGAAAATAGCGTGAGGAGGAAGCAGAAGC
AGAAGCAGAAGCATCGAAGAAGCAAAGGAAGGGCAAAACAAGCGACTGCAGATCGCATCTTCCAGTCCAGCCCAGCCCCA
GCCCAGTACCCTACTCT

>HCWGTA121 Ajellomyces capsulatus transcribed region, HISTO_FE.Contig19:239051..239319 (+).
AGCATTAATCTCACAGTTTTTCGCCTGCTAAGCCCCAATGTCTCAGTTTTTAGGAGCTTGTCAAAATTTCCCCCTGTTTC
TTTTGTTTCTCCGTAACCATCCATACCCTACATTCCTACTGATAATACGCTTCTTGAAGACTTGAAGACGTTCCCGACAA
GCTTCTATTCTATGCCGAATCAGGAGAGGTCGTCATAAACAGCACAGAACCACAGAAAAGCCAAAGGGAAAAAAAAAAAA
AAAAAAGGATCTTCGCAGGGCTCAAGCCA

>HCWGTA122 Ajellomyces capsulatus transcribed region, HISTO_FE.Contig19:665823..666938 (+).
TTTCTGGTACCTCTTATGTCAGGGGTGGAACCTATGGTTTCTCTCCGATGATCTATATGGACTTCTGATTTGCATCCTAA
TTAGCATTGTCGATTCCCTGAACTACCAGCACATTCCTGTGCAGCTGTTCTAATTGCAGGGCTAACCTCGAAATTTGATA
TAGATTACCTAGATTCCCCAAACTATTTGAAAAGCAGATTGGGTACTTAGTTACCATCGACAAATTGTACTTGGAAGAGA
TCCCATGCTGTCTAGCATTCTGTTATCCCACAATTTATCGGTTCACCCCTCCACTTATGTGCCGTTAAATGATATTGACC
ATCTTCGATGGATTAATTCATCTAGGATAATATTGACTTATATGTAATGTTTAAACGTATGAAACATGCTCCGATTTAGG
TCAGAAGCTGTTAATATATGATAACTTATCGAAGGACCACAAATCCCATGAGCTTCATTTTCTGTGTTACGCACTTTCCC
TTCTCTCCACATGCGTGCCTCGACTTTTTCCGAGAAATATTCCTCCGGCACATATTAAATAGCCCTCTGAAATACTATTA
GCTACCTCCATATTTGTGCTTTCCCTGAGTCTCCGATGATATGCCCAGTCCGTATTGCAGATGACGTGCCATTCTTTACC
CTGTTCCACACAAATGCATTGTCGGCGAACCTCAAGCGCATAGACACCTCTCACAGCATCGTACCGGCGTGGTACGAAGC
AGCATACTTCGCCCAAGATTCCTTGGGTGCAAGCTCATGATTAACTACGAACAGGTGGGACATCTTATTGTAAGAGGAGG
TCGGAGTGGTTGCATCTACTTCCCATAAACCTCCTCTATTTGTCCGTTCCTGGATTCTATTTCAAACCTTCAATTAAATC
AATACAGCAACGATCTACTTATACTACATATGAACCCCCCCCAATCAATATATTTTTTGAGTGCACGTTCATCCCTCATT
GGATAGCTACCTGTGTAGGTTGCTTTCCAATATCTACAAGGTTGACTCGAAGTTACACTATAACCTCTTGAGCGTGCACC
CTTAGGCACCAATTTTCGTTCCTTATATCTTTTTTTCCAAATTCCTAATTCATGCTTCCCACCTACCCTACCTCAA

>HCWGTA123 Ajellomyces capsulatus transcribed region, HISTO_FE.Contig19:628371..628738 (-).
CTGACCTTCCAGTATAAATTCACGAACCCTCAGCAGCCCCTAAGACAGCAGTAACTTGCTCATCGGTGACGTACGGCCCC
CATCTAGAAATCGGAGGCGGGCACGGGATCATTATTTCCTAGATTGCGGACAATTTTTGGTTGACACTTATTGTTAGCTT
GAATATTCGCACGGCTTCGGCTTGCTCCTAGTCCTGGGTCGCCGTCATATCATCCCGTTGGCATCATAATTTTCAACGAC
ACTGGCAGCACTACTCTAACAGTATTGACACGGATCTGATTGCATTAGACGTCTGTGCAGATTATTAGCGATGATATATC
TACCAATGATATATCGATGTGGATATGGCCCGCTGGTTTCAAGAGCCA

>HCWGTA124 Ajellomyces capsulatus transcribed region, HISTO_AL.Contig317:125608..126326 (+).
CAGGAGTGGAGACTTGCGGGGATGTTGGGGCTGAGCTCCGCCCGGGCTTTATCGAGGATGACGAACAATGAAAATGTTAT
GCCTCGCCATCGCCCCGATGTTTGTCCAAGCCGTGCTCCGTGCACCCAAAATCTGGAGAAGGGTTTGTGGGGGAATTATG
TGATATCTGGAGGAACCAGGGAATATCAAGATGCTGGATGAAGGTAAGATTGATGCCGTGGAGCAAGAAGCGGGCATGCA
ACAACCGATGCTCCTAGAAAAGCCCATTCCGCTCCCGGACGTCAAGGCTTGAGAGAGACATGCTGCCGAATGTCTGAGCA
AACAGGCTATTACAAAGGGTGACTTGATATGCATATCTGCCTCTTTCTATGCAGGGGAGTGTGTTTGCAAGAACCAAGTT
GGTATTCCTGCACGGTGGGGCCCCCCCTTTTTTTTTGCTGTGACCCATGACGGGTTTGATAGGGCGCCTTCTTTCCTATC
GCTGCTTTCTCTTGTCCTTCATCTTCCCACTGTTGGGCTTCATTCCGCGTCTGTTGTCTGTGCGTGTATTATATGGGGCG
ATCGTCGACTTCGCGCTTGGACTAGATGGATGAATCCTCAACCCCATTCCTGAAGCTTAATGGTTCAGAGGATCGAGAAG
CCCATGTGAGCGCATGTGTCTGCAATGGGCTTAGCTCTTATTTTCGTGTCTCAGCATCTGGCTGGTAAGCGAGATGGAT

>HCWGTA125 Ajellomyces capsulatus transcribed region, HISTO_AL.Contig317:302008..302837 (+).
GTGGAAAGCAGCGGCAAAGGTGCCGGGTTTCGCATTCAAAACGGACTTTGAGTTGACCGTGAGCGGGACAGCAGATCGAG
AAGAGTACATGGCTTGGCTAATTTTCCCAGGGGAGAGAGAGGAATAGGAGGATCGAGGAAAGGTTAAGGTCGGAGAAAGG
AGCTGTGAGTATTTCTATCGCATCGTCGTGAAGGGTCGGTTATTTTGGTTGTTTCGATGTTGACAGGTTTATTATCGGTT
GATAAAGAAGGTTAAGGGGGGAGGGGGGAATAGGTGGTTTCAAGCGTGCTGGTTATTTCCTCGTGATTTCTCCTCCTTTT
TTTTTCCCCTTTCTCTGGTTGTATGAAGTTTATTTGCCGTCCCTCTCAGTTTCGATTGGGGGAATGGTTCGAGGGCAATC
GAAGGTCGGACAGTGGTTCGCAGATAGAATGGTATTACCAGTCACAGAACGCACTACTGCGAACACAGACAGGAGGCACG
AGTAGAACCACCCACGCCAGGCGATTAAATGGTCCAACCAGGACAGAGAGAGAGAGAGAGAGAGAGCGAACGGGGTGGAG
AAAAAAGAACACTAAGGAAGAGGCGAAAACACCGAAAAATGGAAGAGGGTTGGTTTGAAAGACAAGGTTGGAGTTTGGGC
CGGGAGGAAGAGCAATAGTAAAGGGAATGAATGGTCCTTCGAGCCCTCGTTATATTCGACAGAACTGTACGACGGATGGG
CAGCGAAAAGGAGTGGGGTTGAAAGAGGAGTCAGCGTGGGTCGAGCGAGAAAGGGAGCAAGGCGACGGATGGGGACGACA
GAATCCAGGGCCGAAGAAGAAACACACGAA

>HCWGTA126 Ajellomyces capsulatus transcribed region, HISTO_AL.Contig317:315786..316681 (-).
CTTGTGTGACGCAGGGGTTGGTTGCGGGTTTGTTCTTGGAGAGGGAAGGGGAGGAGCTGATTTTTGATGGTTATGGTGAT
GTGGTGATGATAGTTATAGCCATTGTTAGTTATAGTTAACTAAAGATTGTGACTATTAATAATATTGCCTGGGGTGGGTA
TAAGTCGGGTATGTGTCCCCCCCTGATTGAAATAATAGATGAGATTTTTCTTTTTCTTTTCTTTTTTTTTTTTTTTTTTT
TTTTTTTTGAAGTGGGCAAAGGAGATCGAATTCGGTATTTTTGTGGCAACTGCAGAGGAGATGGCGGGGCAGATGAGAGA
ATGAGGGTTGTCCTGCACAGAGGACATGCGCAGGAGATGAACGCGAAGATCGGGGCCGTCGTTCATCTTGATTTTCCAAT
GAGATTTTGTCAAATACGGCTCGCGATGTGGGTCTTTCTTTTGATCACAATAACTTGCTGGTGTGCGTCGGGATTGATGT
GATGACCGCCCAATGGGGCAGTAATTAATTAATGTGAACTATTTCACGGTGAATAGTAAGAAGCGCATCCAAGATTCTAG
ATCTCCCATTTTTCCTCAACCGTTTTGCTTTTCCTCATATTTTATTTTACCTTTACTCCGTAGTTACCTCGCCAAATCCT
CATGTCATGTAAAATCCAACTATCACATTCTTCTTGGAAGGCCGTCATTCAATCGCCAGGGTCAAGAAACAAAGGGAAAG
AAGGGAAAAAAAATAATTTTCTTTTCTTTTTTCTTTTCTACTTTTTTTTTTTTTTTTTTTTTTGGGGGGGGGGGGGGGGG
GAAATAAACAATCAATCCCCCCAGAACACCGAAGAATCGATCTCATCAAGCCGCACACCCCTCCAACGCACCCCTCCAGC
CCACCAGTCCAGCCTC

>HCWGTA127 Ajellomyces capsulatus transcribed region, HISTO_AL.Contig317:473366..473677 (-).
ACAGATCTCACGAAACAAACTACTCCCTGCGACGACAAAGTTTTTTTTTCTTTTTCGAACCAATCTCTTGTGACCATACG
ATAGTTACCAAAGACGGAAGGAATTGATTTACCCTAAGATCTGCCTCACTGGACAATATATTCATTCCAACTCCGTCCGT
GATCCTGGATCCCCGCCCCAGATCCCTCCTCCCCCAACATAAACTCCCGAAAACCACTGCTGTTAGGAAGGAATATCAAT
TGTATCGGAGGAGGGCCTACACCACAGGCTATCGCAACCCCGTCTATTGGATATTTCAACAAGTGATCGAAT

>HCWGTA128 Ajellomyces capsulatus transcribed region, HISTO_LF.Contig359:129070..129354 (+).
CCGTTTATTCCCCTCCGTGCCCGAGAAATTATTGGCTTGTCGATATTTGTGATTCTGGAAAAGGATAACTAACTCGAAGA
CTGGACGGCTCCTGGCTCTGGGTGACTCGTCTCCTCTCGTCTTTGTCGTGTGCTCGCGTTGCGATTCTCCACATGCGGGA
TTTTTCCTTTTGTTGCCCCGGTGTGTCGCCTCAGCAGAGGTTGTTCTTGTTCGACGGACTGAGCAGAGGACGCATATGCC
GTGTACTGCGGAGGTATGGGTATAGGTAAAGGTATAGGTAAAGGT

>HCWGTA129 Ajellomyces capsulatus transcribed region, HISTO_LF.Contig359:592597..593816 (+).
ATTGAACGCGACCAAGCGATCCGGGCAAACCGGGACTCCATCATGGCGGGCTGTGTACAAATCGAAACTCTTTCCGATTG
AGATGCTCAAGGGAGCGCAGAGTCCCGCAGCAAAGAAGATCGATCCGAGAACTGATAGGGAAAGCTCTGTTGTTGCGGGT
TGCGGGTTGCGGAAGTGCAGCGGAAGTGGCCTGATCGTGATCGTGATACTGATCCATGGCTCGCAGTGGCCCAGAGGTAT
TTATACGGCAAGAAAGATATCCAGGATAGGAAAATAATAGTAACCAAGTGAATCAGTAAAACACGCCCCCGGGAAACGTC
AAACGGCATGGACAGGGAAGACTTTGCAATTGATCCACGTCCATTGGCTCCGTTGGCCAGGCAGGTGGAACCACGATCAC
ACCACCTGGACAGGCCCGGGACCAGGCCCGGGACCAGGCCCCCCCGATGTCCATGCTGATGACGCTGATGAATTTGTGAT
GGATCTGACGATAGCGAAGATGATAGGGACGATAGGGACGATAGGGACGAGAGGGATGAGGATGCCCACTGCCTCGCTCG
GGGAATGCCGGAGGAGTGCTCCATCGCGGGGGGATATAACGAAAGATATAACGGCCTAGCACAGCTGAGACCCGGAATAA
GCAGAGACTGGGCGTGTTTGTGGACTCGGTGGAGCAGGCTACGGGCAGGCTATGGGCAGGCTATTCCGCATATTTATCAA
ACCAAGCACGCACAATCGCGTGAGGGGGCTCGGGAAGGGCGGCACGGCGGATCGACGAATCGGATGGCGGCAGTGACACA
CCGGCGTCATCTGGCGCGTGCGCAGCCAACGGGGAAGGAAGCAGCGGCTGGAACTGCCGGCGTCCAGACCGTCCAGAACG
TGCCGACGCGCCAATTCGCCAATTCGCCAATTCGCCCGGCAAGGGAGTACCCGGTGGCCGTCGAATGAGCTGCGGAGGGT
GACAGCGTGTGGGAAATTGGCGGGGGATTGGGGGATTGGGGGATTGGGGGAATGGGTGGAATGGGTGGAATCGGGGAGCC
AGCCATTGGCAGCCATTGGTCAGCCATTGGTCAGCCATTGGCCAGTGTTGCGTCACTGGGCTGCCGTTATTAGATGGAAG
GGGTTTGCCTGAGGTGGATGAGACGACGTCAGCAGCAGCAGCAGCATTGCAACAGAACAAGGGAAGGGAAAGAGCGTCCC
CCGTCAAGCCCGGGGGTTTC

>HCWGTA130 Ajellomyces capsulatus transcribed region, HISTO_LF.Contig359:682249..682551 (+).
AACAGGAGTTGTTGTATAAAGGATGGTTTGAGCTGTTGGCAGAGGAGGAAGAGAAGAAGAAGAAGAAGTTGGAGTTTACC
ATCAAAATGGATTATCACGTCGTTAGTTAGCTGTTTGTACAGTGGAGGTGTGTTCCTGATTATTTTTTATATTGATTGAG
TTGTCTTGGTGCGCACTTGTGGAATCGCTGCCCCTGAAAATAGCGTTTGCTGTGCCAAAGACCAAAGACCCAAGGCCCAC
TCAGCTTCTCCTCGCCGGCCAAACCATCGCCATCCAGGAAAATATCACCATCTGCGGCTATCA

>HCWGTA131 Ajellomyces capsulatus transcribed region, HISTO_GI.Contig363:182475..183304 (+).
CTAATAATAGCGCGCGCCGTCCCTGCTTGGCCGCACGCCACAAGCCTCGGTCCACGAAGCTTGGTTGAATTGCGTCCCCG
GCTTCAAAGCTTATTAGCTGCCCCCAGGGAAGTAACTTATTATTAGGAGTTATACTTTGCTGGAAGCAGCAAAGTGGGAA
AAGCTTTCGGCCTCATAACACCAATCAATGTTTTTATCTTTTTTTTCTTTCTTCATATGGGATAACGGCCCTGGGTAGAT
ACGAGTTTCAAGAATGACTGGTTGAAGACGATTGGGGTTGGAGAGGGAGGGTTTGATCTTATCTATGATTACTCCGTATA
CGGTAAGCTTGTCTTGTTGCGATGATCTGCTGGCGCCATTTTTTAGGAGGTTATGTTTACTACAAGTACATGCTAGGACA
CCGGAAGTTTGGATTTGATACAAAACCCTGTCTAACATATTGGAAATGATATTGTCCCCATTGTACATGTCCATGTACTT
TAGTTCTTCTGCGCATTGAATCTGCTTCTTTACCCACAATAGGCCGCCTGAATGATCCAATTACTAGCACCATCACCCGC
AAAGGACTCAACCACAGGTGGTCCTCCATTTGCATCTCCTCCCGCAGCTTACATGGAACATCTCAGCCATTCAGGGGAGG
GATCCGCTGAAAGAAATGAGCCCTAATGGACTAGAACGCGTCGCCCATTGGCAACCAGAGAGGACACATGAAGTTGGTAA
AGATGATAACAGGAATGTCCAGGACTGGGTAGCAATTTGGCATCACCGCAGTTGATTCTGAAAAGGGACGGGTGGAGGTT
GAGAAAATATCATCATTCATTTAATGACGA

>HCWGTA132 Ajellomyces capsulatus transcribed region, HISTO_GI.Contig363:199105..199833 (+).
ACCTCCAGCTGCCCTGACGCTCATCATCATTATGTTAGGAATGAACTACGACTAAACAAATAGTCCCCAAGAAAAATCAC
CTCTTGTTCTACTAACTTGTTAGGTAACCTAATTATTCGAGCTATTTCATCCCCTGATTTCTAAATCATGGGGACAAAGC
AAAATTGCCGGACCAGAGGTTACCTACCCTAACATTTGTTAAGAAGCTTGTTATGGGTCATACATAGCATTGAAATAATG
CTGACTCTGATGCCTGGGGGTTTTCTGACAAATTGGCCCCTGCGGGCCGTTCTTCATGCACGTCCTCCATTTCCATCAAG
TCCCGGTGGCCAGCCCTACCGTATTGCGGAGGTATCCCCATTTAGCCAGGCCTCACAGTTTCTTCCTTTAGACGATCATG
GAATCCCATGGGGCCCCTGCTACCCTTCTCTGAAGAATTCAACTAGCAGCTTACTATGTACTCCATGATCACCGTGGAGT
CAATCAATCTGGAAGAATCGCGTGACCAGAATCGGAAATTATATGGGAACACCTACCGACAAATGCCGGAACCAAGTCAC
CCTTTTGCCATACCTGTCCTCTACCTAGGCATATCGCAATCAGATCCGGATTGTCTCCCACTTCACTCACCAGCGATTCT
TAATTATTAATCACATTTATCGACTGGTCCGAAAGTTTCTAAGTTCAGCTTGCTGATGACCGCTCCTAAATTCAAAGCTA
TGGAATCGC

>HCWGTA133 Ajellomyces capsulatus transcribed region, HISTO_GI.Contig363:210647..210998 (+).
GCGCATATTTCTGCTGCTGCATAACTGTTTCAAAGGGAAACCCAACACCTGTCAACGCGCGAACGGGAAAATCAGTTTGT
TAGACTTCCAAGACATTTGTCCCGGATCTGCGCATTGTTGCGAGAACTTTTACCCAATGATATTCCAATCCCTATAATGG
CAACAATAGTAAAAAAAATAAAAAAAATAAAAAATAAAAAATCCACATGCACCGCAATCTGTCGATCTAATTGTGGGGCC
CCACTTCGTTGGAACCCTTCGACGTTCATGTTCTTACACAGTATGCTTTTTGGCTGAGCCTGTGCGTGCCACCTCGATGT
TATGTTGGGTGTGTGCGAAGAAATGTATGTAC

>HCWGTA134 Ajellomyces capsulatus transcribed region, HISTO_GI.Contig363:214375..215120 (+).
TTTCTCATCCGGGGAATATCTTCCTTGCTTCCTACCTTCCTTCCTTGCCACGCAGGAATTTCTCCGCATCAAAATCAACT
TGAACATATCCGGCGGAAGAAACCTGGAAAAAAAAAAAAAAAAAAAAAAAAAAAGGGAAAAGGAAAACAAGGTTCTTCCA
TCTTCCCGCCACGAAGTAAATTGCATCAAAGAATCAAGATATAATAAATCAAAACTCCTACTGAGAAACGAATAAAAAAA
AAAAAGAAAAAAAGGGGGGGGCTATGCCCGGGAATTTATTAAACCTCCACTCCGCTCCCCCCTTGTTTCCCCCTGTTTCC
CCCCCGTTTCCCCCGGGGGCCCCCCAGAGATTTTCCCCTTTCTGCACCGAGTGCTCCGTCGGAGAAGCTAGCTGTCATAC
GTCGTTACGTAGGGCTGGCCAGTTAAAGTTTGCATTTTGCTTGGAGGTGGAGGATTCATGGGGCCGTTTTCTTCTTTGAC
GTGTCTGAGCTCTCTCGACTACCTAGGTACTACCTCATTGCTCTGCCGAGACAAGTTACTAATACTAGTGCGGGTTACTT
GTAATATTATGGAAAAAGGCGGGCAGGCATTCCAAGCGTGAAGAAATGACGGGAGGGTGGGAAAGAAATCATCTGAGTTT
CGACTCAAGCTCGAGAGAGATAGAACCTTGGGTCTCTTTTCGTCTGGGAACTGGGCGGAGCCCCACGGAACGGGAACATT
TTTAGAAATTCGTCGGGGTATCCTGG

>HCWGTA135 Ajellomyces capsulatus transcribed region, HISTO_GI.Contig363:90124..90882 (-).
CCGCTCCCCGCGCCATCAACTATATACTTAACCTAAGGTTGGCTCCGTGTGCCTCCTACGATAAGTGGTCAATCTCCGAC
CAGTAACAAGCTTGCTGCAATGCATCGGTTCAAAGACCGGACAGAATCACTAACAAAACGACTAGAATTCATGTCCAAAG
ATCAACAAGCAACAAAGCCCTCAGCAGGAGACAACGGAAGTCCTTGCTTAGAATCATTACAATTTCACCATCCTCCTCCA
TCCAACATACGCGATTCAACGCTAATTATCTATTTAACTACATCACTCTATCAAACTTCAAGGTCTACCCATCGGTGAAT
TTCAGTCAATCCTTCGACTATCAATTAAAACCTCCTGCCAGAAGCTGTTCTAAGCCAAGGGTCGGAGCCAGAAGAGAAGA
GCCAAACCTTTGCTAGAGCCAGACCTTGTGAGGTGGGAGAAAGGAACAAACAAGAATTTTCAGTGTTTTTAGGCTACAAG
AGCAGGATATTGTGGAGGAATTGAGGGGGAAAGGAGCAGAGAATAATGCTCAAATGAGAGTTGATTAGAAGAGACAGAGT
TGAATTGCAGGGAATATACGAAGTTATATAAATGGGAGAATTTCAATGGAATTACTGGGCAGGATTAATATGTAATATTC
ATGGAGCCATAGATATGCTCCAGGTGCTTGTGGTCAGGCTGTTGGTAGGCCTCTAGTAGACCAGATATTAGCTCGCCATG
TAAATAGTTGCATACAATCAATCAACTTTCAATTTAGGT

>HCWGTA136 Ajellomyces capsulatus transcribed region, HISTO_GI.Contig363:210951..211537 (-).
TGACAATGATCAATTTACGCCCAGTACTAACTACTAGTTACTTACTCATTTTGTTATCTGTGATGTGTGTGGTGGCACAA
GAAACAATGCGCGCAGAATTATTTTCTTCTTTTTTCTTCTTCTTCTTCTTTTTTTTTTTTTTTTTTTTTTTTTGCGTTCT
CGGCAGATACTTAAATTTGTGGTGTCTCCAGATCAGTTTTCAGCAACATTCATCCAGACAATATTCTCGCCGGCCTCTCA
GCTTTTCTGTTCCCAATGCTTCGTATCTCTCCCGTCTCTGTCTCACAAGGAAGAAGAAGAGAGGTCGAATAGGATAAAAT
AAAATAGTATGGACCCAAAAAAAAGAAAAGGAAAAATAACAAGAATCAGAGGGTTTTACGATGTTTCTGGCAAGAGGTGG
GTAACACACAATGCAACATTTCAACATCACATGGCAAATCATCCTCTCACATCCAACATCCATTTCCTGCCTTTATCGAG
AGCCACGTTTTTGTAACCCCTTTTCCCCGCTGCCCCACCAAGGCTATGCTATGCGTACAGTACATACATTTCTTCGCACA
CACCCAACATAACATCGAGGTGGCACG

>HCWGTA137 Ajellomyces capsulatus transcribed region, HISTO_GY.Contig460:158425..158832 (+).
CCGAAGCTAAGCCCGAGCACAAGAACATCGGTTGCATCATGGCGGGAACTCAATTCGATGGAAGCTTCGCGAAGCTTCCA
TCCACTACTTCGGTGGTCCACAGGAGCTGGGGTTTGAGGATACTTCGTTAATTCCCTCTTTTGGCTGTTAACCGTGGAAT
TCTTATTGATATTTGTATGTATGCATGTAACAATGGAGAATATTCACTTGATCCAGTTGATAAACCGCTGTCCAACGCTT
TGTTGTTTCTGTTGTTTCTGTTGTTTCTTGTTGTTTCTGGCCAAAGCTTTAGTGGGGTGATCCAGCCCTAATCGGAAGCC
CTAATTGGCCCGATTTGGAGGTCCCACGATATGCTTTATCTACGCCGTAGTACCCGCTGTGATTTTAATGATACTATATT
GTCACCTT

>HCWGTA138 Ajellomyces capsulatus transcribed region, HISTO_GY.Contig460:234102..235394 (+).
GAAGAACATGCGCGAGCGAAGGGCATCTGCTTCAACACAATGTGTTATTGGTTTTCTTTTGTCAAGCTTATCGTTGTGTG
CGATTCATTATGGTATCAGGCCATACCATACAGATTGTTCGTACCCTGAGTATCGCTTCATCACTTCGACTTTAGAAGGG
TCCCCTGATGCTCTTCGGGACGTACCGTGACTCCAAATACTTCATCTCATCGGCCGTCAACCTCATCTCCCGCACGGCGC
AGGCATCGTCAAGTCTTTCAGCCTTGGCCATGCCGACTATGGAATCACACCGTTTGCCCCTTACCCACGCTAGCGCAGCC
TGACTCACCTCCCATCCCTTCCTCTCGACCACCTCTTCAGCCCGTTCGATGATAGTTTGGCCCGCCTCTGTAAGCCAGCC
AACCATAGCAAGAGTTTGTTTTGACCTGCCGGATTCGACTTGTGTTGGTTTTTATAATAGACCGGAAAACAAAGACCCAT
ATGGGATTAGCCCGAACCTAGTCTCTTTACAAAACCTGATCATCTCTCTCTCCTCCTAACACAGAGGTTGTACGAATTCT
GCACGCTTACGAATTTCGTCTAACCGTTCTTCTCGGCAATGAATTGCATGCGGACGAATTGGTACGTCCACATGGAACTT
CCGCCAATGTAGCGGACCTTCCCAGCTTGAACGAGGTCATGAATTGCCTTCATGGTCTCTTTGGGTGGGGCGGAGGGGTC
TTATCTATGAATTTGGAAGAGGTCAATATAGGTGATTCCAAGACGCCGGAGAGAGCAGTCAACGGCATGGAAAATAGCCG
TCTGCGACAAACCTGTGCAACCCTCAGGAGTTAAGACAAGAAGGATAAAAATACATCTAAGGAAATGGTGGGAGGAACAA
GACAGTTTTTCTGAGCTTACCTCCTAGGTTAACATCATCCTTGTTTTATTGCTTTCCCAATAATCTCCTCGCTTATGCCA
CTGGAATAGACGTTGGGGGTGTCCCAGGTGGAGACCCCTATTGGTTTTCTCAGTCATGGAAGCCTTCAATGTCCTTTCTT
GGCTACTTTTCTTACCTCTATCCCATCCTGCTTTGGAACACCTCCAGCCCTTCCTCTTCCTCCACGACCCAATCCTGCCA
TTCCCTATGACCAATGCTCATGCCACCAAGGATGGGAGAAGAAACCCGAAGCCCGGAACTCCCTAACTGGACATATCCGA
CTTTGGTGTAACAGCACGTCCATCTTATCTCCAGGATAGCCCGGACCTAGAAGAGCGCGCAGCCGACCACTTAGACAAGT
CTTGAGTATTTCC

>HCWGTA139 Ajellomyces capsulatus transcribed region, HISTO_GY.Contig460:257518..258453 (+).
CACCCTCTACCACTATTTGAAACCGCTTTACAAGTCTCTCAGCCCCTCGATTCAAGCGGGCGTGCCTAATGTTCTCTAAG
AAACTACCTTCTTACAGTCTACAGAATACCATCTTTGACCGACGAATATCAAAAACTAGTACCCCCAGCCCAATTGATGA
CGAGACGAACAGCCTTTCGAGGATGCTTTGTTTGTGGTGCCTGATGATATGGTTCCGTGGTCATAGCACAGATCTAGAAC
TCTCTGCTCAGATCTCGAAAGTTGTGGCAGTTTGATCTCAACCTTCTCCCATCAGAGCCACTTTCATCTCGAGATGAAGG
ATGTCCATATTTACCTGTACCCACAGTCTCAGGTCCTTTCAACAAAATATATCTGATCTGAAGGAGGCCTGAAGGGGCAG
ATCATCCTAATATTATATTCAAGTCTTCTCAGATCGCGAGTGGGATACGGAAAAAAAAAAGGGTGCGTTTGTCTTGGAAT
TTAACTAAATAACTGTGTTCGCGGCCCCCTTCCACCACTTGCTTTTGCTGAGGCTTGTTTTTTAATTAATTTTCGTGCGG
CAAGCTCGAAAGAAGAGTTTTCAGTGCCTCTCCAAGATCCTCACTTCTTGAATAAGAGTACTTCTATCCGAGCGGCCATC
TTTGATCTAGTTATGTAGCCTCCAACCAGTTTTTTCCGAGAATTTCTAATCGACGGGTTTCTCGAGAAATGCACTACTGC
TTCGTTTGTCGCTGCCAGAGGGAGGTTTTATAAATTCGGACAGGAATACATTCATACCCTTAAGCCATTGTCCCCGTACT
TTTTGTTGAAAATAGCGTGGATAGAATCAAGTGAGTGTGCAAGCTACTAAAAAAAAAACGGCAGTCAGCAGCACCCAGAA
CAGGATGGACACATTAGGGAGTTTCAATGTTCTTCTTCCGATCAACTGCTTGCACC

>HCWGTA140 Ajellomyces capsulatus transcribed region, HISTO_GY.Contig460:309864..310925 (+).
CCCAGAGAGTGTGGGTAGATATAAGCAGTCGGTAGACAAACGGCCAAAAGACGGAAAGCTAAGAATGAAACAGAGGCGTA
TAGAGTGACTCGTTTCCGTTCCCCCGTTCTCGGCTCAAATCATACTTTTGAGCTAAATGAAAAGACATCTGGAAATGCCC
AACCACCTTCCCATTCCCACCTTGATCCGCCCATGTGGCCCTTTAAGCTGACCATAACGCGGCCTCAAATTGTTCGGTTT
GTATGACTCCAAACTCCTCGTTCCAGCTGGTGACAATGGTGAGGTAGAGCGCGGGGCCCATCGCCAAGTAAGCGACTCTC
TGTCCTCTCCCTCGGCGCCCTTGCCCTGCCTTTGCATTCCCATCCATATTTCCACTCGTTTCCGGCTTCTAGGGTTGCAC
TCCGTTTGTATCAGCAGCCCACCGGATGAGACAGGGGTTCGCAGCCCAGCCGCGGTTGGTTGCAGTACCGCGATAGCCGT
GTTGTTTCAGAGATCGACACTAGCAAGTGCTTGGCGATGCGGCTTGACGATGCGGCTTGACGATGCGGCGAGGCAACATG
CGGCGCCCCTTGGTTTGTCCAGGGCGGCAGAGGAAATAGATCCGCGCTCTTCCGGCCTGGCATGCTCTCAGGCGGTGGCT
GATGATTGGATGAGTCAATGACGTGACGAAGCTGGACGCTGGCAATGAATGAGAAGCAATCCATTGTTACTTATGGAGGA
GAGGGCCAAGCATCGACTCGTGCAGCGGGTGTTGCCAACCGGCTCCGGGAGGATTTCGATTCATGTCAAGCAAACAAACC
GTCGCAAAATGGTGTTGATACGCTGTGTGCATATGGTAGTATGGAGATATCGTACGGTACCTGGGTTCATCGTACTCTTA
TGAAAATAAAAAATAAAAGAGAAAATTAAAAAAGAAGGATACTCTCTTCAACACAGCATAGATATAGGTATTACCTCAGG
AAGACACTTATCTCTTTCCTCAGTACTATCGACTTTGTAAATAACTCAATAAAATGAAAATAAATTAGCATCTACAGAGT
GGCTAGGGCACTGTGCGGGCGG

>HCWGTA141 Ajellomyces capsulatus transcribed region, HISTO_GY.Contig460:411393..412046 (+).
AGTCAGATGAGAATGGTTTTCTCTGCGTCTAGATATTATCCCATTCGCCCTTTCACAGAGCGCCAAACAGTTGACTTTAG
ATATCGATTATTCGACCCACAGCTTCTGATAAGCAAATCCCTGATGGCGCTACTTGATACCTATCTTGAAGCCTACCTTA
ATGCATGTTTGCATGGATTTTCAAAGACAAACAACGCACATCTCATTCTCTTGCTCCCCGACGTTTCCGGGGATACCGTC
ACCTGTACCGTCCATTCACTCCAGCCCTTACGTCCCCCTCCCCTCTCCGATGTGAATAACACATCTACCGAGACCCAATG
GACTTCCTCGAAGAGAATCTCGCTTAAGGCTAGCGTCGTCAGTGCCCCAGGAAAGGGATATAAAAACCCCTTTCCGGCCC
GCTCCCCCTTTTTTTCTTCTTCTCCTTTTCTCTCTTTTTCGCCCTGTGGACAGACTGCCTTCTGGCAGCCTGGCTCAGTT
TCGCTAGGTACCTACATCGTAGGTAGCTAACGCAACAACCACTTTCTTAGCTTTCTAGTCTTCCTTTTCTTCATCTTCTA
AGTAAGTAAGTACTTGTGACAAGTATTTACACGTTTTCTGTGTGTATCCCATTTCATCCCATCCCCTCCTCTTGTTTATT
CGCCTTGCTTCCTC

>HCWGTA142 Ajellomyces capsulatus transcribed region, HISTO_GY.Contig460:98262..99214 (-).
GGGCCTTTATTCGATGAAAAAATTTGATGCGTGTATGGCAGATGACCTCCAGGATTTCCAGTTACATGCCGAGTACCCGT
TCTGGCCCCCAATTTTCGCTGTGAATGGGCTTTGTGGGTTGAAAATTTAGTACGCTATTCGCGGCATAATTTCAATGTAT
GGGTGGTGATTGCGAGGAATCGAAATCCCAAACTGGCAGGTAACTACAACGGCTGCCCCTCGGTATCTTTTTTGGATACG
GGAGGATGATGCAATAGTATGTTCATTAATATGGTTTTTTACAAGGTTGGTAATGCAAACCCTGAAACGCAGGAACGCTA
AGGATGAAGTGAATACGGGAAATGACATTAGTTGCCGCCATATTTGTCCGATTATCACCAACCGAGCCAGACTTTAAATA
ACTTCTCCCGACTCACTTATCCTCAGCGGATCATTTTCTCCCACATGATGACTATTGGCCTCGACTACGTAAATTTTACG
GTTGAACGGATGGCCATTCCAAGGGATATTTCCTGGATAATGTGAGGCCTTTGTTCCAACTGCATGCTAACGGAAAGCAA
CTTGCAATTAAAACAAGCGAGGTATGGCAAATCCCGATACCCGGCTGCCTACGTGGTGACTTGCCAAGCCTCCTCGTGAT
GGAGTGACTAACTTGTGATTTCTTTGTGCGTAAGGCCCAGGGAATGCTGCAGCCAATATCATGAGAGAAAGCAAAGAGAA
ACCAAACCGAAGGCGGAAGAGAAGCACAACTTCTCGTCCTGGAATATATTTCTTTGTTGGAAAGAGCACATTTATGCATC
CTTTCCTCCATTTCCCAATCTTTCTGGATTTTCATCACCAATGGCAATTGCCTATGTTGCGGCAGAATGCCCTATGAACT
CGGATCAAATTGGTATGCCATGAGAGCCTTTGGGATCTCCTTGTTTCATAAAACAGCTCCTCGTACTTTGTGT

>HCWGTA143 Ajellomyces capsulatus transcribed region, HISTO_GY.Contig460:356084..356764 (-).
GGAGAGACTAGGACACTAGGGCAGGTCGGGGGCCAGGTAGTGCGCCCTTAAGTGCGCCCTTAGCTCCGCGACGGGTCGAC
GACGCAGTCCAGTCAAGGTGCTGGATGACAGCAGCGAGAAGCTGACGAGCAGGCAAGCGACGACGACGACGACGACGACG
ACGACGGCGGCGGCGAGAGGGTTAATTATAGTCTTATAGTCGCATTGATCTTGAAGAACAAGCGGACTACGGAGCACGGA
GTGCGCTTATCTGCTCTCTCTCTCTCGCTCTCTCTCTCTCATTCATACTCACGCACGCACATATACAATCACACTCCCAA
CCAGGCTGTATTATAATGTCATACTGATTTCTACTGATTCGACAACTGCGTATAGGTATCGTACAGCCCATACAGAGTTA
CTTACATACATACATACATACATACATACATACATACATACATACGCAATTACATGCTCAAGTTGGCCGTATTAAGTTAC
ATGGATTCCAGTGGGCGTGCTGGAGGTCCAGCCCCCCAAAGAGAATGGAGTTAGGAATTACAGAAAATCAATCATCGAAA
AAGCGCCGCAACCAAACCGCAGGATGCAAAAGCTTTGGCAAAACCTTACACTGAAATCAATTGTCGCTCTCCCGCCCGAG
ATTTTCTTGCTGGCCCACCAGCCAGCGCCTATCTCTCTATC

>HCWGTA144 Ajellomyces capsulatus transcribed region, HISTO_GY.Contig460:643750..644778 (-).
ATCTGCCCTCTTCCACTATACCTCTGTTGGCGTAGTGCGGTAATCGACTAGTTTCTTGCTAGCGTCACGCTCGCCACACG
CCATCAAAGGATGGGAAGATCAGGTTCAAGGAGAGGGCATCGGAAGCCAAGGTGAAAATGATCATATGGTGGCGTGTGAT
GATAGCTGACTATCTTCTTTTCTTTGTGAGCGAAGAGCTAGGGGAAAAAGGTTGCGACATTTTCCTGCTCACTTCTTGCA
TCATCGCCATCGCCATCGTCATCATCCATTCATCCATTCATTGGGCTTTTCCCTGTTCCAGCAGCCAGCATAGCTGTAGC
TCTCTAGCTAACTTGATACCCTGATACCCTGATACCCTGAGATACCCACAGCTACAGCTACATGTATGTGCAGTACATGC
ACAGTACCTTGCGGACAGTGGGATGCAGGTTGCTTTGACGACGAGGACCTTCCCTGGATGGACGGGTCCTTTGATTTCTA
TCTCCGTCCCATCTTCTCTACTGCGTACACCTCAAACAAAATCTACGACTGTTAGTTACCCAATCCCAAAAGCAGCAACA
TACTTCTCGCTGCAGCTTTCATGACCAGTACGCGTTCCGTCCCCATCGTGGGTGTATCATCATGCTTTGAATAATAATAA
ATAATTCAAACTACCTATGCGGGATGCACATGCGCATTCCAAATTCCGCCCGCTCCCGTCCTCGCATTCTTCATCCAATT
GACTCCTCCTACCTGTCTTGTTAACCGTCTTCTCTTCCCAGACGGCGCATTCGTTCTTTCAATGCCGTGGTATGTCTTGG
AGCGGGTCGTTTCCAAGTAAAGCAATGCTAGAAACAAAAAAAAAAAATAAAAAATAAAAATAAAAATAAAAACCAAAATG
AAAAGAAAAATCCTCCGAGCCAAGTTGTTTCGACAAGACTCACCGAAGAAGAGCTAGTTTCTTTTTCCTTTTTATGCATT
CCTCCCTCACTAAACTTTTGACTCCGACAGCTCCCCCGCCAAGTCCCTTGGTCAAGAGGCTTTTACCTG

>HCWGTA145 Ajellomyces capsulatus transcribed region, HISTO_GY.Contig460:723585..725800 (-).
GGTCTCCGCCGCCCCCCAAGGCAGAAGAAATAACTAATAACTACGCACTACGCACTACGCACTACGCAAGGACGAGCGAA
GGCGACCAGCGGATGGGCTGCGTGAGGTGCTTGAGGCCTGACCAGTGACCAGTGACCAGTGACCGGGCGAGTGACCACTG
ACACCGCAGCAGGACGAAGAGCAGCAGGCAAACCAACCAACCAGGGCTGCGAATTGGCCTCTGCGAGGGAGTTCGGGGAT
GTGCCAGCCGCCCAATGGCAGAGGCTGCAGCGGATCTGGGCGGCGGCTGATTTGTCAGACCTGGTGTGACTGGTGACTGA
CTTGGATGGCGGCGTCCACGGGTCGTGTGCGGATGGGAGTGGCAAGGGGGGGCTGTTTGGCTGTTTGGCTGTTTGGCTGG
TTGGCTGGTTGTGAGCTGGTGACTTGGGCTGACTGGGCTGACTGGGGCTGGTGACTCCCCCCTCCCTGGGCTGGGCTGCT
GGTGTTGGTGTGGTGGGAAAAACTATTATTAATAATGAATGAACTCTCCGGACGGAGTTCTCGCTGTGTCGTTTGGCCTT
TCCAGGGTTCCGAAAACCCAAAGGCGGAGTTAGGCTGCCAAATCTATCCGACCAGACGGTAGCAGTAGCCAATGTGCGCA
CGGCGGTGGTGATGTAATAAATAATATATCCGTACTCCGTAGTATGAACCCAGTTAACGAACCTTCAGTTGACGAGTTAT
GTTGACAATGTGCACGGAGTTCCGCAGTTTCGAAGTCTCGTCAAGTACGGAGTACCTAAAAATGGAGCCTGGAGGATCGA
CGAGGCTGTGGGGTTTTGCCTAGCCTGCAATCCAGGGGAGGGGGGGGATTACTACTGATGCTAATAATAATGGTAAAATT
TCTCGATGGATGTTGGTGCGATGATTCAAGGAGGAAATACAAGGGAATGCACAGACACAGCAGGTAATTTGAAGGGGTGA
GTGTTCGAGTTAGTAACTATGTAAACGAAGCCGCGGGCCAGGATCGGATCCTAGGAAGCATGTGGCCAAGCAGTGAATGC
TGCCGACGAGGAGGATTTCCGAAGGAATTGATTGATGCTCAACTCTTCTTGTCCGTAGATTATATTATTATTGATTGATC
CTTATTACCCTTCGTTTGATTCAGGCTAGAGCTGTTTGTTGCTTTGCTGCTTTGTTGCTTTGTTGTTGTCTTGTGGGCGG
GGGCCAGCCAAGGGGGACAAAAAAAGAAAAAGGCGCACGGGAAGTAAATTATTGTTCTTTGACGGAGGGCAGTCACTTTG
ACTATCTTGACTGGTTATATCGCTGCCTGGTTGATGACTCGGAGTGATTCATTCATCCATTGTTCGTCGGTTTCAGGTTT
TTGGCTTTCACTTTCATCGATGTCGCTGTTTGAGCTGTTTGAGCTGTTTGCTGTGGACAAAGGTCCCTGCTGCTGTCCCT
GCTGCTACGGAATGAAGAAATAAATGACTGATGGGACAAAGTTGGATCCGGTTTGAGAATCAGCAGGGCAAAACGGTCGA
GGAGCCAGGATTGCCCGAATTGATCGCGGGCGCGAAGTATAAATAGATCTAAGTTTGGGATCTTCCAACTCTAATCGGTG
GGTGATGTCTTATTGTGTTGCCTCCCCAGGTGCTCTCTGTACATGTATGTACTGTACATGTACATGTACATAGCAGTTAA
GCAGTTAACCATCAACAGTACGGGGTAGCGTGATTCTTCTCTTGTCTTCCCCCTCGTCCATCTCTCGCCCAGGTTCCCGT
GGATGGTCACACATCGCAACTGATCACAGACACCAGGTCACTCGCCCAGTCCTCGCTCCACGCTGCGCATCTCGGTCCGT
CAGCTGCTGTGGTCAAGCGAACCCGCTTCTGGCCCAATTGACTTCGCCCATTGGCCACCCACACCTCCTCCTTTCCCTCC
TAACCTACCTTGATCAATCAATAATCTTCATGAACAAATAAATACATTTCAACAACAACAACAACAACAACAACAACAAC
AACAACAAACCCACGACGCTGTTGCAAGATGAATCTAGCTGTGGGGAAATTCTTGTTTCTTGTCCGCTGTTGCCAATTGC
ACGCGTTCTGCGGCAATAAAAATGACCGCATCTTGAATGGCCAAGGGAGCCCGTCAACGGGCACTAATTATAGTGTCATT
TGCCATTCGCCATTGACTCGTTACCTTATCTCTCAGCGAGCTGTAAATATCGGAGT

>HCWGTA146 Ajellomyces capsulatus transcribed region, HISTO_JF.Contig157:79068..79444 (+).
CGTGGAACGTATTTTCTTTGATCTCGAGCCTGCCGAGGGCCGGGGAGGGTGAAGGATATATGACCTGGATCAATGCTGAT
CATACACTTTGCGCAGTCGTGACCCACGCACAAAAGAAGAAGAATGACCAAGGGGTTTCTGCAAGCCACCCGCACCCCGG
TTGTATCGTGTTATTAATTGTGCAGAGACCGAAGGACTTCTGGCAAGACGAACGACTGACAAAAGCGGACAAGGGTATTT
GAACTAGGAACCCCTGGTGGCACATTATTTCCCATCATACCCACCAGTATGTCTTGGAGTTTACAAGATCGACAACAGTA
CTCCGTAAATATTGGTTCATCGGAGGAAGTTTAACGACGATGTGCAGTACCTGGACG

>HCWGTA147 Ajellomyces capsulatus transcribed region, HISTO_JF.Contig157:83735..85691 (-).
CCTGACAGAGCCAAAGATCTCGTCTATAAATAGCTAAACTGATTGACGCAGAAATCTCTAGCAAATTTATTGCAGCCTCG
GGGTTGTCAAATCAAAACCTGTCGTCAACAGTCTCCGCCATCTTGTCCAAGATGCTAGGAAAATGTTGACTGCAAAAGTT
CCGCTGTCGTTCGTTACACGCATAAGTACGACGTCTATATAGGAGTATGGCTCAACAAATATATATCATGAAGGAAAGTA
CACCGGTTACCCAAGCTTGTCAGCTACATGTTCTGATAATAATTGGATGTTAACAGGACACTGCCAAACCTGATCGGAAG
GTAATTTGATATTTGGAAGTGCGGCTTCAATATTTAGTTATCAGTGTCTTGAAAGATCCAGGTAAATCATATTATATTAT
TTAATAATTCCTCGTGAGTCCGTTCAACTTTCATTTCATTTCCCAGTTTCAAACAATGGAAATCCAAGCCTCAGACAAAT
TTATCGCTTAACAAATTAGTCTTATCAACAAGAGAGGCGGCCCGCTTTTAAACTTCTCTGGAGTCTCATCCCACCTTATC
TCGAGGGCATGGCTAAACTGATATGGCATGCGAGCAATTTGTGTTCTCATTTCTAGGATGCGGCTTTTTCGCCACGAGTC
ATAGCCACCACAGGGAGCCCTTGTATGGCTGGGGATTGAAGCAAGGCTCGGGCCAAGTTTCCCAGATTGATTTTTGCAAC
ACGGGAGCAGGGGTAGTTTACGGTATTTCCGTTCAAGTTAGAATCTTGGTGATCTCTCATGTTTTCCTTCTCTCAAAATT
ATCACGCCCATGGGCCATCCTGTTCTGTGTTCGCAATGTGGAGCACCCGATTCCTCTAAAATGCCTTTCACATCCCTATG
GGTTTGCTCGAGCCTCCAATGAGCCGTTTCCTTGGGACCTCACAAGGCTGATCAGATGCTAGGATAGCCCGCCTAGGTAC
ATGGGGTTAGTTTCCCGCATGCCACTCTTCGACGCTATGGTCGTCAGAAACTTCCTTGGGGGTTTTTAGACCATTCGCAA
TTCATGAATTTATTATTTTTGCTGTGTGTTTGAAGCCTTGCACAGCAAAACGGCAGATCAGCAATAGACTAAGTTGGTGG
CTGAGGCCAGATTAACCCTCCAAACAAACCACCAACCACCAAACAAGATGTCACTGCGAAATGGTTCTGATGACGTTTCC
GCGCAAGTGGTTAGGTTGGTATGAGCGTACAGCCCGTTGCTGCCAAGAATTAGGAAAACTCCGAACCCGTCCCTCCCATA
GAAGTGAGTTATGCACTCCGCATATTTGATTTGTGGTTCCCGCTTGGACTGGGATTCTATTTTATCAAGTTTCTTGTGGC
TGCATATTGCCAGAGTTGACGTGTCTTTATATCCCATGGAATCGATCCCAATGTATAGAAACCTGATAGAGAGTTTATCT
TGAAGTGGTTGAAGAGACCACGAAGGAGGGAAAAACGGATGGATAAGTGAAATATACCAATGCTAATTCAATTGCTCTCT
TGATACAGATTACTGCGCTTTTTAAATAAGCAAGTAAGCCGTGCGCCAGCAGATTGCCTCCTAATGGAAGTTGTGCTGCG
CCCCTTGGCCTCAGAATCTTCTGTTGCTCAATAGATATAATGAAGCAGGTGTATATAGGAAATGGGCGAGAATAAGATGA
ATGTGTGGTTAAAAAGTAAACCTGGCGCATAATAGGCGTGACTGACCCATGATTCTCGCTTTTTAACATGAAAAGGGTGC
CCTTGACATGGCTAATCTATATCTCGGGGAAGAAATAGGGTGATGGTGGGGCCTTGCTATCCATGCAGATATGACAGACT
GCTCTCATGAAGAATGGAGGATGGTGGCCCATGCTTTTTGCAAAGAACGAAGGATGTATTGTTATATTGACCCTGCAATA
GATGAGAAATTAATTCCCTCTATTATCAAGGTGTTGA

>HCWGTA148 Ajellomyces capsulatus transcribed region, HISTO_ZL.Contig1161:989306..990156 (+).
TTTTTCAGCAAAACCAATGTTGTAACATGATCCTAAGCATCAAGATTCCTTTTTTGAGGCGCAGCAGGAGAGGCACCATT
CGAATCAACCGGTGGGTTGTCACAAAGGAAAGAGTCCTACACTTCTCTGGGTTTGGTGACATGTAATCTCATCCCTGCTG
GCTGTCAGCTTCAACAAGCATAACAGTAAAGCCTGGCAGAACGGAACTCAGCATCCCACAGTTCAATACGCTTATTAGCC
ATTCAGCTAAGACTCAATGCAACTAGCGGCAAAAGAAAAAAGCTACTGGTACCAGCACCGGAAAGGGTGGGGCTGAAGGA
ACACAAAACCGGAAGTAATGTTTTGATGATGATCTTTTCGGGCAGAAGAAATGCATCCAACACTTCCAAAACAACGACAC
AGCCAATAAAGACCAGAAACTCAGTCATCGGAGGCGGTTTAGCTTTGGTACTCATATTACGATCCAGGCTGTGTTCTTCG
CCGAACTCTCCTTTTTATCCGGGAAATTTATCGAGAGCTTTCAACGCTGATGTCCGGCTGGCCCATCGCTGCAGAGCCTC
AACCTACCTTCAATATTTTGGTGGACTAACGTTTTTAGCTGCAGGCAGTGTCCTCCATCCCCTATTTTCACGAAACAGAG
AAAAACCGATGATTCTGTGATGGGCCCATAATACATCCCTGGCCAAGATCTGTCAAAGATCACTCCAATTTCCAGACATA
GTTGCGAGCTTGGGATGCCGAAATATTTCGTACTGTCTTTTCCTGTGACGGTTGAGAGCGCCAAAGTCGATATCACTGGC
GACCCTTCAATTACTACACTTGCTGCCGCCCTAAACCAGAATAATAATGCT

>HCWGTA149 Ajellomyces capsulatus transcribed region, HISTO_ZL.Contig1161:1082765..1083127 (+).
TGCGCTTGTTCATCTACTGCCATGCTCGTTTAGCTCAATACTTTCAACTGTTTGGCTAGAATCGTCAGTTTTCTTATCAA
GCTCGATCAACTACCAAAACGAACCAAATTGGCCCTCTTCTCTCCTCTTCCCCCCCGTCGGTACAAGGGGGAAAAGATAA
GAATAAAAACTAAAATAAATAAGAAAGAAGATGGACCGTTAAATAAATTCACATTCACTCGAGAAGTTAGACTTCAGTCA
CTCCTCAGTACCCTGGATTCTCTTCCCGTTTCTCCTACTTAATGTTTCCTCCCCTAATTTTCGGAATATTGATAATTGGT
ATGTACGGCGAAATAATACTTTTGTTAATAGAGAGAGTCTTTT

>HCWGTA150 Ajellomyces capsulatus transcribed region, HISTO_ZL.Contig1161:1410275..1411380 (+).
AATCGTGACTGGGGTTCTATCCCTGCCATTTATTGAATGCAGTCTCGAATTCCATACAATATGCGACTCGTACCGACACC
GTTACTTTATCGCTCTTTATATTATTCTATCTTGACTGATTTTTCGTGGCACTACCTATAGACAGCCCTTCCACGGCTAT
CTACGGTGGTAGCGCTCTACCTAACCCTAGGGCAGTTTAATATTCGAAAACATTCGCGGGAACAAATTTTCGACTTTCCT
TGTTCTAGGCAACAATACGTCATGTATTGTGGGGACAATCGAGAAAAGCGCAGCTTGCTGCAGCCTGAAAACATGGACCA
ATCCAGTCGTCCAAACCTGTCACCAATTCCAAGGTTTGGATATTTTTACCCGATTTGAAATGCTTGCCATTATTGTTATT
TGGGGGTTTAAATACCGCGGGGTTCCCCAGTTTCTACCTCTGAAACAAAAAAGCATCCCGTTGAACTGATATTCACGCCA
GCAATCAGGGGGCTGGTATCATCATCCGAAATAGACAGAACATACGTCTCCCACGAGAGAAGACATATTTGGTTTGATTT
CAGAAATTCCCTGTTGTCGTGGTTTTGTTTGAGCTCGTAGGCTTACATTTGATATAGTTTCGCCAAACCGTCTTCGCGCT
ATCTTTTCTGTTGTCGACTGGTGAGAGCGTCCTTTCAGATAGCAATGAGGCTGGCTTGGTGTCGATATTTTTTTATTTAT
TTTTTTTTTTTCGATATTGAAGCATATATAACGGAGAATTATTCACAGATTCTTCAGTTGCTGCAAGAAATATTGCCTAC
AACCTCCATATGAGATGTGGAATGAAATTGAATTACGACTGAAATATATACCATTCTTGAATCTATGCACATTTTTGCTT
TAATATTCCATTTTATTCATTTTTATTATACTCTTACTTATCGTCAGATATAATATTTTGTCCTTTATTCGTTCATGTTA
ATTGTGTTTATTTCCATGAATCCCTACGCGACTACAACCGTCTCGAATATTTCTGATGAATGATCCGACGTCCCCCTGAC
GCAACTTTTGTTCAACACCGAAAAACAAAGATTCAATTTAGGATCCCAGGAATCACTATATAAATT

>HCWGTA151 Ajellomyces capsulatus transcribed region, HISTO_ZL.Contig1161:323464..324489 (-).
AGTTATGTACGGTGGAGTGGAGAGCACGGTACCTGTGCACTTATACCACAGCCTTGCCCTGCTGGCGTTTTACCCTCCTG
GGTCGCAATACCATCTGGCATGCATTATCACGAAGCAAGTGGAAAGCGCGGAAAGGCAGGAGATTGGTTGAGGCAAGCTT
GGCTGAGCTCGCGGAACCGGGCGAGTGGACCAGGGAAGGTAAGGTTATACCCGGATAATTCGGGGTAGGCTCGACCAGTG
TGAGGTAAAAATGTTCAAGTCATGGAACCACAGTTTCTAGATTGAATTCTATGTGCTATCTCTCGTGGTTGGAGGTGCTA
TCGTCTGATTTTTGGGCTTTCTAGGCGGGGTTCTGCTTGCATCCAACAATTAGTATCTAATTGATCGTTATTTCAACTTC
TCGCTCGTCTGGTGTCAGATGGGATTGTTAGCTTATGGACCGCCGTGATCCGGGTGTAACCAGGTGCAGCAGAGAAATGC
AGGTGGGAAAGAGAAACATCACCGCACGGGGTTGCTGTCTATGTGGGGTGTGTGTGGAGGAGGAAGGACGAGGAGGAGAG
AGGCCTAGACCACCAGCTGCGTTCTGTGGTGGAGAATGAGCTTATCGTGTTGATATGACCATCTTATGACTTATCACTTC
GAGATAATAATTGGGAAGCAGATTACACCCATCAACACCCTCAACTGCCCCTGTCGCCGTCATATTGAATTACATGCAAT
GTTCCTACATATAGCAGGGAAGATACCAGGGAATGGCAGCATGGTACTTTTTGGGAATTTTTCCCATTTTGTCTCTTCGC
CTTGGACGACGCCTGGACCGAAACTCGCCTCGTATCTACGAAGGGATGAATTGGATTACGCATTGGTTGCTGCATCTCTC
CCACGCGCTAGACGCTACCGAAGTCGGAGGTCCACCTCATGAATCGTTTTTGTCGCGAACTGGATGTCGCGGGCATCCAA
CAGTCAAATTCCGAGTGGACTGAGCCAAGTCATCTTAGGGAGGGGAAGGTCAGGCATAATGTTCAA

>HCWGTA152 Ajellomyces capsulatus transcribed region, HISTO_ZL.Contig1161:820023..820753 (-).
TGGAACGTGACAAATGCACGACATGCAATTTACTTTTTCTTACTCCGTCCTTGTCCGTTTCAAGGATGGACCGACCCGTC
CCGTCAACAGCCCCAGTCGGAAGCGGTGCATTAACCAAGCCATGCTTCCAGGTCCTCAACGATCATATGCTTTTTCCCTT
TCTGGTTCGACTTCCGGCTCAAAAAATATACCCCTATTTCGTTGTTACTTGTTGGCGTCGGCGCACTTGTGATCGTCGAA
ATCACAATCAGCATCCAATGTCTTGCAAATCGTTGTCATTTCTGCTCTTCAATTTTCGATTTATTTTTAATACCGTTTCT
ATTTCTTTTCGTTTTCGTTATCTCTTCCTTCCTTCCTATATCTGATTTTCTTTTCAATTTTTTCATTACTATTTTTGACC
ATCACCGGATTCTAAAACATCACGATAATCACGAATCTTCTTGTTATTACGATCGAATTTACCAAAAAATCACGACAGTT
TGGACAATGAGAAAATTCGACAACAACCAACAAAAGTATAGAGCCTTGGGAATAACAGAACCACATTTCTTTGGGTCTTT
TCGCCTTTTTGTCTCTTCAGTTCTTATTTAACTACCAAAATTACATGGTTCAGGGTTGGAGCGATTTAATTCTAATGTCT
CCATGACACGGGAACAGACAAAGAAGGAATATTATTTTATGCTCAGCTGAGAGCTTATCTGTTTTATCTTATTTTATTTT
TCAATCTGCAT

>HCWGTA153 Ajellomyces capsulatus transcribed region, HISTO_ZL.Contig1161:1312908..1314194 (-).
ACAGCATACCTCGAGACCCGGAACGCAGAACACAACCAATTGGACGGGGCTCGCAGGATCAGGACAGATGAAGCTGCAGC
AATTGAGCAATTGAGCAATTGAGCAGCGTGGCAGCGGTTGGCGGCGGCGGTGGGATATCGAGGAGGAAAGAGGAGTTGAA
GTTGGGAACAGTCATGGCGGGGATGCGGCCGGCTTAGTCAGACGCTGGTGATCAGGTGGTGACGCCATCGCCGCTTTACG
GAACACTGGCCTCGGGTATGGTAATTGGTAATTAATTTACAAGGTCAAGCCCCCATTACACACTGTATGGTTGAAATTTC
CAATGCGGCACCTCGAGGGATCTGTTCATGAAGGCATGGTTAGATGCCCCTTGTCGAAGGAGATGTATCATTCATCAGGT
AGCATTTGACTACGTCCGGTTCTCCTTCCAACTATTTTCGCTATCAGAAACCCCAACTCGACCAGCAAGAACCTCAACGT
GAGGTATGTCAAGCTCGCCATCTCAGACAGCTATCCTCAACAAATGATGAATGACTTTCTCTCTATGCCATGGATGACTC
GCATGCTCTGAGCCCTCCTTCGTAATGGATTTCTTACCAGGCAAGGAACCACCACTTCACACACATCACCAGAATTTCAA
GTCAAAACCATGATGGTGTGCGCCAGAAACTTGGATTCAGTCCCCCCGAAATGCAAGCATGGCACGCGGCTATTGACGAC
CCACGCGCAATCTTTCCGCTCGAAGGTCCAAAGCGAGATATTTCGGTTCCAGGATAGGAGATTGGTGTGCTGTGTAGAGT
GGTGGTGCGTGGAGACTTGCTGCTAAAAACTGCAACAACTTGATATGTTGAGACCGCTGGCCCTTTTTTCTTTGTCTTTA
AGGTTGGAGAAGAAAAGGCTGAAAAAGAAATGAAAAATAAAAGAGCCGAGACTCATGCGTCAGATTGAAAACAATATTAC
AGAGTATTTACTAGTATTATCATTCTTCTGATACTAGCTAGCTAACTCCAGCCCGGCAAATTGATATCTTTCCCCACAGC
TCATACAATGCTATTTTCCCGCACCATGACTTCAACCCGATATCCCCCACATTTCGGTGGCACCTGCTAGCCATCCCCTT
GCCGGGGTACAGAGTTCCTGTGCTATGGCTGGTGTCCCTGAATAATAAGCAACCTACTCCTGCCAGTGCCAATGATCCCA
GCACAGACATACATACCAGTACACACACAACTTTCTACAGTGTATTTGTTGGGGTGGGAGGGGCAAGGCGGGTAGATTTG
CTGCATC

>HCWGTA154 Ajellomyces capsulatus transcribed region, HISTO_ZL.Contig1161:1361413..1362223 (-).
GTTTGGATCATTCTTTTTCATCTTAACCACCTTTGCCCCAGACGGCTTCTCAACGGATTTGCAAACGTGGCGTTGAGTGG
AAAATTCCTTCTGAGTAGAATGTCTCCCTCGTGCATATACCATGCATATTGAGCGCGGTTTTCGGCTAAGTCGTCCACAT
CACTTTAAGTGAGAAAGCTATATGAACCCTCTCCGATTGATGCCACTCCATGTGTCCTATGTGGCTATGTCTCGGGCTCC
CCTCTGGAAAACGATAAAAGAGCCAACCGTGTTTTGTCTGCTAGCAGAACATTGTCATCCAAAAAAAAAAAAAAAAAAAA
AAAAAAAAAAAAAAAAAAAAAAAATATGGAAGAGGCCCTTGATACCAACCACCCTTAGCCATCTACCTGCTTCCATAAAT
ACCAACCCCTATCCGAATTCGGTCACCCCACCAAATCAGATAGGAATTCAGTATCAGGACTTAACACTGACGCTTCTCCA
TCTCCACAGCTCTTGCATCGCTCATCAGATATACGCAAAAATAACGTCCTCTTTGGTCCGAAAGGCCGCGGTTCACTCGA
TGGCTCGGGCGCTATACACCCAATCCTTTTATCCCACTTCATCTTGGTGGACCATCGGAGACTATCTGAGACGCAACTGA
TAGTATAGTTCCAATAAACTACGAGTTGGTGCTTGGATTGAAGAACAAAAATATCCATCTACAAATCACCATGACCTCAT
TTGCACTGTCCCAGGTCAGTCTTGACTCTGAATGAATGAAAACATATGCCGTGGACCGTATATATAATTCTACAACAGAC
CTGGTGAAACA

>HCWGTA155 Ajellomyces capsulatus transcribed region, HISTO_ZL.Contig1161:1444141..1445015 (-).
TTGCAAGGAAAACTACTCTCTGCTCTGTAACCGATTCTAGAACCAGCACATGTCCTGGCTCCAGAGGGCGACGATGCCAA
CCACCTGCATGATAAATATCTCTACACACACACACACACACACACAAAAAAAAAAAAAAAAAACCTTCGTCCTTTTGAAC
CCCAAAACTCCCAGCGTTCCAATCGCCTCTCCGGGATGGCCTTTTTACTGTTTGCTTGTTCAATAGTAATTGACAAGCGG
CGGCGGCGGATAATGGAGAACTACTAATACATGAGAAGTAGGAGAACAAATTACAAATTCAGCGTGAAACACTACATCCA
ATGACCGAGGCGGGTGCAAACGGTAAATGCAGGCAGGCTAGAGCGGGAGAGGGATACAAGCCCTACCTGCACTTCGCCAA
AAGCAGTGAAATGAGTGATCCATCCATCAAAGCGATGCAGAAAATCCCTGAGTGGGTTTCTCTCCGGCCCCCAGGAGACA
CTACTACTAATATTGTTCATTTTCATAAACCATGAAGCACGATGCGGGAAGGGAGAGAATTGATCCGACGAGCTTTTGGG
GCCTCGGAGGAGCACTCCTTCACAGATACCACGGAAAATACTCCTACTGGTCCACCCAACCTAGAACGATCGGGCGAATC
TCGAGTTACCCCAGTATCTCCGATGAAAAGTCACTACAAGGTACAAGTACTGTACATGTACACTACATGCTCGACTCTCC
ATCTGCTATCTGCTCATCCTGTCTTCATCCTCTCTTTGTCGCTTCTTAACTCCCCGAGCGTCAGCAGCCAGAGTGTTCCA
TCATGCATGGTTGCATACCAGTATTTACTCAAAAAATCACCCGAACTCTGTTTGTCCTTTGTCTGGTTCTTCACA

>HCWGTA156 Ajellomyces capsulatus transcribed region, HISTO_ZL.Contig1161:1553479..1554278 (-).
CAGAGACGAACAGAACTAGGTTAGCCAACCTCTAACCAGGGGGAAACGGGCGGAGAAAGAAGGCAAACAGGAAAAGCGAA
AGCAAAAAACTCTCCATGCAATGTTAAAAAAGCATGAAAAGATGGGGCAATCAGAAACTGTTGGGTTCATCATACATATT
TGCTAGTCGCACCGCCCTTCACTCTCTTTGCATTTCGCCTGCTGTCGTGAGAGCGCTTGGATGAGATGCGTCTCTGCTTT
TTCGGCACACGATTTGATACGTGTTGGCAGGGGGAGCTGTTTGTAGGTTTTTTTTTTTTTTTTCGGCTCTTAATATTCGG
TGAGAGCCTTTCCCCCACCATCGCTAACCCACAGATCGTATATGTGTCTGCTCTGGAATTAGCGCTAGTTTTTTCAGCTG
GCAAACCACAGCAAGATTGTCATGGATGGCTCCTCCTGCACTGGCACATTGGCCTGGAGTCACTATCTCCTTTCTAATTT
CTATTTCCGATGAGATGATCTAACAATGCTCACCGGAGGATGAGTGCAGTTTACTCAGTTTTCTACAAAGAGTTAGGCAA
TAGAGGGATTATTTACTGTTGAATGTCTGAGAAATGTTGAACAGGAAACTCAGTTGTCATCATTTGATATCCATATCATT
GATCTTTAAAGTTCTTTCTTGATAATTTCACATGAGGCTGGGAGCAAGTTGATGGATACTGGTATAAAATTGTTATTCAT
CTATCTATGCATCAGTCTTCTCAGATCATTTCATGCCAGTTCATGGAAAGGAGGCACTAGTTGGTGCCCTTAGTCATGGC


>HCWGTA157 Ajellomyces capsulatus transcribed region, HISTO_ZL.Contig1161:1654220..1655235 (-).
CCCTTGTTGTGGTAATCATTGTTGCCTCTGTTACCTCTGCAAATTACAGAAGAGACCGAGAGCGATTTCAGAATGTTGCC
CGTTCTAATCCCAGCTGTTGTTCGGGTGTGCTTGTATTAACCGCCTGACGTGTCGATTGATGGGTTCGCTTTTTGGGCAA
ATAAATCTCTATCAATATATCATAATTTCGTTCTTGTTTTTTGCCTCCCCGATTCGTTTTCTTCCATCCTGTGTGTTCGG
CCTACTGCGCTCATACGCCGGAGGCGACGTCGGGATGAATTTGTGAATAAAACTTGGGTTTTGGAGTGGTACCGCATCGT
TATTTCAAAGGCCAAGCGAAGAGAACCATATCCGATGCTGTGATTTTTACATTCCTCCATGAATAATATCCGGCTCGGGG
TCGTTTTCGTTGTCATTTCCCCCCAAATACACCCTAGGGTGGCTTGTTTGCAGCAACACATTTCGTCAATGTCTCCCCAT
TGCCAGTCTATGACATAGATCCTAACCAGGAAACAAGGCGTCTTTAATATCTATCTACAGATCTATATGAAATGACGAAC
ATGAATAAAAAACCAAAAAAAATAAAATAAAATAAAATAACCCTCCAGAATGACAACCAAAGAGGTGCAGGTTAGCAAAC
CAAAAAACCAACACGGCATCATCGAAGTCTCGTTCGTCCTTTCACAATGATGTCTCGAGGTCAAAAGCTATGCCAACAGC
AAATCATTTTCTTTTTCACAAAGAAAATACGAAGAGTAGGGAGAGACATAATGCTCTTTCACGTCTTCGTTTTTCTCTCT
CTCATTTTGCGTCTACTCCCCTTTAATAGTCTCTGTGGAAGATGACGTGTCTGATAGAGTTGAAGATACATGCCTAGGTA
CGGTACATATGTATACGTCCGTTCTTTTTTCATATAATTTTCGCTGATTGTGTTGAAGTGAATAGATCTGCATTGCCGCT
TTTTTATCCTTTGTTTTTTGCCTCTTCGTCCAAAAGCACTGTTGTATTCTCGAAAA

>HCWGTA158 Ajellomyces capsulatus transcribed region, HISTO_ZE.Contig158:177220..178066 (+).
ATCCCTATATCCACCCATACATGGCCCCTTCATAAATACACGGTTGCGCCGCACTGAAAGTCCCGTTCCATGTGAACCAA
TGTACAGTACAGACCCTCTAATATCCCCCATAATAAACGACTCCGGGAACATGTCTGCCGGAGTATATTTTACCGCATAT
AGTGGGAGGACGTTGGCAACGGCATCTAATCTATTATGCGAATTTTTCCCGCCATAGACGGCAAGAAGAGGGGAGGCCAG
TTTAACCAAGCCAACGCCCGCATCAACTGGGAATGGGAATTGATCTCTGGGTTCCAAAAAAAATGCCCGGATCTTTTCTT
CTTCTTCTTCTTCTTCTTCTTCTCTCTTCTCTGATTCCACAAGGGGGTAAAGAAAGGGTTTTGAGGGGGCTCCCAATTCG
CCCCATCCGACATTTAGAAAATTAGCGAAGAAAGACGAAGCGTCTAAAGTCGGAAACATGAGCCCTCATTAAGTTCAAGT
TGGCCATCCATCCCCTCACCCCTGAACTTCAAACGGATTCGAAAAAAAGATATCCAGCTTCTGGATGCGCGTGCAGAAGA
GGAAAAATAATCTCGTGGTTCTTTCGGATTTTTATCTTTCTTTCCACCAGGATGGGAGAGTCGTCAGATTGTTGCCATGA
AGAGCGACATTTGAGAATCCGGCGACTTATATTTGTCGAGCTTCGAACTTGCAGTTTGGAGACCAGTGGGAGAGAGATGG
GATATTCTCCGCCGGTTTCGCAAAGTTGCACTCTTATTTCTGGTGGAGGGGCGGGCTAGTTCGTGCTGAACATCGGCGGA
CTCGGGTCAAAAATTCAGCTGCTGCAGCCCAACCTGCAAAGTAATTT

>HCWGTA159 Ajellomyces capsulatus transcribed region, HISTO_ZE.Contig158:372733..373727 (+).
GTGCAGGGGGGTCATTCCGCGGTTGCGACAGGTCGATGTTTCCCGGAAGCTCGGGGACTTCGTTCTGCGAGTCGATGAGG
CGCGATTGGAGAGAGATGATATACTCGCGCAGCTGGTAGTTCTCGGCCTGGATGGCTTTGTAATTTTCGACGAGGATTTC
ATAGTCTTTTACTTGTTCTTCGAGTTTGCGGATGTAGCCTTCTTTGCGTTGGCGGAAGGCTCTCTGTGTGGATATTGGCA
TGACGTGTCAGTGGTCGCGTCGGGAATTTTTGTCAAGAGCATGATATATACTATAGGGGAGGGTGGGGAATGAGACCACA
TACCTGAGCAGCCCGGTTCTGCGCGGCACGTTTGGAGGTGGATAATTCGCGTTTGCCGTAGGTTTTGCGCCCGTCGGCGT
GGTCTTCCATGGGGAGATCAGGCGCATGTCCCTGGGCTGTGGTTGCCACTGTAGTTGGTGGCGAATGGATCATCGCGGAA
GCTCCAGCAATTGCTGGGTCGATGGTGATGTTGGCTGTATTGGCGTTATTGGTATTGTTTGGGTCGCGCACCGAGGCGGC
TGATGCGCCGGGCGTTGGACGGGGCGGAGGAGGGGCGTGGTGAGCGTGAGTGTGAGGGTGGGGGTGGGATTGATGGAGAT
GCTGCGCCTGAGCAGCCAGGAGCTGGTCGTGGAGGACTGTATGACAGCAGTGAGTGACAGCGTACTTGGAGGTAGATATG
GATCTACGCGTAGGAATTGGGATGGAATCTCACCCTGATCGGCATGGTCCTGTTGAGGGCAATTGAATTAATAAAACGGT
CCTCATAAATATTGTAATAGGTGGAAGGGAAGGGAAGGGAAGGGAAGCGAGAGAACTCCCACCTGGACTTGGTTTTTGAG
GTCTTGCATTTGGGGATGAGGCGCTGGAGCTAGCGCGTGCTGCGAGCTCATAATCTACCTGAGAATGAGATAGCTCAAGA
TGCGCTTGGATGGGAAACTTGGTGGCGAATGGATG

>HCWGTA160 Ajellomyces capsulatus transcribed region, HISTO_ZE.Contig158:379475..380143 (+).
GAGGGGGAATAGAATCGAGCGTGTCTGTAGCCATTTCCACACAGTTTATCTCCATTTCAGTGTCCCGGGGGAGCAGCCTG
CCGAGAATCCATTCGCTCTGAAGGGCATCATGGGTCTCAGGACCTAGGACCTATAGCTCAGTGTAAAGAATAGAAAAAAG
AAAAGCAAGGGAAAGGAAAGAAACTGGTGGCGTACGGACATTTTCCAACATGCTTGGAATGGAATGCGAAGGTCTCCATT
ACCGGCAACTTTGAAACAAACAGTGAAATTCCTGGCCAGCACCAGTGCTTAGTCTCGCTGCTGCCGCCGAATAACACGCA
TACCGCGAGCCTAGTTGATTAAACTGGGATATGAAGATGAGACAGCCCAGAAAATGTTACCCCGCCGTCGGGATCCATGA
ATGCGGACGTCGGTTGACGAATAAACGAGAAATCCTTGCCCCACCTATTAAGCCGCTTCGGGGATTTATGTTTCGGCGCG
CAAGGGGAGCAACGTCACATATAGATTTGGTGTTATGGCAAAACCTAGAGGTCGATATGGGCAAATCATACTAGCATATA
AGATCGACTCTGGGTCTCTATCTGTCTTCATCTGGATCGCATCCGAGAGACCGGGGGGAATCACTGGCACCGATCAAAGC
TGGTAATGCAAAGTCTAGGAAAGTTGGAC

>HCWGTA161 Ajellomyces capsulatus transcribed region, HISTO_ZE.Contig158:97845..99654 (-).
AATCGGAGGCAGCAAGGGACGCCAGACATGGATTCCCAGAAGAGGAATATTTTAACTCCCAGGCAGCCGCACGCTCAAGG
CGATAGCAAGACTGGCTTCTGAGTGAGTGAGTGAGTGAGTGAGTGAGTGAGTGAGTGATACGAGGCCACTGAGGGCATAC
ATCCCCACCAGATTCTCGTTTCGTTTTGATCCATGAAAACCTGAACGACTCCAACAAAAGATCTTTTCGCCCTGCACAGC
CCATGCAAAGATAAAAAGATACAGATAGCTCTACACCGCTTAAGCCACAACTGCTATAAATAAATATAAATCTCCCGCCG
CGGTCCCCCCTTCTCCACCCATGGCTCCCAAAACCTAGCTCCCAAACCCTGCCTCCCCACAACCGTCCTGAAAGTGGAAG
CCTCAAAACTTCGGGGGCCGGGTCTGTCGTGTGGAGATATCTCGGTAGCTCAACGAACCTTGTCGAGGAGAAACCATTGA
GCTCAGAGAAGGAGGAGACAGCTAGTGAAGAGAGCTGAGTCGATGCGGGCCGGATGATTGGCAGGCGGTGATGGGGATAT
GCATATGGGGAGGAAATGTATGTACAGTACATGTATATGCACGCCGTGCAGCCTGTATATGTTATGTTCTGTATGTATGT
GTGTGTGTGTATCTCTACAGTTGGATGTAGGGTATAGGCATGCGTGTGACCAGCAATCCAAGGGACCCAGACCATGCGTT
TTCTTCCATTCATTTCATTTATTCGGAGAGACTAGACTAGACTCCCTTTTTGGCAGCATCATGCATATTGCAATCCATGG
TTACAGTACAATAGTACAATGTACATGTACTGTACATACAAAGCGGTCTCCCCCAATCAATACTTATCAGTGACAGAACG
CAACATCCATCTCCTAGAAAAGAACAAGAATAGAACAAGAAGAAGAAGGAGAAAATAAAAAAAAAAAAAACCCAAAAAAA
CAAATCAACAAAGGAAGCAAGCAAGCAAGCAAGCACCCTTTCTTCCCCCGATGTTGAAGTTACACACTCCACACACTGCA
CCCACTGTCTTTTCCTTTCTTTTCTTTTCTCTCCCTTCCCTTCCCCAGGGCAGATGATGATGATGATGATGATGATGATG
TTGATGACGATGATGATGATGACAGTGAGTGGCAGTGGTGACATCACTCTCGCCCATCGCCCATAGAAAGCCAAAGCCAA
ACGAAGGAAACCAAAGAAAGAAAGGAAAGGAAAGCAAAAGCAAAAGCAAAAAGCAAAAGCAAAAACAAAAGCAAAAGAAA
AATCGCCCCCGATTGCTCTATAAGACAAGCTCTCAATGACGATTCCAGTTATCCTATCCCTTCGCACATTGGCCCGCCCA
AGACATTATTTTCCATCCATCCATCGCCATCGCAATCGCAATCACAATCGCAATCGCAATCGCAGTTCCGACGAACCAAA
ACCAACTTAACTGCAAAGTTATGTAGCAAGTAAATACTCTGCAAGGTCAAACGGCCGCCCAATAATAATAATAATAATAA
TAATAATTATAGTCTAATCTTGTATCAAACATTCTATTCTATTCTGCTTTGCCTCAATTTCTGGGCTTCCTCGCCTCAGG
GCTCAGCGGAGCCGGAACATGATCATCATTGGATTTAGGAGAAACCTTTGATTGGAGAGGCAACCTTGGTTGGAATGTTA
TTGCGCCCCCTTTTTTTTTTTTTGTTTTCTTTTCTTTTTTTTTCACGGTTCTCTTCGATAACTTTGCGTTAGCTGGTTTT
GAAAAAGTTACGTGCATTGCCTAAAAGGTTAATTTACTTAACTTGGGCGG

>HCWGTA162 Ajellomyces capsulatus transcribed region, HISTO_ZE.Contig158:371261..373774 (-).
TACTCCCCGCCGCCGCCGATTAAATAACTCCTTACTCATCTTCTCATCATCCATTCGCCACCAAGTTTCCCATCCAAGCG
CATCTTGAGCTATCTCATTCTCAGGTAGATTATGAGCTCGCAGCACGCGCTAGCTCCAGCGCCTCATCCCCAAATGCAAG
ACCTCAAAAACCAAGTCCAGGTGGGAGTTCTCTCGCTTCCCTTCCCTTCCCTTCCCTTCCACCTATTACAATATTTATGA
GGACCGTTTTATTAATTCAATTGCCCTCAACAGGACCATGCCGATCAGGGTGAGATTCCATCCCAATTCCTACGCGTAGA
TCCATATCTACCTCCAAGTACGCTGTCACTCACTGCTGTCATACAGTCCTCCACGACCAGCTCCTGGCTGCTCAGGCGCA
GCATCTCCATCAATCCCACCCCCACCCTCACACTCACGCTCACCACGCCCCTCCTCCGCCCCGTCCAACGCCCGGCGCAT
CAGCCGCCTCGGTGCGCGACCCAAACAATACCAATAACGCCAATACAGCCAACATCACCATCGACCCAGCAATTGCTGGA
GCTTCCGCGATGATCCATTCGCCACCAACTACAGTGGCAACCACAGCCCAGGGACATGCGCCTGATCTCCCCATGGAAGA
CCACGCCGACGGGCGCAAAACCTACGGCAAACGCGAATTATCCACCTCCAAACGTGCCGCGCAGAACCGGGCTGCTCAGG
TATGTGGTCTCATTCCCCACCCTCCCCTATAGTATATATCATGCTCTTGACAAAAATTCCCGACGCGACCACTGACACGT
CATGCCAATATCCACACAGAGAGCCTTCCGCCAACGCAAAGAAGGCTACATCCGCAAACTCGAAGAACAAGTAAAAGACT
ATGAAATCCTCGTCGAAAATTACAAAGCCATCCAGGCCGAGAACTACCAGCTGCGCGAGTATATCATCTCTCTCCAATCG
CGCCTCATCGACTCGCAGAACGAAGTCCCCGAGCTTCCGGGAAACATCGACCTGTCGCAACCGCGGAATGACCCCCCTGC
ACCCGCCATCAATTCCTCGACCACTGCCGGAGTCACTGCAGGGAACGCCGCTGAGACCGCCGGTGGCGGTGGTGGGGCCA
GCGCAGGCGACCAGGCGGAGGTCAGCGCATTGAATCGCATTGCCGTCGCGGGACTGGGGATGCGGAAGCATCAGCATGAG
GAGGCAGCGTTCTTGGGGAACAACGGCGAATCCTCTGGTAATCATGCCAATGTCGGTGCGGGTGTGAATAACGGCAATGT
GAATGTGAATGCGGAGGCGGATTCTCCCTCGAAAAGGATGCGGTTCGATGGGTTGCCGGATGTTGAGATCGGGGTTGGGG
TGGGTATTGGGGATGGCGTCAAGGGAGAGGTCGCGTCGTGACGGTGACCGCGCTCCCACGGTGAAAGGGAACGAAAAGCG
GTATCTGTATTTTTTCCTTTTTTTTTTTTTTTTTTTTTTTTTTTTTTTGGTCATGGTTTCCTTACTGCAAGTGGCTGAAT
TATATTAGCCAAGGGAGAGTAAGTTGAGGGGAAGCACAATGTCCGACGGGAAGGGAAATCGAAAAATGAATAAAAGTTGC
TCAGAAACAGGGAAAACCCCCAATACCCCTCCCCTTATGACTGATTCGTCCTGTTATACACTGTTATACCAGACAGCAAG
TTCCGAAAATCCCCATCCCCATCCCCCTCCACGTCTCCCCCCTTATGACATGCCCTGTTATTCCCTCCTGGCGTTCGGAG
GCTATTTTTCCGTTCACTTCATCTGCTCTGATTTACTCTGTGAGAACCCAGTCCGGTCGCGTTCTGTTCACTCTCCATCC
GTATCAAAATCTTCTCAAGTTGCTCCTATCCTCACCCCCCATCTCCTGCTGATACGACCGCCATAAAAATGGCCATTTTC
CGTTTCTCATCGTTGTCATTTTTCTAACTTCCTTGTTCTTATTGTTCTTATTTATTATATTATCTCCTTTTCCTTTAATT
TTATCTGACAGTACCTTAGCCCTGTTCCTGGGATCTGTTCCCGTTAAACCCTCTCCTCCCCTACTTACCTAGTATCCCCG
TCCTATGTAATTCCGCCGTCTCGGTAGTTTATCTTTCTGTTCTGAAATGTTCTCTTCTCTCTGCTATAAAGTTTTCCGTT
TCGTTTCAATTTCCCCTATCCTGTCTCACTGTCTCAGGCATGTGTGTATCTGTGTACCTATGTATCTAGTATCGGGGCTA
ACCAGCCCGCGTCTCCTCCTCCAGCTCTCAACTCCAGCGCTGGCTCCTACGTTGAGCTCCCGAGTGCGCGAGAGGGCGGG
TTCGCGCGTCTGCTGTGGCGTTTAGTGGAAATATATCCTTTTGTTCCTGTCATACTTTCTCGACCGATTCTCTGGCTTTG
GCTTTATTCAGCTATTTATTTTTTCCTTTATTTATCTTGCTCTCTCTCGCTCTCTTCCCCCCCCCCCCTTTATTTCAATC
GCCATCTAACGATTATTCAACTTACCTTAAGCCT

>HCWGTA163 Ajellomyces capsulatus transcribed region, HISTO_GY.Contig471:106891..109063 (-).
CTGCTGAAAATTTGCTCACCAAGCCTTCGTCTTGCAGGGTTATTATGGACCAAATGCGATCCGTCTAGAGCGCTCCTTTG
GGTCTAGGGCGGATTTGAAGGATCGCGGCAAGAGACGGAAAGGAGGCCCTCCCGACTCGTTTCTCGCCGCATGTTATTGG
ACGGGTACCTCTCGACGCCGCTTGCAGAGGCTGCAATGGGAGTCGAGCGTGTTAACCGGGGTGATTGGATGATCGACAGG
CCATCGAAACCTTGCTGAATGTCTGAGCTCCAGGCAAGGATGGATGGCAAGGGGCGGGGCAGACCTCGACGGCCGTATCT
GTAGTGTGCATTGATATTGAATTAACTATCACGGCTCCTTTTGATGGAACTTGGGATGGAACTCGGAGGCCCAGGTTCGC
TATTATCATCCACTTCCACCAGGTCCATTCCAGTCCAATGAGCCTAAATCCAGCTCCGTGAAACATCAAAGCTCTGGTAC
AGTCAGCTACGCGCAGATACGATTTACAAACCCCACCAAACGGAGCCAAAACAGAGTCAAGCTACCATCAACGTACAGAA
TACAGATCTAGTTCTTGGAATGAAAGCTAATAATAACATAATAATATGCAGTGATAACGAATAACCACAGTCCGGGCCAG
CGCCAGGATGGCTAACCAGACAAACACCAGTGACCGCTTCACCTCTTCTTCTCAAAATGCAAACCATGTACTGTGCGTTC
GCGGAGATCTATGTGCTCGTTACTTTTATCGGAGTTATTCAACCAGAAGTCCGTGGCCCCGCAGCCAGCTGATCCAAGTT
GGCGTTTATGGTTTGAAACAGCGTGAATATATTGGGAAAACAGCTAGGTTTTGGCCTAGGAAGGGCTCAATTGATGCGTC
AACAGTTGAAATGAAAATACTGCCTGCAGAACCAAGGGTAACCATCGATCGGGCCTTTACACAGTAATAATAATGAGCTC
ATGCACGATGCAAGACAGGAATACCGAAAACCTCGATTGCACTTGTTGCTTGAAGTGTGCTTCAGTCTGATCCCTCCACG
GTCCACCCACATCGCTGCATGACATTTGCCCATTTTTCTGCATGAAATAATCCAGACGTACTCAGGTCATAGCAGAGGAC
GAAAACGCTCACCATGCCTGTCCACGGATGTGTGTGTCCCGTCTGGCCAAACGCGTTTGTTGAGGAGGGCATTGAATGGA
AGTCGGACTGAGGAAATGGGACTTTGCATCCCCTCTCGCCCACGCCCTTCAAATTCCTGGCTGGGCCTGGCCAGCCCGGC
TAAATAATGCATACAAAAAGCTCAAACTCAAGCGCGTGGTGAATGGTGAAACCGGCCACACACAGCCATTCAAGAGCGAG
TCGACATTCCTGGGAAGTGAAAGACCCTCCTCCTTCCTGGCAACATGCGAACATACTCTTTCCCCTTCCTCGATGGCCCT
GAAAAGGGTCTTGCCTCTCGGGCCCGTTTGCGCCACTCAGATCCCGTCTTCAAGATTAAGTGCAGGAGTTGGACTTGAAC
AAGCCGACCAATCATCCCCTGGAGCGTGGAGGACGTGAAATATTGGTACGGCGCGCCGTATTTGCCGCTAAACTGTATAT
GACTTGCATGTCTCTCCTCTTCCAATCAAACAGGATACCGCTAAAATATATTTGGCGAGAAAGGGTGATAATAGTTGGAA
TTAACAGAATCGGCCGTGGCGGTAGCCGGTCCGCTGATTTGAGCTAAGACTGGTTCGCATTACCCAAGCCATTGCCAGGA
ACGTCAAAATCCCTGACTCAAAACGGAAAATGTCCATGGATTCATGGATCTTTGTATCATATTGCACACAGTATGCTTTC
TGCGGATTTCCGAAGCTGTTCCTTTTTTCTTCTTCTCTGATTTCACCTCTCTCCGCCAGAGGAGGGGGGAATAAGATTAG
CTCCACCAAAAACGTTTGAGAACCAAGAAACGCTGAGAAAACTTCTCAGTTATCATAACCCGCCCTGCGCTTTCCCTGGG
AAAAGGCCTATTGCCCAAGGGACACCTCGTTGACGAGAGCATGCAGCCATCCATTGGAAGGAAACTCACGTCTTTCTTTT
GTCCACGTCTTCTAAGTTACGGGAAATTATGTCGCTGTTGGTTCAAAATTCGGTTGACTACAGTAATATCATAGTACTGT
TCATCTGTTGGGT

>HCWGTA164 Ajellomyces capsulatus transcribed region, HISTO_GL.Contig296:90050..90624 (-).
GAAATGCCAACCCCAACAGCCCGTCCCTGGGGTTGTAGATACTAGCACTAGCTCGACAGATGTCCTGACTGTACAGTGTA
CTCTCTGGGACGTTGGCGGCTCCAGGCGAAAGTCGTCGAAAGGGCGGGATATCAGTTAACCACCAGTTATAGTATGCATA
CACTGTACTACGTACTACGTACTACATACGACGAACGAACGTCGCGAAGAAGAGAAAACTTAGAAGAAGATCTGAATGGG
TTACTGTCAGAGTGTGCTGTCAGACGCGGGGGCCCCTAAATAAATATCACTACAATAAATTAAATATCTCAAGATGGGGG
AGTTTGTTTCCCCCGCGCCTTGATTCAGGACTCCTTTCGGTGCTGTGGGTGGGAAACAACAACAAAAAAAAAAAAAAAAT
AAAAAAAAAAAATAAAAATAAACTATAGTATGATGGAAATATAGACGACGCTTGCGCGATTAAAGCTTACATTATACAGC
ACGCCTCACGAATCACCAACCAAGAACTAGATTAAATAACTACTGGGAAGGGAAGCGCCGCCACGTAACTTCTTTTAGAT
ACGTCAGCTATTTAT

>HCWGTA165 Ajellomyces capsulatus transcribed region, HISTO_GL.Contig296:94710..96087 (-).
CATCCGCAGTACATCCGGACTACTTTCCCTCGCACAAGCCCGCAGCCACAGGCGGCATAGAATGCGGGGTAAACTGGGGG
ACGTATATAATACTAGTAAAGAATACCCGTGTGTGCGTATGTTGCCTGTGTGTGTGTGTGTGTGTGTGTGTGTGTGTGTG
TTTCTGGTGTAATGTATAGTACATCTGATGAATTCCCATTGTCTGCTATTGCGTGCTTGTGTTTAACTAGCATGTTCAAT
TGTTTAGTCGAGAATGTACTGTACAGATCTGTATTCTCTGTTTGTATTCATTATTTATTTTCGTCGCTTGAGTTACCACA
CGCCCATACATGGCATTTAGTTAATATCCACCCATCCCAACAATAAATAGATAAGCCCAGTCTCAACATCCTGCTGGCTG
GCGCATCAGGATACATCTTCCTTTCCTCCAGTTTCCCCCTTGTTGTTATCGATGCTGTTGCTTCTGCTGCTGCTGTGGAG
TGTCGATTGTCGATTCTAATTCCTTGTACTGTACTAGCCATCACCACTAGTTACTACTCCGTACTGCCCTCATACAAACA
GCTCCCCCAACAATGTCGAATTCCAGATATCTGTCTGAAGATTTCAGCCATCACTGCAGATTCTTGCTGAAACATGCCAT
ATCATCCCATGTCATGCAATGCCCCAACAACAAAACCAAACATAATCAAGTGAAACCAGGTTTTTTCTATCCATATATCC
GAAACCCCCCTCCCTTGAATTCCCCTCTGCCAAGCTCGATATGTTGGTTTTCTCTCTCTCCTATTTTTTCTTTCTTTCTA
CTTCTCTTCATTCCGCCATGGGGCCCCTGGAACTCGTCGGACCGCCGGCCCCACTCGTCGATACCATCATCATCATGGGT
TCAGCGCACTGCGCTGAGGTTTGTCCCGAACTATTGTCGTCGAATGCCCGGTCCTGTTCATAGTCCTAGTCCTGAGCCGG
GGCTGGGGCTGGGTCGAATTTTTTGTATTTTTTATTACTACTATTAGTTAGTAACTGCGTTATTTGCAGTTCTCCTTCTT
TTTTCTTTTCTTTTCTTTTCTTTTCTTTTCTTTTTTTTTTTTTTTTGCTATTCATCGGATAATTGTGGGTCATCTGGTTC
CACCCGTTTCATCCTCTCTCATCATCCCCTCCTGGAGAAAAATCCAGTTCAGTGGATCAAGGATTTCTGTCTCCTCCTCC
TCCTCCTCCTCCTCCTCCTCCTCCTCCCTCTTCTCAATCTTCCCGTTGAAATATATGAATGTCTGATCTTGATGTTGGCG
CTCAGGGGATGGGACATCTGCTATTTTCTGACCAGAGTGCTTATCCAGAGCAATTCATTCGTACAGTACATATAACTAAA
GCTACTCCGCTTCTTACT

>HCWGTA166 Ajellomyces capsulatus transcribed region, HISTO_GL.Contig296:154752..155294 (-).
AGTCGATGTGCTTTCACTGTCTATGGGCTAATACGGAATCCATATCAAGTCAACGCCATTGATAGGCTGCCCAACTCCGC
ACCAGACACACACACATGACCTTCTATCCACTCTTCACAGAGAAGAATTCCTTTTGTTGCCCCCTCCGCAAAAACCCTCG
CTCTACACCCCTTCTCCCATCGCCGCCACCAAGTAGAAGCTCAGCTTTAATGCAACTAGGAGATAAAAATAGGTTTTCAA
CGCAGCGACACAGCGAAAACGCATTGACCTATTCGAGAAGGCAAAGATATGAAAAATAAGGAATTACAGATAATAGATAG
CGCGCCATTGCCATCTCGTTAGCTTTGCACGCTCGGACTGTCAATCTCTGACAGATCTTCGGCCGCCATCGAACGTGTCA
CCGTCGCAGGCGTGAGTTTGTATATCGGTCACAAGGATCACAAGCTGGGAGGGAACAAGCTATTCAAAGGAGCTGGCAAA
TACGAGGATTAGTCCCGCCGTCATTTATCTTTTATTTATTCTCCCGCTAATTGTTGTACACCC

>HCWGTA167 Ajellomyces capsulatus transcribed region, HISTO_GL.Contig296:397379..397848 (-).
CAAGATGGCGAATAACGGAACCAAACCCAACACCCCACTTGGCCCTAGTGCTTGTTAACCAACAACGGTGGCCAACGCAG
AAGCAACTATATGTACAGATAGATGTACGTATGGAAGGATGGATGTGCATGTATGTAACTCCATCAAACAAAACGGACGA
TCGTGGCACCAACAGACGGCCCCAGATCTTCGCTGAGATGGGGCAGGGCGGGGGCGGCAAGAGTCTGAGGTTTGAGCAGG
CATGAGATGAGCAATGCCTGAAACGGCTGCATTAGTGATTTTTATGAGACAGAGAATTCGTTCACGATGGATTAGTGGCC
GTCACGTTGTTGGGCGGTTGGATGAGGCGTTGGGCATGGATCTGGCATGTCGTCGGCGGTGGAGAGGAAGGAATGTTAAG
AATGGCGATCGAGAGGGACATGTGTGGAATGTCGCTCTTGCTCATATCTGCTGTATCAGTGCATTGTCGC

>HCWGTA168 Ajellomyces capsulatus transcribed region, HISTO_HS.Contig68:514761..516306 (+).
AACACAATGGTAATGAACAGAAGTCTCTTGGGGGTGTTTGAACGGATTTATTCAAGTGTACGGACAAGACAAGGCTGGTA
AGGTACAATAATTTTTTCCACCTTCTCCATTGTCTGCCTGCTTTCTATGATGAGAAACCTTCTATTCAGTTCTGCTTCTG
CAAAATCATTGAAGAAAACCCATTTACCAAAAATAACGATCCTGATCCACAAATCCAGACTTGTTCCTTCACATGGCATT
TTTTACGAATCGTAGCTGACAAGCCTTTGGATATTTCAAATAGTGTTCCCTGCGCTCTTTCCACACCAAACGAAACTAAA
ATATTAACGTAGCAATACTACCGTTGTTATCTTGACTCTCAATGTTAGTATTAATATATTTTCGTTAAAATGAACAATCT
CGCGGTCAACTTCCCCTTCCACCAAATCAATCTTCATGATGACAACAAGTCAATCCATTCCACGAGTCTCCTCACGGAGC
ACCTTCTTTCATAAAGGAAAGTAAGGAAGGAAAGGGGGAAAAAATTGAGTTACTCTTCCACATCTTCCCACTCTCCCTGA
TACCGGACCTTTTCTTGTTCTTTATTTTCGTTGACGTCTCTCGTCTGCAACTTGGGAGTTGGTTGACGAAATTAAATAAA
AAGAAGAAGAGGGATGATTGGTTGTGGAGATCCATTGGTATTTTTATGGAAGGGATTTTTGGGGGTGGTCGTAAAAAAAC
TTTCCCCAAGCTATCTCTTTTTTTTTAACCTTTTCCTTATCCTTATTTTTTTCCTTGATCGATTAACTCGTCCGATCATC
TCTTGGGGAAACGGCTCGTCCTGGGACGTTTTTTTTCGAGGGTGATGTCGGGATGAGGGAAGGGATGAGTTCATGGCTTT
GCTGAATATATTATATCTCCACACTGATCTCTTTTCATGCCTTTCTTTCTTTCTGCCTGTTTTGTTTTGTTTTGTTTTTT
TGGAAACGCTCATCATAGCCGTTATGATGTGTGTTTGGGATATTGCTTTCAACTCATTGGTGATTATCGACGAGTAATGG
CTGACTTCCAAGGTTTTTAGGTATATACATGGTGAGCTCCTCCTGAATTCAACTAACCCCTCCAACTGTGAAGGCAACCT
CGCGGTTTTCTTTCAGTTTCATTTGTGACAATGGATTACATTGATTACATTCTTCTCACCACCATATTTCATGATTTGTG
TAGCTGTTTCGATACCCATATGTAAAGCAAATGCCAAAATTAGTATTCTTTCATAAGCTTTCTATTCTGGGTTTGAATAT
ATATATATATATATGCAGGATATAACCATCAGAATCCAAAACCCCACCACTCTCGCAAGGATAAAAAAACGCCATATCGC
TTCTGAAGGAAAACAATTAAAAACTAAATAATTAATCAGACAGCCTCGTGGTTTGTGCATGCTGGAGAAGCCAAGAGAGA
AAGAGCGGTGGAGATCAGTAGCTGAAAAGCATCGCAAGTATATATGCATGCAGAGTTGCTTCCACCCAAATAAGTCTATA
TCTTAGTATGCATAAAGCCACCACCC

>HCWGTA169 Ajellomyces capsulatus transcribed region, HISTO_HS.Contig68:704757..705241 (+).
CGGTGGCGGCGGGATGGGTCGTCGGTGCAGGTTATGTCTACGCCTATTTGAGGGGGGCTGGGAAAGTGGTTATTATTATC
ATTGTGGTTGTTATTTGCGCTCGGGTCGTAGAGGGGCTGAGGGGAGGGCGTCTCCTCCAAGCTTCGTGGTGAAGGGCTAA
TGCATCCCGCCAATGAGATGAGGGAAGCTTGGTGGCTGACGTTGAATTCGATATTTGGGACTGGAATCAGGGGCTTCTGG
TTTTGATTACCATCCGCAGGTGGAGATGGCTGCGGCGGCTTGGGGGGGATATAACAGGGTCTTTTATGCGGGGCTTGAGT
ACGGCTGATGATGATTTGATTCCAGGGGACTCGACATGTGCGGTGAATGAAGAGGTATTTCAATAGATAGGAGGCCAGAG
ACATGTGGCGGTCTGAAAGGTTGTAGAAGGCTTTTATGGTTGTTTGATCGGATTCTTGGAGGGTAGAGAGGAGGGGAAGT
GATTG

>HCWGTA170 Ajellomyces capsulatus transcribed region, HISTO_HS.Contig68:851793..852338 (+).
CCTTCCTAGTGACTGGTGAGTCCTTGTTTGTTTTGCTCGTTTGCCTCTGGGAACCTCAGTTCCATTTTGAATATTCTGAA
TTTTCCGGCTTTGCGCCCGTGAGATTTTGCGCCTGATTTTCTACCCATTGCATGGCCCCATGGCGCCCCAGAAAGGCCAT
GATAATTCGCAAGAGGGAGATGGCAAGGAGTAAATAATCTCTATATTATCCCAGCCCTGTGTGCCCTTCTACCTCTTCCT
CCTTCTCTTCCTCCTCTTTTCTTTTTTGACCAAACTTGTCTGGTTCCCCTGCATACGCCCTTGAGTACTACCTTACTATG
CATGCCGTGATTCCTGCTTCTGCCCCGCCCCTCTTGGCTGCGCCGAGCCGCTGGCTGGTCGGTCGCTTTCATTCCCAGCC
TGATCCTCCCCAGTCATAAACTGTCCAAATCCTCTCACACTTTCTTTTCATCTTCCTTTGTTTTCGTGTTGACAAAAGTT
TGCACCCCTCTTGTGTATCGCGTTTTCTCCTTCGCCCGTCCCATATTTCCCCATCCCGGTTTTTTA

>HCWGTA171 Ajellomyces capsulatus transcribed region, HISTO_HS.Contig68:19975..21757 (-).
CACGCTGGATGCCGGAAGCCTAGGTGCATAGTTTAGCATTCAATTATTGCAGCCCGGAGAAGGGGATGATCATATAAGAG
TTGAAGTTCAACTCCACTACACAATCTCCTCCCCAGCAACGTTAAATTTTCTGTTCAACTCAATAACACAACCCTGGAGC
ACAACAAGATCATCCTAGTTTTTTTTTTTTTTTTTTACCTTAGTCAAAATGCAATTTTGCAATCTTCAAAAGATCTACCA
TCATCGAAGTCCCACTCTTCTTCGGGAGAAGAGGATCCAGTTGATCATGACTCTAGTTTGACGTTGTGAAAAAACATCAA
ATACAAACGTGACAATTGAGAACCACGACCGGAAGTGGAGATGCGGGGGTTTGTTTGTTTAACAGCCTAGACTGCTGGGA
TTTCAACAAGTTTATCAGAGCTCGTCACCCCAGCGTCGAAGCTAGCGACAAATATATCCACAGCGAGTATGTCGCGATTT
TTTGATATATAGGCGATTCCGATTCAGCATGCAACGCAACGGGTTCCCTTATTGCCCCACCGGTTGGGGCAAGCACCTTA
CCCTTGACGGTTCTTGTCAGCGTCTAGGGGTGCAAGCACATTTGAACGACCCTTTCTCTTCCATTCTTGCCGCCGATTTC
CTGCCGGACTGAACAGGCACGGAATCTTCCGGATTAATAGTGCGAGAAGTGATCACCACCTTGGTAATCGGTTTCTGCAC
TTGAGGAGGCTACCTCAAGGGCATGTCTTCTAATGGACCAATCGGGCGTTCTATGGCGGACATGGCTCCAGTCATTCTCT
TGCCAGAAGCCGACTGATGATGTCCTTGCTCCACATCCTCCATGGGAACAATTCGCAGCGAATGTGAATGGCGCTGTCTC
TGGCCAATCACCGATCGAACCACCAGATTCGATGGTGATCACTGAACCAGACAATCACCGTTGAGGTTCTCGAATGATCG
TGAGCTGTCCTGGCTTAACTACTGGTAGGTAGTGGGAAGCAAGGGAGGTTGTTCAGTTGGAAATCAGCTTGTGGTATGTT
TGTCGACATACTGTCCTGTTGCTAACTGACTGATTCCAGTGAGCTACGGAAATGCCACTCCCCAATCCCATAAATATCCT
TCTGCTTTGCGCGAGCACTAATATTTTTGTGTTTCCTAACCCACCAGGACCCCCATCATTCGGGAATGTCAGTACCAGAA
CGATATTGCCAGAGTTGAAATGTAATTCCCACCAGGGAAGCTTGGCTGGGAATTGCGGCAAGGCTCGGTTCAGAAACTCG
AAAAACAGGAGCGATGTAAGTAAGTGAGAGTTATTTATTTCTGTCTCTTCTATCTTTGCTATCTTCACTTGATGGAGCTA
ACATTTGTTCTTATAGACCGATATTTAACATACATACGCATCACGTCGTAGCGGTTCGACCCCTAACGGCCAATTTCCTT
CTTGGAATGGAAAGTACATACATATATACGTACAGTGTACATGTATGTATATATATATATATATATATATTTATATCAAC
AAAGGTAGTGAAATGGAAAGGACGGGTGTCTAACCCATTCTCTTCCAATTACGCCTCAACCGGTGTTCTTCGGATCCAGC
TCGCAATGGCAACTCTGGTTTTGCGGCGTGCGATTCACAACCAGTAGTAGAACACAGAGACACTCTTTTAAAACAGTCGC
AGCTGGCTGTGGGGGGAACCAGGACTTTTATTGTGCAAATGCATACAATTTTGGATGCACACATCACCAGGTGGGATGTT
CGAGGGGTGTTCAGTGCGCGGTG

>HCWGTA172 Ajellomyces capsulatus transcribed region, HISTO_HS.Contig68:27993..29720 (-).
CTGTTATTTTCTTCCCTTTTCTCCTTGCTCAATCTCCGCCAGGAGGCGGGGGCTTCCAAGTTATTTTTGCCTTTGGCTGC
GTCTGCAACCCCAGAGAACCCCCGTTTAGCCATGATAACCTAGGCAAATTTTCTAGTCATAGAGCCGCGGGCGCGCGGGT
ATGGGCGGATAAAGAAATTGCCAAGAAATAAGAAAGTTGACGCTTGAACCTAAAAGGAGATAACTTTATTCCAGCCCCGG
TGCCTGTTTGAGGAAATTAGTTCGACGATAATAACACGGGGTGCCACGGCTCCCTCGGTTGATTTCGGGGGCGGTTTTAT
TTCGCTTGGGTTCTTGCTTTGATTTTTTTTTTTTTTTTTTTTTTTTTGGGGTGGAGAATTGCGTCATTCAACGTTGTTGA
ACATGCCTTCAAACATGTGCGTAGATCCCCCAACATTTCAAGCAATTACCGGGGAAATACCTAGGTATTTTCATTTTCAT
TTTCATTTTCATTTTCACTTTCACTTTCACCAGTTTACAATAGAGCCGAACAGGACAAGGATATATTAGGTGCCTGCTTC
AATACAATATAGCTATGCTATCCAACATTGGCATTGGTCGTTCCATTTTCGAAGGCCCCTACACTCCCAGTCCTCTCACC
CTCGTGACAATAAACGCTTATTCAACCATGGGGGGAGTTGGCTCTTTTTATTTAAAAAAATAAAGTGATCCCTCACGTTT
CAACTATTAATATAGGTTCTTACACATGTGTTTCAAGCACGGGCGTCGGAAATCTTCGCTGTGCGTTCGACAAGTTCAAA
TTATGTTGCTTTTGTTTTCCAAAGCTTAGCTTCTTTTATTTTATGTTTTCATTTTGTTTGTTTGGATTTTGCTTCTCCAG
GAAAAGTTTGCGAGCATGCTAGGTTCCCTCAGTTTTTGAGCGTGGAGATTTTGCTCTTTTCCGCATCTTCATTGTTTCGA
GCAAGTTGATATAGTAACAGAATCGTTTCCTCAAGAATCGAACATCCCTTCATCCATTCGTCGTTCTTTTTTTTCTTTTT
CTTCATTGCTTTTTGTTTCAAGGGGGACTGAAAGCTTCCCCGGGCTCCGGCCACCAGCGCAGGCGTGTTCCGGGGGAATG
GAAAACAGGTAACTGTCAGTTACCTTTTTTTTTATATATGTTTTAGCCCAGGAAGCTTAGGGAGCCTCAATGTAAGGTTT
TGCATATGATCTCAGAGCAAAGGGCTGGCCTGAGGTATAGAGGTATGATGCAAGGGGCTTGAATAGGTTAGTTGTAATTA
GGATTTTGCTAATTATTTTATTTTTTATTATTTTTTCTTCAATGACTATAACTATGATTCCGTGAATCATACCTTCAACT
GACACTCCAGCTTCTAGTTTTTTGCCCAGGACTAAGATCACAGGGATTGAAGTTTTGGCTAGAAAATACCTAGAAAATAC
CTGGTTCTTTTTATTATTTTCACGCCTTATGACACCTTCTCTAATGCTAATTGACTTATAGTTTTGAATATCCAACTAGA
TGTTGGCGGTGGTGAGGTGGTGGGTATGTTAGTTGCTGAGTTGTGATGATAATAGTCCTGGGTTTTCCTACATATTTTTT
CCTTCCCGCCTATTTTTTTTTTTTTTTTTTTTTTTTTTTTTTTTTTTTCCGTTTCGGGTTTTTTCTTGTCGTAGCAGAAG
CTGTTGAGTGGGCTAGCAATGCCGTTTTCAGCCCATTGTCCTGAATTG

>HCWGTA173 Ajellomyces capsulatus transcribed region, HISTO_HS.Contig68:61171..62923 (-).
GTCCCTTTCCTTCCACTTCTCAAACATCTTCTCACCATCAACTCTTATTTTTCCCTACTTCCCTCACAATTCTCTTGTCT
CATGTGTATCACTGTCTTACTAGAATGTATATCTTCGCCGGCACCTATCTAATCGAGGAGCTAAAGTCTTTGTCATTCAA
GATGATCACTCGATATCTTGAAATCTAACACCTAGTGGGGGAGAGGAACCTTGGTCATCATCAGCCGCATAGCAAACAAT
GACATGATCAGTGAGTTGGCATTCTTTAGCCCCTATCTACCTTCGAAATCCATTGTAAACCAAATCATCAAGGCCAATCC
ATATATGGAAGACCGGCATGCCCAAGGTCGTCTGGAACAATCTATGACGTATAATAAACTTCGCCAACATCTTCGGTAGG
AATATGCAACCACATCATCATCTCGATCTGGTCTTGCTCCTGTCCAGCGTCATAGATCCGTAATATTATATTAATTGGTG
GGAAACATATCCACATGCCCACAACAGGGTGTCTCGCACTCCCTTACGTGTTCGGGTTAAGAATTCGATGAACGGATTCT
GTACCGATGAATTCTCACATATCGAGGGTCGATGAGGGCGGCCAGGGGTCGTTGGGTGTATCGGAGTTTCCTCCATACCT
GACAACCGAGGAAGAAAACCAAATCAATCAACAGTTCCAAAAGGACACATGGCGTCGCAACCGCCAAGTCTTGTGGAGTG
GAGTGCCACACGGACTAGCTCAGGAGTGGGCAGACGAACGAGGCATGCAAACCCTGACCACAGCGATGGGTCCCTTGATG
GTATCAGACCATCCCTCCTGTTTGAAATCAAAAAAGTCGAGGGAGTCATGGAGCAGATATATAAAAGGTGCTTCGGCTGT
GTTTGCATATCACATCTCGAAAGGCGAAAAGATCACAGTGTTATCCCCACCTCCTCCAACTCGATTCCACCCAGATGGCT
TGGCCAATTATCAAGCCCTAGAGGAGCCGGTTCTGAAAGGTGCAATTAGAGGGTCTGCGGTATCACGCATTGAAATGGTG
CATCCGACCGTCAAGGGAGCCGAGGATTTCTGTTACCAGGTGTGGCCGGCCGATGACGCCCGTCTCTGGATTGCAAATTT
CGGGATGCTGCCTCCAAAGAAACACTGGAGAAGAGTATCGCCCAAGAAACAAAACCTAATAGTGAGCCAAACAGAACTCT
TTATCTCAACGAAGACCAATATGCAAAATGTGTCAGGGTCAGCAAAGGCTCTGACGGAGAAGTAGAAGAGGGAGAAGAAA
GAGGTGGAGATGAGGAAGAAGGTGGAGAAAAAGATGGAGGAAGAAAGGAAGATGGAGGAGAAAAGGAAGCTGAAGGAGAA
GAGGAAGATGGAAGAGAAGAGGAAGATGGAGAAGAGGAGGAAGAGATAACTACCAGCGATGCTTCCAAAGCACGAAAAAT
ATCTGACACCGAAAATTCCCCCCAGAGTATGAAATCTTGTGAGTCCCAAAAATGGCCCCAGGTTCCCAATAGCAACGAAA
TTGATGATCGTGTGGAAGAGACATCTCAACTTTCCATGTCGACCTGGTGGATGATGTACCTGTGGAGCTAGATATTCACA
CAGGGTGCGTCTGGGCTAAGCACATATCTCATTGCTATTGCATTTTTTCGCTATTGGATCCTCCAGTTAGATTGGTCATC
ACCATCAAAAGTTTGAAGTGGCTTGAGCCAATTTGATATTTTTTATGGGAAGTGAGATCACTGAAGGGCCGAA

>HCWGTA174 Ajellomyces capsulatus transcribed region, HISTO_HS.Contig68:274885..275147 (-).
GAGAAGAATACAGTAGTAGATCACTAATTGATGATTAACTGGTGAGGTGATAATTATTAAATACAAATTCAGAGAGGGGC
TGATACAGTCATTGTACTGTACATAATATTATAGAAAAGTTACCTCTTTTATATGGTCAAAGAAGGTAGCTCGCCGTACG
GAACATGTATGGGTTATTCGGGGGCCTTGGCTGAACACCATAGGAACACGGGTTCGAACACAGGCAAATCCACCTTCATA
TAACCCCTAGTTATCACATGAGT

>HCWGTA175 Ajellomyces capsulatus transcribed region, HISTO_HS.Contig68:381275..381764 (-).
CAGACGGCGGAGCAATAGGATACAACAAAAGAACGGAGCGAAATGAATAATGAAAGGAACAAATGGTGGGAGAGGGATAG
CGTCCCTGTCAGGTCGAGTTGGATTTGGGTGAAGCGTGGAGGAGGAAACAGGAGAGCCCCTTAAGCCACAGGAGACCAAC
AGGGACTAACAACTGCGAGAGCGCCAACCGAGCCTAACTCCCAGGGTTGGTGAGCCCAGCAAAGGCTAGAAGAAACGAAT
AAGAGAAGAGAATTAGAACGCGGAGAAAAGAAAGATTGGGAATGATGAATGAGAGGATGAAGATGAAGTTGAAGTTGACG
ATGGAGCAGACGGCGAATGTCATGAAATTACCGCGGCTAACTTACTTTACCCCTTTGTTATTTTGATGAATATGTAATTT
TGGTTATATTTTATATTGAAGCTTGGCCCGCGAGTGTTTTGTCCGCTGTTGCACCACCTTCTCAAACAAACTATAGTCAT
TGATTATTGT

>HCWGTA176 Ajellomyces capsulatus transcribed region, HISTO_ZZ.Contig2:71666..72415 (+).
TGTGCTACAAAGGAAGGCCTTTTGTGTGTCCTTTTGGCCTTGGTCATGAAGGGTGGTCCATTCAAATCTGCAATTTCTCC
GTATCCCCAAAAATTTGAGGTTGTTGTATTTCGGAGAATATTATCCAAAACGCCAAACAAGAATCTTTCCCTGTGGCCAA
AAATGTATTTGAAAATGATTTTCCTATATTTCCTATTGAGAGAACTAACTTCAACATGGGATGATTCGCATTCGATGGCT
GCAACTTTAGGAATCTTATTCCGCCGTGTGAATTCAGTTGGTTGAGGACTACAATTTGTGGTTAGGGAGGGACACAAGGC
GCCAACTTTTTATTCGCATTGAACAGCATTCTACCTTTCCGGCCTGTCATGTCAGTTGGCATCCCAAGCTGTGCAGTGAT
GATTGACGTGTTTCTCATCTTTTTTTCTGCCATCAATTTTAAGACTACCCCTTTCTTTCGTACTCCACATATGCGAATGC
GAATCGAGGGCTCGGAAACTAATCCGTGCCATATTGTGCGACTCTAGTGTCTGACACGCCTTTTTGAGCTTGTACGCAAC
ATGGATAATCCAAGCGGTAACAATAGGCACACCTTGATGATACGGGCCTCCCATAGACCCTTCTCCACGTTCGTTGCGGG
ATTCCTCAGGTATATGGCATCTGGCAGGTATGATCTCCACCACGACCACTCCAGCTCAAAAAGGCCACAATGGCAAGACT
TCAAAACCTGGATTACATAGCCACTGCATA

>HCWGTA177 Ajellomyces capsulatus transcribed region, HISTO_ZZ.Contig2:84798..85906 (+).
TGGAAGCAAGAAGTACTAGTAACTTGTATCCGTCGACAGTATTCTCGGCCTATGCACGCCGACAGACAAATAATGCGGTT
TCTCACCTGGTGCGCTAGTCCAATCAACGGCGGCTTCGCAAAAAATTCTTGCTTTTTTTTTTTTTTTGGAGCATATCAGG
GTTTCGGTTTTGATTCCTCTGATAGGTAGCTCCAACGTCGTCTCTTCTTGCAATCATCGTGTTAAGACTTGCAGGGCCTG
TGCAGTTCTACCACGACACTTCCCGTCATGGGGTTGCCTGTAGGTGCCAAACTACGCCATCGTAGACTCGATTTCTGCCA
TCCAGGACCAATCAATCCTGTAAGAAGTGTATCGAAGCTACCCTACAGCGGATTGTCTTGCATGTGCTTGGCGCATCAAA
GAATAGATAGAGTCGATACCTCCAAAGCTACGGAGCTTTGGTATCTCACGGTATGAATGGACAAGAATTCGAGAAGCTCC
TTTATAGACATGAGACATCAAAGGCGTCCGTCGAGACGAGAACTAGTCTGCGGTGCTTGTATCGTCAAGCGAAAGGAGCA
TCACACGGGAAGCCATTGTCCTTTGTTTTTTTTTTTTTTTTTTTCTGGCTTTCTGGACCGACATGCTGCGGAGATATGCG
CTGAAAAGGGGGCACCCACTGATCGATCACTCGGGTTGAATGCGATGGCGATCGGACGGATGTGTGAACGACCTGTTGCC
GCCGGATCAGCCAACGTGGGGCATACTCTCTGATGTCCTGCGTACAGATCCGTAGTTTAGCGCTGGATTGGCTGGTCTCC
AAGGAAAGGGGAGCAGCGGAAACGGTGGCATGTTGAGATACCTCAAACTGTAGCACCCTAACATACCAGGATTCCTCGAA
CACAGCTGTCCCTATCTTCACAGCTGGCAGCGTTGGTGCTTTTTTCCCTCGCAACTCTCCATGCCCAGTATGCTGTTTTT
GTTTTGAGTTAGTAAGATTTGGCAAAAAGGGAGAGGTGGGCCGGGCCTGTGTTGATAGATTGAATCGAAGAATGTTGATG
AACGGCTTCTGTGATAAGTTGAGCAAGGGAAATAGGCATACGTGGGTTGCGCGAGTTCCAATCTGTTTA

>HCWGTA178 Ajellomyces capsulatus transcribed region, HISTO_ZZ.Contig2:96879..97905 (+).
ACTACGGATTTCGATTCTATGCGACTGGTAGTATCTGCAGTATACTCCCTTTCGATAACGTACAAGTCGCTATGTACTGG
CAATTCAACGGAACCTTCTGAAGCAGCCAAAATAGAGAGATACGCAAGAGATCCATACAGAGCCTCGGTTCGAGGGCAGA
CAACACGCTTCCGCAGTCAATCTCTTGTTGGATCGATATAACCCGTATAAGTTTTTTTTTTTTTTTTTTTTTGGCCAAGT
CTTAGCAGTGGACAAATCCTTGACTGTTCGAAATACAGTTTCTTTTCCTACCAAATCGCACGGATGCCTTTATGCTACCA
CCTTCCTGTCAGGTAATTGCGCCGTATCATTCATTCCTATGGTATATACCTACCCTTTCCACCACGGAAACAACAATATT
CCTCGGGAAGAAGTCCAGGCCCAGCTATTTGCCACGGGGGCTAGAATGGCTGCTCGCCGAAGCTTCTTCCTTCTTGTCCT
GTTGCAAGGCTGATGTTGTTTCCTCCGAGATGATAGCCCCGGAGCTGAACATATTTCATGATGATGATGATGATGATGAT
GATGATGAGTTCAGGAGTCAAGAAGCAATCCATGGGTTGAAACTTCCCAGCTAACCACTCCAGCCACCCCTATGGCGTAA
CCTTTCCTTTCCTTTCCTGGTTTCCTGTGCTCTCGCTTTTCCGTTCTCTCTCACTCTGGTTTTTTTTTTTTTTTTTTTTT
TTTGTGCCCCTTAAACTTTTCACTTTTCCTTTCTTCTCTTTTACGATGTTGTTTTTCCTTTTCCCTTTGTCAAAACATTT
AACTTCTATACAGCGGGATTGCATCCAAAATGGTTAGTAGGATTGGGATTGGGAATTGCCAATGCCTGCCTAGTGAGTTG
AGTTACTAGAATCGTAGACGTTATCCTGGTGTGCGTAACTAATGGCAAATCACCCGATTATCTAATCGAAGAGTGTGGAG
TTTTCCTATTTTGAGAGACACAGGATGTCATGACGAGCTGATCTTTGCCAAACAATTCTGCCGTTGA

>HCWGTA179 Ajellomyces capsulatus transcribed region, HISTO_ZU.Contig2:5569..6117 (+).
CTTTTGTCGCGTCGGGCAAATCTGCGATTGATGGTGGCGACGCGGTTCCATCGTCGATTCATGATCAGCATTTTGATATG
CCCACTAGCCTCGCCACTAGCCGACTGCCGCGCTAGCGGTTGCGGACTCTCCCCTTGGGCAGCTGGGCTGCAGTGCTAAG
CATGCTCCCGGTGACTTAGCTTGTCTGGGTTAGTTGATCATCCATCCCGTGTCTTGAGTCTGGAGATCTCCTTCTCCCCA
ACTTGAAAATGTCCTCCGTGGCTCACGTATGGTCCCTCAGAATCGTTGTGCCTGTTTACGCAGGATGCTTCGCAATCGAT
TGCTCATCAGCCATTGGAGCTGCCTGCCCGTTGAGAGGCCTACCCGTGCCTGCCCGCTATCGAATCTTGATCAAATAACT
CTTGAAACCGATCTGCCCATTCTTCCAGCCGCTCTTATTGATGCATACAACCGATCCGACATGCTCATGATATTCCGATG
ATCTTTCGAGTCTATATGATTATTCGTGGGCCATCTAGTAGAGTCACTACGTATGGATTCTAGACCACT

>HCWGTA180 Ajellomyces capsulatus transcribed region, HISTO_ZL.Contig658:179517..180238 (+).
TATCGCAATCTGATCTGCCAATGTGATGCCATGTCGGGTCTCGGCCAAGAAAAGCCTCCATTGATGACGAAATGCCGCCC
CTCAATATGAAATCCAACACGGGGTGCGGGGTGGGGGGGAAATGGGAGGAGAGAGGGGGACGATTCGCAAACAGCTACCC
ATGATGCAGCCTCAGAAAGACTCGAGGTAAGGCGACGACTCGGAATGAAGGTTTGGAGGTCGCCAAAATAATGGGCGCCG
CGCCAGAGCCTCACCCACCCCGCCTTTTTCCCCCAAGATGGCCAGCTCCTCCCAGGATAAGCGGATGGTTGATGTCATAG
GCTCTGAGGAGCCCGGCGTGTGGACTCAATAATATAGCCCTGGTAAATTTAGTTTCTGTGGACTCAGGACTAGGAGGAGG
AGAGGCATGCCCCCCGAAACGATGCACTAATTGCCTAGGCCCTCCCCGAGAAGCCGAGAGCTGACTGCCAGAGGATGCGA
CAATTGACGGACTCAGCACTTCTGTTCGCTGTGATTGGATTTTTATATTCCGCTGGCTGGCTACGATGTGGGTCGCATCC
ATTATTACTATTACTATTACTATTACTATTATGATTATTATCACTACTATTATTTTGTGGTATTTTTATTTTTTGTCTTT
TGCTGGAAGTGATATATGGGGTGGGGAACTCGATATTGTCGGCTGGCCAGGGAGGAACGGCAGCGCAGGCATGTGAATAA
CA

>HCWGTA181 Ajellomyces capsulatus transcribed region, HISTO_ZL.Contig658:220231..220990 (+).
ACAGGTGTGGAGTGCCAGGTCTCATACATATATACGGAGTACGTACTCTGTACATAACCCGCAGTTGAACCGTGGAATCA
TTGGAAGTCACTGAAAAAGTCGATTGAACGGAGAGTAGCTTTTTTTTTTTTTTTTTTTTTTTTGAAACCGCCAACAATGT
CTATCATGATGATTTCCACCATCGTTACTCAGCGTTTAAGGGACGGCTAGGTCCTCATCCGAAACTGCTCGTTGAGCAAC
CTGTTGAGCAAACATGGAATTCCTCGTTGAGCCTAGCTCGTGCTCGGCCAATGAGTGGATAATCGCCGACCCCTGATCGG
AAAGGAGGGAACAGGGGCTGCTCGTATTTGTGCAACCAGGGGGATTGGTCTTTTCTTTTTCGTTCCCCAAGCCAACCCGC
GATTCCCGACGGGTGGGGATTCGCTTGCCAACTGCTCTCCGCACGAGGCAGGAATGGGAGTCATGGAAAGCAGGTGACAA
ACAAGGCTCCAGTCAGCCAATTGCCTCCACACACATTTTGATTTGGAATCGATTCTCTTCAAGTTAATCCGGGTCCCTGC
GGAGTAGTTATCTGTCAAGATGGATCTCGCGGCGGCAGTCAGCATCCTGAAAGGATGTCAGACGGCTGGAGAGAGAGGGA
GTGCCGACTTAGTGAGTTACCGGCTTCTCCATCACCTTCTTCAACAGCGGCAGCAAAATTCACAAGCTGTTTGTTTATTC
ATTTTTTCCCCTTCGTGTCCATTATCCCCAGCAGGGGAGA

>HCWGTA182 Ajellomyces capsulatus transcribed region, HISTO_ZL.Contig658:255318..255737 (+).
GGTATCACAGTTGCTTTTCCTTCGTTCTTGTCGAGTACAGGCTAGCAGTATGAAGGGGTTCCACGAGATGACGGGTAACG
GTGTTTCTGTTGCACAGTAGCAGATCGATCTTTAATGTTGTTACAAGGAAAACAAACAGCAATGCCACCAAAAATTCTCT
ACAGACAAAAGGATAACCAAGAGGGGAGAAAAACCACACAAAAGAGAAGTAGGTCAGCTATTCGGAAAACACAAGAAGAA
GCCACAGAGAGGGGGGGGGGGGGGGGGGGGGGTGAGATTGTATTTTGATATTCCAGGTGAAACACCAACGATTGGTGTGA
TTCTTCGTTCTCGAGGATGGGGGGCGGGGATGATGGAGGGGAAACGAACAGCGACGGAGGAACAGGAAGCCAAAGTAGAT
GGGAAGAGCGACGAGGAAGA

>HCWGTA183 Ajellomyces capsulatus transcribed region, HISTO_ZL.Contig658:180621..181730 (-).
TAAACAATGAATTGAGGCTTGAGGCACAGACACAGGCACAAGCAAGAGAAGGCATGATGTGTGCAGAGCAGGTCCATGAG
CGTCTTGAGCGGCGCTAGTATCGAATAGCGCGACTCGACCTTCCTCTTTTTTCCCCCGTTCATCCCAGTGGTTCTGGCCC
CAGAGTGCGCAAGGCGCCCAATGCTCAACCCATACACAAAATGCAAAGTACCGTAAAGTACTCTCTGTACATGACCATGT
GCATGTACAGCACATGTATATGATAGTTTCGCAGATTCTCTGGCATATAACAACTGTGTTACTCTGTGTACTCCGCACGG
TAACGAACATAGATGGGATAACAGGGAAAGCTGGGGGAGGGGGAGGAAATCAAAAAAGAGGGTTGAGTACACGGGCCTTC
TCCTGCCACCCTTTCTGATCTCCATGCCAGTCTACACTGACTCTACAGTGTATGTACCGTACAATACCTGCGGTATTCTC
CGCAGGATCTGCGACTTCTGGATCGCTGGCCCATCTCCCGGTGTCTCTCTAATGTAGATTCTAGATCGGTAGGAAGAAGA
ACCAGCAGCAGGGAGTCCAGGGCAAGGCAGGGGGCTGGTCCCTGGGCACTGGGCACTGGGCATTGCCAACTCTGCCTAGA
TCATCACAACAAAAAAAAGAAAAGAAAAATTGCTGCCGCAAAGGAAAAACAAATAAATACAGTGCTTTCATCTTCATGGG
GAAAATGTGCGACGTTACCCAGGTGTGTAACGCGAACCGCAAGGCCTGAAGTATCCAATATCAATTAAGCTCAAGACACC
CACTTCAGCCGTTGTTGTTTCGGTGATACTGCTTGAAATGGGAGCTGGAGAAGCATGCCCACCTTTCGACCAATAACAAT
TTTCTGGGCGAAATAGCGGAATAATTTCCGGGGCATACAACAGCAGCGCAAGTACAGAGTACCCGCCCCTTACATCTCCT
CTATGATATGTGTCGCCCTCCACACGCCAGCGCGCAGGATCTCGTTTGCCTGATATGGCTTCGAGCATGTAACTGGTTAT
TCAACGAAACCATTAGCTAAGTATATTGAACCTCATAGTTAAGACTTTGTGACCAGGGTAGCCCGTCCAC

>HCWGTA184 Ajellomyces capsulatus transcribed region, HISTO_BP.Contig457:58012..58937 (+).
AGCATGCGACTGGACTGGTCATTTTTCTTTGTGACTTGCTATTTGGACTGGATCAAAGTTGAAATTCAAAGCATGCGGGA
GAGATCAATACCATTAGCAACGAAGGATAGATTGGTTGTGGTTTGATGCAGCTGGGGAGTGCCCATCCGATACACTTCTT
TTTCCTCGAGCGTTCTGGCTCATCAAGCGGTCTCTTTTCAACTTCTTTTTGCTCCAGTCGGATGCTGATATTCTTCATTA
ACTAAACGGTCCGTTTCTCGCAAACGATCAACCCATGTAAAAATATCCGTTCCCTGGAAGAGGACGGATTCCACCTCCCT
CATTCCAGATTTAGGAACTCGTTAGTGAGGAGAGGAAGATCATATTAGGATTTCGTTAGTTTATCTTGATCCTGCGACTA
TTCAAAAGCGATGACTGACCACCAACACAAAATCACAAAAGATAGTAATATTTGACAAGCCATTCATATGCTGATAAAGA
GGGCAAAACAAAGGGACGAGCCTGGCGAAATAAAACAACATGCAATAGATGTGGGAGTTGGTCAGTTGCGACCAAGGGAA
TTACAAATTACAAAGCGAAGTGATGGAGCTGTCAGAACCTTCAGTTATATTCTAGGAACAGAACCAGGTTTCTAAGGAGA
GATAATCAAAAACGCACGCTAGATAAAAAAGCTGTGTGTGAACTATCCAAAATGGATGGACTGGATGTATGTAGGTATAA
CCGTATTGTATTATTTTTATTTTTATTTTATTTTATTTTATTTTATTTTTTTTTTTAAAAAAAAATCGACTCCTGCTATC
TCCTCCCAGCTGCCCCTCTTTTTTCTCCTATTTCCCTTCTCTTTCTTCACCACTTTTCTACCTCCACTGGTTTTCCTTTT
TTTGTTTCGTGCCGTGGGAATAGGAGCTCCTTCGCCAATTACAGAT

>HCWGTA185 Ajellomyces capsulatus transcribed region, HISTO_BP.Contig457:147838..148545 (+).
AAGGCACACTTCACACTTGAAATATGCTGTGGAAGCTGATGGATGCTTCAATAGCGTCTTCAACCAGCCACGCATTGCTC
CTGGAGCCAGCTTCTGGAAGAGCAACCCAAGGGGAAAAGAATTTGACTCCAAAACACCTACCTGATATAAGCACACTTGA
CGTTAGGATTCCTTTGATCCTGGGTAAATGAGGTTTATCCTATCACATCTGTTGAAACATGGCCTACGCTAGCTGGACCC
TTTTTAAACAAATTTTCGTTTCAACTTCGGGCTCGAAAGCTTTCCGAAACACTAACGAGCTTTTTGCCGGTTAAAGGCTC
CATAACACTCCTCCTTGCATGAAATCCCATGTTGCCAAAGGGGTCATGTCGAATCAGGAGAAATATGGAGAGGTCGTATT
CTCAATTCGGTTTCACGATCTTCCCCTTATGACAGTGGACGAGTAAAGGCTTCTTTAACCATTCCAATTCATCAGTTTTA
GGGATGCATATACAGCATTTCTTCTGTTCGCGGCAATACTTCCTTGCTATCACTCCAACCCCCCGAATAGCTCCGCGGTT
CTGGTATACTCTGCATATAAATGTGTCTTTGGAGCGTCCTGGAAAACAGGAATAACGTTCAACCTCACCCAGTCCAGAGC
AAGAATCGATTGCAAGAAATTTTTATTTGCAGATTTCTCCCCCGCCTGCTGTCATCTTTTAGGATGCG

>HCWGTA186 Ajellomyces capsulatus transcribed region, HISTO_BP.Contig457:349723..350089 (-).
ACAGAATGGGGGATAATAGCGAAATTCAAAAACTAAGGGTAGACAATGAAACAGGTCCTCTGGTAGGGAAGCGGTGCAAA
ACGAAGTTCTGCGTAGCGTACGGACTTGGAACGGAGGAAGAGATGGCGAAAGCTAAAAAAATGAATGCAAGAAGTGGCAA
AGATATTCTTTTGACGGCGAGGATTTGCGTTGATAAATCTAAGAAAGATATGAAAAGAAAAAGGAGAAACAAGAAGAGTA
AGAGGAAGCGCAATTCTCCATCTGGATTATCATAGCAAGGCCAAGGGGTAAAAATGATCGTAAGAAGTTAGAAATAAAGG
GGTTAGTTAACAAAGGAACAAGGCGTTAGTGAAGGGTTAACAAAAAA

>HCWGTA187 Ajellomyces capsulatus transcribed region, HISTO_BP.Contig457:412013..412281 (-).
GACGGAATAATATAATAGTGTAGGACATGGAGGGCTTGGATATGTGTATATAGATAAAGAACTCACCAATAGATGGCTCG
AGGAAACAGCGGCTATGATAATAGAAGTATTTTAGTTATCTTATACTGTGTGAGAGTATAGAAGGTAAAAGGGGTAGTGT
AGGGGTAGCGGGGAGCTGCAAAACACTTGTAGAATATATGATATGAATCAGGACAAGGAGCTGCGGGTTTGGTTGTTTGC
TTTATTAAGGGCAAAGTCAATATTTTTGT

>HCWGTA188 Ajellomyces capsulatus transcribed region, HISTO_BP.Contig457:462915..463215 (-).
TGGTTTCTGATAATTGTGAACAGCTTCTTGAAGGCGTATGTGGGGGAAGAAGGCTGAGGAAAAAGGTATTTTATGATAAT
ATTTGTACGTGTAATGGTGGGTCGAATGAGGGAACGAGAATAGGGGATACTGCCTTTTCTAAGGGTTTACCATGATATGG
TAGATATTGGTTATCCCCACGGCGTTTGGTAAGAAAGAACGGAAGTAGCTCAGGAGAGAAATGGCTACTGGCCTTAAAAT
AGGTCTGGATTGTCCTAGTTTTGAGACTGCTGGCCTCAGGTGGTAGTGTGAGAGGGACATG

>HCWGTA189 Ajellomyces capsulatus transcribed region, HISTO_BP.Contig457:473885..474237 (-).
CAAGGGGTGAGGGTATAGTGATGTAGAGCAATAATTTAAGACAGAAATATAGAGATATATTCCGTAACTAAAAGGACGAT
TTTTAACCAACAAAAAACACAATATTTATAATATAGAAAAACTCGCTTGAAATACTTCATCAAGAAAGGAACAATCCAGG
CGCGGCCTCCCTCCGCTGCCCAAAAATCAAATAAGAGTCAAAATATGCTCTCACGCTTTTCCCTTGCCATTTCACTGTGT
TAGAGTTGTTATGGTAATGTGAGAAGTTATATATGCCCATGGGAGTAGCATCCATATATGTATCTTCATTCTTTTCCCTC
CCGCGCTTCAAACAGTGTCGTTAGTTTCTCACC

>HCWGTA190 Ajellomyces capsulatus transcribed region, HISTO_DA.Contig94:117334..117877 (-).
TTCGATCTTGAGGATGCGTCTGGCCTGATACCGGTTGAATGGCTTGTTCGCAGCAGTTTTTACTCCTGATCCCATAGACA
TCCATACATCCATCCTACCTATCCTGTATATCGCTCCATCTCCTGCATCGCAACGCAAACATCTTCATCCCTGCCCCCCC
CCCACCACCAGAAGCGGAAGCTTTTTCTTCACCCTCTTCGCTATATCCGACCGCACACGACTTCCTCCTCCTCTACTTCG
TATACTTGCACCACTACGAATAGACAGACCGTACCCAGAAAACTACAGAGGATAGGATTATACGGAAGAGTTCATTGTGC
ACAAGAGAAAAAACAAAACGATAAATACCATAAAAATAACCAGTCGCCGGTGAGATAGCCCTTGTCCTGGATATACCTTC
AGAATCGCCACCCGAACCTCTTCTGGCCGCCGGAAAACCAGCGGTATTTTTACCTTCCGACTCCCTGAAGCCTGGTCGCT
TCAACTTGGGCTTGACGTATTTGTTTCTCGAGGGACTTGATTGACGGTTGCATTTTTCCCTTGA

>HCWGTA191 Ajellomyces capsulatus transcribed region, HISTO_KF.Contig470:15338..15776 (-).
GGTTTTGATGAAAGCCCTGGTTAGAAGGTTTAGGCTTGGAGTTTGCAGACACTCAATGCAATCTAATGAACCACTGAGAA
GCATCAAGAACATCATATTTTGGTATGACTTTGGCTTTGAAAGCTACAGATTGATGCATGCCATCTCTCTTCAGAGCATT
GATGAGCTGATAGTTCCATTTTCCTTCTGTCAAAACCTGTTCAGAAGTAAGAGATGACATGGTTTTTGATAAGAAAAAAG
ATGCTGTTACTCCTGCGCGAGTTGATGAAATGATGAATGGCATAATTAGTGTTTCAGAGACTGACAATGGAGAGCAAGGA
GAGTGGATGATGAGGTATGCATGCAGATGTCGAGCATGAGATCGATACTGGGCTAGAGAGCAATTATGAGCAAATATGTG
TTAATGGGTTATTACGGTTAGTATAAATTAATTTTTGAT

>HCWGTA192 Ajellomyces capsulatus transcribed region, HISTO_DF.Contig537:226467..227407 (-).
AGAGGCAAATGAGATGTTAGTAGTTAAATACTCCGAGGTAGTTAACAACTTCCTGCGGTTTTGTTCCAAGTGTTTCAGGG
TGTCAAAGACTCGCATATGCTTCAGAGGATGGTGATTGATATATTGCGTTTTCTAACCTTGGAACTCTTCCGCTCCTTCA
ACCACGTGAAATCGATCCTTTCTTGGCGTCACGGACCCGGCGTAAATAATCTTTGTCCATACCCGCACCGTGGTTGTCAA
CGGGTATAACACCCAACAGACGTGCACAAGAATGGCCACTCGCCCTCCCCCACCACCCCGCGGCCCTCCACAGCAGCTGT
TTACGTAGGTCCTCACGCCGGGCTTCGTCGGGTTCTCCCTTTTCGTTGTTTGAACCTCAGCTTACACAATTCCACAGTGG
CCGCCATTTCCTATACGCTATGGTTGCCTCCGTTGGAGCAGGCCTGTTTACCATGTCCCTTTATCGCATGAGGCAGCAGA
AGGTTGCGGAGGCAAAGAGGCTCCATGATGAGCAATATCGGTAGGGGAATGTGTGTGGAAGTTGTGTACCGAGAGACAGG
AAAATTGAGAAAGTTGAAAGAATGACAGGGCGGAATGCGACATCTAGGCGTGATGTGGGTGTTGGGTGTCAGGGATTTTA
TATATATCGCGTGAATTCGATGTCATCTGTACGATATACGATTTTACATTGCATCAATGGATTCAAAAAACCCAAATTTT
TGTGTGTGGAAGACACTTTTAGTGGATAGGGTCATAAGACAGGAATCGGATGCGAAATGCGGGGGTTATCGCAAGAGAAG
CAGTGTATGGAGGATCGAGAGAGCGGTGTCCCTCATGATGCACTTCGGATAGTAGCAAAAATTTTACATCCTCTCTGCTA
TGAGTTACTATGCCATGTGATAGCACGCTGTAAAGTACATGTACATATATAAATACAATGC

>HCWGTA193 Ajellomyces capsulatus transcribed region, HISTO_DF.Contig537:252191..253332 (-).
AGTGTGCAATAAAAAAAGAAAAAGAAAAAGAAAATTTACATTACTCGCCAACAAGAAAGGAACAGAACATCAAGTTATCA
TCATTGATCGAATTTGTTAGATAACTAAACATAACTAACTGGCATCTGATTCAGCCATCCACGGGCAGGAAATCAGACAT
TCTCGCGATCCTGCATTGCGATTTGTGCGTTGCACCCGTGATGCACCCGGCCTGGTCAAACGAAGGAAACACGAGAATAG
CCAGGAAGTCATCGAGTCGAGTCGTGCTTGGTCAAGAGGGCAAAAGGAGCTCGATCACTCACGTCTCTTCTGGCAGCCAT
AACTTGCTTCACCGTTCTTCTCTGGCCGGGCCAGGGGACTGGGAACCCGTACGTTGGGTCGAATAGGAGCCTCGACATCC
TGGTTGTGCCCGTGAACAAGCCCTGTGCCGCCTCCTCATCATTTTTCCAAAGTGGTTTTGCGAAAGAAAAAAACAACAGA
AAAGGGCAAGGCGACTAGCCGTGGGACATCCGGCTCCCCGCCAGACTCCCACCGCCCAAACCTGCGCAAGTGAGCTAGGC
CGCCGGGGCTTGTTTGGCTCAGTAGCGGACCGTTCCATGGAAGCGTGCTGGGGAACCTTCAACTACTGGCAACCGACGCC
CCCCAGATCTCACCAGCGAAGTCAACCCCGGCCACACCCCCCCTTGGGCGCTTGGCCCTCCGTTAGGTTTCGCCGTCCAG
CCCCAAACGAAAAAAGAAAAGAAGCAGCAGGAAAAACAAAAAACAAAAAGGAAAAAAAGCAAAAAGAAAAGCAAAAAAAG
CTGAACGCCGAAAAAGCAAAACTTAAAAAGAAGGAAGAAAGCAAAAGGTGACCAACCAACCAGACAGAAGAGCTGTCATA
TTTTTATACTTTTGGCCCTCTTCTTTATCCCGCCGCAACGGTTTTTTTGTTTGTTATTTGCCTAGCCCGCCAAACAAGAT
CCTATATCAATACCGCCGTCCCGCCCGTCTGGGTTGATTGTCTCGATCGCCTCATTCGTACCCTGAATAATCCTGAATAG
CCTCCTTTCCACTGTTCCTCCCCCAGGTTTTATATAAACCTCCCCCCAGACTCTTCACATCCTGCTGCTAACTTCCAACT
TACCTCTTTCAACATACCACCA

>HCWGTA194 Ajellomyces capsulatus transcribed region, HISTO_ZY.Contig518:84438..85363 (+).
GTCCGTCAGCAGTTGGTCATGGAAGTCTTGATGCGCCATCTGGGCGTCCTCGACTCGGTACGTTCAATGTTTCCTCGGAC
TCCGGTGCCCATTTGGCTTGTAATGCTGAGTTAACTCCGAGCGCAAGGAGTTAACCATCAGTTCGCCGTTCATGTCATCG
CCTTCTTTTCCATTTGCTCCTCCTCTCCAAATGGGGCTATTGGACGGCTCCTGAAGCTGGTTTTAAACCCGGTTTTCCCT
CTTTTCTTCACCAGCGACTACAGATGTACTGGTAATGGTAGTTCAGTTCGTTCCCCGCTACTACCGCCTATCATGCTTAT
GGTTGTTCTTCGGGGCGTCTATCTCGAGGCCTGACAAGAAGAGAGCTGACATCTGATAGATGGAGTACGCTCGGCTTCGC
CCTCTCCACCTTGTGTCAACTTGACAGGTGGAAGCCCGTTTTTCAGCGGGCGACTGAGTGGACGAAGACGCAATCCACGT
GTGGTTTGCATAACGCCCACGTTGGCGTCTATATCTTTTCTTTTTCGTTGCTTGCCTTTCTTTGCTTTTTTTAAACTTTC
TGAACGGGAAGGGCTGATCCTCGAAACAAAGAATTCTGAATTTCCTCGGACACAGGTGACAGCGGGCGAAGTATGTCCAT
CGATTTCATCCGTCTTCGAGTGACCACGCAACATTCCCTCCGTTTTGCCCAGCACCGTACAGAGTACGTCTCAGCCAGTT
TGTGTGTTTCGCTATCGTCCTGCCTGGCTGCTTATGGGTCCTTGTTGCAGCTAGGTCTTGAACTCCAACCCTCAGCTCAC
TTACGGGATCGACGCCCCATCCCTTGACGTGAGGATGCCCGTCATGAGGGTTGGGAACTTGGAATAGTCTATGATCTAGG
TGAATAGATGGACGGGAATTCGTCTAGTTATTGCGGCTTCACGCGC

>HCWGTA195 Ajellomyces capsulatus transcribed region, HISTO_ZY.Contig518:101160..101758 (-).
GCACCAGATCGTATTCTTTTTGCGCTTGCTTGAGAATGGGTCAGCCTTGTGGAGACCGACCGCGTTGGAGCCTCAAAAAT
GCTCTCGATTATTGCTCCATATCACGAGTCTATCAAACCTTGGGAAGATCCCTTCCCTCTCGGCTCCGCTAATATCTTGG
CCGGGGCAGTGATGTTGATGTGACTCTTGGCTCGGCGGTTGGGTCTCTGGGATGGAGTTTCATGACCAAAAAAAAAAAAA
AAAAAAAAAAAAAAAAAAAAGGAAAGGCGCAGGAAGTGGTGGTTCTGTCTGATTGATTTTTCGTGAACAAAAGGGAATGA
TACTCAAACTGCGGACAACCCATTTATAACCTCGTTCAGTGATGCCTAATCTGGAAAAGGGTGGTGAGAAGGATGATGAA
AGGCGGGCAGGATAAAGTACTGGAGGTGTTAAAACTTGAAAAGGGCTTCCAGACTTGAGCTATTTGTTCAAGCAAACCTC
TAAACATCCCCGTTGACCAAGCTCCAAAAATATTTGGGGATGGTTTAGGGGCATTTCGCTTTTAAAACTTGGCCGGGAAG
TTTAGGCGTCCCGCCCCCTTAACTCCAGACATTCCACTC

>HCWGTA196 Ajellomyces capsulatus transcribed region, HISTO_LN.Contig75:145657..146268 (+).
CGAACCGTGCTGTTTCACTGACTGGAGCTTACATAGCCATCGTCACCCGTGGTAAGGCGAATCGGGCTATTCATAGTATG
ATATAAAAATAAAAAAAACAGTTTAATTACGAATAATAAAAAAGTTTGTTCCAAATATGAGGTCATAAAAGCTTGTGTGT
CAAATTTTCGCCCTACGGAAACCCGCAATCTAGCCAACAAGCTTAGACCCATGCGATAGTTCACTTATTTATCGAATCTG
TTCTTTGTCGCTGAGAACTAACTAACCAGCGCGGAGAGAGTGGACGCATCTCTTAGAAACACAAGGAAGAGGAGCACAAG
GAGGAGGCTCCTTGAGTTGGCTTGCAGACTCTTTTATATGGCGGGAATGGCGGAACTGTCCCGCGTCAAAGCAGCCGGCC
GGAATATTCGAATGCGGGATTCGCATTGATTCTCCTGCCTCCTCCATATCATGTGAAGAAGTGGGAGCAACCCGACAAGA
TCAACAAATTCCAAATCCTTCAACCATTGCTGATGATGGCGGCGTACAAAACGACATTATATAATGCGATGGAAGGTGAG
CGCATCGTATTCGTATTCGTACCCGTACCCGTACCTAAAACAAGCCACCAAA

>HCWGTA197 Ajellomyces capsulatus transcribed region, HISTO_LN.Contig75:146115..146665 (-).
TATTGATGCGTAGGTGGGTGATTGACACATCTTGGCTGGTATATGATGCAGACGGGATCAGGTTGATGCAAGAAATGGTT
GGAGAGCGGCGGCATATGCCATGTCCACAATGCATCATCATCATCATCAACATGAAACAGATGTTGACGTTGTATGTGTT
GGAGTATAACACGGCTAAAATAATCAACCCTTTCCACCAACGACAGTTGATTTTTCTTTTCTTTTCCTTTCCTTTGTTGT
TTTCCCTTTCTTGACAGCAGTTATGAACATGTCTTCCTACGATTGTTGAACAGTGTTACAAACTTGCAGTGGCTTCACTC
CACCAGCGACCCGTGAATACCTAACTGAACAGCCATGGCATCAGATCACGCGAAAAATAATAACAAAATCAACAATTTTT
GGTGGCTTGTTTTAGGTACGGGTACGGGTACGAATACGAATACGATGCGCTCACCTTCCATCGCATTATATAATGTCGTT
TTGTACGCCGCCATCATCAGCAATGGTTGAAGGATTTGGAATTTGTTGATCTTGTCGGGTTGCTCCCACTT

>HCWGTA198 Ajellomyces capsulatus transcribed region, HISTO_GL.Contig118:10642..11079 (+).
CCGGAGAAAAAGGGGAAAAAAGCCATAGTTGGTATTATCTGACTGTGGGTGAGAATGTGAGAATGTGAGAATGTGATTTC
TCCAGAGTGAGTCTAGGAGAGAGAGAGAGAGAGAGAGACAGTGAGAGAAGAGAGGGCCGTGCAAATTCCGCCGCGAACGA
ACGATGATCGCGGAAGATGTTTCACTTAGTTCTGCAGGTTGCACCGTCCGTTCTTGTCATTTGCGGGTGAGATTATTTTT
AGAATATTTCGAAGATACTAAACTTTGGATTTTTGGATTTTTTGAGTTTCTTGAATTTTTTGGATTTTCCCCAACCTCCC
CCTTTTTTTTTGCATGGAAAGTATCCGTAACTTAACAAATAAGCTCAGAAGGAAAGGGGCCTTGAAATTCAAATCAACCA
ACCACCTTGACATCATCGCGCAAAGGAAAGCAAAAAGG

>HCWGTA199 Ajellomyces capsulatus transcribed region, HISTO_GL.Contig118:10107..11079 (-).
CCTTTTTGCTTTCCTTTGCGCGATGATGTCAAGGTGGTTGGTTGATTTGAATTTCAAGGCCCCTTTCCTTCTGAGCTTAT
TTGTTAAGTTACGGATACTTTCCATGCAAAAAAAAAGGGGGAGGTTGGGGAAAATCCAAAAAATTCAAGAAACTCAAAAA
ATCCAAAAATCCAAAGTTTAGTATCTTCGAAATATTCTAAAAATAATCTCACCCGCAAATGACAAGAACGGACGGTGCAA
CCTGCAGAACTAAGTGAAACATCTTCCGCGATCATCGTTCGTTCGCGGCGGAATTTGCACGGCCCTCTCTTCTCTCACTG
TCTCTCTCTCTCTCTCTCTCTCCTAGACTCACTCTGGAGAAATCACATTCTCACATTCTCACATTCTCACCCACAGTCAG
ATAATACCAACTATGGCTTTTTTCCCCTTTTTCTCCGGGACAAACTCTGCAGTTGTCTGCACAGCCTCGCTCACTACAGG
GGGGGTTGTACTAACGATGTCACGACTAGAAGAACCAAGCCATCATCAAACAGCAGCATCATCATCATCATCATCATCAT
CATCATCATCGCCTTTTCCCTCTTCCCTCTTCCCTCGATCTTCTCGTCATCCACCAGCCAACCAAAGACCGTCCGCTCCC
ACCTTTCCACCTGGGTGGCGTGAACCCCGAGGTGATCCGGTGTAATCTATACTAGTACCGGCGCCATACATGAATATATT
ACCACGTCAATACCGAGGGCTTGCAGCAGAGCTGCAGCTGTCAATGCTTTTTGCTTTTTTGCTTGTGCTTTGATATAGTT
GGTTTATCTGAGGAAGCAGAGGAAAAGTGATTGGGAATGGAGCTTGTGTGGAGGTTGTGAATTTTTTTTTTTTTTTTTTT
TTGTTCGCCTTTTGCCCTTTTTACATAGCCAAAAGAAGCACCCCATCACCCATCATAAATTGTCCCCCTTGCAACCGTAA
CATTCTGCTTGTC

>HCWGTA200 Ajellomyces capsulatus transcribed region, HISTO_EA.Contig33:250314..251237 (+).
GCGAAGAGGAATTACCTCCTGCCTCGACCATTTTATTTTTGGGTGTGGCAATTATGTCCTCCATAGAAAAGCTGGCACCC
GCAACCTTCCATTAATCTTCAGTGAACCGTGGATTGATTACGGATACTCACCGAAACCAAAAAATTGATCAGACGCGAAC
TGAATGAAGCAGCTGGGGAACCTGGATGTATGAAGCACCATGGAGGAAATCGAACGTAGTCGAGCCGGAACCCAACATAT
CTCCATTTCTGAATACATTCACTTCTCTCCCTCACAAATTGGTGATTTGCTTTTTTTCCAGGTCCACAGCCCAAGCAAAA
ACATGTTTGAAGACCCCTTACACGCCGCTGAAGCTCTTTCTGTCCTTTGCTTTGATCAACAGAAAGTATTGCCAATTGAA
TCAGATAAAGTGTTCAAGAGGATATCTCGATGATACCCTCCAATTATTAAGACTCGAAGGATCTGAAGTCCCGACATTCC
ACCGGCTGCATATCGAATCTGCAGTTGAACTCCTCTCAGCCCTGTTGGCTTTACCTGCTGTTTGTTCGCAGCATTCTACA
TCATAAGATTGGGCTATCGTGCTTTCTATCAAAAATAGCAGATATGAATTCTTACTTGTATCACATGCATAATATCATTG
CATATCAGCAAATGGCCCTCTCCACCAAATGCCCCCTTTCTCAGGGCCAAACAATCAATTAATTCTAGAACAAACAAAAC
AGCATGCATCCGTGTGATGAGAGTACAAAGCTGACAGATATTGATAGCTCAACGTGCTGGGGGAAAAATATGACAAAAAA
AGAAAGGCGGGAAAAATTTTTGGGAAACCAGTGGAGGGGATTTTTCTTCCTTTGGTCTCCAGTTAGTCAAGAATACGGAG
TATATTTGGGTCATTGTTTGATCTCATTTTTGTGAGTGTGATGA

>HCWGTA201 Ajellomyces capsulatus transcribed region, HISTO_EA.Contig33:697992..699698 (+).
AGAAACGAATATCAACGGTCTCACTCAAAGTGGAGGGAAAGGGAGCAACTTTCCCCTTTTCAACCAGCTCATATGGATCT
ATACTTCTCTGTCGTGGAGAAACGGCTTGCCACTTCTATCGCATTCGTCTGGGTCTTCTATCGTTTCGGCATGGCGGTGG
TCAAACTTCTCCGCAAATATCTCAATCGGTCAGCCGCGCGACCACGTCAGGTCCACCGCAGCTCTCGAGTAGCCCAAGAT
TCACAGACTACGGAGACAAGTAATGCGACTGCAGGCCAAACCTGAGCCCATTACTAGGCCAGAATTTCAATAACCAGCAC
AAGTGCTTTTGGATATCAACACAAGTGATACATAGAAATTCTGGCTTTCGTTGAATTTGATGTGCGCATTTCGGAAACAT
ATTCCAAGAATGGTGCTTGATTTAAAAGTCTTATGGAGAGGGACGGCTACGGGTGAATTGCTTACACTTTGCTTCTACGA
CCAAAATAGTTTCGGCTGTCTGTACCTTTACGTTTCGACGAACAACGAACGAAATGCATATCAATAATATGATGTTGAAC
ATCCCCAATCCATGTTCCTGCCATTCCATGCGTCGACAGTTGCATGCATTGTTTCGAAATCCGTCTAACAGCAACACGCC
TGTGGTAAGCTCTCCGACAAACAAACTCCATATCCACCGAATAACAGGGACAAATCCTCAATATTCCACATTAGAGTATG
CGTGGGAACAATACGACAATGCACAACATGGACGACCAAGCTTGAATGGTTCATCGCGCAGGGTGGAGAGGCTAGAGAAA
ACTACAACGTCAATTTCTCCTCCGCCCTCACATTTACATATCGTGAGCTTGTGCTCTCAAATGCAACCGTTAATGTGGCA
TGGATTGTGTCAGCACAAAAACTGTTGAGAGCGTTCGTTTACTGATATCTCTGTTATACCATCTTCCTGTTTTCTCGCTC
ACACCCTTTACAAATTTCGATGACTATGATACCCTTATTTCTTTTCACTTTTGCTTCCTGATGCACTTGTGGCTCCTCTC
ATTTGTGCATTGTGACCCTGGTCCTATTCCGTTCTTCATAGTTCACGCTCTTAAACGTCATTTGGTACAAACACGTCCAT
ACCTATGTGCTCCCAAACATCGCTTGATCAGATACTCCATTTATACACTTTGGCGGCTTCAAAATTTGCAAAATGAAGCA
TAATTAGATAATTGCATAGACAGCTTCTAAATATTGGAACGTTGCATTTTTCACCGCTTTCCGGATGAGGTGATCGAGAC
ACGGGATTCAGTTCAGTTTGAGACTTCCAATAAGCTGCGATCGGTGCCGAGAAAATCTATTTCATTTATAGCAAAAAGGA
CAGTAATCCTCTACCCTAAGTTACCTTCAGTTTCCCCGATTTATTAGCATGAGCATGCGGATAATAAGTAAACGGCCGGC
TCAGCACCAATCAATCCCTCCCAGCCCCAGCGGAAATCCTGATAGTCATTTTTGCATTTCCAATTCGCAGGTTTCAAGAA
AAGACGAACAAAATAATGCAGGGGAGAAAGCAAGGGAGAATTTTCTTTTATTCAAATTAATGCGGAAAATGCCAGAAAAA
GAAGAAATTCGCCCATTTCATTTTTTTTTATTCTCCCCTCTCATCCTTTCCCGGTCACCATACATATCAGAACAACAGCA
CGAGCAACAACATCATCGACGCAAACC

>HCWGTA202 Ajellomyces capsulatus transcribed region, HISTO_EA.Contig33:81930..82881 (-).
TCGGGCGCCATTCGATGAAACTCAAATGGAACTGCACTAACCAATAACTTCTACCCGCTCGCGTAACCAACAGTTTGCAC
GTTGCGAGTAATTACAGAAAACTCTGACGGCGGTTCACTTGCGCGAAATCTCAATCGGGCGATTCCCTGCTAACATTCAT
GAAGATCTCATCAGGTCCTTTTAAAAGTCCTTAGGACACACCCACGAGTTCAATCTCCTCTATTTCCAGAATTCCCAGGT
CCGTTTTCTTTCTCTCGTGGAACCTTAAAAAAAAAAAACCCCCGCCATCAAACTGATAAACGATAGGGTTCCTGAGCTTT
GTTTCTCATATGACGCTCGATTATCAGTGTCGTCTGTGGATCGTGCTCCAGCCTGGTTTACCCTTCTTGCAATGGCAATG
AAGGACAGCCCCAACTCCAAGGTTTGTGTCCGGTCTTATGGCCAAGCTAAACAGCCGGAAGAAGAAGTCAACGAATCTGT
TCTTGTCCTGCGTTCATTGAACGCGGCTATTATCAGAATATGTGAAGGCAACTGAAGGTAAGTGATTAAAAAGAATTACA
AAATAGCCAATCTAGTTCATGACACTAATTCGCTCATCACTTAGTTTATTCAATTCTGCAAGCGTCGGGGGAAGGTTGAT
ATCACCATGGCCGGGAGCCGGGTGCTTGCGTGAGGTGTTGAAATGGGATCGTCGATCTGCTCCTTGTGCGTCCGGGAGGT
AGGTAGCCTTCAAGAAGTGCCGGAGATACCATAATTTAAAAGAATTATATTGGGGCTTCTTTCGCAGCCTTGAATTGGAA
ATCGATCTCTCCAGCCTTCAGGCTCCTTTATATGTTGGGGTCTCCAACATATATGTGTTCTTCTGTATGTTTTTCCTGCA
CGATTCTCCTCCTTTGTTGGGAGGTCACAAGCTCTGATATCCAATTCCTTCCTTCTCTATTAATCCTTCTGT

>HCWGTA203 Ajellomyces capsulatus transcribed region, HISTO_EA.Contig33:90164..91208 (-).
CAGTGACTGGGAGAGATCGCAAGTCCTTTAGTGACGGGGACGGGAGGAGGGAATGTGTTGAGGCGACGATAAGATACCCC
GGCTGGCGAAGGTGTTGGTGATGGTCAGATTCCACGACAAGCAGAAGAGCGAGGGAGACAAAAGACACAGCACCGCTCAA
GCAGGGAGCGATAGAGCAGATAAGAAGACGACAGACAACCGCAGAGGGGAGCCAGAGAGTGAGACAGTGAAAAGGTGAGC
TGGAGAGGAGGAGAGGTTGAGATGAGGTAACAGGAGGTGGTTGCGAGGAGCCGGAGACCAGACACGGACGGTTGAGGAGA
GGCTTGGCATGGGTCTCAGACGGGTCGCATCAACCTGCAGCGAAGTGACCATGGTTGGTGCCTCTAGGGGCAGATCTCGC
AGCATGGCTCTCCATACTACATAGGAGGAGCAGAGGCAGCATTGGTTGTTGTATGGGATACTAGCACTCCTGGTCTAACT
CTATCTATTGTCTTTTATTTGTTTTCAAGCCTTCAGGGTAAACGGTGACCTGCTGGCAGACCGATAAGCGCTGTGGTATC
TGGTAGTGACTAGTAAGTATCCTTCTATCTATGCGCCCCGACATGTGCTTGGTTGGCCTGGAACCACCCAGTATAAATCC
TATTTTTCTAACCCTCCAAGCATCCAATCTCCACTCATACTAGTACAGTATGTGCGACTCGAAATCCTCGATGTTCCGTC
GCAACTAGTCTGTGCCGCCATCTCCATGTGGCCATCCCAGGCTCGTCCCCGCAGACTGGCTGCAGTAAACAAGGGTCTCC
AGTCTCCAGATCACCAGACACGGAGATATATATATGTATGTTTATATGGCTGGCTTCATTATTAAACTTGTTGACGGAGA
TATCCAATAGCCACACCCAACACTTCTCACTGGATTTAGGAAAATATGATTGCATGCATTGGGAGAAAGGACCAAGGCAC
TTTTTAACTCTATCAACGGTTGGGAGGGGCTTTTTACCCAATCAACTTTCTTTTCTCAGACATGTTATATGGTACTGGTA
CCCGG

>HCWGTA204 Ajellomyces capsulatus transcribed region, HISTO_EA.Contig33:329098..331431 (-).
CGCAAGGGATAGCTTGTTTACCCTCCAGAAATTAGTTTACCGAAGGTATGACTTTGAGACGTTTTCTTAACTCAAAGCTG
GCCTAAAGGAAGGCAGCCGAAGAGTACCGGGGGCGTCGATTGAGGCCTGCAATGCAAGAAGAGAAGAGCTAACCTGGTGA
TAGTTGAATCTATCCACTCTGTTAGGAGTTGGGTGAAAGTTCCTTCAAGCGGCATTCATTTTATCTCCCATCTGTTTTGT
GGTTAGATGAAGAAGATGTAGGTGGTGAATGAAATTGATCAATTCTTAAACATGATGAAATGCCTGGTTTTGGCACCTTT
TTCTCCTTGCCTGAGGGATATGTTTTCAGCTACCTACGGAGCATCGAATTTCTTCTCTTCGTGACCACGATCACGGTCCT
CATAATATCTGGCCCAAGAGCTCTCTAGCAGCATTCTTGATTTCCAGAAGTGGAACTTTTCGCCGGTGTCATGACCGTCT
CCAACGAGTTCCTGTAGGAAGCCTGGATTAACCCCTTTCCCAACCTCGGTGCTATTCATATCGAAAATCTCCTCGCAATC
AGAGCTCAGCGAATAACTTTCACACGTCGGTCGCTGAAATAAGAAGGAGTTATACCTACCAGCCCAACATAACAGCATAT
AGACTGCTGTCAAAACTGCATTGGCGGATACACCGGTATAATGCAAACTGTGGACGCTAGGAAACAGCACAAGATGCTGG
GAAAAGTGGAACTTGCGCAAGAGCACGAGGATGTAGTTATATGGATACAATATCAGCCCAAGGGGTTGAGAGGTGGTTGT
CACTTTTCATATACCCCTCAAATCAACGTCTACTCATAGACCTACGAAAGGAAATTGGCGAGTAATACCGGAGCTCAACT
CCCACGGAGCCACATCGACAAACCAAAAGCCGGGAGTTATCACGTTTCGCACTGTGGCATGCTTGCGTCGCAAACTACGA
TTCGGACCCAAAGGGAATGAAGCACACTGCAGATTTGCATTTGGTCAGTATATCCTGTCTTCTGGAGCCAGGAGATGTGG
ACACCGAAGCCTTATTGGAACTATGGGAGAAGACATTTGGAATCGCAAAGAGTCCCGAGTGCCTGCATTACAAAAGTGCG
CCCATGCGCTTCTTACCGGGAAGGAAGGGAAGAGTGAAGGTCTGGTGGATATTTCAATCGCAGTACAGGCGGAAGCGAGG
CTCAAAGGTATAATTGGTGGAGCCGGGGAACTCCAACTGGGCACGGATGGGTTGATATGCTCGGAGTTAGGTGGTATTTT
GTTACAGCTAGAGGAAGGAGAGAGAGTGGGAGTAAGTTATAGAAGGCTTACAAGGTCGATTCTTCGATTCTTCAATTCTT
CAATGCGAGTTTTGTTTTTGTCAGAAGAGTTCTGGGCATCATATTTTCTATTCCTTTTTTTTTTTTTTTTTTGCAATTGT
TTTTCCCTAGATTATATCCGGAACCTAAAAAAGAAATGAGATTACAGAGATTCATGCCCAAAGCACTGGGATACAGGATC
ACTGGCATAGGTGATTTTCCATCCTCTCCTGCAACGGGCATTTGAACTTTTGAAGGCAAGGCTATTTGACTGGTTGACAC
AGAGGCTCTGGTAAGAGCAACTTTTGATATTTCGTCATAACGTGAATGTTATTGCGAATCCTTGACTACCATCAACTCGG
GTTTTTTCTACCACATTTACTTTCATCCTATTCTATCCCCACCTATTTGGAACACTTTAATTCTTTTAGAGTCCCCTTGC
GCGAGATTGTTCGATTAGCTATGCAGGTTCCCCGCTAAGGGGCCTATATTAGATTTCCCATTAAGATTATCCGTACTACT
AACATTTTACCTGCTCCTTGTTTCGTCCGGATCAACCTTCTTCACTATCCAGAGGGACACAAACATACGATAAAACGCCA
AGTTTCTTGACAAGCAACTGGGCAGCGTTTCATATCAGCCTGTATGTAACATTAGTCAGTCTCTGGGTGTCCGTTTCGAG
GTATGCAATGCTTCATCATCCTTTTTTTTTGTTCTTCTCGTCCCCTCTCCAGCTCAGAACCTTGTTGAATAAATCAGCGA
GATAGAGAGACTCACCGATCGTGGCCTAAGATAACAGTCTGAATATTGTTCACAATATACAGGGTCGCCGTTCATGCACT
ACCAACGACATCTTTGAAAAACAACGGCCTTTTCGCAGCCGCCACATTCGTCCCGCCGATTGCAGAAATCTGGACGGATG
TCAGAAGGGGGGTTTTCGTCGTGGGCTTTGCATGTAATATTATATACTGGTATTAAAGGAATAAAGTGGGGGAATATAAT
AGAACTAATGACCT

>HCWGTA205 Ajellomyces capsulatus transcribed region, HISTO_EA.Contig33:563103..563803 (-).
TGGTGAACGAAAGTAGTCGGCTAAAGGGCGAACAGAAGAAGACAAGAAGCAGAATAAAGAAGGAATCAAAGCTGAAGGAG
CGTGGTTGGAAAGCCGTGAAGGAGTGAACGGACTGTAATCCAGGGGTTTGGAGGGGGTAAGCAGACAGACGATAGGGGTA
AAAAGGAAATAAATGAAAGAAAAAGACGACCAGTATATGTTTGGGAGGAGAGGAGGATGGAGGGGAGGAGAAGGAAGAGA
GGAGAGGAGTGGGAGAAGAAGAGAGTGAGGTGAGCACCACACACCCAAACCACACCACACCACACCACACCACACTACGG
AGTACACACACCACACAGCACCAGCACCAGCACCAAGCACCACACCACACCACACCACACCACACTCCACTACACAACAA
CGGCACTGGCGCAGGGCAGCCAAACAGCAACCAAACAGCTGCCAAACAGCTGCCAAACAGCTGCCAGACACCAACGACCA
AGACTGGCAGGTCCTTGGACTGGTTGAGACGACTCCAGGCACGGGAACCAGGAACCACACACTGGCAGGCCCGGGCTGCT
AGTCTCAACGCAGCCGAGTCCGCGCAAGGCCCACGCTGCCCGGCTGCTGCTGACTGGAACCTTGGGGCACCCCCCACACC
CTTGAAACCTGGTAAGAAGCGTGTCTGGCCGTAAGCAGCTAGCCGGATCGTGGTTGTCTTG

>HCWGTA206 Ajellomyces capsulatus transcribed region, HISTO_ER.Contig17:299034..299619 (+).
TTCCATTTTCCGGAATCAGGAAGGATTGAGATGACTCATGACACCTGCAGGTGGTGAGGGAGTTGACTGCCAGGTTCTGA
GATATCATTGAGATGACCGAATGGCTGACTATCGTTCCTAAAAAAGCCATTCTCAATATATCCCAATGTCAACCAACAAC
TACAATGATTAAAGGTTCTCATTAGGGCACTGGCGATCCTGAATCCTCAAAAGTGGGAAACAACTCGCGAAGCTCTGGAA
CACTCCGGATTTGCTGGCTATGAGGTGGCTGTACCATGATATCCTTTGAAATTTCTGCGCTGCTTCAGGATTTCTGATGC
CATGCCAAATGAATGGAAGGCGTTGCTGGGGATTGGGACGTCTGTAAGACAGTACAGGGAGGTTTGCCGTCCTCCAGCAA
GTTTGGGCGAAACGTAGGTCTCAGTCGAATATGAAGAGTGTTTTGTGTTTATTCCACATCAAGTAATTACATGAGGTAGT
GGGAGTTATAGTAGCTGGTTTTGAAAGGCCAATGAGCCTGACATTTGTGTCAGAATGATAAACAGGACCGTGGTAGAATC
AGCTGGTAGATGGACAAAACCAGTGA

>HCWGTA207 Ajellomyces capsulatus transcribed region, HISTO_ZY.Contig571:37492..38618 (+).
AGAGAGTAGTTATTGATAGTGACATCGTTATCTCCTCATCTACAGTATCTATAGTACTTAAATCTCATTTTCTTCTACAC
AAGCAATCCGTCACTTTGGGATTTCCTCTATAATCATCAAACTGTCCAAATCAAACGGTTCATAAATTCTATTATAATAT
CTATTTTCAACAAAATTAGTCAGTTATTTTGAGGGGTTTTGACTGATGAAGATGATACAAGAGATGAAATAGTAAATCAG
CTATTTCTTTCTAGTAAGAATATACAAGATATATACCAAAGAGTCAATTCGCTGATGATCACAGAAGAGTAAATTGATGG
GTGAGATCAGAGGGTGATAATTGAATAGATGTATCATGCAGGGTTTCTTCTTGACTTTTAGAACTACATTTGAACCACTA
GTTATTTTGCATGTAAAGCTGTTGTATGCATTAAACTTATTAAAAATTAGTCAGTTCTTGGCCAGGTGTAAATAGCCTAC
TTCTGGGTGTAAATATCCATCCCTCCACCGCTATTTCGTGTTTTACACCGCAACTTTTCCCCCTCGCATTCATTGTTGAG
GTAGAGGGCTGGTTGTCCAGTGCGTGCCCTCTCTCGTCTGACATTATCCTTTGAAAAGGTATTCCTGGAAGTACGTGACA
CCCGACGCATTGTCCCTCCCTCAGTGGCTCTAGCGTGCTGTGTCTGAGAAAAAAGCCCCGAAAACCTGTACGGAGATATC
CAACGTTTATCTCAACCTCTCACAAAAGCTCTAAGACACAGATGCCACGGTCAATGCAGTAGACATGTGATAGAGGTGTG
TTCTCTTCACCAGCTGTCGGTGACAGCTGAATCCGAGACATCAACATTTTCATTTAGAGTACTTGTATATCTTCTCCGTA
CTTTCTGACATGTCGAGCTGGAGCAGCAACACCGTTATTGAAAATAATCGACCTTTCATGGAGCCATCCATCCATCCCGG
TTAAAACCGTAACTATTTTACCCGGGAGGGACACGGGAAATCCGGGTTAGTGCCTCTGCTCCGCCCCGATCTCAGCAAAC
CAACCATCTTTCCCTAGCCCCTGAATAACCCCACGGGTCTTTTCCTGTACGTTTTGGGAGGATTTTGGGGCGTTCAAGTC
GACAAAT

>HCWGTA208 Ajellomyces capsulatus transcribed region, HISTO_ZY.Contig571:128661..129307 (+).
AGGTGATGCTGAGCGTGAGTGTGATAGTGAAACTGGTGATGAAAGGAGCAGTGAGGCAACATCAATTTAGGACTTGGAAG
AGGAGTCACAGACACAGCCACATCGGGGTCACACCCAACAGGACCCGCCCAGCTAGCACCAGAACCAGAGCCAGAGCCAG
AGGCGGTCACTGCATGCGAACATGGGTTTCCCTGATACTGTGGCTGCAGAGGGCATATATTACTGAATACAGAAGGCCTC
AACTGCACTGGCAGCAGCAAGGAGAATGTTGAACCATTGCCACCACAGCCCATCTCCGGTGCACTGCCAGATAACATCTC
CAAGAACAGACCCTCAAAGGAAACCCATGCCAGAGTTGATGACTCTTTCACACACCACCTTGAACCAGACACAAGCGGCT
CCCATATCCTGCTACATCATGAGGCTAGGGAAGGGCATCTTGAATTTTTCCTGTGGACACCCATATGGCAGTCAGAGGAT
GACATTGCAAAGGTCCATCCAGATCAGCTCAAGCAATACAAGGAGAGATTGGATGTCGGGCCTGCAAGAAGGGCCTCTCA
GGCGAGAAAGCAAGCAAGGTCCCCTTTTCCAGAGCCTAGTTTTTTAGCACGACATCTACCTTTCTTTGAGAATTAACTCA
TCCCACA

>HCWGTA209 Ajellomyces capsulatus transcribed region, HISTO_ZY.Contig571:123050..124996 (-).
TCCGTTTTGTGTATCAGCTTGGTGTTTGATCTGGAAAGCGACGCCTCCCCCCCCCCCCCCCCCCCCCGACCTTATATCCT
TTTTCTTCTCGCTAGTTGAATCACCATTGCAAGGGCGGTTTCTCCCTTCCTTTCCCCCAAAATGGAAGCTTGACAGTGGT
GGAGGTACGTGGATCCAGATGCAGTGCATCATACTTTTGAATTCCAACCCTCCACCCATATTCTCACCATTTTCTATTCT
TTTTACTCTATCTCACCGTTTTCTAGTTACTTTTAATTACCCTTTGTGGCCATCGCAATTGTTATTATTACTTCATAATA
TCCAGAGACATTGACGCTGGTCGTCAATGATCTATTCACTCACTTCTTGGCTCCAGCGGATTTGGATCTTTCTGCTTCAC
GGCTTGGATAGTCGACACTACTCTTTTTCTCTCTGTGAGGCCAGGGTACACTAGGGATAGAGGAGAGTGGACTAAGCGCC
GAGATCAAAGAAGGGAAGAAAAATCGGAGAGTGTACGCAACTGCCAATTTTTTTCAACGAGAGGGCTAGTTGCACCTCTA
TCACTTTGAAAGAGTTTCTTTGCGACAGAGGCCAGGGGTTAAGGGAAACATTTGACGAGTTTGGATTGAGATAAAAACCG
GAAAAGAAAAATCAAAGAACATGGTCAATAGCATTCTCGCCACTTTCCTTGTGTCTGAAGGTCTTTTTGTCCTAGGTGGA
GCCCTTATTCTCGCTGTTGCGCTCATCAGCAAGTCGCAACTCGGTGTCGAAGCAACATTGGACAACGTCGCGCACATTTT
GCTGTTGTCACACTGCCCTATAACCCGTTCGTTTTTCCCCTTTGCTTGAACCAACTTTCTATTTTTTATTTTTTATTTTT
TGGGGGGGGGGGATATTTATACGTCAGGCGAACCTTTATATTTACTGACATATCTTGTTACATGTTCTAGCCGCGATCGT
CAATGCTGGTTTCATCTTTTTTACCTTCATTATCTCGTTGCCTGCGATAATGCTAGGAACGGTCCGAGTTTGGCTTAAAA
TCCATGGCTGGTTCGTCGTTGCAAGCGGTATTTTCACCCTTTGTTTAGGGTTGAGCATCTGGTTCGAAACTCTCAAAACG
CGGTCAAAATTAGAGATTATGTGGAATGCACAGCCTGCGGCGATACAAAGTTTGCTTCAGCAAAGGGTGCGTTGTTGAGA
TATATATATCGATATTATATCATCATATATTTCGTTGAAGAGAGTAGTGAAAAGGAAGTTATAAGCTAGAAGAACAAACA
CTGACGACGCAAATATCCTCAGTTCGACTGCTGCGGCTATCTAAACAGCACTTCTCCGCCATTCCAAGTCGATCGGATAT
GCCCAAACCCACTTGTTGCCGCACAGAAGGCAGGATGCGTAGGACCCTTTTCCAATTACGCGAATCACTTTCTTGATGTT
ATTTTCACGGCGGATTTCGGTGTTGTCGGTGAGTTATTTGATTTCCGTTCCTTCAACCTTGAAAATATATAAATTATATA
ACGAAGAGGAGGGGAAAAAGCGGCCCAGCGGGATTTCTTTCCCTCAAATCTAACCAATTGCATATTCATAGCCATCGATG
CTATCCTCCTCCTGTGCATCGCGATTGTACTCAAGGACCAAAAGGACCGCGAAAGGTACCGCCAGATAGATTTAAAGAAT
GGGTTCGAAACTATATAAGTAAATTGCCTTGATGATTGTTTGCCACCAAGCGGGAAAGAGGGCATTCATAGGCCAGGTTC
ATGTTTTGGTTTATGAGCCAATAGAAATAATAACTAGAGGCGTACTCGCTAGAAATGAACCTGGACAAATATCTAAATGT
CTGCCACGGTACAAGAAGTAGAGGCATTCTATTTGCTGATGAAATCCGATCCGTCAAACAGGCAAAAGAATAAATGTCAA
GCTTCTGAAGTTTTTTTGCTGTCTTCT

>HCWGTA210 Ajellomyces capsulatus transcribed region, HISTO_ZY.Contig571:128253..128548 (-).
TGTGACAGAAGTTGATTTGTAGTTGGGGAACTTGATCTAGATGATCTCTGAGAATCATAGAAGCTTGCTGCCAAAGATTC
TTGTTCAAACACTGATCAGGTTTTGGACTGACAACTTAGGGGTGTTGTATCTACCTGGAATCTCGCATGCCACAGCATGG
TCCGGCAGAGAGGGTGTCATTGTCAGTAGAGAATTGGAATTGCTGCTTGCAATCATGGTGTATGGGGTGTGCTTGTTGTG
CTTGTAGTGCTCTGGTGTTTTTGAAGGGACAATCTTGATTGCAATCTCAATGGGGA

>HCWGTA211 Ajellomyces capsulatus transcribed region, HISTO_ZY.Contig571:130822..131885 (-).
GAAGGGGGAAGGAGCGAAGGAGCGAAGGCGGCTTGTTTGACTGGTGACTAATCCATCTTATGACTAACGACTGACTAAGG
GCGGTCGATGACGTCAATGAGGACGCAGCCAAGAGCCGCTATTTTGTATATAAGTTTAGTGCATACGCACCACCTACCCT
GTAGGTAACGAACAATTGTTATCTATCTCCCCTTTTCTCCTCACAAAGATCACCCCAGTTTTGCAAACCACCCGACGCTA
CACTTCCGTCATGAGTACCGGACAACTTGAACTTGTATTCCTACCCACTTATCTAGATAAAAACGGAAAATATTCACCTT
GAAAAAGGCGGGTTATTGGAGCTGAGGCAATAATAGAATGGCTCTACATTAGACATTTGAACATACATCCTTTAATCTAT
TCTACTCCCTTGTTAAATAACTCGATTGTCATACTGTGGTTCGATTTTTTAGCATTAGGCTGGATAGCAGAAATGTTGCT
AGAATCCATTGAATCGTTTGGTTCCCAGAAGTTAAACACACACTTTAAAACCCGTCCATTCATCAAAGCGAAGGAATCCT
TCCAGGGATTCAATTTTCTCGTCTGGAAAAACGGTTTTGATATCTACTCCCTGTGTAGTTTTGTTGTCCCACCAAAAGTC
TCCCTCGAGGATACAAAGGGGTGTTGTTCATATGTATGTTCCGATCATGTCATTTGCTTTCTCTGCCTCCTCTATTTTGC
TTTCCATATCTGCAACTGATATGCATTTGATTTTGAATGGTTTTCCTAATTCAATTGTCATGAATATGCGATACATAATA
ATAACTTCTCTTCACAGAGTGGTGGGCTCAAGGATTCAGAATTCTCACAATTCAAATCTTTCATACATACCTCTCACCTT
CTCACAAATCCCAATAAGTTCCTTTCTTGCAAGTAAGATTCTCCCCAGATATCATAAACTGATCCAGCCACTCCTCCAGC
TCCAAAGCCTTGGCCACAAACTTCCCAACATCATCAATCACTGTGCACTGCATTCTCTTCTCCTCCATCCCATCCACAAG
TTCCGCACGACAGTTCTTCAGATC

>HCWGTA212 Ajellomyces capsulatus transcribed region, HISTO_ZT.Contig1089:160351..162662 (+).
GGGGAACGGAAGTCGAGCAGGCGAGGAAAGGAGAACAGAAAAGGAATCCTATGTAACCGCGATAGGAGATAATTTTTGAT
ATAGGATAATTAATGGACGATGCGGGATGGCAAGGAGGGCTGGCAAAGGCAGAAGGCAAAGATGGTGGAGAGCAGCGGAG
ACGAACAGAGGGTCGCAGCGGCCCTACATCAGCCTGAACATCTCCGATCAAGCAGCCCTCTGGAAACATCTCATACAGCC
TATTTCCTCTCCCACCAACAATAGAAAATTATTGTGTGCCTTGCTCATGCCTCTCTCTGACCGTGGATGGTGTCCTCGCT
TCTGATGCCCGCTTCCGAATAATCCCGTGCCACAACTTATAAGGTCGAGATACGAAAAGGTTGTCCGTGATGATTGAGGG
TAGGATTACAAAAAGTCGCAAATGCACTTACTTGGGCGGGTCGATAGACGTCAGCTGCACCTAGGAATGAGAGAAGGTTC
CCGTGAGTTTCAAGCGTTACCAGCCAAGTGAAAAAGAAGGTTGGAAGAACGAAAAGCAATTGAGAACAAAGTGCGTGAAA
ACAACAACGGAGGGGCCGGAGAGAATCAAAGCAAGGGATAAAATCGGATAGCGAGCAGAAAGAAAGTGCAGAGCAGGGAG
AGAAGAGGCTTAGTAGTGGGCTAGGTGAAGCGGTAAACGCCCTCACTGAAGTGTACTACGGCCAGAAGCAACTCGAGACA
CTGGAGCCAAGCCAAGGAAGGGGTTGTATGGTTGACTCAACACAGAATGCAAGGGACCACTCTAGACGTATCAAGCATGA
GGAGGGGGAGAGCGAACCTAGGGAGGGGTGAAGGGGGAGTGAAGGGATCAAGGAGGGATGTTTGTAGCAGCAATGGCATG
ACAAGGGGACAGTACGGAGCAAAAGGGACAAGAGAGCACGCTGCTTGCCGTTCTTCTGTTCACCCTTGGGAATGCAGACT
GAATAACGTAATAAATATATAACGGTAAATAGGCATATCGTTCCATACAAAAAAAAAGGATTGGGAAAAGGAAGTTGAGA
AAATTATATAAAAAAAATAGACTAAGATATTGAAAAAAAAAAATAAAAAATAAAAAATAATAATTTTTTAAATTTTTTTT
TTCTTGAGCTCAGGCGCTGCAAGCCACGGCCAGAACCAGGCAACAGGAGGATGGCACACAAAGGCATGTCGGGAAGGAAA
CGCGAAAAGGAAGGGTATGGCAAGCTAGTCGCGCGCAAAGGGGACGACGAGTAGAGGAGAAGAGGAAATGGGACACACGC
ACCCATAGCTTATAATAGAGGAGGGAGAGGGAAGAGAAGGAGGAGGAGGAGGAGGAGGAGGAAGTATATTCGAGGGTTGA
GGGACCACAGCAAAGTCGATGGAGTGATTTCCCAGCGCGTTGGAAAGGGGGGGAAGGGTTTCTGCGGTGATGAACGGACT
GGCTTCAGCGTTGGGGAGTCGGATCAGGTATGAGATTTTAGACGGCTGCACGACGGAAAAGGGCTGTGGAGGCGTGTTAT
TGGACGAAGCGAAAAGGCGACCTGAGCAGGGATGGGCTGGATAGCCGGAGAGACAGTGGGATCAGAGGTGGTCAGAGGGG
TGTGTCTGGGTGGTGGTGGTCGTGTCTGCGGAGTGGAAGCAAAGTTGAGGAGAAGGTTGCTTTTTTCTGTCCTAGCTGAT
TCCTGTTCGGCCAGAATATCAAAAGCTTAAAAAGGCTGTTTTTTTGCTGTTTTTGGGTGGGAATTTTTCATATTGAGCAG
CCAGTTCTGTTGATAACTGGGCAACGGTTGGAGCTTGGCATACGCGGATACAGGATGATACACAGCAAAAGGTTGAGGGT
CGGCACACGGAACAGATAACAACAGCATACTACCTTTTCATTTCAAGATGAATATGCACATATATAACTATATGTTCAAG
AGGTGGAAAATGCGGTATGCAGTCTAGAAAGGGTTTCAGCATCGCACTCCCTACTATACAGCGTAGCTCAATTGCCCATC
GACCTGAGCTGCAGGTCCCGTACCGTACAGTACATGCCCTACGTATCCTTGTAACCCGCTTACCGCTTGTCACTAATCGA
GCCTAGGATGTTGCTTAACCACACAATTTCCAGCGCTTCGATGCTATCATGATACCCCCCGCTCCCCGCAAGGCTCTGTT
ATGGACATGGTTTACTTCAGCCTCCGCTGTCTGCGGACACAGTCTCGTTGTTTTCAAATTATCGCCAAAGGAGTACCCAA
AGGAATAACGACACAGGCCGTATACCCCTGCAGGACTAAATTTCTCGGCGTTCATGGGTCAACGAGGCTCAT

>HCWGTA213 Ajellomyces capsulatus transcribed region, HISTO_ZT.Contig1089:588184..588572 (+).
CCGTGAAAGTCGAGCCAGACGTTCTTTTATTCCGACTCGAGAAACAGAGCCTTGCACCAATCTTTTTAGCTATAACGCGC
TATATTATTATTCTGGTCTGTTACCGTTGTGGTTGGCCGTGGTGGTGGTGGTGGTGGTGGTGTAGTGGGCTTCTCAAGGT
GAGATGTCGTTCTTGATGAGGCTCTTTCGTTGAATACCCAAAGCCGGTATCAAATAAATATCGAAGTGGGAAGATTCTGC
GAAAACCCACAGCTGTGTCCGGTGCGACAATCAAATCCAGACCTTAACAATGCTCCAACGATATCAGCAAGGAATTCTCT
GCGCAGGTAGTGGCCGCCTGTAAACTGCACTGTGGAGTCTGGCAGCATAGGATGTTGATCCAAAAACGT

>HCWGTA214 Ajellomyces capsulatus transcribed region, HISTO_ZT.Contig1089:280995..283076 (-).
TCTGCGAAGGAAACCAGCAGCACAGATATCAGCGAAATTAGAAAAGCTCTACTAGGTTGGAATAGTACCATTCTCTTTCC
AATTTTACAACACACTAAATCCTTGGATTTCGGATTGAACCAACACAAACCCCCTTCTCTCCCTTTCAGGGCCCATGCAA
TCTCCCGAGCAAAACGTGGTGCGGAGTTTTGTATCCTCGTTTCTACCGAGTGCTAAAAAAACTACTTGTTGCGCACATCA
TGTTTAGGAACATGGGCTGTATCGAGAGGATTGTTGCAGCAACGACCGTTACACCAACATGACTATGGCCGTGCGGTATT
CAGGTTGGAGATCCTATCTTATGCAGCCAATCTTAGGGACCTTTCCAGATAAACAAGGCATCAGGGCTCCTATGTTTAAA
CGGCAACGCCAGTGGCTGAACGATAAGACAAGTAGACCTCCCAGATTGGCCGTCCCGTGTTCCTTGCGCCTTTCTGCCAT
CTCCAAGAAGGTTTAATCGATTTGGAAATCAATGTCAAGTTGGAATAGCCGCTAATGCAATCGCGGAGATCAAGTAAACG
ATACGCGCCCACATTTTCTTCTCTCTTTTGCCCCCTGTTTTCAGCCTCCATTATCCATCATCCCGCTCATACGTAATTTT
TTCTTTATCTCCTTCTCAAACTTTTGGAACGAATCGAATAAACGAAAACAAAAGCAATGGGGAATTAATTGAAGAGATTT
TCCGCTCAGTCCTGGAGGGGAAGGAACAAACAATATTTTATAAATCGATATAGAAAATATTCACTCATGACAGGAAGTAA
ATGAGTGGGTTTGGACCATTTTCTTGCTTTTTCGCCTTGTTTAGTGGCCACACGGGCCTACCACCCATGCAAAACCACTT
GATCTGATCACCAGCCACTTTTCCACCCACACCATCCTCGATCGTTCAAAAATTTCCTTATCTCGGCACATGATACTGCA
GCACGGTGCAGGGTGCATGGGGCTCTGTGCAGAGACTCAAAACGATCATTATTTCATTTCGAGGGAATAATGGAGGGCCA
AGAGAGAATGATCATAGAGTCGACCACTCTGCTTGTGTTAGATGGTCTGTTTCCTCGAAACTGCTTACCTAGATGTCTAC
GTTACATGATATCCTGTACATGCATGAACTATTGATGACATCATTGTGCATGCGGTGGTTCGTACATAAGTTGTACCGAC
GTTCTGCAGCTGGTATTCTCGTGCTGAAAAATTTCGGAAGAATCTGAGTACGTGTATTTCGATGCCAAGCGTCCCCAAGC
GTCCCCAAGCGCCATGATATAAAATGTGAATGACGCATCATAAGCGCTCCTCAGGGACATTCACTCGCTCTCGGCTTCCA
TTACATCAATGCAGCGCATAGCCTTGAAAAATAATCCTGCAATTGCATTTACAGATTAATACCATTCTTTACTTCCAGGA
CCATTCTGTTATCGATCTATTAGGTGCAATTGCAATGTAGTACATGTAAATGTGCATGTACAGGCACTTACACCTACAGG
CGGCCTGCTCTCTTGTATCCACCTTTCAGGATGCAGGTACATACAGATTGCGCTATCTCTGTCTCATTACAACATGAAGA
TCCACTTCGTTTGGATGATGGTGACCGAGGACTTCTCCATCTCCCCATGTTACCGTATGATACCCGCCGCATTCCATATC
GTCTCACAAACGCTAGCAGACAGCTTTCTAGCCACTCAAGACATTCAATTTAAGCCGGAATAAAATCCCCCAAAAACCAG
CAAGCAGGGAAAGTGGAGAGGGTATAGACAATATGCGACCCTCCCCAGCCGTGCCGTTCCCCTTGATCATGCCGCCCCAC
CCGTCTCTCTGGGTTACGTACATGTAATCTCTTTCCCCGGAATTTAGTCGTTTGATGTATTTTCACCCGGCTAGTAAAGG
GAGAACCCTAGCTGCTTAACTACTAGTACTTTGGGTGTCAATTCGGATCCAGGAGGAGGGTGAACGGCGCCTCTCCTATG
ACGCCGAGACATATGTTATCAGGTTAGGTCAGGTCCAGGGCCGGTTCATATGTGACTCCTTGCCTAATAAGAGCAGAGAA
AT

>HCWGTA215 Ajellomyces capsulatus transcribed region, HISTO_ZT.Contig1089:459328..460103 (-).
ATACAGTACGGAAGAGGCTTGCGAGTTAGGAGTTAGGCTGGCGGACCCTGGCATGGACTGGGGTTTCTCTCCTCTGCAGA
GTCTAGAGGCGAGCGAAGGCGATGGCTGCTAATTTCTTTCTGCTCGCAGGGAATAAGTACTTGGACAGACGAGCAGACCA
GCGCAGAACCTGAGAGTCCGGAAGTTGTACAGAGTAGAAACAGAACACGATTCGCCACTGCCTGTCGCTGCTGCTCATCC
ACCTTTCAATAGTTTCCCCCATGGAGGCTTTCTATGAACATCACCCTGCGAAGTAAGCACTGATCAGTGATCGTCGGCAA
ATCATGACGCTCTCAAAGTCCGACTACGTATGTTTTCTTTTCTTTTCTTTTCTTTTCTGTTCATCCTCTACTGAAGGTTG
ATCACTATGCTGTTTAAGCTCGACACTTCAAAATCAGCTGGGCACACACAAAAAACCAAAGGGAGGCGGGGAGAGAGAGA
GAAGGGCTCCCAGAATAAAGCAAAAATTGATATGATAGCATTGGCACGGGGGGTTGGGCAAAAGGCATAGGAGGAAACAC
ATCCTTCATCGTGAACAATCAATCTGTCCGCTGTAAATCCCTCGAAAGATTCTTTCATCCCATCAATTTGCCACCTTAAC
TCCTAGTTAGTAACTTTTATGAGACTAGAGTCTTAACTATCGTCGCAAAATTCAGCACAATGATCATTGCATAGCCCCTT
GAGCTACGCGCGCCCAATGCTGCTCGTGATTGAACTCTCATGGAGTAAGCTGTGTT

>HCWGTA216 Ajellomyces capsulatus transcribed region, HISTO_KF.Contig597:41713..42685 (+).
AGGAGGAAAAAGAGAGAGAGAGTGAGTGAGTGAGTGAAAAAAAAGATGACTTCCACTCAACTCCCAAGACGACAAGGGAT
AAAAGGCAAAAGCAAGTAATGAAAGCATAAATTGTGTGACGAATTCTGGATATCTGCCGTTTTAAGAATAATGCTTTTGT
TTCGCCCTCGAGTGGCAAAACAAGCTGGCCCGCTGCCATAACAGGAAATGGTCGGAAATCTCAAGAAGCGAAAAAGGGAA
GCAAAAAAAGGGAAGGAAAAAGCGAGCAAAGATCATAAGAGAGCCTTGCATTTGCTTGGTTGAGGACGATGGAAGGTGGC
CCCTTTTTACTTCGGATCTCGATGGATATGACGCCACGCTCCCTGTTCCGCGGTTTGGTACTTTGGAATATTCTGATTGA
CTCGTGGTAGTGGCCTGCGGAACCAACCACGACAGGCGCCGGAACGTGAGAAGATAATTGTCTTTTTGGACCAACTGCGA
CAAGGCGGAGGGAGCCTCTGGGAGGGGTGGGGATCAGCGGAAGCTTGTGTGAGGCAGGGTGAATGTTTCCGGAATGGCAG
AATGGTGTGGAGGGGTTGAGGGTTGCGCCAGCGGAGGAGCGGCGGGAGGGAACTCAGTAGAATAAGCAAAGCTTGGGTTG
ATTGATTGATTGGCAGCGGAACGATGCGACAGAGAGAGATTTCCCATCTGTTTTACTACAAACAGAACATTCCCCCTTTT
GGAAGCCTGTCCTGTCCCCCTTGCGAGTCAGGTGTTCACGGCCACATTCCAAGGTTGAGTATTCGCTTCTACGCCCCTGA
TACCTACGAATAATCCCCACCAAACACTCCGATCGCCGAATCCCACAGACAACCCAGACAAACCACACGCGCCCACGCAC
GGCCAAACGCACGGCCACGCACGCATACGCACGCATGCATGTTCACCAAATGGCAAAACCCCCCGTAACAAATCATACAC
AACCGACCGTACT

>HCWGTA217 Ajellomyces capsulatus transcribed region, HISTO_KF.Contig597:219081..219718 (+).
CGATCGACATTTCCTCACACACACACACACACACGAGTACATATATATAGAGTGAGAGAGAGAGATGAGATGAGATGAAC
AGAATAACCAAGATATCAAAAAGGCCAGAGACCAACAAATGAACCAGCCCAACGCTCTCAACCAATCCGATTCCAATTCC
AATTCCAGTTCCAACAATCAAGGAGAAAATGAACAATCAAAAAACCACGCCCCGCTTCTCTCGCCGCCTCCTTTCGACCA
TCGACCGGATTAATACGGTGGGATGGAGAGCGCGGCGAGGCGAATAGGGGTCACCCAATACAGAAAAATCAAGGACAGAG
AAGGATGTGATGGGAATGTGGAATGTGGAATTGGAATTATGGGAGATGCGTTGGGGGAAAGGTTATGTGAGTGTGTGTGA
GTGTGTGAAAGGATGTATCTGTAGTTGCAGCGAAGCGAAATGGAAGAGGAGAGATGTTTGTTTTTTGTTCAAGCGAAGGG
GAGGGATGAAAGATGGATGATGGTTGTGGTTGAAATGACATAGGCCGAAAACGCCGCCCGGGGAAAGACCGTTAAACTTT
TCAGTAGGAAAAGAACAAAAAACCCCGCCCACGTCGTCCCATTTCGTCGTTGCTTGATGTAGCTATAAGAAAAAGATG

>HCWGTA218 Ajellomyces capsulatus transcribed region, HISTO_KF.Contig597:230694..231549 (+).
TTGTGACTTTGGGGGCGAGTGTGACGATGCATATTGATTTGTCTAGCCATCTCTATCGATGCGAGAGATCTGAGAACCCT
TCGGGGCTCCAATGTATTTAATTGGAACTGTTTGAAACCAGCCTCAGACCTCTCTTTTGTGGCTACATGAGTGAATGACC
TTCAACAGGCTCGAACGCCTCCAGGGCAAGCTCTGTATGGCTCTTCACAGATTGGGCACCTTCCCGCGAGGAGTGCGCGG
GGCGGCAAAGCTGTAAGGAGTACCAACTTCCTCAGGAAGCACTTCCCAAAATAATTCATTTATTGAAGCTTGCTCTAGTT
ATTTTCAACAGGTCCCAACTTTGCCTCTACTTCAACCATCAGCCACCTATCATCACCTAGCTTAGACCAACATTAGACCA
ACATATGTCTTACAACAAGATCATTTCCAAGAAAGTGGTGGACTCGTTTACGAGAAATGGGGTCAATATTACTATCTCCG
TGGCCACAAAGACGTCGTTTTGGGAGCGTCCCAATTTAGCTGTTGATACAGTAGCGAAACCTTTCTCTGCTTCACTGAAA
TCTTTTACGGGAACATTGCCTGAGGGCACGGCAGACGTTTGCGCAAGGTTATAAACATGACCCGTTTCTTCTTTCTATAG
CTGACACATAAGGTTAGAGAGAGCCAACACACGAGTGGCGACAAGAGAAACCATTTCACAATCGTTCGCTTCAACTCGCA
AGGCCAGGGGACAAGCGTCCACATCCCAAAGAAGTGAAGTTCTTAGTACTTCTCTGGGTTAGCACTCTCTTCCAAGATAA
CTTGCCTAGATGTCTGGAATGGAATTAACTAAGGGGCTAAGGCGACGTCCACGAGA

>HCWGTA219 Ajellomyces capsulatus transcribed region, HISTO_KF.Contig597:227558..228884 (-).
TGATGTTCTGTGAGTCTCCTCTCAAGCTTTTTTTGTCGTGTAACGAATGGAATGGAGCTTAATTAACTCGACCCCAATTG
CCCTGCTTAATTTTTTTTTGATCTTCTTCATGCCCCCAAAGTAAGTCATCTTGTCCACTTGCGCTGCAATAATGACACGG
GATAGTACGGCAGCTTGTTTCGCCCCGTTCCCTTATCTCAGGTTGAGTGAGCTTCCTTTTCGAGATCAGTCAGGGTACGC
CCTGTCCAGGACATCGCATCCCCACCACCTCGCGCATGGGCCATGAATGATAACGCCGTCCGAGCTCTGTAGATGATAGC
TAAACGTGAAAAATACCCATAGAGCCAAGACCCAGAGCCACTAACTTCGATAGATCAGTCTTATGAACCATCATCGGGCT
TTTTTTTTCTTTTTTCTTTTTTTTTTTTGACCAAGGTCCCGCAACGAGTCGCGGCATTTCCCTTGGAGACTCTCCCCCCA
AGGATTGCCCCGGAGCTCCAAATCACTTTTGCCCTGAGTCATTTAGTTCGTGACTGACCCTGAGGATTAGCCAGTATATA
AAAGACAAGATAGCGCGAGCTAGGAATAGAAAAGAAAGGCGCTTGCTGAGGCGCGTGGATTGCTCCATAGCGCCAAGGGG
GGCATAACGTTGCTCGGAGCAGAATTTTGCGCGCCCTTCGAGCACTTCAACAACATGCCTGCGGATAAAGGCTAAACATG
CCCGTCCATACTAATAACGGGCATATTGATCGCCCTGATGTCATTGATGAGACCCACTTGGGGGAAAAGAAAATTTGTTC
ACTAGCGAAAAAGAGATGACCCACTTGGTTGCTGTATGCTGGTCTCGCTCCATACGAGTATCTTTTCAGGCTCTGTGCGT
GAAAGAACTGGTGGTGGGGTGGAAATTGTACAGTACATGTACTTAATAACCCTCCGTTCAACAGAGGATATGAAGAACAA
CGCAGGATAGTAGATAGTATATAGAATAGTTAAAATAACCAGTATGAGATGAGGTGGTGAGGAGGAACGAACAACTTGGT
ATTCCTCAAAGGAGCCCGGGAACAAAATTTCTCTGAAATCTTGAAAGCGTTCGGTACTCCGAGTACGTGGAAAAAGAAAA
AAAAGAAAAAAAAAGGCATCCTGGATATTTGACAGTGACAAACCCAACTACCCGATCCGAACCACCTCATGATCCACAAA
CGTCCATAACAACCATAACTAGCGGGAATCGTGATCCGACTCGTTCCCCATTCCCTGAGGCATCCATCATCGTTCTCGGG
ACGGTTCCGTTCGTGGAGCTGACCTTGCATAAAATAATAACATCTGC

>HCWGTA220 Ajellomyces capsulatus transcribed region, HISTO_KF.Contig597:268476..270598 (-).
TAACACCCTTTCAGAGCCTTAATAGACCCCTCAATGCGCAGCCTCACGGCTTTCAGTTTTGCTCGGTATTCTGCCTTGGG
TGCTCATCTTCATTCCGTTTCCGTTTGTTAGCCATCAGCCTCTTGGGCACTAGACGGCACATTGCGTCGGGGGGGGGGCG
CCATGTGATGCAATCAATGATTTGTGTCATTTTGTCTTTTTTCATCTTTCAAGCGGAACAATAACTGCTTTCAATATTTA
TAGAACATGTTAATATTGCCAATCCGGGAGGGGCACCCGGGGGGATGCCGGTACGGCATCTTCCTGTCAAGGGGGTGAGA
TTCGCGAGGATGCTTCAGGGTATATAAATTGACTCTCATATCCTGGCTTTCTTGCTGTCTTTTCTGCTTCTATTATTTCC
TTCATCCTCGAGGTCCAGATAAGAATTTAATCAGTCGATCTACATTCTGTTTTCCCCCTGTCTATGTCCACTTCTCCATT
CCCCGAAAAGCAAAACGCCACTTGCAATACTTTAGGTAGAAGAACGTCGCTCTCCACCCTTCACCCTTCCCACAACCTGC
GAGAAAGGTCAGAACCCATCTAACTCGTTCTCCTTACGCGCACTGCTTATTGAGCTTCCAATACACTTCATCACAACAGC
AACTTCTAGCAAGCAACAAGTTGACATTTCCTTCTGGCTGGTCAGCAATGTGCTATCGAGTTCGTACCTACTACAAGTGC
ATGCATTTAGAATCAGAATCTTCCAATAACTGTGACCAGTACCCTGATTGTGATAGTGATTGGGTCGACGTCTATCTTGA
AGATTACTGCCCTCGTTGTCTGTATTGTTAGGCAAACGGCTGTTCTTCCTGAGCAAACAGTTTGTGCTACGGGTCATAAG
AGCTCGCTTTCGCGACTGCCATCACATGTGTGTAACTGTTAGAACCATCTACAAGTGTCAGTGTTTGGCAAGTGAAGTCT
TCAATCTCTGCGCTATCGAGGGTTGCACCCGCTTGGACTTCGCGACTGTCCATCTTGAGAGAAACTGCGCGGAGTGCAAT
CGTCGTGGGTTACCCTAGGTTGCGCGGTATGTTAAACGGAGTCTGAGACATCACCAGAACTAACCGTTAGTTGTCGGTAT
TCTAGTTTCTGTGGGGATAGGTTCCCCATTCTCCCTCGTATCCACGGTTTTCCACGCAATCCGCCATAATGTGTAGGATG
TACACTATTTACTATCGGTGCTTCTGCCTAAAGAGCAGAACCCCTATCGACGGCCCGTGTTCTGATTACCCCGATTGTGT
CCAAGAAGACTGGAATGTGGAGTACATTTATGATTGGTGTCCCGAACACGAGCGCCAACCAAATGGACATTAATCCTCCC
GCGCATTCCATTCATTCGGTGCCGGATACGGATCATGCATTCCTTCCTGCGAATCTAGCGCCCATCCATCCACTCTTCAT
TATGCACATTCCCCGATCTTCTTGTCGATGCGTTCGGTTTTCCATTCGCTGATGGCGCCGCTGAGAAATCCCCGCTGATA
TCCGATCGCCCGTTCCAGCAGAATCTCAGAATCTCTCCTTGATGCTTTTTTTCGGTTCATGTGTGCCAGCTGCACTAGCT
ATGCCTCATTGATTTGCTCTTGTTCGAGAACGTCACATTGATCCTTGATTTGAATATCCCTTCCCTACTTCGCCCCTTGA
TTCCCGTCTCGCATTTGCCTATCCTGAGTTTGTTTCCTGAGAGAGCACCATTCCCCATATATCTGTTATCAGTGATTTCC
TTATCCAGTTTTTCACCTTTGAGAGACGTACACCCTTTGAACGACCATCCTAGTATGCAAATTGCTGCTTTTTCCCCGGT
ACAGTACTCTCTCATGATTGCATGTTTCATGTTTCATACTTTTCTCTAGTTAAACTAAATTGAATAGTCCACTTAAATTC
TTGAAGAAACCCTATTATTTACACATAGCTGACTTTCCTTCTGTTGTTATCTGGGGTCCGCGGACAAAGGAAACTGCCTT
TTGACAAACATGGACCTGCCTTTGGTGGGATTGGCCGTGAGCAACGGGAGGTTGAAATAAGGTTATGTAGCGGATTCTGA
TTGGCTCCTGGATTAAGTAGAACGGTGCCACCTAGCTGGATAG

>HCWGTA221 Ajellomyces capsulatus transcribed region, HISTO_KF.Contig597:418176..418794 (-).
TCAGGCTTTAAATTAACTTTAGGGCTTGCTATGATACTGATTAAGCTCCTTCAGCCTTTCTTCTAGCGGTGGGAGCCGTG
AATCGAGAAAGAGGGCAAAGCCAGGGTTCTATTTCCTGTGGCAATAAAAGGGCGAATAAAAGTGAAATGAGAAAAAAAAA
AAAAAAGAAAAGAAAAGAAAAGAAGACACTGTGAGCGAGAGGAATGCTTGATAGGTAAAGAATAAAGAGAAGCGGGAATC
TCAGTCCTAAGTTTCATGTCCTGCTATGCTATCATCCTACCTGCTTTTTTTGTTTTACTTCTTTATCCCATATCGCTATT
GGCAATCAATACTGTCCTTTGTGAATTTCTGGCGAACGCTGGCTCGCCAAGTAGGGCACTCAACTGGCATGCTTGAGGAA
TGCCTAAGGGTACGATGCCCCATAGGAACAGCTGCCCGAACACCGCCCAAATTGCACTTTGGTGCGAAATACATACATAT
GTGGCGTCTCCTCACCCGCGGAGCGGGTGTTTGCATCATGTCAGTGAAACACATTTGCCTCGATGGGGTGCATTCCATTC
CTGGTTAGATCGGATGCAATTTTCCTGACGAAACATACTAGGCACAGAGGGCTTAACTC

>HCWGTA222 Ajellomyces capsulatus transcribed region, HISTO_KF.Contig597:519797..520591 (-).
ACCTTCGGCTTATCAGCCCTTCAACGTCGATTCCGAAATTCTTCGATTATATTCCGCAAAAAGAATTGCTTACGTTTGTG
ATCCAAGTCTTCCATGTCATGCAGTCTGTAACGTTCGTGCCTATCCCTCTTATCCAATCAGAGCTCATCCCTAATTCCGC
ATGTCTTAATTGATCTCGAGTGCGTTCCTGGTTCTGAGGCCCGCATGCAGGCAGACACGTATCATACACCCAACTTCCAC
GGGTTAAAACATATTTATGGTTTGATTGGCATGAATTCTTTTGGAAGAATTGGTCTTCCCAACCCTGTCTTTGTTTCCTT
ACCGCATGTTCTTAAGCAAAACATTTATTGTTAGGGGACAGAGAATCTGCTGGAATCCCATTTTATAATTTTACGACGCC
TCCGACAATTATTGCATCATGCCAGGATATATTTCGTTTGGTGGTATTGAATTGGCAGGCTTATCACGCTTGTTATCGCT
CTCTCTGATATCTCAATGTTTATTTCGTCTACAGCAGTCAAAACTGTCAACACTGTCAACATTACAATGTCCGATTAAAA
GTGGCTTTGTTCTATTTGTACCGTACAAGCGCAGGACAAATGATCCTATTCTTAAATCATAAAGGGGAATGTTCCTTTCA
TTTCCTTTCACTGTTTCATAGCCTTCAATTCACTTGACGCTTCGCACATTTGTTTTTATAGCAAACCTTGGTCAATCATT
TTCCTTGCGAACAACACCTTCATATCAAACATTTTTGCCTCTACTACCAGCCTCGACGCTTTGTAGCTGGAAGTA

>HCWGTA223 Ajellomyces capsulatus transcribed region, HISTO_ZT.Contig174:119434..120152 (+).
GTACCCATTTGTTGTGTGAGGTTTCAAGAACGTAGCTAATCTACACATGTTGGCTAGGATTTCGTCCCAATCATCATGGC
TGGTCTGAAGCTTTGGCCAATGGTTTCCGTGCTTAACTTCACCATGATTTCCCCAGAGAAGAGAGTTCTGACAGGGAGCC
TGTTTGGGGTGATCTGGGGTATATATCTTAGCTTAAGATCTGAGGTTTGATGCCTGCGTTTCCCCCCTCCACTGTTCCGC
TTAGTTGCATTCTCCATCCACATGGCACGATTTTCCCGGTTTTACGGACGACGATAGAAAATCACTGCTTTATTTCGCTC
GTTTTCAATTCTTTGGTTCCTCCGATACCATCCCGGTTGTCCTTTTTGGGTATATTTCCTAGGTTTTAACGAAAAATCGC
AGAGGGCAGAGTTAACTGGTTGGTTTACGGCATTCAATGTTGAATTGTCCGGGTAATTACTCCTGGCTTTATTTTTTCTA
CCTTTTCTAGAATTCGAATGAATTAAGCAGCGACTGGCGGAGCACAGCATAAATGCTGCTCCATTACGATTATTTTTCGG
GCATTTACAGGATTCTGCTATTTCCCTTTTGAGCAGCTGAACCTGACTCTGGGCCACATTGTTTGGGCCGAGAGGTTGTC
TCTTTTGGGTATTTATTTGCTTATACGCATCGAAGGGTATGAAAATGAATGCACACCTATTATGAATAGACTTAAGGCT

>HCWGTA224 Ajellomyces capsulatus transcribed region, HISTO_ZT.Contig174:290354..291556 (+).
GGATGGAGGACGATGGGTGTTGCGGTGGACTGAGTCAATATCCGACTCCGGTTGCCGCCAGCGACCACTTGTGGATTTTT
CGCCTAAACCGCAAGCCAACTTGCTCTCAGCCCCGCATGAGATGGCTGTCGCTAACTCCGTACACACCATCTGCTGCTCC
ACTGGCAGAAATAAAGAGAGAAGAATGCAATTCATATAATTTTCTAGCTGGGGAATTTTGGTTGTGTTTGCGATGTTAGG
TCTATTTTGTATACAGCGCGCAAACAGCGCGCTGTCACGCCGATGCTTGGGAATGCTCTGACAGCAACATTGCCCACTAC
CAGTCCAACCACGTCCCTCTAAATCCAGGCAGAAGCGGGTGATGGCTTCTCGGAAGAGCGCCCAAATCGGCCTACTACTC
CGTTATAACATGAGACAATGAAAACAGAGATAGGCCGAATAAAAAATGGGGGGGGACAGACCAGAGAGCGGTGGTTGTTT
ATTGTCGACTCTGGACTGTTTGTGTAGCTTGTGTTTTCGCATCCGGACCTGGCACACGAAACATTTCCAGAAGGAAGATA
AGGCACCCAAGCAGTATGATACATGCTTAATGGTGGGTCAAATATCCTACCACCACGAGCCGGATATATCGATGATGGCC
GATCTGAAGTTGATATTGGCCGAGCACTGGAGGTAACAAGTTATAGCGATGTTTGCAGCAACGACTGATTTTCCTTCCAG
GGATGTCTGCAACAGATTACGCGGTTGCTTCTGCTAAACGCGAAATGACATGCATATCGAATTTTTCTCCATTTCCACGT
CCGCAAGGCAAATATTATGGGTCCTCACAGTACAATTATCTCAAAATTGCGACTTGCTTGTTACCTAAGAACCGATATCG
ATGTGCATCTGTGATGTGACATAGCGACCTTCATACAAGCAACATATTTAAAGGCCCAAATGCCGCAGTCAAATTTGTCG
GGGTGATATATTGGCAATTTGTTCATCCCTGTCTGCCCTTTTTTTTCCTTTTTTTTTTTCAAGCACGCACCCCAGCTCTC
TTAAACTTCGATGGGGCCGCTTCCCGAATCCTTTGAAGATTTTAACTCCCTGAGCCACGTGGAGCAAGTGAAGACTATGA
TCGCAGTCTCTACACACACTCTATGAGGTTGCTTGCTCGAGACCAACCCTGAGATGTACGGGGCCATACAAATCACGCAG
ATT

>HCWGTA225 Ajellomyces capsulatus transcribed region, HISTO_ZT.Contig174:439567..440019 (+).
GGTGAAAGTTGAGTTGGCTGGACAGGACGTTGGCTTACCTAGGTATTATATAATTATCACGTGACCATGGAGCGACCGAA
GAACTTGGAAAATTTTTGAAATAACTTCAACTACTAGTGGTATATTGGATGATGTATTTGCGAAGACATTCCGTATTCAT
CAATGATCTCGATCATTATCTTGGCATCAAAAATCTTGTGTGAGATAAGTCGACCGTATTCTGATGGGCAACAACTCCTT
GGAGAGTCGCATAGCAAGGCTTGTCCACTCGCATTTTGACGCCCTACCGAAACGCAGTAAACCAACAATCCATCCTGATG
GATCGAGGCAATGGGTACCCCTGAGCGGTATTGTACTTGCCATCGGTAAGCCGAGCACTTTTGAGTTATGAGTTGGGCCG
TCCTATGGACGGAAACCATATACGTTTGGCTCCTCTGGACTCTTCCCCTTTCT

>HCWGTA226 Ajellomyces capsulatus transcribed region, HISTO_ZT.Contig174:163328..164318 (-).
TGTTTTGGAAGATGGATTGACATCCGCAGCAAGGATTTCCTTGTTCTCACTTCTTACTTGTCAATTATAATAATTGACTA
CGGTTGTTCTGCTATCATTGTGGTTGTGATGTGCAGGATACAATGTCCGTTGCAACGGCCAGGAGGAAACAATCCACGGC
AGAGATGGATAACTAACTGAGGATGTCTCCTAATTAACGTGTCTGTTAATGGTGCGGACGAGTCAATCGCTGGAACGAGC
TGGTAAGCAAGGATTTCTTTGTCTCTCTGTTACCTCCATCCTTACACTTCCATAGCTTCAAAATGATGCGGTAATTTGCG
GTTGATCCGTTTTCTGTGAAGCTCTCGCCGGAGTTTCTGCAAGCAGATTTCGGCTGTGATATTCATTTTCTTACATATTC
TGAACTTTCTAATGCTATTACTATCGCTGCTGTTTCGATCTTCAATTCATTCCTTGAAGAGACTGTCCACTAATGTCTTG
GAATCCCAGTTGGCAGATGGACGTACTCGGGAGGACGAGCCAGCGGCCATTTCTCGGTGTCCATCTTCTTATTATTACTA
TAGTCCGTCCTACGGAGTCACCATCAACCCAGGTGCGTATTCAATATTAGCGTTTTTGCTTCCCCCTTGAGTCCGGTGAT
GACACCCTTAAGCACTAGATAGTATTTGATGCCTCCGGGAAATGAAAGTCTCCTTTACACCAAGATCGCTGAAGGACTCC
TCTTCCGCTTCCACCTTTGATTTGGCGTGTTAAAAATAGCCATGAAATGTTGCTAATCTGCCATAAAGTAGATGAACTAG
GTCGTTTCTCCTGCACATCTGGCCAGCTCGAGCGAGTAGTATCCGTCGTATCAGGCATGATATCGGTTGCTTGTTCAAGC
CCAATATCCCCAGCTCTGTATCACAATAGTCGCATGGTTTGTCACTTGCGAAGCGTACAACTCACAAAGGACATGGTAGG
TATCCCCATTTACATAATTACCTAGGCATAT

>HCWGTA227 Ajellomyces capsulatus transcribed region, HISTO_ZT.Contig174:373122..373471 (-).
TCCCTTGCTTGATTTATTTACCCCTGAGTTTACTTACTTCTCTCCCCTTATCGGATTTACTTCCCCTTTCTCTTTTCCGA
CGGGGGTTGGAATCCCCGTTTTCTTTTTCTTTTTCTTTTTCTTTTTCTTTTTCTTTTTTTTTTTTTTAAATGTGCACGTC
CCATTTTTTTCTCTTGTCTTTTGTGCCAGGGAATCTATCTATATATATACCGCTCGCGCGGAAAGGGCCAGTGGGGATCG
GTTCGACATGGGCTATAGGGAATTTTGGGAACATAACACCCCGGAATTGGGGAAAGGGTTGCTGGCATTTTTTGGGCATA
TGGCGATCTGTTGAAGGTTTTGAGACTTTT

>HCWGTA228 Ajellomyces capsulatus transcribed region, HISTO_ZT.Contig174:376470..377570 (-).
CCAGCCTTTCAGGCATTATTTTGCGCTAAACGGGGTCTTCTGTTGAAGGCTGTTCTGGATACCCTCCAGTTCTTCATGAT
TCAGAATCTCCTCAGGTAAATCCCCTCTTTCACCCCGCCCATCAGGATAATTCCTATATTTTTTAATGGGTTCGTCAGTG
GCTGGGCTGAAATATATGGAAGTACCCATGCATACCGTATATTACCCAGTAACAATGTGAGTGGGAACAACTCGACACAG
AAACTCAGCAAGGCCTATCCTTGGGTTTCGACTCTGATTTATCCAAGGATTTCGAAGAATGACAGAACTGCGCCGCACCA
AGATGGCCAATCCGACAACCAGTTTTGGTTTTTCAAGTCCACTTAATTTTGTTTTAAAACCATACTTACGAAGTAAAGCC
TTTGGGTAAAGGCCAAGCGCAATTACAGTAAACACATGGTGGTCCTGATACGAGTACCTTCCAACCAGAATGCCGATACC
GCCCGTCCAATATTTTGATTCACCAATAAGGTTGACATCGCTTTCTTTTTTGTGTATTGGTTTTCATTTTCTCTGAACGG
TGTCAGTATGAGGACTGTAATTATTTGCCGTCTTTCGTGACTTCTCCAATTTTCAGCCTGTAAAGCGAATGCCCAATGGG
ATGGATGCGTTGACCGTCAGGCCATGGGAGGCCCGTGGATTGGCTTCGACCCCCTTGCATTCTGTTATTTTCTGTCCGTG
TCGTTCTGAGCCCAATACCCAGAGATCCCAGAGACCTCCGTATCCAAAGCCGTTTTGGACTCTCTGGTGGCCCTCTATTG
TTTTTTATTTCGGCTCCAACCTTCTTTCTTTGCTTGATAAAATACTATTCGTACTCTCCTGACATTTTTTTCCTTTTTCC
GTTATTTTTTTCTTTTTTTTTCTTTTTTTTTCTTTTTCCCTTTCTTTCTTTTCTTTCTTTCTTTCTTTTCTTACAAAAAT
ACCAATCAGTCATAGCTGATCTGTTCCTGACAAGGGTACTTTCCTCTAGATTATTATAATTTATAAACAACGGCCTCTGC
GGCCCCTCACTGACCTCCCATCTTCGATCAACCAAGTTCGACAAGGTGTAGGCTTGTTTGG

>HCWGTA229 Ajellomyces capsulatus transcribed region, HISTO_ZE.Contig149:242523..242851 (-).
TGGTGGACAGCTCTAGACTGGCTGGGTAATCTAAATCGATTCGATATGGAGATAGGGAGAAATAGATGGGGGATCGACGA
TTGGAGGAGGTTATACCGTAGGGCGGAAGCTAGTGCAGTGATGTTTGCAGGCGAGGATCGATTGATAAGTGGACGGGAAG
CTCAGGACAGTCGGGAGAGAAACGAGAAGAGGTGCAGGGAGGCAAAGGAACCAGGCACGACGGTCGTGGTACTGGGACGG
CCGGCGAGAAGAACAGCACGCATCTATTTTTCTATGCAAGGGGTCGACTACGATGGAACGGGGGTCGATGGATTGCGCCA
GGTTGCAAG

>HCWGTA230 Ajellomyces capsulatus transcribed region, HISTO_FX.Contig167:224778..225448 (+).
ACATCCTCATTCGTTGGATATATTTTTTCTCTTTCCCATTTTTGACTAGTATTTGGTTTCTAAACTTTTGTGTGAACGGA
GACTATAATCGGGATTTCCGAAGCCTCAGAAAGCTATGGTTCGATGGCTCATTGCATGGAGCTGAAGCGCAAGTTTGGCA
AGTCTGGTAGCTTGCCTGCTTAAGTTGATCTGCAACGTAGTGAGCGTAGGAGGGGCATTGTTCCTATTGAGGACATTTTG
AGATTGGATGGGGGGATGCGGTATTCTCTTTACAACCCGAGGAGAGTTTGCTTCCCTCCATTGCAAAAGTGAGTTCTGCT
GGTGATATTATCACCGAGTGGAGAATAGAACCAAATCTATGGTTCATCTGCTTCAACTGGTTTTCACCTGGGTTTGCACT
GACCTTAGTTGAAGCAGGATGCTGCCGAAGTTCCAAAGCGCCTCTGGAAGTGACATCACAGTATCTTCAGAGCACTCAAA
TCTCAATGGATATCTTCGATCTCACGTGAAAAGCACTGACTGATATGGCAACTTAAGGTAATTTTCACTTCTGCCTTTCT
GAATGTAGTGACCATACTAATGGTATGCGGATTGTCGCAGCGGACCAGCCAAATGAGTTCAGAACGACGAGATCAAAGAG
GTTATAGTTTAGAGGACCCTCGCCCTAGAGC

>HCWGTA231 Ajellomyces capsulatus transcribed region, HISTO_ZT.Contig181:28135..29678 (+).
GCGCTTGCCATATTCTACTGAGGGAGACAGTGTCGTGATGCACAAGGAACGCTATAGACCCGCGTTGAGAAAATACACAC
GGTGATCTTGACAATCGGCGAATACATATCTACAGGGGCCTCGATGGCTATTTCATAGTAGCTGTGCCAAAGATATCTGA
ATAATGGCCAGAGGTCAGTCCAGTTTACCACTTTGTGGGACCCATGCTAAAAGATGGCGAGGAGTTATTGTCCTACTACC
GCAATGTTATTCTTCAATACTTCCAGGTATCCTCGCGGCTTTCCCTTGCCTAGCCAGCCACTCGTGGCATGGATCTCCCT
GTCATTTTCGTCAGGTATCGCCTCCGGGTAGATGCTAGAATACGAGGAAAAGACTCCCACAGGGGCGCAGCTGCGACTAA
TATATGGTCGGGAGCTACCAAGGGCAATGAGTTATAACAAGAGGATGTTAGAGGTTCCCAGCGCGTTCAGATGGAGATTG
CGAAATCGGCGCAGAATGTCAATATCCGCATGAATTATGTGATTGGCGAATGGGAAGAAAGAGGATGAAAGCAGCCAGGG
TTGAAAATTTCGGGTAAAGCTGGCCGAGGCCCCTTCACCCCGCTCTCTGGATATTACTCAGTATATGAGTCCTGTGAAGG
CTTCCTCACTCGTTGTCGCAATCCGACGGCACACTTATGCACTTACTCAGCCGATACGCCAAAAGGGAAGTAGGGAGGGG
GTCGGGCAGGGGTCGAAACCAGAGCAGGAAATTTAATAATAGATATATCGTATCTATACATTCATTGTTGTTATTTCAAC
GAAGCTCGAGAGCTGAAGGAGGATTTGATTCACCATACCCGGAAATAGCCGCTTCCCGCACTTTATTCCCTTCAAGTACG
CAGTCGCAAAGAGCTCCCGACCTAAAAAACCGCAATATCAAACGGCTCAATGTCACAGCCTTTTCAAAGTGGCTTCCCTT
TCGGTTGAAAAATGACTGCTCAAGTTTCAAATGCCTAAGTATCACAGAATCTTGAAATGCAGCTATGGCTTTGGAATGGA
GGCTATGGTGGACGGTGCGGACGGAAAATTTTGAAACTTATTACGAGAGGGGAATTACAAAACAGGCCACACTGACACAA
GGCAGGGTGTTGGGCGGTTGTTTAGCATGGGGTAAGCGGATATGGAACTTATCACAACTTGGAAAACTTCACAGAAGGGA
GTCGTGAGAGGTGCAAAATACTTATATAACTTCCATCCTTCCACAGATGGCCCATATATTACATGGCACACGCACAGGAC
CATTTGCTTTTACTTCGGACGCCCTAGAAATTTGCTCCGCCTCTCGATGACCCCAGTAGGCTAGCTTCTCGCCTAAGCTG
GTGGTTAGACGCAGGGCACGCTTTTGATAACGCTAACTACCATGAAACAATAGTATTGAATTGTGAGACTTACATATTTA
GTTTCTTTTAGCTAGCATCGTTTCTCTCAACTGAGGCTCGCTCCGTTGGAATCATCACAAGCCCGCATGTTAGCTTCATA
CAGTTATCAAACTCGCAAAACAGA

>HCWGTA232 Ajellomyces capsulatus transcribed region, HISTO_ZT.Contig181:135679..136866 (+).
AGTAACTATCCTTGCTCGTTTCAATGTTCCCGCTGATGTTTGGACGCGAAAAATTCGCGGTAGGAATGACACCGGCTCGG
CCTGAGCAACAACCAGCTTTGTTTCAAAAAATGAACGCAACGCGGCTTGCTGTGGAGCAATTCCCCTCCAAATCTGTCCT
GCGTTTGCTTCTGCGTTGTGCCGGCCCACAACCAGCAACACCAGTTACACATCGCGATGCGCGTGGCGTGGACCACTGAA
TTTTGTAAGGCGTGTTGGTGGGCGTTTGTCTGTGATGGTGATGGGCGGCGAACCAGCCCGCCGCTTGTACTGGACCTACT
GGAGCACGTTCTGGATCCATGAAGAACGAGATATCTGGATCAAGCTTGCGGTGCTCAATCCGGCATACCAATATTTCGTC
CCCCTTATACGTCGTGTTCTCCAATTCAAAGTCCTTGCTTGACGTTATTATCATAGTATCCAGGTTGTGCCAGGAGCATC
CATTTTTCAAAGGCTGATTCTCGAACCATGGGCCTGACCTCCATCATCGCATGGGACCCTCGCCTCCATGCATAGCCAGG
CCTCGGGAGGTTTAATATATCCAGGCGAAAATTTCCTGACCCACGGCATTTCCCACTTGAATTGGACTTAGAAATGCGAT
ACTACCAGACGCGGTTCTACATGTACTCTACATAAATGCTCGAACGGCATGAGGATATAATATTGCCATGGTTCAACAAG
CCCAGTTAATATTTCTCATATAAAGCTCCGAAGGGACATTTGATCCCTACATATCACGTAGGGGGGTTGCTGGTAGTTTG
TTTACTACCATACAAACATGCGAACCGTGCCATCATACGACAGACAAAGGAGAAATAACAACATCCTCGGGTAGATCGAA
ATTAAATGATTCGGACAAAATACTATCTCTCCGTTTTTCCCTAAACAAAACAAGAACAGATGGCTCTTGAAATAATGCGC
GTTACGGTATTTTATTCCCTCGTTTCCAACATGCATACTGAATTAAGTATGTCCGCCATTCCTTTACTAGAGTCGAGTCT
CTCCTGGGTTATTGGATATTACCCATAAATTTCAGCAGCACGTCGCGTCCCCAATCCAGTTTTAGCGATCCCATCCGTTC
GACTCGTTGGTTGTGGCTTGGGCAGCGATATCGCCAGTCTCACCAACAGCTCGGTTGGTTATTGCAGT

>HCWGTA233 Ajellomyces capsulatus transcribed region, HISTO_ZT.Contig181:173167..173413 (+).
GTCCTAAATGCAGCGCCGAAACATGAGTCCTCGAATTGGTTGCCTTGTCTGATAAATAAATGTTGGTGATTGACATGGCA
CCGGCATCTGCCCAGACAAAACCCTCGTAGGGAGAACAGAACAGATAAAAAAGCAACAAGCAAAGAAGACAGATGCTTGC
ATTTTCTGCTCGCTAGTATCTGTCCTGTGATAATGGCTGACAGCGATTTAGGCATCCCGTCTTGTGGTGTACCCACCACC
GCCAATT

>HCWGTA234 Ajellomyces capsulatus transcribed region, HISTO_ZT.Contig181:192230..193815 (+).
TCCAAGGCGTGACATTCCCAAATAATAGCAGCGCCTTCTTTCTTCCGCTTCCTCCTCCTCTTCTATCCATTATCATGATT
TAATATTTATTTTCGCTCGCCCCATTTCCACTGCTCAGTTCATGTCCTAGTAACTATACGGGAGGGGCGGGGGGGGGGAG
GGGGGAATTGTTCGACGCAAGCATTTCTGATTGAATTTGGCTGGAGGCCTTGGCCTTGGAGCGAAAGTTTAGCAAGGGTG
CCGATGATATCCAACCAACATCCCACTGGGCTTTTTTTAAGGCACGGCTTGACAATCCGTTGTCGCTTCGATGCCCCCCA
GCTGAACTCAAATAAAGTCCCGGCCGGATGATTTTTGCTTATCTTCCCAAGCGTGGACAGCCTGGCAGCGCTCGATTGGT
CGACCCGCAAACGCCAGGGCGCTGGTGGTCGATGGATCAACTTTTTGACACTAACCTCGGTGCTTTTTTTCTTTTTTTCT
TTTTTCTTTTTTTTTTTTTTTTGCTTGCTCCCGCCGCTGGCGTCATCATTTTTACTTTTCCTTGGCTTGACTTTGTCTTC
TTTATTACCTGGAGGAAAAAACCCGTGTCCGTTTGCGTCCAAGAATGATGGGGGGGGGGGGGGGGGGGGGGGGGGTTTCG
TTATGGATGTTTGTTTGTTTGTTTTTTTTCTTCCCCTTCTCCGCTTCAACCCAGCCACTGTTTATCGTAATTATGTTGTG
AAACCAACATCAAACACACCTCGCTAATAATGCATCGGGAAAAAAAATCAGAGGTTTTAATTTTCTCTGCACAAGTTGCA
GTTGTCGTTGTCGTTGTCGTTGTCGTTGTCGTTGTAGATGCGGCGACTCCTGTTTGTGGCTAGTGTTTGTATCTCTCTTT
TCTCCTGTGGTGTCACCTTCCTTGAAAACCTTCTGCGAGTCTCCATGTGTCGTCTCCCCGTCCACTCCTACTTACTTACC
GGTAATAATAATAACAATAATACACTGCATGCACGCTGGGACCCTTTGCGGTGAACAACAAGAACGCGACGATAGGAAAG
CGGCGAGGGGAAGGGGGGGGGGGAAATGCCAAGGACTTCGAGAATGATCCGATACGTTGGTGGTGGGTCTGGAAGATGGC
CTCTATAAAAACCACGCCGCTATTCTAACTGTACGGAGTTACATACCACCACCACGAATGAAATGAAAAGAAAAAAAAAT
AAAAATAAAAATTCTCCGCTGCTGGACAAAGAGAGTGGCACGGGGTTGAACATCGTTGTTGCTAAGAGAGTTAGCGGCAT
GACATGAGGATTATCATCTGGTGAGCCTATTTAAGGCCATTGAGAAGTCATGACCTCCCCCTAACATTGCTTTATATGGC
ACCGATGAGAGGCTCTAGCAGTTTTGTATCTTTCAAAAGGTTGATGTGGCCGTGGATGGAAAATTGTCAGGTTGGGCCCC
AGTACATCGGCATCTTGCAGTCTCCTTCATTAGTATATGTTCTCCCTGTGGCAAAGCAGTGGACAAGGGAGCATTCATAA
TTTTTTCGAAAAAAAAAATATTGAACAAAATACGGTTTGGGTGGCGAGAAGGGAGAAGAGAGAAGA

>HCWGTA235 Ajellomyces capsulatus transcribed region, HISTO_ZT.Contig181:194701..195754 (+).
GTCCATGGATTGTCTGATTACTGTGTTCCCTGGATGTTTCGTCCAGGATTCACAACCTCCAGCCCTAACGGGAAACCTTG
GCTCGACTTCCCAATGCGGAATGTAACTCCGTGATTTAACCTGTCTGGCAAGCATTCGGCTACACTCCGCTGATTCTCAG
TATTGCTAGGGCCGGCTGGCTGGTTGTTGTGATTTGTCTCGATTGTGGTGATGATGAAGGTGGAGAATTGAAAAGGTCTT
GGCAAGTGAGCAGCAGGCTGAGAGATGCAGACGCCGTTGTTAAAAAAAAAAAAAAGAAAAAGAAAAGAAAAAGAAAACAA
AAAGAAGCAAGAAAGAAAAAGCAAAAAATGGAAAACAGCCAACGAACATGCAACGAAAAGACGAAGAACAAGAGACCGAA
GACCGAAGCGTGCGCCACGAGGGGTGTCGTCCAAGCCACCAGGTCTTGATTGCAGATTGGCCTTGCGCTAATCGTGGATC
TCCGTATTCTTGTAATTTTGGGCGAATACGCATGTTCATCGTTGGTGGACAAACTCTGAGCACAGAAAGTCTCCAACCTA
CCTGAAAATCCTGTCTATCTCTATTGCAATCATCGGTTTGTCGGTTTTGTCGGTTTTGTCGGTTTTGTCGGGTTTGTCGG
TTTGATCATACTTTTTGCTCAACTGAGAAGGCTGGATACCTGCAGCGTCCCTGTGGCAAAGTAAGGTAATCTACGTCATT
TTCTGATAGGAGGCCCGTGGTTTATTTTGCCATCCATTTTCAAAGCTCTTGTATCCCGGGAGAGATCCTGGGTGTCTGAT
TTCCCCTTCAGGTAGTTCCTCTGGAGTCTGGAAGGCGAGGTTCTCGCCACGCGCTCGAAGGTGGACGTGATTGATGCTTG
GGGGGAGGTCTTTGTTCAACCAAGCCAGCCCCAGATGGCCACACCCGAACCCGGTTTGTTTGCACCATCAGTAATGAGCC
AAGAGTTAGATTTGAGTGGTTTTAAAACAGGGCCATCCCAACCTGCTTTCTCAACTGATGACTGAAGGGGAGCCATTGGA
TTTTGGTGGATGGT

>HCWGTA236 Ajellomyces capsulatus transcribed region, HISTO_ZT.Contig181:211082..212594 (+).
TCTCACAAACACAACGCCGATTTCTAGAGCTATGGAATGCATGTTCACCTACTGTCTTCAGCGTTACAACGTCTCCGTCG
AGTCTGGCGTTTCTACCATAAAGACGGAGCCTGTCCATCTAGTGTCGATGCATCAACTTTCCGGGTGGAAGTTACGGCAC
CTCTGCTACCAGATAAGGACAAGGAGGGGACTACCACCTTCGTCGTGGATGATATCGCTGGCCACTCTTTATGGAAGACC
CTTATCCTCAATCTCGTTGGAAACGCAACAACCTGGGTCCAGTCGACGGAATACTTCATTCCATCCAATACCTTTATCGG
AAGAGCACGCACCGTCGATGACAAGGTGCATATGATGGAGAGCATCGCCCAATCAGTCACATATTCCATACTCGAACCCA
GCAACCAAACGATGACAGGCCTCGTTGGACTTTCAGAACAGTTCATGTATGTGCGATGGGGTTGGATTGCGCTACCTACT
TTCGTCGTGCTCGCGACTATACTCTGTCTTTGCTTGGTCATGATGTGCACGAAGAGATACAATGTCGAGATGTGGAAGTC
CTCTTCTCTGGCGTTGTTTGTACCATGGATTTGAAAAACCTGTTGAAGATGATCGGCGTCGTTTCGCCCGTTTGAGTGAC
ATGACGCACAATGCAGCAAATTCCAGGGCGAGATTGGCTCCGTCTGGAAATTATACCTGGGAGTTACAGGTTAATGAGGG
AGGTGTGGTGGATAGAGGCAGATAATGAACTCAAGCTTGCTCTTCAACTGGACACATGGACTATGTTGTGAGCGTTTGCC
GGCAACAACATCTCACAAGGGTTCTCCAACGCATCAAAGGGGCAGTAGGGTGTGGGCGTGGCCAAACGGTGGGACGAATG
GGAGAACGGTTCATCGTCTGCTTCAAAGTCCATGAGCTTACCAGGGATCCTTCTACAACCCGCCCCAAATTCCTCCCAGG
CTACCGTCAATGTATGAAATTCCACTGCCCAAGAAATTTGTGCCAGACTCGACCTTCTCTAGTGAACACGCATGAGGCTT
AATTGGGTCCATCAACCACGGCCTGGGAAACGAAAACGAAAATGAAGTCTTAGTTACTACCTATTCACGTCATCTGAGGG
CTCCCTCTCCAACAAACTCATCTAACCAACGATTATCCTTGCTAAACCTGACGGATTGCTACAGGCGTTCCATTATCAGA
GCAGAGGCCTTCATCGGGTGGAGCTTGTGTAATGGAATATCGAGGATATAATCAAGGGGGGTGGTATTTGGTTTTCGACG
CCGAAAAATCAGAAAGATCATATAGCATATACATAACAGCAACTACCAACACCAACAAACAACTGAGAAACTTCCCAACG
CTAAAAGAGAAACGATTCCTAACCCGAGATATCGCAAAATGCGGCGATAGCGTGTGGAAACACTTATTATGTACAGTACT
TTACAACACGCCCATACAACCCCCCCCCCACAAATCCATCATGCTACACTCTACAAACCATTGTCGCTGTCCG

>HCWGTA237 Ajellomyces capsulatus transcribed region, HISTO_ZT.Contig181:342762..343573 (+).
GAGGCTAGAAAGGGAGAGAGTGAGGGAAACTTAGAAGCTGAAGTCTGTGTGAAGCATAGGACGTTTTTGCGGGGATTGGG
GATTCGGAGGCGATATGGTGGTGGCTATAAATATGGAGGTGGTTAAGTTCTGTGAGGAGGTAGGTGGTGAGATTGAGCCC
CAGCAAAAATTATATTTCAAGGAATGGGCCAAGTTGGCTTGGGATTCCCGGGGGTAACTTACCGAGAAGCAGTAGGTGAT
GAAAAGCACATCCGATCAATTGGGGTATGGGGTAGATATGGCAGTGGATGTAGCGGTGCAGTTGAGAGAGGAAATTCCGT
TGTTCGGCCCCGAGAGACAGATAATGCTCAACGCCAGAAGTTTATCTGGGTCGCAAGGCTGCCTTGGGTCTTGGCGCATC
CTTGCAGACTGGAGATGGAGAATGTTGAGTCCATTGGAATTATTTTGATGCAGAGAATTGACACCATTGTCATTATTATT
ATTACAATTAATGTATTTACAGTCAATGGCCTATTACCATTACCGTACCTACCAGAGCATTTTCAGGAGTTTTGTCGTAA
CCTGCTAAATCTAATATACAATTCCGTTGAGCAAAACATCTCGTCCTTGGAGTCGGTATTTCTCAAGCTGCTGCCTTTGC
AATCTCTTTGGGGATAGACGCGTTTATGAGCAGGCTGTATGAATGGTACATCGGTTTTGGCATGAGAGGAAATGAGTTTT
CTTCTCTTCCGCTACCGCTGATTCGGGAAGGCCAATACTGACACCAAAAGCTGCCGATACTTTTTGCTATTTTATCACAG
GGTGAGTGGTGG

>HCWGTA238 Ajellomyces capsulatus transcribed region, HISTO_ZT.Contig181:509614..510371 (+).
TTGTGTTACAAGCCAGAGAAGTTTCGTAAAAGACATGGCGAACGATGAGCAAGATCAAGAATGGCGCATACGAAGTAGGG
AAAGTTGTCCTTTGCTGAGTGAGGGGGTATATTTTCTTGTCGATGAAGAGACCCGCTTTTGCGGAATGCTTTTGTCAACA
ATGAACTTACTGTTTTGTATCCGGATATAGAACTATATATGCAACCTACGGATATAGGGCATGCATCGCCCAGGCACATT
GCAATCCCCTTCCCTACTGGCGTACATATTAGTGTCAGTATAAAGTGTCATCCGGGGAGCGTACAAACAATTTATTTCGC
CTGCCCCTCCTCTGCCCTCAATCCCGAGAGTCAAAAATATCTTGTCTGAAACACATAGTGGAACCTCCCCCCGAACCAAA
AAACACGATTGAACAATGAAGACAAACCCTTCTAACCAGAAACGTTTATATTTCTCTCTTTGTTCTCCCCCCTTCCCCGC
AATTGTATGCGTCAATATCCACGGCACCAAATATGATTGGTAACGTTGCAGCATCATCGCCTTGCGAAGTTGCGCGGTGA
CCATCCCATGCCTTGTTAACTTAAGGGTATTGTGTAAAGAAAAAGTAAATAGAGGAGGTCGCCCTTTCATCAATCAATTC
TAGTTTATTTTTCACTTATAGATATAGATGTACATATATATATCTTGTGGTATCTTTTTGTCTCTTTTTCTTTTTTATGT
TTCCTAATGGACTGCTGAAGAATATTTAGTCCGAAACA

>HCWGTA239 Ajellomyces capsulatus transcribed region, HISTO_ZT.Contig181:576402..577593 (+).
CCGAAAGAAACCATGAAATTTTCAGCAATCCTTTCTTCGGACTTCGGAGTTGCAAAGAGATACCTACTAGGATAATATGG
ACTGGATGAACACCGAAACCAGAGAGATAATATAATCAGAGGCAGTGCCCATCCTCACAAAACCCAGAGATACTCTGTCG
ATGGGAAATCATGTTTCAGTCTTGAGTGAACTGTCATTGACTTGAACCCAACTGATAGATCGGTAGGGTATCTTCCGTTT
CAATTTTCCCTTGCTTACTAGCATAGCGTGATTCTCACCATTCGGCAATATCTCTGACGTGAGTACGATCCCCCGTCAAT
AGGATTGCACCACATGGATGTTTGTAACGACAACCCCAGTCTGACCTCCTGTGGGTTCGGAGTTTGCATCCTGCAGTCAT
GTTAATCCCGTACTCCGTACGGAGTACTGAAATGAGACTTCTCTGCTGGCCCCCGAGTCAGATCGGGGTTGGATATCTTT
GTGCTAGGGTGCATTTCGCCCTTGAACTAAAACCCTTAGTCACTGGATGTATTTTGTTTTATTGCATTTTCATTCTTTCT
TTGTAGGCTGACCCTTGCGTCAGGCAGCTGATCCTATATTCAAAGCGCTCGACAGCTACTCTGCTCACTTCCCTCACTTC
TACTTCAATCCTCTCAAATTCCGTCCTCCCAAATGGAGATGAATATGTGCGGCCAACACCCTTGGGAATTGGAAGCTATC
GTCCACCCTTGTCGCTTCATGAATAACTCTTCACGAAGGCATTCCGTTCACATAATAATTACAGCGGACACCCACAAAGC
TGATATCACTGCTTTCATAAAAAAAAGCCCATTGTCGACGCATGTCCCCACGATCAATTATTAATTCAGGCTGCTGAAAA
CCGGGTAACTCGTATGTTCAATAATAACTAGGTTTAAAACAGAGAAGGTAGCGTGGCCATGGGAAAGTGCACGAATTTGA
TTACGAGTATTCTTTGTCAAGATGATCCAGCATACATATAATTCGGAGACGCCGGCAAAGTGGCCATACCAAACCTAGCT
AAAAATATCTAGGAAGTAAGTATCCTGATCTAGGCAGGGAGGCACTGTACAAAGATTCCTTCCTGGCTAAAGGACATTCT
GTTATATTTGAGATTTTTACCAATTACGATCAACCTCCTGAGCGTGGGTTGGAAGGAGTTTTGGATGTTCTG

>HCWGTA240 Ajellomyces capsulatus transcribed region, HISTO_ZT.Contig181:580089..580697 (+).
GGCGTTGTTTATTTCTTCACACTCCTGACGCCGTAAGTGAGAGTTTTGTGGCTTGTCGCCAGTCTAGGTCGTTCGTTGCT
TCTTTACAGCGTAGATTAAATACCTCGCTATGGCGTGGAGCGAAGAATTTACGTTCTCCGATAACGCAAGATGCAGGAAT
GAGGACAAGGAGACTGAGGGCCGTGCCCCGAGAATTTGGAATAAGATCAAAGCTAAGAGGGCAGTCTAAGTGCATCATGT
TACGAGCGGTGGGGCCCTGCCTTCTATATTGGCTGGCTTCGAGGACATCGACGAAGCCGGCCTTCGACCTCCTATTTTTG
CTCTAGAACTTACATATATACTTTAAAATGAAAGGAACAATAGAGAAGGAGCAAGGAGGATGTTGGTATACAGTAGGTTC
TTTTGTTTAGATGCGCCTTTCATGTTGGAGATTAGAGCGTTGGGCATAAGTACAGATACATATATTGGATGCAGCAGGGG
TAATGAGCATGTTCAAATAAAAGAAATGGGTATATTATCACAATTCAGAAAACAGAGAGTAGATACTTTCATATCTCATA
GCACACAGATCTTTGCTCGCCGTAATAATACAAAGAGGAGAAATCTAGT

>HCWGTA241 Ajellomyces capsulatus transcribed region, HISTO_ZT.Contig181:220024..220545 (-).
CCCTCACCTTGTATCTCGTGTCTAGATCATTGAACTGGCCTTGAACCCTACACGTCATATCCACCCCTGCAAGCCTTACT
AGGCGGTGATGATAAATAGTATGTTCTGGACCTCCAAGGATCTCAATGCAGGAGCCCTTTTCCGGAGTTCAGGGTTGTGA
GTGATGTCTTTCTATGTATGACACCGCCTGGTTTTGGAGTTCGTCTATCTGGGTGGGAAAGAAGAGACAGGTAGAGAACG
TGATAGTATTGAGAAGGGGCAGAAGGCCAGAAACACTCTCTGTCCCCGGCGTGTCGTGCGTTGCTTTTGGCAGCCCAATA
TCACACCAGCTGGCCCCACGCCTCAGAAGCTGCAGCTGCAGCAGGCCTTGTCCTTGCAATATAATATCGCAATTAGCAAT
TATAGCTCGATACCAAGCAAATCAAATGCGCTTCCGTCTGGCCCCGGCCGTTACGGCCGCTACGGAACAGACGCAGGACC
AGTGGTTTAGCAAGGGGGTACGACGCTCCAGGAACAGTTTTT

>HCWGTA242 Ajellomyces capsulatus transcribed region, HISTO_ZZ.Contig127:562994..563327 (+).
AGCTTAGCAGCGAGGGATAGCTTAGCAGCGAGAGATAGCTTAGCAGTGAGGGATAGCTTAGCAGCGAGGGATAGCTTAGC
AGCGAGGGATAGCTTAGCAGCGAGAGATAGCTTAGCAGTGAGGGATAGCTTAGCAGCGAGGGATAGCTTAGCAGCGAGGG
ATAGATTGGCAGCGGCGATAGATTAGCAGCGATAGATAGATTGACAGCAGTGATAGATTAGCAGCAATAGATAGATTGGC
AGTGGTAGATAAATTGGCAGCGATAGATAGGTTGGCAGCGATAGATAGGTTGGCAGCGATAGCTTAGCAGCGAGGGATAG
CTTGCAGCAATAGA

>HCWGTA243 Ajellomyces capsulatus transcribed region, HISTO_ZZ.Contig127:583121..584294 (+).
TAGACTAGAATATTTTGGAGAGGGGGGAAATGTGCGAGGGGTCTGCCAAGGGGCGACGAAGAAACAGCGGGTAAAGGAGG
AGAGCCAGCGGGCAGAGAGAGAGAGGCAGTGAGACCAGCAGACCAGCAGAAATTAATAATTTGATGTGTAGGAGCGCCAA
TATCCGCAAGGGCTAGCAGAAAGGCTGCTCTTTGGCTTGCCGAACGTCCGTGGCGGGCAGAAAAGTTAGCAAAAGCTATT
ATTATTCCATGCGACAACTTGCTAGTCGAACAATGGCAGAAGAGGATAGATAGCTAGTCAACTATTAGTTTCTAGTTATA
CAGAATTCGACCACAATTTATTTGCGGGTTTGGCCTGCTGTTCACTTGCCATCAAGAACTGAAACTGAGAATGCTACTGG
CTGCGGTTTGTTGCCCATTATTACTTCTTTCTTATTTCAATTCTCTTGTTCTTCTTCATGCATGATTGACACAGGAATGC
CTATTTTTATAATATCCTCCCTTCATGGTTGAATGTTTCAATTTTCAATTCCAATCTTCAAGTTCTGAATGTGTACTAAC
TAGTATTTATCAGTACGGCTCCGCTCCATTCCTTTTCTTCCAATATCTGTCTGTTCTCCTTTAATAACCACTGCCTGTGC
CATTTTCTTTTTCCTTCCCCCATTCACTCCATTCATCTCCAGAGTACTCTTTATTCCCGCCATTTCTCGGGCCGTGTCCA
AATATCACAGTTCCTATGATCTCTCATGTTCCATTACTACGTCCCTGTCCAGGCCCAGTGAGACTTCTTCCCCTCGCCCT
AGGGCTGACTGAGCCGCCAGACATTTCAACTCCTTTTCAGGTCCTTGATATCTCAGACCTCACTCGTACTTGGAAGCAGC
CGTTGTAGATGTATGATGCACTCACTGTCTTTCTTCCAATCTGAACTCAACTTGGGCGATAAGGTTTGCTTTTTTGCTTG
CTGCGCTCTCCGAGGGTTGCAAACTCTCTCGTTCATTCCACCGATCTAACTCCTGGACACTTCCAGCCGAACCATGGCGT
GTGCCGTGCCTTCACACCTTCTGAGCCTCACAAACGACCCTAGCCACCCCTTCCATATTCAAGTAACAACAAACTGAATA
GCCAGCTACTGATACTAAGGACTGCTCTAGCCTCTTGCCACCGGCTCCAGTCCA

>HCWGTA244 Ajellomyces capsulatus transcribed region, HISTO_ZZ.Contig127:624053..624801 (+).
CTCGGCATGGCAGAAGGAGATGATCAGAATCAAGACTCCCGTTTAGTCGCCGAAGCATCTTTCTTTACTTTTCACTCTCC
GCATATTCATCACTGACACACCGGGCCCCAGTGCCCACTCCATGATCCACACCACACACACACACTCACACACACACACA
CTCACTCACTCACTCACATAACTCCTCCCCCTTCCCCCACCCCCTTTTATGTTCACTTTCACAAGCCAAAATGCCATTTC
TCTTCCGGAGTCGCGTTTGCCTTTTTGTCTCCGCACCCAACCTAGTTGTGTGAATGAAAGGGAGGGGTTGAACTATTTCC
AGAAAAATACTATCTTCTGATTATACTTTGCCTCCAAAGTTACTCCCTACACCCCTCCCTCATCTATATCAAGAGATACG
GAAGGAGTCACATTGCCCAGGCAAAGACGCGACAGCTGACGACGACGACGATAGTGGTGGTGGTGATGCCTCGCTTTTTT
TTTTTTTTTTTGCTGCCTGCCTGTCTGCCTGTCTGCCTGTCTTTTCTCGTCCATGGGGCTTGATTCTTGTTTTGCTTTCT
CTGTAGCACCTCCGCTGGTTATCCCTACTTTATATTCTGGACGCTCCTTTTAATAATAGTAATATTTGTTATTGTTATTG
TGGTTGTTGTTGTTGTTCTCTGGGAACCCCATCCCCCCATTCTGCCTCATTCTTCCTTCAGCGTAGCCCCAACATGATTA
CGGTAGCAGGACGCCGTTAGGTAGGCAAA

>HCWGTA245 Ajellomyces capsulatus transcribed region, HISTO_ZZ.Contig127:988592..989366 (+).
CAGGTCCTCTTCTTGTCGGTTACCTAGGCATCAGCATTTCACCGTTTTTAAGCCCGGCGACCTCACTCACGCCTAGACCA
CTTAGCACGAAATTCATCCCGGTTGCTTCGGTCGATAAACATATCTGTACAGATTACAAAGGCACGGGCTATCGCGCTCC
ATCTCGCTCCATTCGCAAGGCTTCTCTCTCAAGTGGGAGACTATAAATAAATCTATGGCAATACAAGCTTTCCTACCCGT
ATAATGATTTCCTACCGAACCAATTAGCTCATTCAACTTTTCGATGTAGTACGCCATCAAAGAGATATTTATTTCGCACC
GGCCCGTACTTGCACCTTGGTTTGAATCAAGAAGGCATGAATTCAAAATCGTCACCGCCGTCATCTGTGCATTGCGGGCG
CGTGGGTTAAAACCGTTTCGTATTCACCAAGCACCTAAACTCGCAGATTTGCTGTGTCAGCGGTTGGCTGTCGTATTTTG
CGATAATCGTCGTCAGGACTGAAGCGTTTGGACTCCGCAACAGCATCTTTTTCTTTTCAGCCGCCAATCTCGTTCAGAAG
AAATTTCCGTTTGGGCTGAGTGACGCGCCTCCCGGTCATTCGTTGATTGAAAAACTGCCCATCATCTCCTGTCAGCCACG
AATACGCAGTCGGTTAAGTTAGCTGCCGCCTAATCATCAATAATTGCTTGTCCAACCGCCCCGCTTCATCCAAATGAAAT
GAGGGTACAACGGAGGAAGAATTTTCGGCAACTCAAAGAACACATCGAGAGGTGT

>HCWGTA246 Ajellomyces capsulatus transcribed region, HISTO_ZZ.Contig127:91361..91886 (-).
TGGGACTGTGGGAGAAATGGCGTGGCGCCTAGGCACGAAAAGGGGCGTCGTGCTGGGGTGAACTGCGGCGATCAGGGCCC
GAAGATAGGCCAGATGATGTGCTCCGTACTATGTACTCCGTATGTCCTCCGTGGATGGACGAAGAAGACGAATGGACGAA
TGGATGCAGATTACTCGCAGAGAAATGAAATACACTAGGGATGGAGGCGCCGCATTCGCACAGGAGAAATACAGGATCGC
AACAAGCTGCAGCGGGAGGTGGTGACTGTTGGCAGTCAGATCATAGCGCAGGTCGGTCGGTCAGCATTCAGCATTCAGCA
TTTATTTCCAGGGTTGGTCTCTTTTTGTCCCTCCTGCCCGTGGCCCCGACTCTCTCTAATCCTATCCTGGTTGTTGATAC
TGATGTTTCCCGTGTTTAGGGCTGAAGCTTCCCAAAGGCAGACACCAGACAGCACAGCAATAACAATAACAATTCTCTTG
GGTAGTTTGAAGAATTGCTCAAATTATCCACTCCTCTCGGATGTCG

>HCWGTA247 Ajellomyces capsulatus transcribed region, HISTO_ZZ.Contig127:317659..317902 (-).
CGGGGTGTGGACGACTTGTGATTCGACACCAAGATCTCGTTTCCGAAGGGTTTCTTTTTTTTTTTTTCTTTTCTTTATTG
AATGCATGGGAGTAGCGTCCGAGAACACGCCCATGCCACGAGGAGCCCAAGCAATCAGCTTGGGATGCAAACAACGTGCG
TTCCGCGACCATTGCCTGAAGCAAATATCCGTTCTGAACTGATAATGGGTTGCTTCATGCTTGCCTTTTCATTGTTGTCC
CCCG

>HCWGTA248 Ajellomyces capsulatus transcribed region, HISTO_ZZ.Contig127:587198..588383 (-).
ATCAGCTAAATACCTTCAGAAGATTTTATTTCAATTTTCGTTTTCCTGCTATCTTTCCGACGGGACATAATGCAACCTCC
GAGCTCGAGTTAGACTAAAGTTATATTTCCCATGATGAAATGCCCTCAGGCCATTCTTTTCCAGCAACGACCACCATGAC
TTTAAGCCTCCGAGAAATTACAAATCGAATTAAACCCATCGCCTATTTCTTTAAATGGCTTAGCTTCCTTTTTTGTTTGA
CATTTTGAGGGGCACTCAGTGCCTCGGGAACCTTAGCTGGTCTTCTCTTAGGTCCCGTCCGGTCCGTAGCGGCACAGTTG
GTTGCTGTCGTTATTTAGTCCTATCCAGACGGGCAAGGAGAATCAACGGCGCTTGAAATCTCCAGTCCGTTAATTTCTGC
GCTGATGGTCCCCTACTGGATGGAGAAGGCCGCAAAGAATGGGTGTCAGAAACCTTGTTTATTTTCTCCCCTTGTTTCTT
CAAACAAAATTTATTCGGTTAGTGAGGGGTCAGCTGCGTTATTTTATCTTGTGGTCGAAGCTAACTGGCTGAATAGAGAC
CAAACCCCGCGATTCTGGGAGTTTTGGATGCTCGATGATGTGATGTTGCCGTTTCTGCGGGATGCTAGCATGAATCCATC
TCTGAATTTTCTCATTTCTTGGGGGCGGGGTAATGGACTGATGCTCTGAGCGAAACTACGCAGTGCTATCCTTACTTTCC
CATCTCACCCCTTGAAACCAGGATGGGAGGGGTAGGGAGACTCTAGTCCGGGAATAAAAAACAAGAAGAAATCAAAAAGA
ATTTTTTAAAAAAAGAAGCTTCTTTTACAGGTTGCCAATAGCTTCAGCCGTTTAGCCCAAAAAAAAAAAAAAAAAAAAAA
AAAAAAAAAAAAAAAGTCCCGGAATATCACAAAGTTCACCATTCTTTTACCCCTCCACCCCGCTTCTACTCTATTCTCTC
TCTCTCTCCACCACCCCCACGCACAAAATACAACCTTCCACCATAAACTTTTTCTTTTCTTTTTGTCTACTCAGTCCGTT
ACGTCTCCGCCATGACAGCGTCATTGAGACTCACCGAGCTTAAGAGGCGACCTAGACTAGTATATATAAGCATTTTTACC
CCGCGAGCGGCCTCCACTTTGTTTGGTTCCCCTTTCCCGTTCCCCGAAGAAAAGGATTAACCAATT

>HCWGTA249 Ajellomyces capsulatus transcribed region, HISTO_ZZ.Contig127:602964..603565 (-).
CGCCCATGCTCGCTACTGCTGCTTTGGAAGTTGAAACTAATTCATAGGCTCAAAGCCTGAAATCAGACGACACGCCATTG
TTTTTGGAATCGCCGTTGAGATTTTACCTTATTTTCTTGGTTCTAACCTTCGCTAATTCATTCCAACATGGTTGTAGGGA
CCACCCCCAAATACTCGCAGTAATGTAGACGATTTATCATTTACGGGTATGTTATTTCTATTTTCCTGCTTATTCCTGGC
ATTGCTTCCAGCTCTTCCTTTTCTCTTAGGAGTCATCTGATGAACTCATATTTCGCTGTGTTCTTACCGAGTCTTGACTT
TGAGGACAACTATCATCTTGGAGAACTGATGACATTTTCAGCATATTGCTCTATATTTTTTTACTTTTAATTTTAATTTT
TTTTTTTGGTTACACGGTTGGAACATACCATGTTCGTTGCTAACAGGTGTAAAAGATTTCAATTTAGGTCCCATATTTGA
GATTCTGGGTGAGTGGCATAACAGTTTCGTCGCATACTCGCTCATGCATCATGCATACATAGATAGTTCATAGTTTTAAT
GAGCAATGAAACATATATATACTTCGTAAAATTACATCTCCA

>HCWGTA250 Ajellomyces capsulatus transcribed region, HISTO_ZZ.Contig127:845469..845921 (-).
CCCCCTCACCTCAATTCTCTCGATTCGGTAAGGTTCACTGTTCTGTATGCATACATCCCTGGTCCCTGCTCGGTTCCCTA
ATTTCGTTCTAATTCATTTACTGCGTAAAAGGAGGATAAATAAAACCGAAAAGCTCCGAATAATCTCTCCTTTTCCGTTC
TCCGATGATTTCCGATATCAACGACCCGAACAAGAAATCGGGCAGGAGAAATGCTTATCACAAACGAAGAGCCGCGCGAC
ATGCATACCCGTAACATATATATCTGTCGTGGCGGTCCAAAACTTTGGTTACATCCGTCAAAATGGTGAGCGGCCTAGAC
TTGGGACACTAGGAAAAACACCTCGGTTGCTTTTCCCTCTTATACCAAATGTTCATTGAGATTGCCTTACGGTTGAACTG
CTCCCTGCATCTGCTGAGTGTTAGTTTGGGTGGAACATGCATACCACCTCCCA

>HCWGTA251 Ajellomyces capsulatus transcribed region, HISTO_ZZ.Contig127:972729..973840 (-).
TTCTATTTCTGGAGGGCTGTCCTCTGCATCACGGCCCGCATAGTCCCCATGGCCAGCAAATCAACATCTTCCATAAGCGC
CCAGTTTTTGGTGGCTGGAATGATGTTGGAATGGCGTTGGACCGACTTCTGAGACTAGGCAAGGATCTGTCTTCAACCTC
CAACCCACCTTGTGAAGGGTCGAATCAGCAACACGTAACATAACAGAGGGGTTCCACTTACACCAAGAGGTAGAGATCGC
CCAATCATTTCTCTGCCTGGTGACATCAGGCCATTTTCGACTGGCCATCATTGGCGGAAGCAGGATTTCCCTTGTCAAGC
CTTCAAAAGCGGGGACCTGCGATAGGAAATCTGACCCTCTTTGAGCTCTTGGCCTCTCGGCATTCCAGACGGCCTGGGAT
TTCTAAATTCGGATTCCAGAGACTGAGAGTTGTCCACTCAGAGGCGTTTGTTAAATTTGGCTGCTCTAGCGTGGAGTTGG
CTGCAGATAATAAAAATAGCCCACGGAGTGACTGACTCTCAACAAATTTGGTGATCTCGCTGGTTTGAATGGCCCCGTGT
GATTTTCTACCCTCAACACCAATGGATGGTCTGGCTACGACTGTCAACACCGTGCTTCTCGGGCTTGAAACTATCTAATT
TCGCGACGGTTTGGTTTCCGTAATATTATTGTTATTATTAGCTTTTTTCTATGCCTGGTCTGATGCTTTGGCTGGCTGCA
AACCCTGGCCGGGGCTGCCTTTGGCTGTACTCGCGGATATGAATAGGTGTGCATGTCCCCTCCTCATTCCATTTATACCG
TCTTAAGACATTTGTCTCTGGTGGTTTGTCTCCCTCTCTCCCGTTGTGAAGTGCGTAGACTGATCGTGGATTCTCTCTTA
CCAGCTGGTCAGACTCCAGGACGGGGGGGTCAGATTCGCATCGGAATCCTCCTCGACTGATTGTCCCACCTTCCGCTCCG
CCCCTCACTGGCGCGCAGGTCTTCCCCCGCTGTCGGGAGAATGTTGTACAGCCCCCATCTCTCACGACACCCCTGAGCGG
TGTACAGTTCCAGGGTTCTGGGTTTCCTGCCAGTCCGAGTTACGCACCGACTCCGAGCTCAATGAATTCATT

>HCWGTA252 Ajellomyces capsulatus transcribed region, HISTO_ZZ.Contig127:1244161..1244488 (-).
AGTTGTATCAAGAAATCTTTTCCCCAAGAGTAAATAAACAGATGAGTCAGCGCATTAATTAACCCTTCGCATCGTGTGGT
AACTCTGCGGCCCGTTCTGCTTCCCGTTGAAAGTTTCCAGCGAACTGAACGATTTTCAGATCAAACAATGGCTGACAGCT
GCAACTCGAGGGAAGAGACACGAGGAGAGAGACACGGAGAGAGACACGGAGAGAGACACGGAGGCACTGGTTTCTCCCCT
GTGTGTGGGGCACAGCTTAACAATCTTGACAGGTTCCCTGCCCGCCATATTTCCTGTCCGATGCTCTGCCCTGTCTGTCT
GTCTTGCC

>HCWGTA253 Ajellomyces capsulatus transcribed region, HISTO_ZZ.Contig127:1417847..1419453 (-).
GCATCCCGGTTTCTTGGTCTCATTCCTCAGGGATCAATGATTATTCTGGAACGTCTTCCGTGCAAGGGCTAGCCATGGAA
ACCCTGATTTTTTCGGTTTCCATCATCATCATTGTTGCGGAGTCATTTTTATTCCAACGGAAATTTTGAAATGACGAGGG
GTATTTAGGCATTTAACCATTTACGTATTTAATCCTTCACAGTCATATTATGGCTTGGCGGCTCGCGCGTTTCCTTGATC
ACTTGCCACGTCGGTGATGATGTGAGCTCGTCGTTGATGGCCTGGATCCCCGGCCTCGTCCACATCAACATGACAGACTA
ACTTACAGCGTACTATTCATCCTCAGCAACAAGGCCTCGCGCAGCACCACAGCTTAGGAGATTTCAACCTATGTCCCTTG
CTCGTGCTTTGTCTTCCCCCCAACAGGTCTCATCCCGCCCACCAATCCAACATGCTCAGTCCTAACTATCCCAATTCAAT
GCCAACGGTATGCAATGATTTGAGCTGCTGACGATACCCGTGGGTTTCACTCTCTGATCTTTGTCCGACAGCACAACTGC
CATGGTTGAAAGGGAGAAACCAAGATGCATTGGGATCAACTCACACAAGTAAAGTATATGAATCAATCCGTGTTGTTAAC
AGCTTCCTTTTCTTTGATAACAAAAGGCTCGCCTCGCCACACCACATGCTTGTTCCCATGTCAGATTGATTGCATCTAAA
AATTTGAGAATACTGAACATCGACCAGCGATTTCTATCATGCCTGCTTTGACACTGCGATGATTAATTAATTACCTCACT
CTCTAGAGAGTGTCACAGAATATGCTACTTACAGAGTGTCACAGAATATGCTACTTACAACTGTTACACACACCACACAC
ATCCCCACCGCGTGTGTGTTTAACCACTCATCATCTAAGAATAAAGGAGCACATGCACAGGAACACATGCAGGCACAACA
GCTTTTATCAGATCATCAACAAAAAATCCAAACTAGCACATCCAACTCGGACCCGCATCCCCATGCCAACCTTTGTGATA
CTTCCAACTTGAGATCTCAAACCCTTTGATACATATCACGCGCTCACATACAGGATGCTGCTCTCCAGGTGGCAGTGGAT
TGCACAGCTCTATTTTATTATTCACTTTCCTGTTCCACCACATGCAATAATTCCAATGTGCAACTTAACCGAGGCTATTA
CTTCCGAAAGCTGTGTATGGAAGCTAGGCCTTTAATATAGCTCGTCTGATGGCCAGACCCTGACGGGTTTTTTTCTTCTT
CTTTTTTTTTTTTTTTTTTTTTTTTGGGATTGCTCCTTGGTTGGGAAGGTAGTGTGGAGAAAAGAGGGGCGCGGGAAGTC
TTTTTTTTTTTTTTTTTTTTTTTTTCAACTGGAAAAATCTGTGCGCCAGATATCTCAAGACCAGAGGTCAAGTGCTGATC
ATGGTGGCTGTGTATCTATCAAGAAGCACAGCCCATTATTAAATGGGTCCAAAATTCGATAATCCGGCGTTAACCTAGCT
TCTGAGGATTCATGTATGTGGCGCGTTGGGTATCTAGGAGGGAAATGTCCAAGCTTGATCCGATATAATCCTCAGATGAA
ACCCAAT

>HCWGTA254 Ajellomyces capsulatus transcribed region, HISTO_AZ.Contig47:308586..309243 (+).
GACATCCTGAAGGTCTTGATGTTCTGTGAACTAGCTCTGTAGCACACGGTATAGCAAAGTCTTTGGAGGTATGAGAAAGG
AGTGAGTCTGTGTGGTCGGGCATTCTTCTTGGAAGAACAGAGTCTTCCATCAAGTTCCCCTACGGTGATAATCTACCCTT
CCGCAAACCTCTCTGTCTCGTACTTTTCTTACCCACTGCAAGGGAGCTCTGACAATTCAAGGTCTGGAAAAGGCTCCTAG
ACCTTCACGGGAGGGCGCTGTCCCAAGATATCCTCGAGGCTCTTCACCGTCGCCCTTTGTTACCAGCATTTAGTACCGCC
CGAGCCAGGACTACTATAGTGATACTTTCAACATCCTCCCTTGTATGTATATCAGTCTCTGAACCGCTATTCGGTTTGGA
ATACCACGCGGCAATGCTTCCAGATGCAGGGCTGCCTCCACCACCGCCCTCCTCCATAGTCCCATCCCGCTAACCCGTTG
AAAGAGGCGTACTCGACATACTCCGCATAGACCCACTACACACCCAGTCCCCAATACCCGTTCTATTTCTGCCTTTGACA
AGGATATTCCATGGAAAGAGGCCGCCGTGATGTGAGAACAAACTTCGACTGACGACGGTTCCTCCGTGATTCTGTAAGTG
TTCTCCTCCCCATTGTCT

>HCWGTA255 Ajellomyces capsulatus transcribed region, HISTO_AZ.Contig47:368210..369631 (+).
TCGACCATCTACAGTGAATGCCGGGTTATCCGAATCTCTTGGAGGTTGTAGCTGAGGGGCAACCTCCTTGTGAAGTTGAA
TTTCCACCGCAAGAGATGGGGACGAACGGATAATTTTCTAGGTTCGATGAGCCATCCTTTTATAACGCTTATTATGTATC
TTATGTTTTATGTTTTCCTTGGATCCTTTCTTTTTTGCAGTTCCGTGCAACTGACTGGAAAGATATCCAAGGGGCATCCT
GCAGGCACACAGTCATCATTGCGCCGTTCAACACTGAATGCATGGATCGTCTAACCGTACCTCGAATTTCCAGTTGCTAA
AACTCAGCTTTCGAACGAGAGCCACTTGACATCTACCAGAAGCAAAAAGTTCATCAAATCATATCATCTTGAGAGACCCA
TTTTCTGCTCTTAGAACCAACCCCACCATCCTAGTTTTGGATCAGGAGGAGTTATATCGGTTGGCGGAATAATTGTATCT
CTGCGGAGTATTTCCCCGTAAATGGGTTATTAATCTAAACCAAACAAGCCCAAACATCGGTGCATAGCCCCCGCAGCCAA
CTATTCTCAAGCCCGGAAGCCAATTGATAATTCTACTCTTCCATATGAACCTTTATACACATTCCCGATCAATCCTAGAA
CTATCAGATAGCCAGCCTAGCACAAAGGCGAGTGAAGGCGATTACCTCAATGCTGGTGCGGGGAGCTAGTCCGTAATAGG
AAGACCAAAACTCCCATCTTTCCAGGCCATGAAATCTAGAGCCAACCATGGTCTTTATTTCTTGCTTTGAAATTGACGGT
CGACAGCTATTAATGTCTTCAAGGGACTGCTCTCTTCGTTGATATGACGATATCAGAATGGTTGGTCCGCGCTAACCGGG
ACTCTGGACTGCCACCCATTCCCCTTTATGTGTGTCCTCAACCTCTGACAAACACCTTGTTTTCTTTGATCTATATCCAT
ATATACCAGTTATATATGTAAATGAAAAAATTTTTCCTATAAAACCTACTCGCACACTGTCGATCTATACGTTCTACGCT
TCCCTGAAGCTCTTCTTCCTATTTGGTCCACCCTTTAACCCTCTTGTCCCACCCAACCCAAAACTAGCCCACTCTTTCCC
TTGGTACCCCGATTTCGAAGTCCCATCTATCTGTATCGCATGAAACGAACAATATATTTATTCCATTTCGCTTTTACACA
GGCTACAGCAGCATATACCCCGTAAGGTATCAGTTATCGAATGAACAACGTAAGTTGTTGGCGTCCTCCCATATTCTCTA
TCTCTTCCACGCATTGGCTGTACTGCACGCCTCCCCCTCTTTTTAGCCTAATGAGCATTTGAGAAAGGTTGTACTTACCA
CCGCCGGAAACCGGGGGGGGGATCAAAAACAATAAAAAGAAAAGAAAAGATAGGGGGCGAAA

>HCWGTA256 Ajellomyces capsulatus transcribed region, HISTO_AZ.Contig47:410403..411881 (+).
TTCCACGAGGTGATAAGAATAGGGCCATAATAAGCCAAATGATTGGCTTATCGGGGGGCCGTTGTTACTGTGATTATTAT
TATGACGACGATTATTGGCGACTCACAGGCTATATACGCAGGTTTCTCCACGTGCGGTACATCGCGAGCATGAGGGGTTG
GCTCCGTTGCATTTGACCTAAAGACGGATAGGTATCGCCCCACGTTTAGGGCAGACAAGCTGTGTCAACATCGAAAACAA
GCAATCAACAACGACGATCCCGGCGTCGAGTGGCACCGTAAACAGGGAAAAGGCGGGGCCTAGACGGGGGACAAAGCATG
ACTACAGCCACCATACCTTGCGTTTTCGACATGCTTCACAGGAGAAAGCACTCTTCCTGGTCACACCAGGCTTGCCAGTG
TTTTCAGGCATCGGTTGGCGAATAATGGAGAAGACGAGCGGGCATAGGAGAAAGGGAGGGAGTGATGTTTTGCGAAAAGC
GGCTGTCTCGAAAGCTGCCCTGAAGGTTTTGCCAGGAGTTGGGGTTGACCAGAACGGGATAGTTGCGGCAGGCAGCGTCA
AACCTTGAGGGCAACGAATGCTTTGGACATTGGGGTTCAAAGACTCGGCAGGAAAAACTTTCGGCGTGGCTCAGACGGTC
AACCATGGCATCCATGGATGGCTCAAGTCACCAGGGTTTATGTGTATCCTGGCTGTATCCTGGTGATGATGGTTCAACCA
CGACGGGTCACTGTGAGCATCAACCAGTTGTTGCATTTCTTTCTTTCTCAACCCCCCACCCCTTAACCCCCGAACCCCCC
GAACCAACCCCTAATCTAATCTATCCCTACCCCTTATCCCCCAAAGAAGTCACTTGGCTCCGGGGTTCAACAAAAATCAG
AACCCGTTCAGGTATCCCGGTGCCTGTGAGGCTATCAGCCACGGATTTTTGGGTGGTTTGCCGTATCAGAATCTGTCTGC
ACCGGGACAGACTAGGAGTAGCTTCCAAGGTTGTCGCCTTGGGTTTCACCTGACGCTACTGCATACACAACGACAGCAGC
CAAGCTACTATGTCATGTCAACATGACAGCAGTCTCGAGGGGCCCTGGGCGGGTGGCGCACCAGGCGGGAGTCGGCCACA
CTCCCATCCATGCTTATTCGTTATTAGTTATGCTGATTGCGATTCATTGTGCATTGAATCCCCCGTGGGGTGAAGGTGAA
GAATGCGAGTTGGACGCTCATGCGTGGAAAATCGCCCCGTAAGACGGATAAAACGTACTCGAATAATATCTCAGAGATGG
GATGGGTAAGTTCTCCCCCCACCTTACCTTGAAGGATTGATCCACCCCGTTCCGAAGCAAACCCGTGCAGTGCATGGACT
TTCTCAGCAGAGGAGGGGCAGAAGGTTGATTCAGATACTTGTCAGTCAAGGAGCCTACACCCATTCAGATGGGGAAAGGC
AATTGTTGCTGATATTAGCATGTATGGAGTTTTCGAGAG

>HCWGTA257 Ajellomyces capsulatus transcribed region, HISTO_AZ.Contig47:529795..531137 (+).
TTTAGGTATTACGGAGGAGCGCATGCGCGCGGGGGTGTGTGATGGTTGGAAGCGGGATTTCAGTACAGAGACGCATGGGG
GGTCCGTGGAGGCAACTGAGGTCTGATCACCATCTTGACCAGTTCATAATTGCACAAACCTCAAAACACGCACTGTTGCA
CCGTACCTGCGTACGGTACATGAGCTCAGACACAAGAGTTGTAATAGCAATAATAACTCAATCCTATTCACAGCTACGAG
TTTACTTGTGCTGTAGGAACAGACATATTGGATTCATCCGATCATCAACCACCCCCGCCCCAAAATGAATACCCCTGATA
TCCCTCCGTTGCTCTTCCTCGCTCCACAAACGTCATGGGGCATCTAGATTGTATTTTTGCTGGGGAAATTCGCTCGTTAA
GTTCGTCGTTTCAACAGGTTAATCGGGATTCGGCTGGACACGCATCTTTCTCTGTCCCCCTCCCCCTCCTCGGAATTCCA
CCTTGCAAGGCTCTTCTTGTTTGTTTTTTCCGCTGTTGCTAACTCCTTTCTGACTGGTGCGTTGCCACATGCGGATCATT
GATTGTCCCTGCACGAGAAAAAAGAAACGAAGAACAAATCAGCCTAGCATGGGGGAAAGGGATGATCAGTGGTAAATCAT
CGACATTATCAGGTTCAGGTAAAATCAACGAAAGATGGATGTAATCGAATACTTCATACACAATCAGACCTCTGCTAGCC
GAGGATAACAGGGAATGGGGAAATGCTGAAGCGGGGGGAGATACCAAGAAAATATGAGAAAAAAACGAAGGAATACGAAG
GAAGCCCACCGAAAATTCTTCGAAGCGCCAAGGCCAAAGCAAGGACCCCCACAAGGCGTCTGAGCCTTGGCAGACGCCAT
TTGCAGCTTCCATCCTCGATCTCGGGCAGATGTCAAAACTTTCAAGCATGGGAATGAGCCATGATTTTTGGTTGTCTGCA
TGGCATGGCATGCATGCATTCATGCAATGCGCGGTCCATCCACCCAACGTGCTGTCTTTTCTTGTTCCTTCTTTTCTTTT
CTTTTTCTTTTCCACGCTGGGGCTCAAGCTGCCCCGCTCCTAAGCCTAAGAACCTGGGCAGAACAGGGCACTTGCAGGCG
TTGCCAGTTGGTTGGCTCTACGGAGTAGTCCGCGCACCCTGGGGGTGATTAAACCCGTCATCCGTTGTCATCATTCATGG
TGGGCCCGTGGGGAGGAGAAAGTCTACGGATTAACCGGGACAACCTGGTGTGGACGATCTGGAGAAAGATACTATGGAAG
TTCGAAGGAAGTCTGGGAGGGTTAGCTTACCCGCACAGCTCCGGCTGAAAATTGATGAGGCGG

>HCWGTA258 Ajellomyces capsulatus transcribed region, HISTO_AZ.Contig47:568552..569113 (+).
GCTTTTTTTCATCAACAATCACGCAATTAAAATCTGGACAGTAGATATTTAATTATTTCAATTGTTATTAGTTATTTGTG
AAATTAGAATCTAGATCATATTAATTATCCTCCCAATGATCAGAGTTGATGGATTGTGAAACTTCTGAAGTTCTCTACAT
AACTTCTCATCTAAAGCTATCTTCTTACCCATCTGGCGGGTGACATTCAATTGACGAGCAAGGACAGCACGGCTGAGGTC
AGGGCATCTTTCATCGAATTCTGTAGCTGCTTCTACACGTTTGTCGACTTCTTAAGATCTTTCAACCATCTTGAGATAGA
TATAATCGCGTGATTGGGGATGAAAAAAGGCGAGAATTGGTACAGCGGTGATATTTTTGCACAGCGGCGTGCCACTATAT
CCTATAGTGGGTGGGACCGCGAGTACCTGTCGATGATGGGGAGTTCCGATTGAAGTTTTGAATTTTTGCCCTTTGCGGCG
TGTCGTGGATGAGCTGCTCAATTATGAAGTCTCCTGTTTGGGATGACTAGCTATACCCTTCCCTTCTTTGAAAGTCTGTG
CA

>HCWGTA259 Ajellomyces capsulatus transcribed region, HISTO_AZ.Contig47:588655..589336 (+).
CTGGACCCGCACACAGTTTCGGGTGGGTGACATGTACCGGTACCTGGCCCAAGCTCGTGGTTGCGGCTCAAGCCAAAACA
TCATTCACCATCATCCGCGTCCTGTCTGGCTTCAACCTCGACGAACTTCACTCGCTCCCTTCTTCTTTGTTTCCGATCGC
CCCGGCCTCTTCTTTCTTCTCTATTTCTGGTTGCTGCTTTATACTGACTCATTCTGTTTTTATCCATCGGTTTCGGATAG
ACAAACTTTAAATGTTTTGTTGTCTGGGTGCCCTGATACAACAACACTGACAGTTAGTACTCGGTAACTTGCTTGCACAG
CTCTATGCCTGCCGGTTGATGCCTGTTCATCTTCACCATACGCATACTATCGATCAGCAATATAAGATCCCACTGTAGTC
TATCTTGACTATTTTATCTTGCAACCGGTATTCCTGTATGTTGTCAACTGGTCTAGCCCGCTCGTCAACCTTCTGCTGTG
CCATTTTATTATTTAGTTATATGTTTTACCTTTTTTTTTTTTTTTTTTTTTTCCCCGCGAACAGGCTTTTGCTTATGTTG
ATTACCTTCATCTCCAGTTCAACCATCTCTCTTCTGCAATTCGATAGAAGGGTCGCTGCAAATACCTTGATTACTTCCTT
CGACAGCTTATAGAGTTGACAGTAGGCTGTATAGATCAGCCT

>HCWGTA260 Ajellomyces capsulatus transcribed region, HISTO_AZ.Contig47:672609..673948 (+).
TCGTTAACAGTGGTTTGGGTACGGGAGGGGCTTGCAATTAGTGAGCGAATGGGTGTGGGAGACAATCGGATGTTCACAGT
TGCAAGTTCGAGAATTGTGCTGCCAAACGGAGCAGGACAGGAGAATATACCTACCCTCCACACCTGAGCTGAGGCACTTG
CATAGATAGGGAGAATGTACTTTCACGTACAGTATAAGCGAAGTGTTGCGTGCAGTATATTTTCCGCCAGACGCACAGTT
GATTAAGATGATAGCTGATGTTTGATATAGATGTACAGAGGTCAACTATCGACACCAATTTGCGATGACTCATGATGGCT
CATTTGCAGAACTCGCCTTCAGATTCAATCCCGTCCAACTCAACTCGACTGAAATCACCAACCCCAGGATATCCTTAATT
AACTATAACTATGAGCATGATATTAATTAGCTAATCACCCGTGAAGCCCTCCCTCTCGGCAACTGAGGCCATCAAATCAC
AAGATATTATCAATATTTCATCGTCGGCCTTTGAAAAGCCTTCTCCGCTCGCCATTGCTCGCGGACTATGAAATATCGGT
TAGTGAAACCCTTCAGATTCGCTTCACCTTTTAGGACGACGACGGCAACGACGACCACCACCACCACCACCACCACCATC
ATCATCATCATCATCACCAGATCCGAATCTCCCCATCCATTTCTCTTCGTTTGCTATTTACACTCCGCTTCCAAATCCCG
GACCACTTTTGCCTGGCTTCTATTTATGCAATACTCCATTTGTGTTATTACATGCAAAATCTGCATGTAAATATCTATGT
CCTTTGGTCGGAATCGTAATCTATGCGCGCATGTATGTTTCTGTATCTACACATCTACATACAGTTTTACGGGACCGTTG
GCGGGGCTAAGGAACGAGGCATATATGCCTGAATTCACCTTCATACGGCAACACCTACGAACGCTGACAACGGGACAGGC
AAACGAAAGCTTTTCTTTTTTCTCGTATTGCCATATCTGTTTGTTTGCTATATCAAGTTGGCGCGGGTGGGTAGCTGGAA
TGGGATATATATCATTTCTTTCAGGGGTATATTTATTGTGCCCTGCAACCGGTCTTTTAAGTCTACCTCGGGAAGCAAGG
GGCGCGGGTTTTTAGCGCTCAGGATGCACAGGTTGTGATCTAGTTCAAACTGTTTGTGGGTGATGTACTGTACAGGACCT
GAAATTGGGAAGGCTGACGAGGCAAAAAAAAAAAAAAAACAATCAACATTGGAAAATGCAAGTTGTGACTGGGCTGTAAT
ATGGGGAGCCCTCATCGCTTTGGTAGCCTCGTTTGGCTGACAATAGAAAGAAGTTCTTTT

>HCWGTA261 Ajellomyces capsulatus transcribed region, HISTO_AZ.Contig47:759904..763375 (+).
ACAGTTTCACCCTGCCCTCCACAAGCCCCTTTACTATTTCATACTCATCTTTCAAACACTCAATTTATCTCTATACTTCT
CCCGAAGTCACATTCTGCTCTCTCTCTTTCTTTCTCCCACAACACGAACAGCACAATCAGCCATCCCATGTATTTTTCAT
AAACGTTCTTCTGTTTTTGCTCCTCACGATTGTCCCTAGTTGTATCATGTCGCTGTGAAATATCTCATGAAAATATGTCG
TGCCTACTTTGGCACCTGAACATGCCTGCTTTTATCAAGAACTTACAGCCTTTGGAAGGCCAAGCACAGAGAATCAGCGA
CTTGGATACATCGAGTTATTTTCATAGCCATTCGGACAACAATTCATGGCTCACGCAACAATTTGTCGACTTTCAGAACG
ACAATTCATCAAACCATACTTATTATCAGATATGTCCCCCTTTCCAATATTGTCTTTAAACTAATCTCCGAGCATCTTTT
TTGTGTCTTCTTTTTGGGACAAAATAACCAGTCAGTGACTCGAGGTCATTGTCGTGGCGTGGAGGATATCATTTCCATTT
AGCAGTCGTTCCCGTCTCTACATACGCCTGAAAACCTCTCCCATTTCCATATTTTGGTTCACTTTTATAACCAATTGACA
ACTCGAGGTTGTCAAGTTGGCGTGTGGGATATTCGTCTTCTTTTATTTCTGCCTCAGAGAATCTCTTCAACATATCCCTC
CGATACTTTGAGTCATATAGACAACCAATTGATGATTCGAGATTGTCAATGTGGCGTGGGGGATATTCTATCTTCTCGAA
GATTTCTGTTCTCTGAAAATCTTCTTCACAATCCTCGCTCTATTCGCTTAAGGGTCGCTTGATAACCAATTGGCGATTCG
AGATTGTCAATGTGACGTGGAGGATGCTCGCCATTCCATTTCATTCACACCTCAACTCCCGGCAATCCTTTCTCTTTTCT
CTTGTAACCAGTTGACAACTCGAGGTTGCTAAGTTGGCGTGGAGGATATCCTACCTTCTCAAAGATTTCTGCTCTCTGAA
AATCCTCCAGCACCCCTCTGTCTATACCTCTAAGGGTCGCTTCATAACCAATTGGCAATTCGAGATTGTTAATGTGGCGT
GGGGGATATACTTTTCTGATACCCGCTTTACCTCACTTCTTCCTTCCGGTCGTTCTTCATACAAATATCCCCCAACAACT
TTTTTGGGAATTTGCTAAAGAACTTTCTCTTTAACATGAACGCTTTCTAGGCAGTCGAAATAAATTTTGGGTCCCAATAA
CCAGTCAACAACTCGAGGTTGTTTGACGTGGCGTGGAGGATCTTGCGCGCTTTCTCATCAGGCGCTATTTCTTACCCCTT
TCTGAAAAATTTAGTTAACTCGGCCTCAGGGTAAATTAACCAGTCAACAGCTCCAGACCGTTTTATGCTATGTTGCGGAA
TTTACAATTTCTGATCCCTCCCTTGGTCCTCTTGGTTGTCGGTCATCGAAGTGCAGCAAATCCTCAAAACCGATTTCAAG
GGCTTAAAATAACCAGTTGACGGCTCGAGGCCGTCAGCGTGGCGTGGTGGAACCGATCTATTCCCTTTTATCATTACTTA
CTATTCAGAGTCGTCACGTCAAACTAATTTTCAAGGGTTTCATACAACCAGCAAGTGACTCGAGGTCACCAGCGTGGCGT
GGTGGAATCTGTTAACTTGCATTCGTCTCCTATTTCCGCAATAACTGGGTTTACAAATAACCAATCATCAACTCGAGGTT
GATGATGCGGAGTGATGGTTTCTTCATACTCTTTCTGAGTCCTCCATACGTTTTTTCTTTCACCTCAACCAATTCTCGTC
ACCTCATTTCGTGGGCTAATATAACCAGTCAACAACTCGAGGTTGTTTGATGTGGCTTGGAGGATATCTCTTGATTTCTT
CGTCATTGCAAACCTGCTCTATGGCCACTTTTACTTCGATTCGATGTTCTCAAAGGTTGAAATCATCAGTCAACAGCTTG
GAGCTGTTTGACTTGGTGTGATGGATACTCTTCTTCTTTTTTTCCCCAATCAGCTTCTTATTGTGTTCATTAAATATTGC
ATTCTGCTAACATATTACAGTGTGATCATCAGCTCCATGACTCTAACTCATACAACCAGCCAACAGCTCGAGGCTGTTGG
TGTGGCGTGGTGGATACAAATATCTTCTCGATGTTCAACCTCCATTCAACTTCTCGGGTTATAGATAACTAGCTAGCCAA
GGTCAAGCCATCTGATGTGGCATGATGGAATTCATTCTACTCGCAATTCCTTCTGTCCAATTCCTCTCCGTTTCCTCTCC
AACCTCTTTTGCTCAGGGCACAATATCCAATTATCAGCTCGAGGCTGCTAATGTGGCGTGTTGGATTTCATCCTCTCTAA
TCACCTTAATCGCCATAGCTTTACTACGCCCCTATAATCCGCAGGCCTATATACCAAGTCAATAACTCAAGGCCATTGAT
TCCATGAGTATTTCTGACCATTTCCGGGTACAATAATCAACTAGCAGCTCGAAGCTGTTAATGTAACGTGGTGGATATCC
TCTACATTTATGCCTTTGTTTTCTTGGTTTCCGCTTGCTTGCAGCAGCCCCAGATTGTTTCCATTGGCTTTTTTACTTAC
TTATTACATTCTTTGCTAATATCGTGCGTCTCTACGCCACATGATAAACATCTTAGGTTTCCGATAGTCTTTCTTACTCC
CACCACCCTCGATCCATTCGGCGGTATCTATATAGGCTCATATAACCAGCCACTTCTTCGAGAGAAATGGTGTGGCGTGG
TGGATATCCTTCCCACCCACGATTGAAACCCCTGAACCCCTTTTTGGTTTTGACCTTTTCCTTTCAGTTTGCGACATACT
AAAGCTAATTAGCACCTCGAGGCTCTCGAGGCTATCGATGTGATGTGGTGAACCTAACTGACTTCTCAAATGCTCCATCC
TATTCTCCTTTCTTATATTTCCCCTACTCATCACACTTTTGGGTTTAAAATAACCAGTCCCTTCCTTGAGGGAAGTGATG
TGGCGTGGTGGATATCTTCTTCAATCATCTCTATTTCATCATGCTTGTTGATGATCTGTTCAATAATTTTCTATCTTTAC
ACTCTGCACAACTCTCTGGGCTTTAATAACCAATCTTCAACTCGAGGTTGTAGATGTGGTGTGGTGGACTTACTTCTCTT
CCAGATCATTTCTCTTCTCTTTACACTCGTCAAATAATCAGTTACCCCTCAGGGAAGTGAAGTGATGTGATGTGGCACGA
TGGATATACCCTTCTCCAAACCTCCGAATTACCGCTGCATGGATATTTTGAGCCTTTTTGCATGATACCCCCTCACGGAA
CCCGGGCTTTTATAACCAATCTGCAACTCGAGGCTGTTGATGTGGCTTGAAGAATAACAATTTTGCAACATGATTCTATA
ACATTGACTTACTCTTCTCATCGGGCTTGAAC

>HCWGTA262 Ajellomyces capsulatus transcribed region, HISTO_AZ.Contig47:369174..371279 (-).
CGTCGCTAGTTAGTCCATGTTCAACGTTTTCAAGGGGTAGATTTGTTTGGTTTGATTTTCGATCGACATATATTTTTTTT
AATCAGATCCTCACCCTGAATCCCAATTAATGCAGAATGATATGGAATATTGAGAGAGGAGCTTATATTTCATTGGGCCC
ACTTGTGATACAAGCTAAGTTCAACTCAATTGATCTGGTCTGTGCAGAGTAACTTAGCGTTTATACTCGAGAGATGTAAG
GAAGGAAATAATGGAAACACGACAGAGGATGGAATTTATTTTTGGTATTTATTATTGTTCAGGAAGCAAGGCACATGACT
TCTGCAGATAGATATCTATCTTTATATTCAATGGATTGGGTTCTCCCTCGCCGCTATCCGCATCAAACAAGTTTTTTCCT
CCTTACTTTTCCCCAGACTTTTTTATTTATTTATTATTTGTTTATTTATTTATATTGATAGCCTTGGTGCTTTATTCATT
TCTACTTATTCTCTTCTTGATAGTTCTTCCCCGCTTGCATGATGACGGCGATGCACTTGCCACTACGAAATAAAAATAAA
CTCCAAGTTCCAAAAGTCCTGAAACCGTCAGCAGCAGAGCCTCCATGTCATCCCCCAGCCAATCCCGTCATGTCCTTGGC
TCAAGACTCCAGCGTCATCCTTTTTTTCTCAGATGTCCCCCATTATTATTCCCTGAAAATCCCGTCCTATGGTTGAAAAG
CAAATAAATATATTTGTTTTTTCTCCAGAGACAAACGATCATCCGCCAACACCGGTCCCTTTCCAGGTTCCTTCCTTCCC
CTTCCTGGCCCACCCTCTTCCCGCGCCCCACTTCAAGAAAGTCAGATCAGCACACATCGTAACCTGGAAGCTGTGCAGAT
CATGGGGTATTTCGTTCTCACCGATCAGTTGACCAGTGGTCAGTGGTCTCTTGGGGGGGTTGTAAAATAACATTTGGATG
TGCTGTCCAGTACAATATGCAGAATGCTTGCCTGCTTGTTTTCCCGTGGTTCCCTCCCCACATTCCTGTGTGTTCCCACT
CCCTTTTTATTTTCATCTTATTATTTCACCTGTTCCTCGCAGCCAGTCGGACGATTTCGCTGATTGATCGATGAAAATAA
AATAAAATAAAATAAAATAAAATCTAACATCTATTCATATTCAAACAATATGCCAAAAAAAAAAAAAAAAAAAAAAGATC
GGGCTACGAGCCGTCAGTGGGGGTGGGTGAAACGAAACAAGAGCCTTGTTCTTTTTGTAAAATTTTATTATTCTTCTTTA
TCTATTTTTGCAACTTGTTACTGGAGTTGGTTGATCACGTAAGTTCCAGCTTCCAAAGCTTCTTTTTAAGGTTTGAGTTT
TGGTTGTTTACCCCTTTGATCAATGAAAAAGTATGTTATATGCAAAGGTGGCTACGGATTGTGCATGCACTGTACATGTA
TACATGTATATGTATATATATGTAAATATATATACCTGAAATCAGGCCCAGGAACAAAAACTTGTTCCTGATGTTATTGA
ATAAAGGGGCTTCATTTATTTATTTATTTGTGTTTTTGTTTGGAGTGGTGTAACATCTTGCCCAACTTACACCCTTCCTA
TTTGTATACGAGGCGAGGCCGTGGTAGCGGGACGAGGGGAAGGAAGAGTTTCGCCCCCTATCTTTTCTTTTCTTTTTATT
GTTTTTGATCCCCCCCCCGGTTTCCGGCGGTGGTAAGTACAACCTTTCTCAAATGCTCATTAGGCTAAAAAGAGGGGGAG
GCGTGCAGTACAGCCAATGCGTGGAAGAGATAGAGAATATGGGAGGACGCCAACAACTTACGTTGTTCATTCGATAACTG
ATACCTTACGGGGTATATGCTGCTGTAGCCTGTGTAAAAGCGAAATGGAATAAATATATTGTTCGTTTCATGCGATACAG
ATAGATGGGACTTCGAAATCGGGGTACCAAGGGAAAGAGTGGGCTAGTTTTGGGTTGGGTGGGACAAGAGGGTTAAAGGG
TGGACCAAATAGGAAGAAGAGCTTCAGGGAAGCGTAGAACGTATAGATCGACAGTGTGCGAGTAGGTTTTATAGGAAAAA
TTTTTTCATTTACATATATAACTGGT

>HCWGTA263 Ajellomyces capsulatus transcribed region, HISTO_AZ.Contig47:672009..672600 (-).
AAAGAGAATTCTCTGCAGTGTGCCCAGCCGTCTTTGGGAACCTCATCGATCCCATGGAGGTTCAGACATAGAGAGAAAGC
AGATCTGTCAAACACCAACATCCGAGCCAACTAATCGCGCATGTACAGGAGACAACAGACAATAGGGCATGAAGGTTTAG
CCCGATGGGCCGCGCGCTTGTTGTTTTATTTTTGGGTTCTTGCCTTTTTTTCTGCCTTTTTTAAGGTACATGTACATACA
TCACTGAGTCCGGAGGATAGTTCATGTTTTTAGCAGAAGGATTTTCCCCCTTTCGCGTACGTGCATAAATTTCCTTCTCT
CATTCATTTCTGTAAGGAGCCGTGTTGGAATCAAAGACGCAACCGTTATCCTGGCTTAAAGATAGTCCCATAGGTTGTGA
TTGCTGTAGTGTTCGCTTCTTTGAAGATGGCAGGCGGGTGGTAGGATTGCATGTTTGTTCCGCCTTCCTCCGATTTCTGA
TTTACTTTGGCACCGACATCTCGTTGCCCGAGCTGGTCTGCAGCATCGACATATCAGAGGTAAAGCGTGGAAAATATCCA
GGAGAAATACCATTCTAGGCGACAACTTAAGA
